# Supplementary material for: Ultra-low-velocity anomaly inside the Pacific Slab near the 410-km discontinuity
Source: Commun Earth Environ. 2023 May 3;4(1):149. doi: 10.1038/s43247-023-00756-y (PMC10155659; doi:10.1038/s43247-023-00756-y)
Supplement: Supplementary file 2 — Supplementary Software 1 [file 43247_2023_756_MOESM2_ESM.zip]

Archive with 85 entries (76 files):
- Codes/
- Codes/Example_Pwave/
- Codes/Example_Pwave/.FastTrip2D_264.py.swp
- Codes/Example_Pwave/.fortran_input_file
- Codes/Example_Pwave/.fortran_output_file
- Codes/Example_Pwave/data/
- Codes/Example_Pwave/data/Wedge_2675_BSTJ.dat
- Codes/Example_Pwave/data/Wedge_2675_CBSJ.dat
- Codes/Example_Pwave/data/Wedge_2675_DHTJ.dat
- Codes/Example_Pwave/data/Wedge_2675_FSHL.dat
- Codes/Example_Pwave/data/Wedge_2675_FSTJ.dat
- Codes/Example_Pwave/data/Wedge_2675_HCTJ.dat
- Codes/Example_Pwave/data/Wedge_2675_HSTJ.dat
- Codes/Example_Pwave/data/Wedge_2675_HURL.dat
- Codes/Example_Pwave/data/Wedge_2675_JCTJ.dat
- Codes/Example_Pwave/data/Wedge_2675_JYTJ.dat
- Codes/Example_Pwave/data/Wedge_2675_LHTJ.dat
- Codes/Example_Pwave/data/Wedge_2675_LHTL.dat
- Codes/Example_Pwave/data/Wedge_2675_MQIL.dat
- Codes/Example_Pwave/data/Wedge_2675_PSTJ.dat
- Codes/Example_Pwave/data/Wedge_2675_THTJ.dat
- Codes/Example_Pwave/data/Wedge_2675_TILL.dat
- Codes/Example_Pwave/data/Wedge_2675_YNBJ.dat
- Codes/Example_Pwave/data/Wedge_2675_ZXTJ.dat
- Codes/Example_Pwave/FastTrip2D_2009_267.py
- Codes/Example_Pwave/fga
- Codes/Example_Pwave/fga.in
- Codes/Example_Pwave/go_fort
- Codes/Example_Pwave/JobArray_err/
- Codes/Example_Pwave/JobArray_out/
- Codes/Example_Pwave/M20_2650_2700_Vp.txt
- Codes/Example_Pwave/M20_267.den
- Codes/Example_Pwave/M20_267.par
- Codes/Example_Pwave/M20_267.par_0
- Codes/Example_Pwave/M20_267.par_1
- Codes/Example_Pwave/M20_267.par_2
- Codes/Example_Pwave/M20_267.par_3
- Codes/Example_Pwave/myforward.py
- Codes/Example_Pwave/nbpsv2d
- Codes/Example_Pwave/run_V100.bash
- Codes/Example_Pwave/Window.txt
- Codes/Example_Swave/
- Codes/Example_Swave/.FastTrip2D_2009283_264.py.swp
- Codes/Example_Swave/.fortran_input_file
- Codes/Example_Swave/.fortran_output_file
- Codes/Example_Swave/data/
- Codes/Example_Swave/data/Wedge_2640_ANSQ.dat
- Codes/Example_Swave/data/Wedge_2640_BSTQ.dat
- Codes/Example_Swave/data/Wedge_2640_BXIQ.dat
- Codes/Example_Swave/data/Wedge_2640_BZHQ.dat
- Codes/Example_Swave/data/Wedge_2640_DHTQ.dat
- Codes/Example_Swave/data/Wedge_2640_FSHQ.dat
- Codes/Example_Swave/data/Wedge_2640_FSTQ.dat
- Codes/Example_Swave/data/Wedge_2640_JCAQ.dat
- Codes/Example_Swave/data/Wedge_2640_JCTQ.dat
- Codes/Example_Swave/data/Wedge_2640_JYTQ.dat
- Codes/Example_Swave/data/Wedge_2640_JZHQ.dat
- Codes/Example_Swave/data/Wedge_2640_LHTQ.dat
- Codes/Example_Swave/data/Wedge_2640_LYNQ.dat
- Codes/Example_Swave/data/Wedge_2640_MQIQ.dat
- Codes/Example_Swave/data/Wedge_2640_QYUQ.dat
- Codes/Example_Swave/data/Wedge_2640_SHSQ.dat
- Codes/Example_Swave/data/Wedge_2640_SNYQ.dat
- Codes/Example_Swave/data/Wedge_2640_THTQ.dat
- Codes/Example_Swave/data/Wedge_2640_TILQ.dat
- Codes/Example_Swave/data/Wedge_2640_YNBQ.dat
- Codes/Example_Swave/FastTrip2D_2009283_264.py
- Codes/Example_Swave/fga
- Codes/Example_Swave/fga.in
- Codes/Example_Swave/go_fort
- Codes/Example_Swave/JobArray_err/
- Codes/Example_Swave/JobArray_out/
- Codes/Example_Swave/log.dat
- Codes/Example_Swave/M20_2620_2660_Vs.txt
- Codes/Example_Swave/M20_264.den
- Codes/Example_Swave/M20_264.par
- Codes/Example_Swave/M20_264.par_0
- Codes/Example_Swave/M20_264.par_1
- Codes/Example_Swave/M20_264.par_2
- Codes/Example_Swave/M20_264.par_3
- Codes/Example_Swave/myforward.py
- Codes/Example_Swave/nbsh2d
- Codes/Example_Swave/run_V100.bash
- Codes/Example_Swave/Window.txt
- Codes/README
