# Supplementary material for: Ultra-low-velocity anomaly inside the Pacific Slab near the 410-km discontinuity
Source: Commun Earth Environ. 2023 May 3;4(1):149. doi: 10.1038/s43247-023-00756-y (PMC10155659; doi:10.1038/s43247-023-00756-y)
Supplement: Supplementary file 2 — Supplementary Software 1 [file 43247_2023_756_MOESM2_ESM.zip › Codes/Example_Pwave/data/Wedge_2675_BSTJ.dat]

-0.00057291
-0.00015322
0.00030308
0.00079394
0.00130953
0.00184878
0.00242403
0.00304247
0.00369631
0.00437020
0.00504829
0.00571704
0.00637233
0.00703092
0.00772923
0.00850135
0.00936415
0.01032771
0.01140104
0.01257558
0.01382002
0.01510172
0.01640430
0.01772717
0.01907662
0.02045813
0.02187804
0.02334441
0.02486162
0.02642806
0.02804251
0.02971290
0.03145402
0.03327276
0.03515251
0.03705856
0.03896701
0.04088440
0.04283451
0.04482574
0.04684654
0.04889403
0.05097574
0.05308535
0.05520255
0.05730792
0.05938701
0.06143584
0.06346366
0.06547833
0.06747623
0.06944842
0.07139379
0.07333312
0.07530070
0.07731366
0.07935179
0.08136229
0.08328703
0.08509111
0.08676153
0.08829196
0.08969288
0.09095547
0.09189421
0.09210042
0.09119134
0.08880339
0.08392071
0.07468022
0.05967651
0.03910302
0.01368352
-0.01700590
-0.05335500
-0.09235325
-0.12775244
-0.15555676
-0.17728236
-0.19506284
-0.20553571
-0.20331988
-0.19066997
-0.17856772
-0.17594240
-0.18129942
-0.18810899
-0.19521472
-0.20666857
-0.22332627
-0.24065682
-0.25484085
-0.26602045
-0.27416827
-0.27671907
-0.27360325
-0.26979979
-0.26903533
-0.26947035
-0.26815058
-0.26568151
-0.26475545
-0.26651215
-0.26961270
-0.27154464
-0.27037043
-0.26614113
-0.26041256
-0.25392305
-0.24543822
-0.23357259
-0.21894571
-0.20348466
-0.18843994
-0.17384351
-0.15893350
-0.14274440
-0.12428460
-0.10226987
-0.07595826
-0.04567331
-0.01112434
0.02941029
0.07664070
0.12799147
0.17974183
0.23115764
0.28422114
0.33909358
0.39168823
0.43657028
0.47246349
0.50351227
0.53357602
0.56144240
0.58307450
0.59654244
0.60315560
0.60440128
0.59994315
0.58880377
0.57080943
0.54713926
0.52005001
0.49086492
0.45758887
0.41632140
0.36711024
0.31656319
0.27136228
0.23150716
0.19365637
0.15816821
0.12885856
0.10705161
0.08928587
0.07178774
0.05437708
0.03883903
0.02599444
0.01536396
0.00639447
-0.00139192
-0.00949221
-0.02005665
-0.03409698
-0.05080145
-0.06849257
-0.08675138
-0.10696952
-0.12917614
-0.15084580
-0.17103996
-0.19231240
-0.21633319
-0.24046613
-0.26104925
-0.27802244
-0.29366495
-0.30834750
-0.31974745
-0.32549046
-0.32578180
-0.32330941
-0.32053534
-0.31790696
-0.31487617
-0.31181667
-0.30960356
-0.30678893
-0.29965505
-0.28626436
-0.26795872
-0.24635435
-0.22116005
-0.19207356
-0.16137744
-0.13304035
-0.11013176
-0.09324974
-0.08043511
-0.06931941
-0.05873521
-0.04771588
-0.03562826
-0.02311132
-0.01029835
0.00415682
0.02094717
0.03967377
0.05989202
0.07966872
0.09554707
0.10642486
0.11435623
0.12033795
0.12259669
0.11968845
0.11273540
0.10424555
0.09617942
0.08857675
0.07907820
0.06561046
0.05086835
0.04170208
0.04197692
0.04842204
0.05562501
0.06172845
