# Supplementary material for: Ultra-low-velocity anomaly inside the Pacific Slab near the 410-km discontinuity
Source: Commun Earth Environ. 2023 May 3;4(1):149. doi: 10.1038/s43247-023-00756-y (PMC10155659; doi:10.1038/s43247-023-00756-y)
Supplement: Supplementary file 2 — Supplementary Software 1 [file 43247_2023_756_MOESM2_ESM.zip › Codes/Example_Pwave/data/Wedge_2675_CBSJ.dat]

0.00465432
0.00562511
0.00663082
0.00766309
0.00870460
0.00973847
0.01076577
0.01180286
0.01286384
0.01395918
0.01510288
0.01631769
0.01763294
0.01905667
0.02055074
0.02205562
0.02353631
0.02499087
0.02642701
0.02784785
0.02926282
0.03070346
0.03220995
0.03380644
0.03550916
0.03734249
0.03931868
0.04140993
0.04356035
0.04571969
0.04785722
0.04996206
0.05204061
0.05410272
0.05615436
0.05819821
0.06022509
0.06220955
0.06411539
0.06592440
0.06767177
0.06941616
0.07117755
0.07293805
0.07468344
0.07642117
0.07816547
0.07990975
0.08160709
0.08319204
0.08465105
0.08599761
0.08702801
0.08723900
0.08629224
0.08416283
0.08017542
0.07271513
0.06116113
0.04713929
0.03242736
0.01697837
0.00070082
-0.01456070
-0.02721589
-0.03891806
-0.05370624
-0.07512958
-0.10415961
-0.13826901
-0.17297411
-0.20569956
-0.23640579
-0.26134835
-0.27002368
-0.25613650
-0.23000568
-0.21170292
-0.21009593
-0.21486895
-0.21468817
-0.21697403
-0.23628456
-0.26789863
-0.29317050
-0.30760210
-0.32015878
-0.32950715
-0.32546580
-0.30869055
-0.28915532
-0.27206551
-0.25780024
-0.24721863
-0.23899112
-0.22932654
-0.21975444
-0.21659433
-0.21782468
-0.21270789
-0.19975391
-0.18966742
-0.18640709
-0.18118852
-0.16724715
-0.14845279
-0.13111625
-0.11505409
-0.09833455
-0.08344818
-0.06945409
-0.04651515
-0.00814336
0.03962193
0.08745373
0.13237130
0.17752930
0.22933526
0.29032219
0.35398176
0.41424274
0.47366294
0.53317476
0.58215961
0.60679454
0.60606558
0.59604501
0.59471362
0.60377263
0.61042508
0.60403543
0.58321593
0.54931343
0.50466188
0.45881255
0.42630122
0.41352266
0.41151638
0.40301544
0.37472988
0.32565946
0.26702988
0.21098705
0.15989445
0.11207287
0.07187454
0.04432892
0.02469344
0.00265611
-0.02440431
-0.04984510
-0.07109625
-0.09552305
-0.12742233
-0.15862250
-0.17823278
-0.18432381
-0.18185770
-0.17396098
-0.15980714
-0.14116176
-0.12609373
-0.12191610
-0.12589703
-0.12700702
-0.11907915
-0.10818666
-0.10286371
-0.10296684
-0.10371101
-0.10489468
-0.11062525
-0.12240749
-0.13453161
-0.13750790
-0.12758490
-0.10948872
-0.08937717
-0.07102147
-0.05828549
-0.05465646
-0.05924634
-0.06667068
-0.07215488
-0.07496663
-0.07603442
-0.07598098
-0.07598262
-0.07615032
-0.07524505
-0.07445469
-0.07541476
-0.07430359
-0.06701752
-0.05858571
-0.05720650
-0.06322035
-0.07175903
-0.07985750
-0.08711478
-0.09282745
-0.09446702
-0.09078721
-0.08361624
-0.07388558
-0.06117093
-0.04848376
-0.04139923
-0.04181448
-0.04665288
-0.05208860
-0.05587510
-0.05644252
-0.05304957
-0.04692425
-0.04041617
-0.03525589
-0.03142731
-0.02610746
-0.01600046
-0.00244513
0.01000126
0.02031726
0.03121516
0.04256472
0.04933940
0.04765941
0.03947553
0.02933019
0.01934094
