# Supplementary material for: Ultra-low-velocity anomaly inside the Pacific Slab near the 410-km discontinuity
Source: Commun Earth Environ. 2023 May 3;4(1):149. doi: 10.1038/s43247-023-00756-y (PMC10155659; doi:10.1038/s43247-023-00756-y)
Supplement: Supplementary file 2 — Supplementary Software 1 [file 43247_2023_756_MOESM2_ESM.zip › Codes/Example_Pwave/data/Wedge_2675_DHTJ.dat]

0.01161293
0.01269379
0.01374847
0.01475944
0.01574256
0.01672518
0.01774225
0.01882817
0.02001441
0.02132039
0.02273410
0.02421915
0.02573837
0.02726597
0.02879478
0.03033194
0.03187626
0.03341545
0.03495213
0.03650460
0.03808888
0.03971955
0.04140839
0.04315850
0.04496303
0.04680301
0.04865511
0.05050403
0.05234312
0.05417080
0.05598950
0.05779310
0.05955629
0.06125690
0.06289579
0.06448501
0.06603467
0.06754647
0.06901651
0.07044868
0.07184303
0.07317630
0.07442916
0.07558828
0.07652185
0.07688582
0.07633427
0.07473488
0.07170306
0.06604167
0.05656780
0.04345696
0.02767775
0.00940350
-0.01164770
-0.03462161
-0.05744060
-0.07790478
-0.09457045
-0.10748110
-0.11793492
-0.12667274
-0.13310735
-0.13794829
-0.14469315
-0.15479053
-0.16402032
-0.16899477
-0.17364361
-0.18309810
-0.19526537
-0.20455495
-0.21052888
-0.21748400
-0.22715134
-0.23671850
-0.24406969
-0.25043229
-0.25671095
-0.26101546
-0.26157744
-0.25876528
-0.25276136
-0.24308999
-0.23109785
-0.21929687
-0.20892519
-0.20042663
-0.19463538
-0.19229373
-0.19296403
-0.19434697
-0.19384402
-0.19154764
-0.18937609
-0.18680571
-0.18053210
-0.16850146
-0.15171625
-0.13218545
-0.11043691
-0.08513837
-0.05489503
-0.02001455
0.01828130
0.06069463
0.10998484
0.16644085
0.22534931
0.28128073
0.33282856
0.38100151
0.42523202
0.46323167
0.49310132
0.51439230
0.52826330
0.53642936
0.53980898
0.53932527
0.53661809
0.53226448
0.52471242
0.51142747
0.49092058
0.46477166
0.43619702
0.40619341
0.37437571
0.34239346
0.31277460
0.28559076
0.25853563
0.22980339
0.19888439
0.16452035
0.12484441
0.08018923
0.03372513
-0.01101523
-0.05223330
-0.08924504
-0.12081292
-0.14524833
-0.16249326
-0.17561099
-0.18838369
-0.20110865
-0.21107595
-0.21703167
-0.22095937
-0.22546773
-0.23061088
-0.23445715
-0.23689555
-0.24002839
-0.24356849
-0.24393456
-0.23960207
-0.23302922
-0.22625812
-0.21891377
-0.21095714
-0.20348645
-0.19641179
-0.18816139
-0.17784471
-0.16617405
-0.15477844
-0.14517637
-0.13780305
-0.13201773
-0.12686679
-0.12173437
-0.11698251
-0.11379086
-0.11249739
-0.11107016
-0.10587413
-0.09450018
-0.07809931
-0.06064169
-0.04549957
-0.03323896
-0.02287918
-0.01447725
-0.00950389
-0.00868997
-0.01096819
-0.01475654
-0.01910892
-0.02374338
-0.02886475
-0.03459799
-0.03988590
-0.04301591
-0.04336221
-0.04166202
-0.03961946
-0.03867938
-0.03792984
-0.03501421
-0.02893148
-0.01993685
-0.00809816
0.00604205
0.02052346
0.03352840
0.04517101
0.05621225
0.06582571
0.07266311
0.07788935
0.08446843
0.09301343
0.10092297
0.10603166
0.10902635
0.11165812
0.11409048
0.11520180
0.11500327
0.11516579
0.11638415
0.11659812
0.11296400
0.10427506
0.09026273
0.07051681
0.04642417
