# Supplementary material for: Ultra-low-velocity anomaly inside the Pacific Slab near the 410-km discontinuity
Source: Commun Earth Environ. 2023 May 3;4(1):149. doi: 10.1038/s43247-023-00756-y (PMC10155659; doi:10.1038/s43247-023-00756-y)
Supplement: Supplementary file 2 — Supplementary Software 1 [file 43247_2023_756_MOESM2_ESM.zip › Codes/Example_Pwave/data/Wedge_2675_FSHL.dat]

-0.00450291
-0.00404238
-0.00358477
-0.00313924
-0.00272388
-0.00234484
-0.00197892
-0.00160751
-0.00122680
-0.00083481
-0.00043391
-0.00001918
0.00042522
0.00090817
0.00143316
0.00199784
0.00259121
0.00321167
0.00386859
0.00456756
0.00530265
0.00605909
0.00684064
0.00767522
0.00857710
0.00954546
0.01058013
0.01167303
0.01282838
0.01405544
0.01532890
0.01662932
0.01796948
0.01934234
0.02073337
0.02216067
0.02363925
0.02516848
0.02675375
0.02838603
0.03004400
0.03172304
0.03342800
0.03515874
0.03691268
0.03869720
0.04052261
0.04237483
0.04423933
0.04613475
0.04807076
0.05002794
0.05200714
0.05402610
0.05607975
0.05816456
0.06029184
0.06244661
0.06459452
0.06672515
0.06883646
0.07089850
0.07287992
0.07478428
0.07661800
0.07837166
0.08005200
0.08166177
0.08317196
0.08456810
0.08586347
0.08706753
0.08818382
0.08915694
0.08982273
0.08996554
0.08910403
0.08586230
0.07814126
0.06484408
0.04641563
0.02243665
-0.00877452
-0.04581428
-0.08224487
-0.11225518
-0.13645527
-0.15857739
-0.17831610
-0.19200375
-0.19916770
-0.20321640
-0.20523031
-0.20275763
-0.19718311
-0.19622843
-0.20481501
-0.21765609
-0.22667513
-0.23419550
-0.25024522
-0.27608862
-0.30083863
-0.31648150
-0.32603334
-0.33391429
-0.33699750
-0.33029895
-0.31628481
-0.30153673
-0.28742403
-0.27110283
-0.25295121
-0.23758392
-0.22789892
-0.22071210
-0.21076215
-0.19793897
-0.18647968
-0.17836916
-0.17122659
-0.16185532
-0.15008160
-0.13788502
-0.12568946
-0.11227126
-0.09696779
-0.07929532
-0.05755578
-0.03015199
0.00217686
0.03817718
0.07975930
0.12963167
0.18505329
0.23862645
0.28645179
0.33140461
0.37694394
0.42179792
0.46180938
0.49417892
0.51956199
0.53977518
0.55369925
0.55865087
0.55585062
0.55094822
0.54870466
0.54854121
0.54552469
0.53582311
0.52002313
0.50061033
0.47810608
0.45083889
0.41836601
0.38312226
0.34731766
0.31103599
0.27443029
0.23897351
0.20531874
0.17179337
0.13701141
0.10227783
0.07004192
0.04208779
0.01909456
0.00012494
-0.01671628
-0.03274488
-0.04859361
-0.06399280
-0.07729089
-0.08762808
-0.09655318
-0.10573584
-0.11454805
-0.12093143
-0.12474092
-0.12914510
-0.13712358
-0.14828938
-0.16063143
-0.17247764
-0.18189593
-0.18745029
-0.18956138
-0.18884574
-0.18475177
-0.17753142
-0.16890690
-0.15990815
-0.15062914
-0.14177142
-0.13457780
-0.12931432
-0.12445498
-0.11824351
-0.11144273
-0.10752769
-0.10908632
-0.11448300
-0.11882454
-0.11862371
-0.11521805
-0.11199497
-0.10967585
-0.10704007
-0.10409987
-0.10240685
-0.10359815
-0.10774261
-0.11248998
-0.11491355
-0.11409007
-0.11039041
-0.10307895
-0.09090292
-0.07473455
-0.05745938
-0.04127756
-0.02720459
-0.01669875
-0.01086029
-0.00844076
-0.00734222
-0.00736452
-0.00905771
