# Supplementary material for: Ultra-low-velocity anomaly inside the Pacific Slab near the 410-km discontinuity
Source: Commun Earth Environ. 2023 May 3;4(1):149. doi: 10.1038/s43247-023-00756-y (PMC10155659; doi:10.1038/s43247-023-00756-y)
Supplement: Supplementary file 2 — Supplementary Software 1 [file 43247_2023_756_MOESM2_ESM.zip › Codes/Example_Pwave/data/Wedge_2675_FSTJ.dat]

0.00278362
0.00345830
0.00422833
0.00508894
0.00599857
0.00693894
0.00793216
0.00900612
0.01015101
0.01132341
0.01248326
0.01361210
0.01471049
0.01579135
0.01687349
0.01797494
0.01910705
0.02027912
0.02151319
0.02284658
0.02431022
0.02590539
0.02760768
0.02938934
0.03122937
0.03310155
0.03496767
0.03679749
0.03858709
0.04034990
0.04210753
0.04389636
0.04576051
0.04772112
0.04975801
0.05182772
0.05389257
0.05592813
0.05792116
0.05987615
0.06181480
0.06376140
0.06573117
0.06772913
0.06975371
0.07179782
0.07384583
0.07587139
0.07784129
0.07973022
0.08152700
0.08321593
0.08476827
0.08617294
0.08742944
0.08839975
0.08870293
0.08798786
0.08617092
0.08282828
0.07660764
0.06635324
0.05264577
0.03678092
0.01840758
-0.00389279
-0.02968402
-0.05672908
-0.08402098
-0.11172671
-0.13845725
-0.16215625
-0.18190140
-0.19530321
-0.19827474
-0.19168383
-0.18390325
-0.18199539
-0.18397931
-0.18454446
-0.18527149
-0.19401820
-0.21405082
-0.23820562
-0.25734973
-0.27048575
-0.28171693
-0.29133590
-0.29477687
-0.28958131
-0.27987644
-0.27138425
-0.26528071
-0.25956091
-0.25259890
-0.24504038
-0.23980287
-0.23786275
-0.23648381
-0.23398721
-0.23132483
-0.22938765
-0.22845890
-0.22731034
-0.22287857
-0.21422228
-0.20373270
-0.19221841
-0.17704348
-0.15603123
-0.12940175
-0.09859421
-0.06580478
-0.03274677
0.00096883
0.03695780
0.07672304
0.12112800
0.17026392
0.22451190
0.28417722
0.34656006
0.40515411
0.45387282
0.49304338
0.52808252
0.55986736
0.58262232
0.59323166
0.59546915
0.59461359
0.59156467
0.58228930
0.56404700
0.54010345
0.51511786
0.48964253
0.46169114
0.43074638
0.39824582
0.36477791
0.32882235
0.28875952
0.24512932
0.20077821
0.15931633
0.12415722
0.09742490
0.07829212
0.06424333
0.05328037
0.04313028
0.03071151
0.01407300
-0.00592499
-0.02653842
-0.04637230
-0.06679484
-0.08881755
-0.11015862
-0.12750553
-0.14034071
-0.15088452
-0.16170775
-0.17349810
-0.18433122
-0.19268218
-0.20019468
-0.20908921
-0.21867244
-0.22678297
-0.23311512
-0.23914937
-0.24638854
-0.25535239
-0.26422843
-0.26898948
-0.26681977
-0.25892647
-0.24844899
-0.23600861
-0.21951503
-0.19851968
-0.17602220
-0.15495743
-0.13505999
-0.11439915
-0.09284833
-0.07301513
-0.05764491
-0.04651997
-0.03617493
-0.02304377
-0.00764437
0.00582226
0.01518932
0.02282486
0.03108987
0.03826290
0.04130989
0.04070418
0.03951504
0.03907524
0.03807364
0.03517602
0.03069977
0.02528734
0.01872091
0.01138634
0.00457637
-0.00181491
-0.00912319
-0.01728421
-0.02496149
-0.03109871
-0.03415272
-0.03245584
-0.02745902
-0.02321435
-0.02099758
-0.01797502
-0.01167826
-0.00255295
0.00705360
0.01452625
0.01915191
0.02211619
0.02296589
0.01902259
0.01013792
