# Supplementary material for: Ultra-low-velocity anomaly inside the Pacific Slab near the 410-km discontinuity
Source: Commun Earth Environ. 2023 May 3;4(1):149. doi: 10.1038/s43247-023-00756-y (PMC10155659; doi:10.1038/s43247-023-00756-y)
Supplement: Supplementary file 2 — Supplementary Software 1 [file 43247_2023_756_MOESM2_ESM.zip › Codes/Example_Pwave/data/Wedge_2675_HCTJ.dat]

0.00843873
0.00859796
0.00876109
0.00892075
0.00906192
0.00917648
0.00926799
0.00934343
0.00941098
0.00948458
0.00957746
0.00968979
0.00980957
0.00992645
0.01003993
0.01015396
0.01027000
0.01038462
0.01048579
0.01055270
0.01056785
0.01053032
0.01044812
0.01031703
0.01011736
0.00984070
0.00952215
0.00919511
0.00871249
0.00769456
0.00589702
0.00341469
-0.00001645
-0.00557667
-0.01416308
-0.02461445
-0.03456225
-0.04355700
-0.05325025
-0.06316471
-0.06889133
-0.06717422
-0.06111827
-0.05660967
-0.05388573
-0.04767152
-0.03701896
-0.02895749
-0.02918882
-0.03464989
-0.03938646
-0.04401168
-0.05401203
-0.06967147
-0.08444474
-0.09433379
-0.10153692
-0.10743411
-0.10898850
-0.10399490
-0.09390725
-0.07971871
-0.06096442
-0.03992328
-0.02153841
-0.00838763
0.00123935
0.00905196
0.01261794
0.00914834
0.00156748
-0.00382110
-0.00425355
-0.00224702
-0.00064380
0.00191917
0.00771357
0.01509941
0.02191120
0.02946644
0.03892818
0.04842219
0.05624360
0.06389061
0.07503422
0.09182403
0.11257187
0.13300772
0.14925911
0.16150844
0.17422044
0.18985600
0.20497120
0.21478208
0.21854451
0.21883822
0.21707169
0.21185238
0.20177386
0.18746210
0.17086093
0.15368160
0.13577599
0.11547766
0.09299473
0.07175576
0.05430065
0.03914406
0.02367498
0.00748938
-0.00825125
-0.02286023
-0.03746730
-0.05397651
-0.07232497
-0.09105868
-0.10989339
-0.12922316
-0.14894611
-0.16904323
-0.18969647
-0.21003378
-0.22718068
-0.23770053
-0.24014671
-0.23568918
-0.22737681
-0.21855228
-0.20983562
-0.19862848
-0.18336778
-0.16625449
-0.15035312
-0.13577004
-0.11973103
-0.09967521
-0.07531243
-0.04814967
-0.02009597
0.00786567
0.03527901
0.06035523
0.08108616
0.09820245
0.11374934
0.12735698
0.13682416
0.14099762
0.13964596
0.13227684
0.11924963
0.10328414
0.08819122
0.07537048
0.06326403
0.05079451
0.03846210
0.02683191
0.01654947
0.00769995
-0.00089115
-0.00964594
-0.01839984
-0.02813848
-0.03865489
-0.04784147
-0.05543083
-0.06287841
-0.06969900
-0.07337399
-0.07231456
-0.06782408
-0.06265797
-0.05687228
-0.04723840
-0.03266270
-0.01704812
-0.00498296
0.00249749
0.00721416
0.01115296
0.01435678
0.01485350
0.01202485
0.00934578
0.01141390
0.01951120
0.03215721
0.04766207
0.06415772
0.08002352
0.09545520
0.11077093
0.12339979
0.12942910
0.12810316
0.12299384
0.11852597
0.11643621
0.11531659
0.11230489
0.10574166
0.09677034
0.08766720
0.07965564
0.07316776
0.06750774
0.05935759
0.04509942
0.02511482
0.00247108
-0.02154422
-0.04652491
-0.06942818
-0.08615762
-0.09553303
-0.09949467
-0.10017494
-0.09742036
-0.08966974
-0.07758008
-0.06496512
-0.05539921
-0.04954726
-0.04585885
-0.04256146
-0.03917794
-0.03697844
-0.03776729
-0.04144725
