# Supplementary material for: Ultra-low-velocity anomaly inside the Pacific Slab near the 410-km discontinuity
Source: Commun Earth Environ. 2023 May 3;4(1):149. doi: 10.1038/s43247-023-00756-y (PMC10155659; doi:10.1038/s43247-023-00756-y)
Supplement: Supplementary file 2 — Supplementary Software 1 [file 43247_2023_756_MOESM2_ESM.zip › Codes/Example_Pwave/data/Wedge_2675_HSTJ.dat]

0.00330619
0.00390934
0.00454319
0.00521303
0.00592308
0.00667431
0.00747055
0.00832293
0.00924873
0.01026422
0.01137297
0.01255740
0.01378322
0.01501990
0.01626101
0.01752012
0.01881015
0.02013158
0.02147393
0.02282428
0.02417753
0.02553742
0.02690709
0.02828619
0.02967996
0.03110247
0.03256624
0.03407509
0.03562850
0.03722267
0.03884760
0.04049163
0.04214581
0.04380091
0.04544888
0.04709182
0.04874521
0.05042713
0.05214078
0.05387202
0.05560566
0.05733371
0.05904810
0.06073763
0.06239145
0.06399583
0.06552841
0.06696096
0.06826922
0.06944282
0.07049019
0.07143758
0.07230161
0.07299558
0.07325553
0.07277048
0.07134042
0.06856566
0.06337867
0.05453813
0.04177363
0.02568945
0.00646855
-0.01625390
-0.04181894
-0.06774330
-0.09117127
-0.11030941
-0.12431771
-0.13342353
-0.13887665
-0.14147990
-0.14117222
-0.13925371
-0.13925429
-0.14350569
-0.15115152
-0.16108394
-0.17343831
-0.18763529
-0.20183536
-0.21432240
-0.22429428
-0.23149900
-0.23585057
-0.23763864
-0.23732876
-0.23535156
-0.23233849
-0.22859784
-0.22408233
-0.21941161
-0.21528890
-0.21140496
-0.20725392
-0.20295470
-0.19911041
-0.19617663
-0.19355117
-0.19066277
-0.18838662
-0.18708881
-0.18539875
-0.18214132
-0.17712323
-0.17037344
-0.16162794
-0.14994067
-0.13392896
-0.11265160
-0.08619629
-0.05508937
-0.01935101
0.02065508
0.06351188
0.10852353
0.15605789
0.20539820
0.25473556
0.30217215
0.34525414
0.38266152
0.41639780
0.44833818
0.47583509
0.49434161
0.50310254
0.50584174
0.50648557
0.50573328
0.50183450
0.49345776
0.48074804
0.46397915
0.44285541
0.41761816
0.38938463
0.35904462
0.32698286
0.29398622
0.26146508
0.23082378
0.20308691
0.17840826
0.15546815
0.13259700
0.11021853
0.09022411
0.07223079
0.05324712
0.03142294
0.00787318
-0.01475168
-0.03428696
-0.05035960
-0.06403691
-0.07606392
-0.08617557
-0.09432828
-0.10170138
-0.10995396
-0.11982502
-0.13062584
-0.14064223
-0.14845830
-0.15454679
-0.16092087
-0.16922452
-0.17956291
-0.19069988
-0.20134353
-0.21093041
-0.21864389
-0.22305706
-0.22380314
-0.22201333
-0.21862143
-0.21367600
-0.20668365
-0.19701240
-0.18504817
-0.17208606
-0.15866168
-0.14475193
-0.13087491
-0.11779020
-0.10614443
-0.09573185
-0.08484238
-0.07206317
-0.05779146
-0.04293934
-0.02743186
-0.01048717
0.00749259
0.02377598
0.03524315
0.04089293
0.04181691
0.03968436
0.03556752
0.02993497
0.02341951
0.01663890
0.00938976
0.00156319
-0.00554671
-0.01101042
-0.01616326
-0.02214190
-0.02765847
-0.03129657
-0.03308912
-0.03312117
-0.03144159
-0.02868460
-0.02505119
-0.02005116
-0.01379147
-0.00738755
-0.00195046
0.00268103
0.00791582
0.01436352
0.02066661
0.02513507
0.02684954
0.02537792
0.02127751
0.01587465
