# Supplementary material for: Ultra-low-velocity anomaly inside the Pacific Slab near the 410-km discontinuity
Source: Commun Earth Environ. 2023 May 3;4(1):149. doi: 10.1038/s43247-023-00756-y (PMC10155659; doi:10.1038/s43247-023-00756-y)
Supplement: Supplementary file 2 — Supplementary Software 1 [file 43247_2023_756_MOESM2_ESM.zip › Codes/Example_Pwave/data/Wedge_2675_HURL.dat]

-0.00326698
-0.00303501
-0.00276708
-0.00246631
-0.00214614
-0.00181427
-0.00145560
-0.00104143
-0.00055069
0.00002445
0.00066406
0.00132605
0.00198395
0.00263022
0.00326213
0.00389511
0.00456670
0.00530586
0.00611109
0.00697169
0.00788734
0.00886399
0.00990944
0.01101908
0.01216363
0.01330340
0.01441477
0.01550543
0.01660541
0.01775146
0.01898080
0.02030869
0.02171356
0.02318042
0.02472848
0.02637301
0.02810318
0.02989730
0.03173131
0.03358606
0.03546306
0.03737357
0.03931261
0.04126924
0.04324254
0.04523245
0.04723641
0.04926295
0.05133654
0.05347776
0.05568111
0.05790850
0.06011226
0.06228811
0.06448161
0.06672650
0.06900413
0.07125119
0.07339998
0.07543023
0.07736401
0.07922329
0.08102542
0.08278342
0.08448498
0.08609640
0.08759322
0.08898822
0.09033147
0.09166073
0.09295532
0.09417431
0.09534004
0.09636723
0.09631278
0.09301600
0.08480240
0.07147534
0.05123867
0.02006449
-0.02254748
-0.07108839
-0.11901679
-0.16228611
-0.19800322
-0.22468241
-0.24214114
-0.24746131
-0.23800840
-0.21959636
-0.20223542
-0.18995693
-0.18246645
-0.18226377
-0.19188587
-0.20659323
-0.21982487
-0.23412853
-0.25488185
-0.27831780
-0.29728241
-0.31035445
-0.31973304
-0.32784463
-0.33451235
-0.33634698
-0.33213735
-0.32360760
-0.31147684
-0.29719288
-0.28329186
-0.26920598
-0.25358994
-0.23839336
-0.22579151
-0.21580108
-0.20764417
-0.19897777
-0.18647980
-0.17085302
-0.15686762
-0.14676068
-0.13790964
-0.12639529
-0.11049703
-0.09104787
-0.06787827
-0.03826333
0.00014372
0.04820644
0.10533817
0.16900928
0.23596487
0.30228716
0.36356197
0.41754218
0.46432474
0.50455350
0.53904273
0.56766132
0.58879909
0.60167988
0.60761961
0.60813179
0.60305518
0.59195109
0.57680937
0.56042274
0.54345127
0.52629236
0.50983620
0.49200966
0.46887189
0.43923226
0.40378811
0.36309627
0.31960274
0.27788757
0.24173150
0.21241761
0.18882232
0.16763008
0.14476805
0.11909722
0.09289883
0.06789341
0.04507943
0.02716068
0.01624226
0.01121949
0.00891543
0.00555989
-0.00098474
-0.01037620
-0.02311992
-0.04067029
-0.06213807
-0.08518531
-0.10775990
-0.12835540
-0.14783952
-0.16856822
-0.19087874
-0.21374149
-0.23611854
-0.25554749
-0.26913870
-0.27618716
-0.27762062
-0.27414046
-0.26632021
-0.25537735
-0.24317248
-0.23174891
-0.22213896
-0.21445945
-0.20982191
-0.20884094
-0.20864521
-0.20623142
-0.20254266
-0.19925513
-0.19625818
-0.19431870
-0.19466810
-0.19633485
-0.19799067
-0.19935813
-0.19801446
-0.18931700
-0.17218881
-0.15065096
-0.12771453
-0.10312767
-0.07800790
-0.05442925
-0.03049818
-0.00365790
0.02242702
0.04129862
0.05216168
0.05965713
0.06717655
0.07392188
0.07685805
0.07400140
0.06706388
0.06015216
0.05506039
0.05052651
