# Supplementary material for: Ultra-low-velocity anomaly inside the Pacific Slab near the 410-km discontinuity
Source: Commun Earth Environ. 2023 May 3;4(1):149. doi: 10.1038/s43247-023-00756-y (PMC10155659; doi:10.1038/s43247-023-00756-y)
Supplement: Supplementary file 2 — Supplementary Software 1 [file 43247_2023_756_MOESM2_ESM.zip › Codes/Example_Pwave/data/Wedge_2675_JCTJ.dat]

-0.00027159
0.00035363
0.00098962
0.00162386
0.00224788
0.00285406
0.00344088
0.00402004
0.00461464
0.00524820
0.00594060
0.00670796
0.00755239
0.00845842
0.00940604
0.01038486
0.01140252
0.01247730
0.01362139
0.01483811
0.01612439
0.01746280
0.01882000
0.02017078
0.02152508
0.02291923
0.02438252
0.02592346
0.02753868
0.02921721
0.03094102
0.03269236
0.03445727
0.03622143
0.03797070
0.03970126
0.04142773
0.04317797
0.04497861
0.04684404
0.04877592
0.05076595
0.05279823
0.05485771
0.05693617
0.05902475
0.06110406
0.06314650
0.06513092
0.06705571
0.06893525
0.07078453
0.07261085
0.07441637
0.07619912
0.07794924
0.07964750
0.08126837
0.08278698
0.08418609
0.08543538
0.08641745
0.08689454
0.08662291
0.08535294
0.08241847
0.07653790
0.06655371
0.05215249
0.03333629
0.00961582
-0.01923602
-0.05125524
-0.08244774
-0.11006017
-0.13410308
-0.15460068
-0.16938549
-0.17652420
-0.17800228
-0.17845162
-0.18047231
-0.18349981
-0.18725735
-0.19393611
-0.20483911
-0.21713337
-0.22722963
-0.23492464
-0.24156056
-0.24664691
-0.24872666
-0.24847229
-0.24840330
-0.24933581
-0.25000000
-0.24996508
-0.24993429
-0.24999448
-0.24950366
-0.24829473
-0.24723465
-0.24714304
-0.24754838
-0.24766714
-0.24800388
-0.24920237
-0.24980150
-0.24694721
-0.23961455
-0.22932534
-0.21707998
-0.20189894
-0.18295542
-0.16123811
-0.13821644
-0.11367048
-0.08603321
-0.05438435
-0.01898338
0.01965391
0.06174044
0.10819910
0.15887686
0.21132584
0.26227051
0.30994989
0.35481198
0.39797947
0.43973194
0.47930649
0.51489259
0.54465390
0.56855458
0.58749287
0.60051138
0.60514029
0.60065148
0.58903007
0.57239525
0.55099922
0.52427148
0.49231346
0.45594572
0.41635451
0.37471948
0.33221666
0.29061130
0.25182152
0.21624597
0.18256337
0.15034417
0.12191783
0.10001613
0.08446721
0.07260154
0.06229660
0.05353821
0.04656403
0.03951794
0.02968806
0.01671597
0.00300381
-0.00918421
-0.02015816
-0.03199532
-0.04623552
-0.06305101
-0.08165042
-0.10108332
-0.12103751
-0.14143777
-0.16221069
-0.18451593
-0.20996139
-0.23748242
-0.26337720
-0.28481517
-0.30167680
-0.31548549
-0.32765089
-0.33842831
-0.34746664
-0.35453407
-0.35823727
-0.35563330
-0.34513558
-0.32797089
-0.30591515
-0.27995674
-0.25128555
-0.22194343
-0.19427887
-0.16977523
-0.14879319
-0.13152314
-0.11793104
-0.10673711
-0.09580222
-0.08340445
-0.06883796
-0.05250630
-0.03505532
-0.01681145
0.00126995
0.01781298
0.03239190
0.04539437
0.05675631
0.06562494
0.07157431
0.07534674
0.07760167
0.07769285
0.07455689
0.06853508
0.06161770
0.05566307
0.05067754
0.04496142
0.03682387
0.02680643
0.01850588
0.01560986
0.01796485
0.02252268
0.02719323
0.03174850
0.03644703
0.04126787
