# Supplementary material for: Ultra-low-velocity anomaly inside the Pacific Slab near the 410-km discontinuity
Source: Commun Earth Environ. 2023 May 3;4(1):149. doi: 10.1038/s43247-023-00756-y (PMC10155659; doi:10.1038/s43247-023-00756-y)
Supplement: Supplementary file 2 — Supplementary Software 1 [file 43247_2023_756_MOESM2_ESM.zip › Codes/Example_Pwave/data/Wedge_2675_JYTJ.dat]

0.00160951
0.00202835
0.00248095
0.00297751
0.00353129
0.00414260
0.00479785
0.00548678
0.00622146
0.00702886
0.00792341
0.00889432
0.00991401
0.01095348
0.01200262
0.01308505
0.01424317
0.01550476
0.01686688
0.01830502
0.01978977
0.02129460
0.02279698
0.02428112
0.02574207
0.02718637
0.02862883
0.03009351
0.03161317
0.03321293
0.03489864
0.03666732
0.03851833
0.04045303
0.04246988
0.04455947
0.04670145
0.04886238
0.05100136
0.05308755
0.05511430
0.05709811
0.05906549
0.06103538
0.06301336
0.06500126
0.06699814
0.06899035
0.07095253
0.07285916
0.07469737
0.07647360
0.07820043
0.07987313
0.08146907
0.08297644
0.08441728
0.08581285
0.08705773
0.08783342
0.08779785
0.08676502
0.08422051
0.07875676
0.06890773
0.05458907
0.03657238
0.01459319
-0.01242565
-0.04363678
-0.07491129
-0.10196227
-0.12459910
-0.14514056
-0.16258151
-0.17210988
-0.17206611
-0.16855886
-0.16936176
-0.17461313
-0.17881521
-0.18149191
-0.18907806
-0.20426331
-0.22063678
-0.23189555
-0.23987712
-0.24937951
-0.25973396
-0.26605935
-0.26717811
-0.26710507
-0.26864750
-0.27018938
-0.26891948
-0.26439279
-0.25895946
-0.25502929
-0.25172054
-0.24631449
-0.23919540
-0.23403489
-0.23322819
-0.23536781
-0.23685391
-0.23574984
-0.23339957
-0.23133370
-0.22828680
-0.22122388
-0.20830413
-0.18999599
-0.16733444
-0.14073494
-0.11053049
-0.07669186
-0.03881271
0.00233599
0.04521156
0.09019125
0.13894722
0.19070766
0.24233850
0.29191983
0.33971311
0.38625169
0.43054495
0.47045949
0.50562591
0.53774948
0.56637889
0.58782939
0.59923424
0.60113455
0.59653103
0.58789695
0.57473657
0.55508534
0.52881061
0.49819307
0.46582809
0.43255966
0.39784499
0.36159236
0.32436260
0.28688057
0.25050800
0.21636472
0.18418652
0.15452545
0.12990400
0.11083606
0.09405343
0.07730468
0.06208406
0.04942965
0.03677688
0.02137441
0.00434697
-0.01091352
-0.02325016
-0.03480428
-0.04794545
-0.06278551
-0.07831008
-0.09421719
-0.11047633
-0.12700879
-0.14416587
-0.16201987
-0.18054715
-0.20030671
-0.22052841
-0.23893878
-0.25498324
-0.26957702
-0.28233733
-0.29232991
-0.29971016
-0.30528159
-0.30972696
-0.31249012
-0.31126494
-0.30408169
-0.29114452
-0.27352679
-0.25167082
-0.22659747
-0.20097554
-0.17740639
-0.15661855
-0.13784735
-0.12006159
-0.10266341
-0.08547927
-0.06839878
-0.05133645
-0.03458460
-0.01854912
-0.00293706
0.01262875
0.02723208
0.03945588
0.04889024
0.05590270
0.06103928
0.06441862
0.06517704
0.06260517
0.05768625
0.05219851
0.04628954
0.03848803
0.02848720
0.01804322
0.00857941
-0.00043240
-0.01003534
-0.01985158
-0.02815192
-0.03339627
-0.03552908
-0.03514498
-0.03158684
-0.02412217
-0.01451841
-0.00551854
0.00204548
0.00845835
0.01387430
