# Supplementary material for: Ultra-low-velocity anomaly inside the Pacific Slab near the 410-km discontinuity
Source: Commun Earth Environ. 2023 May 3;4(1):149. doi: 10.1038/s43247-023-00756-y (PMC10155659; doi:10.1038/s43247-023-00756-y)
Supplement: Supplementary file 2 — Supplementary Software 1 [file 43247_2023_756_MOESM2_ESM.zip › Codes/Example_Pwave/data/Wedge_2675_LHTJ.dat]

-0.00016960
0.00015683
0.00048505
0.00079939
0.00110430
0.00141430
0.00173736
0.00207278
0.00242635
0.00281454
0.00325578
0.00376778
0.00436587
0.00505952
0.00585209
0.00673900
0.00770827
0.00874672
0.00984429
0.01099572
0.01220081
0.01345992
0.01476375
0.01608920
0.01741587
0.01874380
0.02008235
0.02143184
0.02279088
0.02417201
0.02559940
0.02709408
0.02866518
0.03031412
0.03203958
0.03383069
0.03566057
0.03749831
0.03932977
0.04116659
0.04303584
0.04496330
0.04696449
0.04903803
0.05116260
0.05330688
0.05544433
0.05756169
0.05965729
0.06173186
0.06378050
0.06579312
0.06776307
0.06969278
0.07158436
0.07343212
0.07523424
0.07700039
0.07873991
0.08044647
0.08209550
0.08366179
0.08513753
0.08652064
0.08777862
0.08880880
0.08940547
0.08923188
0.08774219
0.08401425
0.07673251
0.06456061
0.04657372
0.02227984
-0.00862584
-0.04577538
-0.08645655
-0.12531647
-0.15810691
-0.18478517
-0.20534134
-0.21501731
-0.21002995
-0.19605325
-0.18360923
-0.17642960
-0.17156374
-0.16929545
-0.17491524
-0.19017667
-0.20960967
-0.22718018
-0.24200513
-0.25522848
-0.26479678
-0.26747744
-0.26495088
-0.26326023
-0.26558949
-0.26965996
-0.27306146
-0.27660331
-0.28132919
-0.28651098
-0.29078517
-0.29267275
-0.29089543
-0.28472883
-0.27418150
-0.26119870
-0.24889005
-0.23785431
-0.22590558
-0.21183584
-0.19685340
-0.18255191
-0.16855974
-0.15201222
-0.13014632
-0.10370849
-0.07577919
-0.04666302
-0.01298457
0.02684671
0.07076204
0.11803138
0.16987833
0.22516093
0.28147141
0.33782231
0.39250707
0.44230148
0.48517651
0.52127384
0.55149107
0.57589495
0.59363333
0.60481553
0.61081025
0.61178085
0.60660761
0.59551380
0.57951624
0.55812225
0.53136581
0.50213029
0.47226092
0.43914456
0.39974494
0.35544809
0.31095460
0.27034340
0.23524970
0.20558514
0.18097350
0.16184864
0.14860398
0.13889469
0.12852120
0.11620513
0.10364621
0.09081316
0.07582530
0.05915277
0.04308228
0.02682097
0.00693801
-0.01734102
-0.04368462
-0.07060214
-0.09840627
-0.12669350
-0.15345375
-0.17825249
-0.20408434
-0.23317363
-0.26342933
-0.29202223
-0.31931754
-0.34629606
-0.37077679
-0.38835146
-0.39589431
-0.39412253
-0.38722363
-0.37929106
-0.37167977
-0.36418558
-0.35654143
-0.34799379
-0.33730944
-0.32370317
-0.30723350
-0.28808177
-0.26590388
-0.24105390
-0.21538732
-0.19075551
-0.16839588
-0.14968188
-0.13527947
-0.12375921
-0.11279464
-0.10146215
-0.09000284
-0.07789943
-0.06342927
-0.04530276
-0.02409602
-0.00109851
0.02346790
0.04919048
0.07365112
0.09429797
0.11063919
0.12313662
0.13158181
0.13485295
0.13210205
0.12473472
0.11595799
0.10821405
0.10242127
0.09851690
0.09523004
0.09109070
0.08684996
0.08432999
0.08284304
0.08062203
