# Supplementary material for: Ultra-low-velocity anomaly inside the Pacific Slab near the 410-km discontinuity
Source: Commun Earth Environ. 2023 May 3;4(1):149. doi: 10.1038/s43247-023-00756-y (PMC10155659; doi:10.1038/s43247-023-00756-y)
Supplement: Supplementary file 2 — Supplementary Software 1 [file 43247_2023_756_MOESM2_ESM.zip › Codes/Example_Pwave/data/Wedge_2675_LHTL.dat]

-0.00569626
-0.00532545
-0.00489552
-0.00445086
-0.00406381
-0.00372254
-0.00335956
-0.00295319
-0.00253879
-0.00213321
-0.00170327
-0.00122987
-0.00073892
-0.00025661
0.00022912
0.00076462
0.00138284
0.00207568
0.00280768
0.00354152
0.00428991
0.00510596
0.00599306
0.00691755
0.00789401
0.00896921
0.01015243
0.01139668
0.01265526
0.01394929
0.01532407
0.01675210
0.01816602
0.01956562
0.02101951
0.02258295
0.02422892
0.02588053
0.02752637
0.02922672
0.03101685
0.03286686
0.03471270
0.03651796
0.03830548
0.04011196
0.04192387
0.04369998
0.04546262
0.04729604
0.04924467
0.05127374
0.05333651
0.05543246
0.05756042
0.05967720
0.06175641
0.06382288
0.06590614
0.06799042
0.07003018
0.07201922
0.07399822
0.07597761
0.07790821
0.07975169
0.08152432
0.08324170
0.08488066
0.08641982
0.08785569
0.08917509
0.09037301
0.09147344
0.09245528
0.09316521
0.09330556
0.09220900
0.08831417
0.07956842
0.06527664
0.04611103
0.02102695
-0.01234674
-0.05164817
-0.08865324
-0.11814659
-0.14358032
-0.16923320
-0.19130120
-0.20341422
-0.20745703
-0.21047758
-0.21270388
-0.20852986
-0.20001056
-0.19864723
-0.20949825
-0.22248176
-0.22732083
-0.23148028
-0.25078733
-0.28366428
-0.31104805
-0.32342500
-0.33002869
-0.33864137
-0.34335904
-0.33679055
-0.32180585
-0.30510439
-0.28743758
-0.26748171
-0.24853072
-0.23440467
-0.22417342
-0.21428406
-0.20296649
-0.19175412
-0.18263080
-0.17557879
-0.16983681
-0.16356356
-0.15362741
-0.13991866
-0.12621322
-0.11405410
-0.09981251
-0.07955729
-0.05342111
-0.02377185
0.00828146
0.04429140
0.08784360
0.14020690
0.19602214
0.24769026
0.29420742
0.34052206
0.38836845
0.43360382
0.47226653
0.50382904
0.52908227
0.54796394
0.55942736
0.56352319
0.56258676
0.55913124
0.55479400
0.55078559
0.54580664
0.53592292
0.51940672
0.49834338
0.47422968
0.44541688
0.41022323
0.37053256
0.33038790
0.29220704
0.25610413
0.22134528
0.18689686
0.15184020
0.11632594
0.08184143
0.05094212
0.02622613
0.00770394
-0.00788965
-0.02319506
-0.03753210
-0.04980789
-0.06147180
-0.07468967
-0.08931435
-0.10318864
-0.11447864
-0.12227757
-0.12631629
-0.12811149
-0.13100011
-0.13715997
-0.14549326
-0.15374077
-0.16120692
-0.16748400
-0.17098010
-0.17111998
-0.16892173
-0.16465167
-0.15859368
-0.15271865
-0.14828076
-0.14386114
-0.13783619
-0.13100538
-0.12520167
-0.12053037
-0.11540170
-0.10926605
-0.10496286
-0.10634342
-0.11228611
-0.11640387
-0.11486069
-0.11090356
-0.10913842
-0.10904128
-0.10744404
-0.10443934
-0.10355824
-0.10737256
-0.11450242
-0.12094444
-0.12391456
-0.12328995
-0.11917576
-0.11016664
-0.09528527
-0.07616039
-0.05623565
-0.03859650
-0.02489367
-0.01598364
-0.01223070
-0.01230857
-0.01368906
-0.01513986
