# Supplementary material for: Ultra-low-velocity anomaly inside the Pacific Slab near the 410-km discontinuity
Source: Commun Earth Environ. 2023 May 3;4(1):149. doi: 10.1038/s43247-023-00756-y (PMC10155659; doi:10.1038/s43247-023-00756-y)
Supplement: Supplementary file 2 — Supplementary Software 1 [file 43247_2023_756_MOESM2_ESM.zip › Codes/Example_Pwave/data/Wedge_2675_MQIL.dat]

-0.00358719
-0.00335262
-0.00308385
-0.00275792
-0.00236370
-0.00191867
-0.00144587
-0.00094701
-0.00041307
0.00015783
0.00076558
0.00140724
0.00207257
0.00275961
0.00347465
0.00420757
0.00493451
0.00564764
0.00636244
0.00709725
0.00786451
0.00868457
0.00958913
0.01059752
0.01169638
0.01285622
0.01406414
0.01532182
0.01662251
0.01795587
0.01932750
0.02075385
0.02223437
0.02374643
0.02527601
0.02683091
0.02841971
0.03003975
0.03168807
0.03336774
0.03508015
0.03682100
0.03858487
0.04037606
0.04221620
0.04412963
0.04612308
0.04818488
0.05029214
0.05241537
0.05452497
0.05660082
0.05863890
0.06064732
0.06263948
0.06463081
0.06663074
0.06863331
0.07061981
0.07257290
0.07448249
0.07633915
0.07813627
0.07987369
0.08154600
0.08313779
0.08463600
0.08603626
0.08733790
0.08853838
0.08961916
0.09051805
0.09108665
0.09091813
0.08897702
0.08358515
0.07329741
0.05742751
0.03493275
0.00400047
-0.03516358
-0.07818123
-0.11944497
-0.15600153
-0.18694526
-0.21081440
-0.22524193
-0.22845427
-0.22086186
-0.20635473
-0.19131278
-0.18060524
-0.17542035
-0.17545514
-0.18101146
-0.19222540
-0.20845042
-0.22891558
-0.25243271
-0.27679619
-0.29933922
-0.31763951
-0.33029559
-0.33790081
-0.34171960
-0.34093822
-0.33349344
-0.31938310
-0.30118273
-0.28204550
-0.26406968
-0.24800029
-0.23393259
-0.22133024
-0.20905289
-0.19691464
-0.18610086
-0.17719017
-0.16888145
-0.15960607
-0.14983395
-0.14094468
-0.13218303
-0.12118466
-0.10666506
-0.08830193
-0.06534109
-0.03622929
0.00160438
0.04994788
0.10704568
0.16918440
0.23353864
0.29711122
0.35626848
0.40915994
0.45606132
0.49712925
0.53121506
0.55679207
0.57351718
0.58243098
0.58478014
0.58186750
0.57596753
0.56907389
0.56093049
0.55028922
0.53709078
0.52225800
0.50590998
0.48655667
0.46270791
0.43405093
0.40009709
0.36057479
0.31871108
0.28009829
0.24702793
0.21815946
0.19333741
0.17408024
0.15925569
0.14389239
0.12340297
0.09731844
0.06917503
0.04367290
0.02301551
0.00598335
-0.00958355
-0.02463847
-0.03950050
-0.05540200
-0.07352670
-0.09245267
-0.10876527
-0.12056490
-0.12889293
-0.13675674
-0.14818361
-0.16579846
-0.18768120
-0.20878531
-0.22574548
-0.23828239
-0.24711864
-0.25236718
-0.25289758
-0.24761594
-0.23827662
-0.22882754
-0.22160021
-0.21623172
-0.21142853
-0.20661381
-0.20238012
-0.19911982
-0.19603480
-0.19225460
-0.18760819
-0.18207015
-0.17573368
-0.16967303
-0.16536736
-0.16246262
-0.15922472
-0.15546370
-0.15240351
-0.14989249
-0.14569275
-0.13803903
-0.12758016
-0.11495153
-0.09852007
-0.07723063
-0.05301928
-0.02899097
-0.00769215
0.00954353
0.02320269
0.03452494
0.04399585
0.05121076
0.05500285
0.05418741
0.04957947
0.04423382
0.04041046
0.03769144
