# Supplementary material for: Ultra-low-velocity anomaly inside the Pacific Slab near the 410-km discontinuity
Source: Commun Earth Environ. 2023 May 3;4(1):149. doi: 10.1038/s43247-023-00756-y (PMC10155659; doi:10.1038/s43247-023-00756-y)
Supplement: Supplementary file 2 — Supplementary Software 1 [file 43247_2023_756_MOESM2_ESM.zip › Codes/Example_Pwave/data/Wedge_2675_PSTJ.dat]

0.00071975
0.00132306
0.00199197
0.00272808
0.00351067
0.00431799
0.00513406
0.00595417
0.00678223
0.00762179
0.00847748
0.00935804
0.01026825
0.01119833
0.01213203
0.01306857
0.01402869
0.01504396
0.01614175
0.01733507
0.01862758
0.02001534
0.02147933
0.02298780
0.02451037
0.02603311
0.02756006
0.02910524
0.03068559
0.03231412
0.03400198
0.03575835
0.03757792
0.03944241
0.04133488
0.04324391
0.04516150
0.04708258
0.04900602
0.05093014
0.05284679
0.05475236
0.05666006
0.05858433
0.06051688
0.06243750
0.06434178
0.06623357
0.06810234
0.06992364
0.07167307
0.07334111
0.07493641
0.07647521
0.07796981
0.07941859
0.08080345
0.08209373
0.08323656
0.08411912
0.08450550
0.08399877
0.08209147
0.07820083
0.07151663
0.06093445
0.04557715
0.02541979
0.00103934
-0.02691241
-0.05723507
-0.08745500
-0.11452484
-0.13619435
-0.15138432
-0.16023585
-0.16428644
-0.16570975
-0.16603809
-0.16607600
-0.16726858
-0.17206131
-0.18168298
-0.19434178
-0.20704149
-0.21886604
-0.23079700
-0.24240746
-0.25127391
-0.25642776
-0.26002165
-0.26406265
-0.26721347
-0.26682377
-0.26293970
-0.25821614
-0.25438366
-0.25045051
-0.24499880
-0.23929037
-0.23630705
-0.23699488
-0.23958626
-0.24234420
-0.24494935
-0.24728270
-0.24795074
-0.24462059
-0.23610206
-0.22314325
-0.20690265
-0.18798767
-0.16667498
-0.14282898
-0.11593381
-0.08585363
-0.05312940
-0.01764569
0.02200536
0.06624318
0.11313116
0.16084606
0.20973025
0.26023825
0.31034680
0.35725186
0.40037491
0.44092318
0.47988530
0.51683369
0.54974563
0.57633255
0.59538000
0.60672628
0.61092859
0.60860054
0.59959295
0.58402329
0.56366553
0.54053774
0.51472230
0.48474384
0.44982940
0.41153463
0.37278442
0.33520556
0.29860220
0.26327585
0.23100935
0.20289591
0.17774851
0.15390497
0.13142275
0.11137762
0.09389804
0.07767955
0.06093556
0.04241350
0.02172735
-0.00100722
-0.02512986
-0.04868099
-0.06927965
-0.08669659
-0.10299813
-0.11989035
-0.13770827
-0.15659387
-0.17684394
-0.19815999
-0.21967021
-0.24106217
-0.26282862
-0.28491856
-0.30592660
-0.32404511
-0.33862483
-0.35057699
-0.36130570
-0.37153328
-0.38111873
-0.38958631
-0.39592207
-0.39758931
-0.39151142
-0.37711455
-0.35681229
-0.33294342
-0.30606486
-0.27672439
-0.24698822
-0.21878233
-0.19182033
-0.16493275
-0.13891103
-0.11646697
-0.09921120
-0.08565344
-0.07275001
-0.05829885
-0.04121780
-0.02121653
0.00097867
0.02413001
0.04729105
0.06974863
0.09069448
0.10881602
0.12235078
0.13073231
0.13539902
0.13758670
0.13664523
0.13157302
0.12273800
0.11133002
0.09815189
0.08357077
0.06849748
0.05495647
0.04511527
0.03982785
0.03868311
0.04108047
0.04604221
0.05127087
0.05409542
0.05351467
0.05039581
0.04608492
