# Supplementary material for: Ultra-low-velocity anomaly inside the Pacific Slab near the 410-km discontinuity
Source: Commun Earth Environ. 2023 May 3;4(1):149. doi: 10.1038/s43247-023-00756-y (PMC10155659; doi:10.1038/s43247-023-00756-y)
Supplement: Supplementary file 2 — Supplementary Software 1 [file 43247_2023_756_MOESM2_ESM.zip › Codes/Example_Pwave/data/Wedge_2675_THTJ.dat]

-0.00296765
-0.00258222
-0.00221183
-0.00185348
-0.00147363
-0.00105221
-0.00059898
-0.00012930
0.00036139
0.00089927
0.00151756
0.00223328
0.00303844
0.00391704
0.00486081
0.00586712
0.00692949
0.00803689
0.00918519
0.01038284
0.01164182
0.01296281
0.01432682
0.01570321
0.01706596
0.01840679
0.01974013
0.02109195
0.02248362
0.02392947
0.02543598
0.02699624
0.02859739
0.03023973
0.03194702
0.03375239
0.03567124
0.03769702
0.03981710
0.04201413
0.04426026
0.04653003
0.04881601
0.05112060
0.05343351
0.05571926
0.05792969
0.06003501
0.06203976
0.06397164
0.06586874
0.06777136
0.06971162
0.07170848
0.07376735
0.07587771
0.07801196
0.08012981
0.08219519
0.08419384
0.08612560
0.08798585
0.08976127
0.09142749
0.09295426
0.09433075
0.09553995
0.09643701
0.09671212
0.09598299
0.09356125
0.08800622
0.07757571
0.06133373
0.03901822
0.00999353
-0.02602309
-0.06673412
-0.10726803
-0.14336176
-0.17360020
-0.19759293
-0.21328340
-0.21808685
-0.21258786
-0.20218051
-0.19452134
-0.19430217
-0.20036212
-0.20887913
-0.21858395
-0.23123154
-0.24773685
-0.26526095
-0.27866337
-0.28553080
-0.28796569
-0.28807048
-0.28613722
-0.28379860
-0.28341551
-0.28543967
-0.28910238
-0.29341100
-0.29737412
-0.30012458
-0.30053933
-0.29747273
-0.29003997
-0.27808687
-0.26330469
-0.24802826
-0.23274040
-0.21627996
-0.19809837
-0.18029643
-0.16636705
-0.15626258
-0.14498223
-0.12784429
-0.10526405
-0.08102008
-0.05645190
-0.02810653
0.00832318
0.05356378
0.10464160
0.15832174
0.21400246
0.27194456
0.33035664
0.38609020
0.43605552
0.47823070
0.51326129
0.54368035
0.57095249
0.59432054
0.61241501
0.62505118
0.63252366
0.63426189
0.62970722
0.61949309
0.60490355
0.58624236
0.56205523
0.53069713
0.49130700
0.44296793
0.38688714
0.32904685
0.27581205
0.22862151
0.18652092
0.15005879
0.11974792
0.09426223
0.07211665
0.05295882
0.03656953
0.02199516
0.00812760
-0.00487732
-0.01525822
-0.02223344
-0.02852435
-0.03823553
-0.05294545
-0.07158643
-0.09244460
-0.11399645
-0.13555613
-0.15725767
-0.17893479
-0.20062960
-0.22353272
-0.24806586
-0.27217627
-0.29316711
-0.31005946
-0.32330532
-0.33266925
-0.33653431
-0.33434890
-0.32865294
-0.32319870
-0.31983757
-0.31777055
-0.31492523
-0.31007393
-0.30392818
-0.29773781
-0.29099701
-0.28139791
-0.26797191
-0.25320681
-0.23968319
-0.22622716
-0.21002178
-0.19048537
-0.16917931
-0.14729924
-0.12483081
-0.10242018
-0.08187119
-0.06324825
-0.04403576
-0.02232872
0.00117946
0.02462912
0.04718267
0.06919403
0.09046496
0.10962232
0.12557528
0.13830196
0.14814213
0.15566438
0.16191113
0.16749207
0.17160307
0.17238585
0.16821696
0.15885395
0.14544626
0.12971746
0.11352103
0.09843240
0.08466811
