# Supplementary material for: Ultra-low-velocity anomaly inside the Pacific Slab near the 410-km discontinuity
Source: Commun Earth Environ. 2023 May 3;4(1):149. doi: 10.1038/s43247-023-00756-y (PMC10155659; doi:10.1038/s43247-023-00756-y)
Supplement: Supplementary file 2 — Supplementary Software 1 [file 43247_2023_756_MOESM2_ESM.zip › Codes/Example_Pwave/data/Wedge_2675_TILL.dat]

-0.00334796
-0.00307955
-0.00279786
-0.00251874
-0.00224525
-0.00196159
-0.00165571
-0.00132442
-0.00096278
-0.00057391
-0.00017560
0.00022461
0.00064126
0.00109179
0.00158655
0.00213407
0.00274315
0.00341647
0.00414598
0.00492395
0.00574540
0.00659729
0.00747134
0.00837431
0.00930827
0.01026979
0.01126322
0.01228635
0.01332287
0.01435725
0.01538831
0.01643779
0.01754072
0.01872742
0.02001883
0.02141787
0.02289911
0.02442797
0.02598582
0.02756648
0.02916818
0.03079107
0.03243422
0.03410246
0.03579854
0.03750805
0.03922090
0.04095665
0.04274967
0.04461152
0.04651783
0.04844177
0.05037204
0.05229086
0.05417781
0.05603068
0.05785569
0.05965675
0.06144163
0.06321720
0.06498090
0.06672316
0.06843172
0.07009769
0.07171922
0.07329303
0.07480963
0.07626666
0.07767239
0.07901511
0.08022418
0.08116010
0.08165181
0.08150246
0.08030827
0.07715950
0.07067489
0.05972038
0.04418106
0.02451004
0.00041952
-0.02850510
-0.05976403
-0.08762155
-0.10830729
-0.12404505
-0.13918532
-0.15332138
-0.16182379
-0.16341009
-0.16266239
-0.16373970
-0.16618500
-0.16855495
-0.17225900
-0.17958629
-0.19034964
-0.20278627
-0.21667907
-0.23350108
-0.25286622
-0.27068686
-0.28283719
-0.28885021
-0.29037214
-0.28815563
-0.28177796
-0.27144941
-0.25921685
-0.24740706
-0.23711017
-0.22936523
-0.22504138
-0.22254467
-0.21875469
-0.21228297
-0.20409310
-0.19596839
-0.18818804
-0.17879984
-0.16672647
-0.15406183
-0.14348209
-0.13408943
-0.12186019
-0.10467952
-0.08429054
-0.06250656
-0.03784981
-0.00719995
0.03029126
0.07270339
0.11759950
0.16288728
0.20743127
0.25124061
0.29360587
0.33289902
0.36852951
0.40072333
0.42854186
0.44993300
0.46404862
0.47257305
0.47799276
0.48103039
0.48143139
0.48053996
0.47996381
0.47830120
0.47234435
0.46108537
0.44640044
0.43000005
0.41128187
0.38867455
0.36202095
0.33280249
0.30277429
0.27311633
0.24403479
0.21514314
0.18727080
0.16223971
0.13985706
0.11856097
0.09935908
0.08460750
0.07321827
0.06129215
0.04721867
0.03312903
0.02104872
0.00985752
-0.00277753
-0.01705446
-0.03119946
-0.04392673
-0.05531785
-0.06628523
-0.07842703
-0.09289475
-0.10866142
-0.12359500
-0.13680993
-0.14866456
-0.15926771
-0.16766334
-0.17242539
-0.17311630
-0.17095714
-0.16763194
-0.16359414
-0.15871235
-0.15438078
-0.15244938
-0.15166046
-0.14825306
-0.14144326
-0.13569222
-0.13547315
-0.13980295
-0.14403273
-0.14530222
-0.14443661
-0.14323219
-0.14181596
-0.13968680
-0.13740957
-0.13572317
-0.13493169
-0.13564080
-0.13763516
-0.13864300
-0.13617873
-0.12962586
-0.12000589
-0.10843454
-0.09523615
-0.08094658
-0.06696498
-0.05433425
-0.04341466
-0.03471730
-0.02842805
-0.02354820
-0.01867116
-0.01343173
-0.00835490
-0.00381607
