# Supplementary material for: Ultra-low-velocity anomaly inside the Pacific Slab near the 410-km discontinuity
Source: Commun Earth Environ. 2023 May 3;4(1):149. doi: 10.1038/s43247-023-00756-y (PMC10155659; doi:10.1038/s43247-023-00756-y)
Supplement: Supplementary file 2 — Supplementary Software 1 [file 43247_2023_756_MOESM2_ESM.zip › Codes/Example_Pwave/data/Wedge_2675_YNBJ.dat]

0.01897099
0.01983200
0.02073759
0.02172008
0.02280199
0.02397711
0.02522325
0.02652106
0.02786015
0.02923561
0.03063750
0.03204566
0.03343857
0.03480588
0.03615282
0.03748653
0.03879205
0.04003237
0.04117528
0.04221328
0.04316157
0.04404223
0.04487385
0.04567328
0.04645639
0.04723964
0.04804303
0.04888383
0.04976990
0.05069348
0.05162425
0.05252292
0.05334451
0.05396745
0.05415532
0.05371409
0.05256053
0.05034062
0.04620172
0.03943910
0.03017098
0.01886670
0.00554455
-0.00975594
-0.02590205
-0.04094540
-0.05341847
-0.06286114
-0.06939458
-0.07345903
-0.07600541
-0.07859742
-0.08333535
-0.09223075
-0.10595855
-0.12376114
-0.14473795
-0.16770545
-0.18983172
-0.20785562
-0.22055929
-0.22809564
-0.22997274
-0.22551595
-0.21614490
-0.20595770
-0.19891444
-0.19603952
-0.19634372
-0.19946257
-0.20552187
-0.21255280
-0.21687336
-0.21684603
-0.21359861
-0.20791738
-0.19917103
-0.18737621
-0.17416487
-0.16132037
-0.14959375
-0.13909556
-0.13009071
-0.12326449
-0.11917695
-0.11734715
-0.11553928
-0.10987302
-0.09698387
-0.07681225
-0.05184454
-0.02313100
0.01087340
0.05125726
0.09685299
0.14520912
0.19353806
0.23949090
0.28141309
0.31744765
0.34623694
0.36878770
0.38755358
0.40418855
0.41911718
0.43212162
0.44326354
0.45364831
0.46418956
0.47342091
0.47846233
0.47836673
0.47380721
0.46383153
0.44620175
0.42052139
0.38874330
0.35360315
0.31863405
0.28767524
0.26132146
0.23562959
0.20624816
0.17197512
0.13376773
0.09261499
0.04858125
0.00021146
-0.05393964
-0.11168493
-0.16691961
-0.21369802
-0.24924066
-0.27347203
-0.28774618
-0.29496910
-0.29913524
-0.30255458
-0.30432173
-0.30247561
-0.29667530
-0.28832622
-0.27905965
-0.26990869
-0.26149760
-0.25375154
-0.24493493
-0.23209111
-0.21303354
-0.18724732
-0.15585847
-0.12211917
-0.09057433
-0.06401519
-0.04110665
-0.01758067
0.00943780
0.03792416
0.06240996
0.07934762
0.08972815
0.09607551
0.09945076
0.10040085
0.10016475
0.09929751
0.09621194
0.08814022
0.07437456
0.05835005
0.04428498
0.03184834
0.01711403
-0.00133791
-0.02068786
-0.03851859
-0.05552402
-0.07291117
-0.09041219
-0.10733549
-0.12335512
-0.13842839
-0.15275520
-0.16600827
-0.17671121
-0.18296900
-0.18381523
-0.18049393
-0.17590573
-0.17156093
-0.16598060
-0.15675228
-0.14274012
-0.12408526
-0.10210816
-0.07975296
-0.06021162
-0.04447843
-0.03130271
-0.01888591
-0.00555411
0.00950152
0.02514413
0.03973859
0.05317219
0.06545742
0.07514775
0.08114642
0.08454021
0.08758243
0.09159602
0.09622215
0.10044014
0.10374757
0.10595375
0.10597040
0.10155533
0.09109610
0.07512870
0.05523348
0.03323015
0.01283580
-0.00099657
-0.00627784
-0.00527393
-0.00123836
0.00441272
0.01191166
0.02155489
0.03272163
