# Supplementary material for: Ultra-low-velocity anomaly inside the Pacific Slab near the 410-km discontinuity
Source: Commun Earth Environ. 2023 May 3;4(1):149. doi: 10.1038/s43247-023-00756-y (PMC10155659; doi:10.1038/s43247-023-00756-y)
Supplement: Supplementary file 2 — Supplementary Software 1 [file 43247_2023_756_MOESM2_ESM.zip › Codes/Example_Pwave/data/Wedge_2675_ZXTJ.dat]

-0.00067560
0.00285337
0.00628120
0.00955627
0.01273372
0.01585739
0.01893686
0.02196455
0.02491667
0.02776596
0.03049770
0.03311067
0.03562278
0.03807076
0.04048397
0.04286005
0.04517520
0.04741170
0.04956310
0.05162082
0.05356932
0.05539126
0.05707908
0.05864130
0.06008904
0.06142667
0.06266328
0.06381704
0.06490301
0.06592660
0.06689425
0.06783371
0.06880140
0.06985905
0.07104517
0.07237092
0.07382438
0.07537051
0.07695928
0.07854147
0.08007593
0.08152718
0.08286491
0.08406499
0.08511842
0.08605295
0.08692653
0.08776231
0.08846597
0.08881209
0.08854410
0.08741212
0.08493345
0.08024551
0.07261972
0.06213899
0.04948418
0.03509698
0.01914657
0.00238066
-0.01390614
-0.02925170
-0.04498840
-0.06372750
-0.08767606
-0.11648847
-0.14660102
-0.17419490
-0.19889354
-0.22093136
-0.23454674
-0.23145042
-0.21436281
-0.19978197
-0.19966012
-0.20595261
-0.20406637
-0.19766882
-0.20604983
-0.23511725
-0.26624454
-0.28194946
-0.28758813
-0.29592992
-0.30444226
-0.30175927
-0.28769826
-0.27385225
-0.26686338
-0.26143677
-0.25086204
-0.23685393
-0.22654395
-0.22317968
-0.22218657
-0.21709291
-0.20772117
-0.19948405
-0.19569848
-0.19381129
-0.18806536
-0.17482256
-0.15666985
-0.13955169
-0.12505047
-0.10905492
-0.08761467
-0.06016948
-0.02826782
0.00629523
0.04348167
0.08535948
0.13329988
0.18592177
0.24104852
0.29961357
0.36461493
0.43411959
0.49919394
0.54978540
0.58084717
0.59575506
0.60365478
0.61083082
0.61668083
0.61712755
0.60844309
0.58910172
0.55980547
0.52280232
0.48288237
0.44703681
0.41962116
0.39819602
0.37645706
0.35055478
0.31985228
0.28440415
0.24573272
0.20681592
0.16955381
0.13383320
0.09802691
0.06198687
0.02997687
0.00601648
-0.01235860
-0.03150848
-0.05543282
-0.08301943
-0.10901219
-0.12879170
-0.14171811
-0.14907891
-0.15266133
-0.15498316
-0.15703975
-0.15702642
-0.15354260
-0.14828913
-0.14355673
-0.13895785
-0.13325085
-0.12757066
-0.12391316
-0.12213526
-0.12133218
-0.12283327
-0.12799449
-0.13296910
-0.13132692
-0.12202373
-0.10858707
-0.09288531
-0.07510135
-0.05665817
-0.03973193
-0.02545825
-0.01504102
-0.01107151
-0.01398222
-0.01941309
-0.02199706
-0.01960529
-0.01480383
-0.01321290
-0.01674062
-0.02032560
-0.01927029
-0.01488422
-0.01126352
-0.01177720
-0.01791009
-0.02881966
-0.04290783
-0.05934076
-0.07736370
-0.09495297
-0.10934005
-0.11956760
-0.12660906
-0.13048835
-0.13068041
-0.12898411
-0.12810414
-0.12805996
-0.12749950
-0.12726267
-0.12838548
-0.12844654
-0.12458575
-0.11768477
-0.10940521
-0.09873593
-0.08528494
-0.07070670
-0.05374658
-0.02986225
0.00235672
0.03741882
0.06517556
0.07827017
0.07960303
0.07844355
0.07824350
0.07501587
0.06668722
0.05545902
0.04258684
0.02796443
