# Supplementary material for: Ultra-low-velocity anomaly inside the Pacific Slab near the 410-km discontinuity
Source: Commun Earth Environ. 2023 May 3;4(1):149. doi: 10.1038/s43247-023-00756-y (PMC10155659; doi:10.1038/s43247-023-00756-y)
Supplement: Supplementary file 2 — Supplementary Software 1 [file 43247_2023_756_MOESM2_ESM.zip › Codes/Example_Pwave/FastTrip2D_2009_267.py]

import os
import numpy as np
from scipy import interpolate
from scipy import signal
from mpi4py import MPI
import struct
import sys
import obspy
import argparse
from decimal import Decimal


if sys.byteorder =='little':
    h = '<'
else:
    h = '>'


def iasp91_fun(Depth):
    
    RADIUS = 6371
    X = (RADIUS-Depth)/RADIUS
    if (Depth<=20):
        vp=5.8
        vs=3.36
        rou=2.6
    else:
        if (Depth<=35):
            vp=6.5
            vs=3.75
            rou=2.9
        else:
            if (Depth<=120):
                vp=8.78541 -0.74953*X;
                vs=6.706231 -2.248585*X;
                rou=2.6910 +0.6924*X;
            else:
                if (Depth<=210):
                    vp=25.41389-17.69722*X;
                    vs=5.7502-1.2742*X;
                    rou=2.6910 +0.6924*X;
                else:
                    if (Depth<=410):
                        vp=30.78765 - 23.25415*X;
                        vs=15.24213-11.08552*X;
                        rou=7.1089 -3.8045*X;
                    else:
                        if( Depth<=600):
                            vp=29.38896 - 21.40656*X;
                            vs=17.70732-13.50652*X;
                            rou=11.2494 -8.0298*X;
                        else:
                            if (Depth<=660):
                                vp=29.38896 - 21.40656*X;
                                vs=17.70732-13.50652*X;
                                rou=5.3197 -1.4836*X;
                            else: 
                                if (Depth<=760):
                                    vp=25.96984 - 16.93412*X
                                    vs=20.7689 -16.53147*X
                                    rou=7.9565 -6.4761*X+5.5283*X*X-3.0807*X*X*X
                                else: 
                                    if (Depth<=2740):
                                        vp = 25.1486- 41.1538*X + 51.9932*X*X - 26.6083*X*X*X
                                        vs = 12.9303- 21.2590*X + 27.8988*X*X - 14.1080*X*X*X
                                        rou=7.9565 -6.4761*X+5.5283*X*X-3.0807*X*X*X
                                    else:
                                        if (Depth<=2889):
                                            vp = 14.4947-1.47089*X
                                            vs = 8.16616-1.58206*X
                                            rou=7.9565 -6.4761*X+5.5283*X*X-3.0807*X*X*X
                                        else:
                                            if (Depth<=5150):
                                                vp =10.03904+3.75665*X-13.67046*X*X
                                                vs =0
                                                rou=12.5815 -1.2638*X-3.6426*X*X-5.5281*X*X*X
                                            else: 
                                                vp = 11.24094-4.09689*X*X
                                                vs = 3.56454-3.45241*X*X
                                                rou=13.0885-8.8381*X*X
    return vp

def get_args(args=None):
    parser = argparse.ArgumentParser(
        description='pre-proc obs and syn data (depth pert and/or cmt3d pert)',
        formatter_class=argparse.ArgumentDefaultsHelpFormatter)

    parser.add_argument('--loop_core',
                        help='loop core',
                        required=True)
    
    results = parser.parse_args(args)
    return results.loop_core

def flat_z(z,R=6371):
    z = np.array(z)
    r=np.exp(-z/R)
    zNew=R*(1-r)
    return zNew

def flat(z,vp,vs,rho,m=-2,R=6371):
    z = np.array(z)
    zmid = z.mean()
    miu  = vs**2*rho
    lamb = vp**2*rho-2*miu
    r = R-zmid
    zNew = R*np.log(R/(R-z))
    lambNew =  ((r/R)**(m-1))*lamb
    miuNew  =  ((r/R)**(m-1))*miu
    rhoNew  =  ((r/R)**(m+1))*rho
    vpNew   =  ((lambNew+2*miuNew)/rhoNew)**0.5
    vsNew   =  (miuNew/rhoNew)**0.5
    return zNew,vpNew,vsNew,rhoNew

def flat_matlab(z,vp,m=-2,R=6371):
    z = np.array(z)
    r=R-z
    vpNew=vp/r*R
    return vpNew

def writeModel(vp,vs):
    with open('./M20_267'+'.vp','wb') as f:
        f.write(toB(vp))
    with open('./M20_267'+'.vs','wb') as f:
        f.write(toB(vs))


def read(file):
    with open(file, 'rb') as f:
        s = f.read()
    nT = int(toNum('i',8,s)[7])
    perSize = (nT+21)*struct.calcsize(h+'f')
    nRec = int(len(s)/perSize)
    data = toNum('f',nRec*(nT+21),s)
    data = data.reshape([nRec,nT+21])
    b  = data[:,21:]
    xs = data[:,0]
    zs = data[:,2]
    xr = data[:,3]
    zr = data[:,5]
    dt = data[:,8]
    gain = data[:,12]
    return Records(b,xs,zs,xr,zr,dt,gain)

def toNum(TYPE,n,s):
    typeL = h+TYPE*n
    size = struct.calcsize(typeL)
    return np.array(struct.unpack(typeL,s[:size]))

def toB(v,TYPE='f'):
    typeL= h+ TYPE*v.size
    return struct.pack(typeL,*(v.reshape([-1]).tolist()))

class Records:
    def __init__(self,data,xs,zs,xr,zr,dt,gain):
        self.data = data
        self.xs   = xs[0::2]
        self.zs   = zs[0::2]
        self.xr   = xr[0::2]
        self.zr   = zr[0::2]
        self.dt   = dt[0::2]
        self.gain  = gain
        self.nt = self.data.shape[1]
        self.t  = self.dt[0]*(np.arange(self.nt)+(np.pi**2)/16)
    def __call__(self):
        bt = (self.data[1::2]+self.data[0::2])/2
        btNew = bt*0
        for i in  range(bt.shape[0]):
            btNew[i] = signal.convolve(1/(self.t**0.5),bt[i])[:self.nt]
        btNew[:,1:]=btNew[:,1:]-btNew[:,0:-1]

        btp = (self.data[1::2]-self.data[0::2])/2*self.gain[0]
        btpNew = btp*0
        for i in  range(btp.shape[0]):
            btpNew[i] = signal.convolve(1/(self.t**0.5),btp[i])[:self.nt]
        bts=np.sign(btNew)*np.sqrt(abs(btNew*btpNew))
        for i in range(bts.shape[0]):
            sqrtR = np.abs(self.xr[i]-self.xs[i])**0.5
            btNew[i]/=sqrtR
            btpNew[i]/=sqrtR
            bts[i]/=sqrtR
        return btNew,btpNew,bts

def cal_phi(Station_Num, Length,lowf,highf,delta,len_2d, folder_index):

    Tstar_1s   =[
      0.0615,   0.3089,    0.5303,    0.5571,    0.4776,    0.3750,    0.2862,    0.2188,    0.1686,    0.1323,    0.1052,    0.0852,
      0.0699,   0.0583,    0.0491,    0.0418,    0.0360,    0.0313,    0.0274,    0.0242,    0.0214,    0.0192,    0.0172,    0.0155,
      0.0141,   0.0128,    0.0117,    0.0108,    0.0099,    0.0092,    0.0085,    0.0079,    0.0074,    0.0069,    0.0064,    0.0060,
      0.0057,   0.0053,    0.0050,    0.0048,    0.0045,    0.0043,    0.0041,    0.0039,    0.0037,    0.0035,    0.0033,    0.0032,
      0.0030,   0.0029,    0.0028,    0.0027,    0.0026,    0.0025,    0.0024,    0.0023,    0.0022,    0.0021,    0.0021,    0.0020,
      0.0019,   0.0019,    0.0018,    0.0017,    0.0017,    0.0016,    0.0016,    0.0015,    0.0015,    0.0014,    0.0014,    0.0014,
      0.0013,   0.0013,    0.0013,    0.0012,    0.0012,    0.0012,    0.0011,    0.0011,    0.0011,    0.0011,    0.0010,    0.0010,
      0.0010,   0.0010,    0.0009,    0.0009,    0.0009,    0.0009,    0.0009,    0.0008,    0.0008,    0.0008,    0.0008,    0.0008,
      0.0008,   0.0008,    0.0007,    0.0007,    0.0007,    0.0007,    0.0007,    0.0007,    0.0007,    0.0006,    0.0006,    0.0006,
      0.0006,   0.0006,    0.0006,    0.0006,    0.0006,    0.0006,    0.0006,    0.0006,    0.0005,    0.0005,    0.0005,    0.0005,
      0.0005,   0.0005,    0.0005,    0.0005,    0.0005,    0.0005,    0.0005,    0.0005,    0.0005,    0.0005,    0.0004,    0.0004,
      0.0004,   0.0004,    0.0004,    0.0004,    0.0004,    0.0004,    0.0004,    0.0004,    0.0004,    0.0004,    0.0004,    0.0004,
      0.0004,   0.0004,    0.0004,    0.0004,    0.0004,    0.0004,    0.0003,    0.0003,    0.0003,    0.0003,    0.0003,    0.0003,
      0.0003,   0.0003,    0.0003,    0.0003,    0.0003,    0.0003,    0.0003,    0.0003,    0.0003,    0.0003,    0.0003,    0.0003,
      0.0003,   0.0003,    0.0003,    0.0003,    0.0003,    0.0003,    0.0003,    0.0003,    0.0003,    0.0003,    0.0003,    0.0003,
      0.0003,   0.0003,    0.0003,    0.0003,    0.0003,    0.0002,    0.0002,    0.0002,    0.0002,    0.0002,    0.0002,    0.0002,
      0.0002,   0.0002,    0.0002,    0.0002,    0.0002,    0.0002,    0.0002,    0.0002,    0.0002,    0.0002,    0.0002,    0.0002,
      0.0036
    ]
 
 
 
    absolute_path = os.getcwd()
    folder_name = folder_index + '_folder'
    syn_Z_name = absolute_path + '/' + folder_name + '/fil_seis.tz'
    phi_name   = absolute_path + '/' + folder_name + '/phi.dat'
    infor_name = absolute_path + '/' + folder_name + '/infor.dat'


    Station_file = open('Window.txt', 'r')
    Station_name    = [None for i in range(Station_Num)]
    Station_begin1  = [0    for i in range(Station_Num)]
    Station_end1    = [0    for i in range(Station_Num)]
    Station_weight1 = [0.0  for i in range(Station_Num)]
    Station_begin2  = [0    for i in range(Station_Num)]
    Station_end2    = [0    for i in range(Station_Num)]
    Station_weight2 = [0.0  for i in range(Station_Num)]
    Station_begin3  = [0    for i in range(Station_Num)]
    Station_end3    = [0    for i in range(Station_Num)]
    Station_weight3 = [0.0  for i in range(Station_Num)]
    for i in range(Station_Num):
        Station_name[i]    = Station_file.readline()[:-1]
        line1=Station_file.readline()[:-1].split()
        Station_begin1[i]  = int(line1[0])
        Station_end1[i]    = int(line1[1])
        Station_weight1[i] = float(line1[2])
        line2=Station_file.readline()[:-1].split()
        Station_begin2[i]  = int(line2[0])
        Station_end2[i]    = int(line2[1])
        Station_weight2[i] = float(line2[2])
        line3=Station_file.readline()[:-1].split()
        Station_begin3[i]  = int(line3[0])
        Station_end3[i]    = int(line3[1])
        Station_weight3[i] = float(line3[2])
    Station_file.close()


    Obs_Data = np.zeros([Station_Num,Length])
    Syn_Data = np.zeros([Station_Num,Length])
    Obs_name = [None for i in range(Station_Num)]
    for i in range(Station_Num):
            Obs_name[i]=absolute_path + '/data/' + Station_name[i]
            Obs_txt = np.loadtxt(Obs_name[i])
            Obs_Data[i, :] = Obs_txt[:].copy()

 


    # data = np.loadtxt(absolute_path + '/' + folder_name + '/syn_seis.tz')

    gcarc=[15.7097,16.2687,17.0610,17.4236,17.5680,17.9167,17.9792,18.3357,18.6322,18.6541,18.7924,19.1242,19.1402,19.7454,20.0916,20.3928,20.5125,20.5164,20.7717,20.8412,21.1781,21.1858,21.4355,21.8877,22.0073,22.1153,22.1626,22.7478,23.0076,23.0082,23.7219]
    sort_index=[1,4,9,11,12,13,14,16,17,18,19,20,21,23,25,26,27,28,29,30,31,32,33,35,36,37,38,40,42,43,45]
    
    data_2D=[]     
    count=1 
    with open(absolute_path + '/' + folder_name + '/bts.txt', 'r') as f:
        for line in f.readlines():
            if count in sort_index:
               data_2D.append(line.strip('\n').strip(' ').split(' '))
            count=count+1
            
    data_filter=np.zeros([Station_Num+1,Length])
    
    
    
    for Station_index in np.arange(0,Station_Num,1):
        disp_data=np.zeros(len_2d)
        disp_data[0]=0
        for j in range(1,len_2d):
            disp_data[j]=disp_data[j-1]+(float(data_2D[Station_index][j-1])+float(data_2D[Station_index][j]))*0.025/2

        b, a = signal.butter(2, [2*0.025*lowf, 2*0.025*highf], 'bandpass')
        tempt_in=disp_data.copy()
        tempt_out=signal.filtfilt(b, a, tempt_in, padtype = 'odd', padlen=3*(max(len(b),len(a))-1))
        b_qseis=50+9.6*gcarc[Station_index]
        time_b=float(Decimal(str(b_qseis)))
        time_e=float(Decimal(str(b_qseis))+Decimal(str(delta))*Decimal(str(Length)))
        time_d=float(Decimal(str(delta)))
        time_new=np.arange(time_b,time_e,time_d)
        time=np.arange(0,len_2d*0.025,0.025)
        data_interp = interpolate.interp1d(time,tempt_out,kind="slinear")
        data_tempt=data_interp(time_new)
        Tempt_convolve=np.convolve(data_tempt.copy(),Tstar_1s[:],'full')*delta
        data_filter[Station_index+1,:]=-1*Tempt_convolve[0:Length].copy()  
        
    data_filter[0,:]=data_filter[1,:]
        
    data_norm = data_filter.copy()


    
        
#    norm_index=int(8-1)
#    Syn_max=max(map(abs,data_filter[norm_index+1,0:180].copy()))

    tmp_shift = 40

    for Station_index in np.arange(1,Station_Num+1,1):
        num = int((141 - 85)/ (24 - 15.67) *(gcarc[Station_index-1] -15.67) + 85) + tmp_shift
        Syn_self=max(map(abs,data_filter[Station_index,0:num].copy()))
        if Station_weight1[Station_index-1] > 50:
           data_norm[Station_index,:] = data_filter[Station_index,:].copy()/Syn_self/4
        else:
           data_norm[Station_index,:] = data_filter[Station_index,:].copy()/Syn_self/4

    
    data_output=data_norm.T.copy()
    np.savetxt(absolute_path + '/' + folder_name + '/fil_seis.tz', data_output, fmt='%.4e')

    Syn_txt = np.loadtxt(syn_Z_name)
    for i in range(Station_Num):
        Syn_Data[i, :] = Syn_txt[:, i + 1].copy()

    res = np.zeros([Station_Num])
    index_align = [0    for i in range(Station_Num)]
    norm_2 = np.zeros([Station_Num])
    norm_3 = np.zeros([Station_Num])
    for i in range(Station_Num):
        value_align = 9999
        res[i]=0
        index_align[i] = 0
        for syn_shift in range(-0,59,1):
            Obs_Data_1 = Obs_Data[i][Station_begin1[i]:Station_end1[i]+1].copy()
            Syn_Data_1 = Syn_Data[i][Station_begin1[i]+syn_shift:Station_end1[i]+1+syn_shift].copy()
            norm_shift = np.linalg.norm((Obs_Data_1-Syn_Data_1), ord=2)/ np.linalg.norm((Obs_Data_1+Syn_Data_1)/2, ord=2)
            if norm_shift < value_align:
                value_align = norm_shift
                index_align[i] = syn_shift


    Syn_MAX=max(map(abs,data_filter[9,0:121+index_align[8]].copy()))
    for Station_index in np.arange(1,Station_Num+1,1):
        num = int((141 - 105)/ (24 - 17.09) *(gcarc[Station_index-1] -17.09) + 105) + index_align[Station_index-1]
        Syn_self=max(map(abs,data_filter[Station_index,0:num].copy()))
        if Station_weight1[Station_index-1] > 50:
           data_norm[Station_index,:] = data_filter[Station_index,:].copy()/Syn_MAX/4
        else:
           data_norm[Station_index,:] = data_filter[Station_index,:].copy()/Syn_MAX/4
 
 
    data_output=data_norm.T.copy()
    np.savetxt(absolute_path + '/' + folder_name + '/fil_seis.tz', data_output, fmt='%.4e')
 
    Syn_txt = np.loadtxt(syn_Z_name)
    for i in range(Station_Num):
        Syn_Data[i, :] = Syn_txt[:, i + 1].copy()
 
    res = np.zeros([Station_Num])
    index_align = [0    for i in range(Station_Num)]
    norm_2 = np.zeros([Station_Num])
    norm_3 = np.zeros([Station_Num])
    for i in range(Station_Num):
        value_align = 9999
        res[i]=0
        index_align[i] = 0
        for syn_shift in range(-0,59,1):
            Obs_Data_1 = Obs_Data[i][Station_begin1[i]:Station_end1[i]+1].copy()
            Syn_Data_1 = Syn_Data[i][Station_begin1[i]+syn_shift:Station_end1[i]+1+syn_shift].copy()
            norm_shift = np.linalg.norm((Obs_Data_1-Syn_Data_1), ord=2)/ np.linalg.norm((Obs_Data_1+Syn_Data_1)/2, ord=2)
            if norm_shift < value_align:
                value_align = norm_shift
                index_align[i] = syn_shift

        Obs_Data_2 = Obs_Data[i][Station_begin2[i]:Station_end2[i]+1].copy()
        Syn_Data_2 = Syn_Data[i][Station_begin2[i]+index_align[i]:Station_end2[i]+1+index_align[i]].copy()
        Obs_Data_3 = Obs_Data[i][Station_begin3[i]:Station_end3[i]+1].copy()
        Syn_Data_3 = Syn_Data[i][Station_begin3[i]+index_align[i]:Station_end3[i]+1+index_align[i]].copy()

        norm_2[i] = np.linalg.norm((Obs_Data_2-Syn_Data_2), ord=2) / np.linalg.norm((Obs_Data_2+Syn_Data_2)/2, ord=2) / Station_weight2[i]
        norm_3[i] = np.linalg.norm((Obs_Data_3-Syn_Data_3), ord=2) / np.linalg.norm((Obs_Data_3+Syn_Data_3)/2, ord=2) / Station_weight3[i]
 

        res[i] = res[i] + norm_2[i]
        res[i] = res[i] + norm_3[i]

    residual=0
    for i in range(Station_Num):
        residual=residual+res[i]
    residual=residual/Station_Num

    phi_file=open(phi_name,'w')
    phi_file.write('%f\n' %(residual))
    phi_file.close()

    infor_file=open(infor_name,'w')
    for i in range(Station_Num):
        infor_file.write('Station Num: %2d   shift: %3d\n' %(i,index_align[i]))
        infor_file.write('res : %f  weight: %4.2f\n' % (norm_2[i], Station_weight2[i]))
        infor_file.write('res : %f  weight: %4.2f\n' % (norm_3[i], Station_weight3[i]))
        infor_file.write('%f\n' % (res[i]))
    infor_file.write('\n')
    infor_file.write('Final Residual :\n')
    infor_file.write('%f\n' % (residual))
    infor_file.close()


def main():
	
     loop_core= get_args(sys.argv[1:])
    
     comm = MPI.COMM_WORLD
     size = comm.Get_size()
     rank = comm.Get_rank()  
     arg = int(rank) + int(loop_core)*int(size)

#     arg = int(loop_core)  
    
    
     absolute_path=os.getcwd()
     folder_index = format("%03s" % (arg + 100))
     folder_name= folder_index + '_folder'
    
     folder_path=absolute_path + '/' + folder_name

     if not os.path.isfile(folder_name + '/M20_267.den'):
         os.system('cp M20_267.den ' + folder_name + '/')
     if not os.path.isfile(folder_name + '/nbpsv2d'):
         os.system('cp nbpsv2d ' + folder_name + '/')

     par=int(rank)%4

     os.system('cp M20_267.par_' + str(par)+ ' '+ folder_name + '/M20_267.par')

     os.chdir(folder_path)

     depth_top=[]
     vp_top=[]
     with open('./velocity_top.dat', 'r') as f:
         for line in f.readlines():
             depth_top.append(float(line[:-1].split()[0]))
             vp_top.append(float(line[:-1].split()[1]))


     depth_bottom=[]
     vp_bottom=[]
     with open('./velocity_bottom.dat', 'r') as f:
         for line in f.readlines():
             depth_bottom.append(float(line[:-1].split()[0]))
             vp_bottom.append(float(line[:-1].split()[1]))


     nx=3200
     nz=800

     vp_2d=np.zeros([nz,nx])
     vs_2d=np.zeros([nz,nx])
     z_f=range(0,nz)
     z_s=flat_z(z_f)
     vp_f=z_s*0

     vp_s_top=z_s*0
     vp_1d_top=z_s*0
     vp_interp_top = interpolate.interp1d(depth_top,vp_top,kind="slinear")
     for i_dep in range(0,465):
         vp_s_top[i_dep]=vp_interp_top(z_s[i_dep])
     vp_1d_top=flat_matlab(z_s,vp_s_top)
  
     vp_s_bottom=z_s*0
     vp_1d_bottom=z_s*0
     vp_interp_bottom = interpolate.interp1d(depth_bottom,vp_bottom,kind="slinear")
     for i_dep in range(660,800):
         vp_s_bottom[i_dep]=vp_interp_bottom(z_s[i_dep])
     vp_1d_bottom=flat_matlab(z_s,vp_s_bottom)
         
  
     slab2D=[]
     with open(absolute_path + '/M20_2650_2700_Vp.txt', 'r') as f:
         for line in f.readlines():
             slab2D.append(line.strip('\n').strip(' ').split(' '))

     for p in range(0,nx):
         for i_dep in range(0,nz): 
             vp_f[i_dep]=float(slab2D[i_dep][p])
         vp_2d[:,p]=vp_f
         vs_2d[:,p]=vp_f/1.732
 


     slope=600/750

     for i_dep in range(200,530):
         begin=int(i_dep*slope)+500
         for p in range(begin,begin+600):
             vp_2d[i_dep,p]=vp_2d[i_dep,p]+vp_1d_top[i_dep]
             vs_2d[i_dep,p]=vs_2d[i_dep,p]+vp_1d_top[i_dep]/1.732


     for i_dep in range(660,800):
         begin=int(i_dep*slope)+500
         for p in range(0,3200):
             vp_2d[i_dep,p]=vp_1d_bottom[i_dep]
             vs_2d[i_dep,p]=vp_1d_bottom[i_dep]/1.732 
     
      
     
    
  
     writeModel(vp_2d,vs_2d)
  

 
     os.system('./nbpsv2d par=M20_267.par') 
 


    
     recordsL=read('./output_U.isis')
     bt,btp,bts = recordsL()

     with open('bts.txt','w') as f:  
        for i in range(0,45):
            for j in range(len(bts[i])):
                f.write('%20.18f ' %bts[i][j])
            f.write('\n')
        f.close()


 
 
    
    
     os.chdir(absolute_path)
    

    
     cal_phi(18,230,0.03,1,0.25,15600,folder_index)


main()
