# Supplementary material for: Ultra-low-velocity anomaly inside the Pacific Slab near the 410-km discontinuity
Source: Commun Earth Environ. 2023 May 3;4(1):149. doi: 10.1038/s43247-023-00756-y (PMC10155659; doi:10.1038/s43247-023-00756-y)
Supplement: Supplementary file 2 — Supplementary Software 1 [file 43247_2023_756_MOESM2_ESM.zip › Codes/Example_Pwave/go_fort]

#!/bin/sh

###
# Do not change the name of this script
###

###
# Set the name of the fortran program which does the
# forward problem for an arbritrary number of models
###

f_exec="/mnt/ufs18/home-175/lijiaqi9/anaconda3/envs/ASDF/bin/python3.7 ./myforward.py"

$f_exec
