# Supplementary material for: Ultra-low-velocity anomaly inside the Pacific Slab near the 410-km discontinuity
Source: Commun Earth Environ. 2023 May 3;4(1):149. doi: 10.1038/s43247-023-00756-y (PMC10155659; doi:10.1038/s43247-023-00756-y)
Supplement: Supplementary file 2 — Supplementary Software 1 [file 43247_2023_756_MOESM2_ESM.zip › Codes/Example_Pwave/M20_2650_2700_Vp.txt]

3.863 3.860 3.857 3.854 3.851 3.848 3.846 3.843 3.840 3.837 3.835 3.832 3.829 3.827 3.824 3.822 3.819 3.816 3.814 3.811 3.809 3.807 3.806 3.812 3.818 3.824 3.829 3.835 3.841 3.847 3.852 3.858 3.864 3.870 3.875 3.881 3.887 3.892 3.898 3.904 3.909 3.915 3.921 3.928 3.935 3.942 3.949 3.956 3.963 3.970 3.977 3.984 3.991 3.999 4.006 4.013 4.021 4.028 4.035 4.043 4.050 4.057 4.064 4.071 4.078 4.085 4.092 4.098 4.105 4.112 4.119 4.126 4.132 4.139 4.146 4.153 4.160 4.166 4.173 4.180 4.188 4.201 4.214 4.228 4.241 4.255 4.268 4.281 4.295 4.308 4.322 4.336 4.349 4.363 4.376 4.390 4.404 4.417 4.431 4.445 4.458 4.472 4.485 4.498 4.512 4.525 4.538 4.551 4.564 4.577 4.590 4.603 4.615 4.628 4.641 4.653 4.666 4.678 4.691 4.701 4.707 4.714 4.720 4.727 4.733 4.740 4.746 4.753 4.759 4.766 4.772 4.779 4.785 4.792 4.799 4.805 4.812 4.818 4.825 4.833 4.842 4.850 4.858 4.867 4.875 4.884 4.892 4.900 4.909 4.917 4.925 4.934 4.942 4.950 4.958 4.967 4.975 4.983 4.989 4.994 4.999 5.004 5.009 5.014 5.019 5.024 5.029 5.034 5.039 5.044 5.049 5.055 5.060 5.065 5.070 5.076 5.081 5.085 5.085 5.085 5.085 5.085 5.085 5.085 5.085 5.085 5.085 5.085 5.086 5.086 5.086 5.087 5.087 5.088 5.088 5.089 5.090 5.085 5.080 5.074 5.069 5.063 5.058 5.052 5.046 5.041 5.035 5.029 5.024 5.018 5.012 5.006 5.001 4.995 4.989 4.983 4.978 4.974 4.969 4.965 4.961 4.957 4.953 4.949 4.945 4.941 4.937 4.933 4.929 4.925 4.921 4.917 4.913 4.909 4.905 4.901 4.891 4.880 4.869 4.858 4.847 4.836 4.825 4.814 4.803 4.792 4.781 4.770 4.758 4.747 4.736 4.725 4.714 4.703 4.691 4.681 4.671 4.661 4.651 4.642 4.632 4.622 4.613 4.603 4.593 4.583 4.574 4.564 4.554 4.545 4.535 4.525 4.516 4.506 4.496 4.492 4.487 4.483 4.479 4.475 4.470 4.466 4.462 4.457 4.453 4.449 4.445 4.440 4.436 4.432 4.428 4.423 4.419 4.415 4.408 4.398 4.389 4.379 4.369 4.359 4.349 4.339 4.330 4.320 4.310 4.300 4.290 4.279 4.269 4.259 4.249 4.239 4.229 4.219 4.205 4.191 4.178 4.164 4.150 4.136 4.123 4.109 4.095 4.082 4.068 4.054 4.040 4.027 4.013 3.999 3.986 3.972 3.958 3.945 3.931 3.917 3.903 3.889 3.876 3.862 3.848 3.834 3.821 3.807 3.793 3.779 3.765 3.752 3.738 3.724 3.710 3.697 3.683 3.676 3.670 3.664 3.659 3.653 3.648 3.642 3.637 3.632 3.626 3.621 3.616 3.610 3.605 3.600 3.594 3.589 3.583 3.578 3.572 3.567 3.562 3.556 3.551 3.545 3.540 3.534 3.529 3.523 3.518 3.512 3.507 3.501 3.496 3.490 3.484 3.478 3.473 3.467 3.457 3.445 3.433 3.421 3.409 3.397 3.385 3.373 3.361 3.349 3.337 3.325 3.313 3.302 3.290 3.278 3.266 3.255 3.243 3.232 3.223 3.214 3.205 3.196 3.187 3.179 3.170 3.161 3.153 3.144 3.136 3.128 3.119 3.111 3.103 3.095 3.087 3.079 3.070 3.066 3.063 3.061 3.059 3.056 3.054 3.052 3.049 3.047 3.045 3.042 3.040 3.038 3.035 3.033 3.031 3.028 3.026 3.024 3.021 3.016 3.010 3.005 2.999 2.993 2.988 2.982 2.977 2.971 2.966 2.960 2.955 2.950 2.944 2.939 2.934 2.929 2.923 2.918 2.913 2.908 2.903 2.899 2.894 2.889 2.885 2.880 2.876 2.871 2.866 2.862 2.858 2.853 2.849 2.844 2.840 2.836 2.831 2.827 2.822 2.816 2.811 2.805 2.799 2.794 2.788 2.782 2.777 2.771 2.765 2.760 2.754 2.749 2.743 2.738 2.732 2.727 2.721 2.716 2.717 2.719 2.720 2.722 2.724 2.726 2.727 2.729 2.731 2.733 2.735 2.737 2.739 2.741 2.743 2.745 2.747 2.749 2.751 2.755 2.763 2.772 2.781 2.790 2.799 2.808 2.817 2.826 2.836 2.845 2.854 2.863 2.873 2.882 2.891 2.901 2.910 2.920 2.929 2.941 2.955 2.969 2.983 2.997 3.010 3.024 3.038 3.052 3.066 3.080 3.094 3.108 3.122 3.136 3.150 3.164 3.179 3.193 3.207 3.221 3.235 3.249 3.262 3.276 3.290 3.304 3.318 3.332 3.346 3.360 3.374 3.388 3.403 3.417 3.431 3.446 3.460 3.474 3.489 3.502 3.514 3.527 3.540 3.553 3.565 3.578 3.591 3.603 3.616 3.629 3.641 3.654 3.666 3.679 3.691 3.704 3.716 3.729 3.741 3.750 3.759 3.768 3.778 3.787 3.796 3.805 3.814 3.824 3.833 3.842 3.851 3.860 3.869 3.878 3.887 3.896 3.905 3.914 3.928 3.948 3.968 3.988 4.008 4.028 4.048 4.068 4.087 4.107 4.127 4.146 4.166 4.185 4.205 4.224 4.243 4.263 4.282 4.301 4.319 4.338 4.356 4.373 4.391 4.409 4.427 4.444 4.462 4.479 4.497 4.514 4.531 4.548 4.566 4.583 4.600 4.616 4.633 4.650 4.663 4.674 4.686 4.698 4.709 4.721 4.733 4.744 4.756 4.768 4.780 4.792 4.803 4.815 4.827 4.839 4.851 4.862 4.874 4.886 4.898 4.910 4.922 4.934 4.946 4.958 4.970 4.981 4.993 5.005 5.016 5.028 5.040 5.051 5.063 5.074 5.085 5.097 5.108 5.119 5.133 5.147 5.161 5.175 5.189 5.203 5.217 5.231 5.244 5.258 5.272 5.285 5.299 5.312 5.326 5.340 5.353 5.367 5.380 5.393 5.405 5.417 5.429 5.441 5.453 5.464 5.476 5.487 5.499 5.510 5.521 5.533 5.544 5.555 5.566 5.577 5.588 5.599 5.609 5.618 5.620 5.621 5.623 5.624 5.626 5.628 5.629 5.631 5.633 5.634 5.636 5.638 5.639 5.641 5.643 5.645 5.647 5.648 5.650 5.652 5.652 5.653 5.653 5.654 5.654 5.655 5.655 5.656 5.656 5.656 5.657 5.657 5.658 5.658 5.659 5.659 5.659 5.660 5.660 5.660 5.661 5.661 5.661 5.661 5.661 5.661 5.661 5.661 5.661 5.661 5.661 5.661 5.662 5.662 5.662 5.662 5.662 5.662 5.662 5.662 5.661 5.660 5.660 5.659 5.658 5.658 5.657 5.656 5.656 5.655 5.654 5.654 5.653 5.652 5.651 5.650 5.650 5.649 5.648 5.647 5.643 5.640 5.637 5.634 5.632 5.629 5.626 5.623 5.621 5.618 5.615 5.613 5.610 5.608 5.606 5.603 5.601 5.599 5.597 5.595 5.593 5.591 5.589 5.588 5.586 5.584 5.582 5.580 5.579 5.576 5.574 5.572 5.569 5.567 5.565 5.563 5.560 5.558 5.556 5.553 5.552 5.550 5.549 5.548 5.546 5.545 5.543 5.542 5.540 5.539 5.538 5.536 5.535 5.533 5.532 5.530 5.529 5.528 5.526 5.525 5.525 5.525 5.524 5.524 5.524 5.524 5.524 5.524 5.524 5.524 5.524 5.523 5.523 5.523 5.523 5.523 5.523 5.523 5.522 5.522 5.523 5.524 5.525 5.526 5.526 5.527 5.528 5.529 5.530 5.531 5.532 5.533 5.534 5.535 5.536 5.536 5.537 5.538 5.539 5.540 5.542 5.543 5.545 5.546 5.547 5.549 5.550 5.552 5.553 5.555 5.557 5.558 5.560 5.561 5.563 5.564 5.566 5.568 5.569 5.571 5.573 5.576 5.578 5.581 5.584 5.586 5.589 5.592 5.595 5.598 5.600 5.603 5.606 5.609 5.612 5.615 5.618 5.621 5.623 5.626 5.629 5.632 5.635 5.638 5.641 5.644 5.647 5.650 5.653 5.656 5.660 5.663 5.666 5.669 5.672 5.675 5.678 5.681 5.684 5.688 5.691 5.693 5.696 5.698 5.700 5.703 5.705 5.707 5.710 5.712 5.714 5.717 5.719 5.721 5.724 5.726 5.728 5.731 5.733 5.735 5.738 5.740 5.741 5.743 5.745 5.747 5.748 5.750 5.752 5.754 5.755 5.757 5.759 5.761 5.762 5.764 5.766 5.767 5.769 5.771 5.772 5.773 5.771 5.770 5.768 5.767 5.766 5.764 5.763 5.762 5.761 5.760 5.759 5.759 5.758 5.757 5.757 5.756 5.756 5.755 5.755 5.754 5.751 5.747 5.744 5.740 5.737 5.734 5.731 5.728 5.724 5.721 5.718 5.715 5.713 5.710 5.707 5.704 5.702 5.699 5.696 5.694 5.691 5.689 5.687 5.685 5.683 5.681 5.679 5.677 5.675 5.674 5.672 5.670 5.668 5.667 5.665 5.663 5.662 5.660 5.659 5.657 5.656 5.657 5.657 5.657 5.658 5.659 5.659 5.660 5.661 5.662 5.663 5.664 5.665 5.666 5.668 5.668 5.668 5.668 5.668 5.668 5.667 5.647 5.627 5.606 5.586 5.566 5.546 5.526 5.507 5.488 5.469 5.450 5.431 5.413 5.395 5.377 5.359 5.341 5.324 5.307 5.290 5.276 5.265 5.254 5.242 5.231 5.220 5.209 5.197 5.186 5.175 5.163 5.152 5.140 5.129 5.117 5.106 5.094 5.082 5.071 5.059 5.048 5.045 5.043 5.041 5.038 5.036 5.034 5.032 5.031 5.029 5.027 5.026 5.024 5.023 5.021 5.020 5.019 5.017 5.016 5.015 5.014 5.010 5.001 4.992 4.983 4.974 4.965 4.955 4.946 4.936 4.926 4.916 4.906 4.895 4.885 4.874 4.864 4.853 4.842 4.831 4.819 4.808 4.815 4.823 4.831 4.839 4.848 4.856 4.864 4.872 4.881 4.889 4.897 4.906 4.914 4.923 4.931 4.940 4.949 4.957 4.966 4.975 4.982 4.988 4.994 4.999 5.004 5.010 5.015 5.019 5.024 5.028 5.033 5.037 5.041 5.045 5.049 5.052 5.056 5.059 5.062 5.065 5.068 5.066 5.063 5.060 5.057 5.055 5.052 5.050 5.047 5.045 5.043 5.041 5.039 5.038 5.036 5.035 5.033 5.032 5.031 5.030 5.029 5.029 5.034 5.038 5.042 5.045 5.049 5.052 5.055 5.059 5.061 5.064 5.066 5.069 5.071 5.073 5.074 5.076 5.077 5.078 5.079 5.080 5.080 5.081 5.081 5.081 5.082 5.082 5.082 5.083 5.083 5.084 5.085 5.085 5.086 5.087 5.088 5.089 5.090 5.091 5.092 5.093 5.094 5.096 5.099 5.101 5.104 5.106 5.109 5.112 5.115 5.118 5.121 5.124 5.128 5.131 5.135 5.139 5.143 5.147 5.151 5.155 5.159 5.163 5.170 5.177 5.184 5.191 5.198 5.205 5.212 5.219 5.226 5.233 5.240 5.247 5.254 5.260 5.267 5.274 5.280 5.287 5.293 5.299 5.306 5.315 5.324 5.333 5.342 5.350 5.359 5.369 5.378 5.387 5.396 5.405 5.414 5.424 5.433 5.442 5.452 5.461 5.471 5.480 5.490 5.499 5.508 5.518 5.527 5.536 5.545 5.555 5.564 5.573 5.582 5.590 5.599 5.608 5.617 5.625 5.634 5.643 5.651 5.660 5.668 5.676 5.684 5.690 5.696 5.702 5.707 5.713 5.719 5.724 5.730 5.735 5.740 5.745 5.750 5.755 5.760 5.765 5.769 5.774 5.779 5.783 5.787 5.789 5.788 5.788 5.787 5.787 5.786 5.785 5.785 5.784 5.784 5.783 5.782 5.782 5.781 5.780 5.780 5.779 5.778 5.777 5.777 5.776 5.776 5.776 5.776 5.776 5.777 5.777 5.777 5.777 5.777 5.777 5.777 5.777 5.777 5.777 5.777 5.777 5.777 5.777 5.776 5.776 5.776 5.776 5.776 5.776 5.777 5.777 5.777 5.777 5.777 5.777 5.777 5.777 5.777 5.777 5.777 5.777 5.777 5.777 5.777 5.777 5.777 5.776 5.776 5.777 5.777 5.777 5.777 5.777 5.777 5.777 5.777 5.777 5.778 5.778 5.778 5.778 5.778 5.778 5.778 5.778 5.778 5.778 5.778 5.778 5.778 5.778 5.778 5.778 5.779 5.779 5.779 5.779 5.779 5.779 5.779 5.779 5.779 5.780 5.780 5.780 5.780 5.780 5.780 5.780 5.780 5.781 5.781 5.782 5.782 5.782 5.783 5.783 5.784 5.784 5.784 5.785 5.785 5.786 5.786 5.786 5.787 5.787 5.787 5.788 5.788 5.788 5.788 5.788 5.788 5.788 5.788 5.788 5.788 5.789 5.789 5.789 5.789 5.789 5.789 5.789 5.789 5.789 5.790 5.790 5.790 5.790 5.790 5.790 5.791 5.791 5.791 5.791 5.791 5.792 5.792 5.792 5.792 5.792 5.792 5.793 5.793 5.793 5.793 5.793 5.793 5.793 5.794 5.794 5.793 5.793 5.792 5.791 5.791 5.790 5.790 5.789 5.788 5.788 5.787 5.787 5.786 5.785 5.785 5.784 5.783 5.783 5.782 5.781 5.781 5.780 5.779 5.779 5.778 5.777 5.777 5.776 5.775 5.774 5.774 5.773 5.772 5.772 5.771 5.770 5.769 5.768 5.767 5.767 5.766 5.765 5.764 5.763 5.762 5.761 5.761 5.760 5.759 5.758 5.757 5.756 5.756 5.755 5.754 5.753 5.752 5.751 5.751 5.750 5.749 5.748 5.747 5.747 5.746 5.746 5.745 5.745 5.744 5.744 5.743 5.743 5.742 5.742 5.741 5.741 5.740 5.740 5.739 5.739 5.739 5.738 5.738 5.737 5.737 5.737 5.737 5.737 5.737 5.737 5.737 5.737 5.737 5.737 5.737 5.737 5.737 5.737 5.737 5.737 5.737 5.737 5.737 5.737 5.737 5.737 5.737 5.737 5.737 5.737 5.737 5.737 5.737 5.737 5.737 5.738 5.738 5.738 5.738 5.738 5.738 5.738 5.738 5.738 5.737 5.737 5.736 5.735 5.734 5.733 5.732 5.731 5.730 5.729 5.728 5.727 5.725 5.724 5.722 5.721 5.719 5.718 5.716 5.714 5.712 5.710 5.708 5.706 5.704 5.702 5.700 5.698 5.695 5.693 5.690 5.688 5.685 5.683 5.680 5.678 5.675 5.672 5.670 5.667 5.664 5.661 5.658 5.655 5.652 5.649 5.646 5.644 5.644 5.643 5.643 5.643 5.642 5.642 5.642 5.642 5.641 5.641 5.641 5.641 5.641 5.641 5.641 5.641 5.641 5.641 5.642 5.642 5.642 5.638 5.634 5.630 5.626 5.622 5.618 5.613 5.609 5.604 5.600 5.595 5.590 5.586 5.581 5.576 5.571 5.566 5.562 5.557 5.553 5.548 5.547 5.550 5.552 5.555 5.557 5.559 5.562 5.564 5.566 5.568 5.571 5.573 5.575 5.577 5.580 5.582 5.584 5.586 5.588 5.591 5.593 5.595 5.598 5.602 5.606 5.610 5.614 5.619 5.623 5.627 5.631 5.636 5.640 5.645 5.649 5.654 5.658 5.663 5.668 5.673 5.678 5.683 5.688 5.692 5.693 5.694 5.696 5.697 5.698 5.699 5.701 5.702 5.704 5.705 5.707 5.708 5.710 5.711 5.713 5.715 5.717 5.719 5.720 5.722 5.724 5.727 5.729 5.732 5.735 5.737 5.740 5.743 5.746 5.748 5.751 5.754 5.756 5.757 5.759 5.761 5.762 5.764 5.766 5.768 5.770 5.772 5.774 5.776 5.780 5.783 5.786 5.789 5.793 5.796 5.800 5.803 5.807 5.811 5.815 5.819 5.823 5.827 5.831 5.835 5.840 5.844 5.848 5.853 5.858 5.861 5.862 5.864 5.866 5.868 5.870 5.872 5.874 5.877 5.879 5.881 5.884 5.887 5.889 5.892 5.895 5.898 5.901 5.904 5.907 5.910 5.913 5.915 5.915 5.916 5.916 5.917 5.917 5.918 5.918 5.919 5.919 5.920 5.920 5.920 5.921 5.921 5.922 5.922 5.923 5.923 5.924 5.924 5.925 5.925 5.926 5.926 5.927 5.927 5.928 5.928 5.929 5.929 5.930 5.930 5.931 5.931 5.932 5.932 5.933 5.933 5.934 5.934 5.935 5.935 5.936 5.936 5.937 5.937 5.938 5.938 5.939 5.939 5.940 5.940 5.941 5.941 5.942 5.942 5.943 5.943 5.944 5.944 5.945 5.945 5.946 5.946 5.946 5.947 5.947 5.947 5.947 5.947 5.948 5.948 5.948 5.948 5.948 5.948 5.949 5.949 5.949 5.949 5.949 5.949 5.950 5.950 5.950 5.950 5.950 5.950 5.950 5.950 5.949 5.949 5.949 5.949 5.948 5.948 5.948 5.948 5.947 5.947 5.947 5.946 5.946 5.946 5.946 5.945 5.945 5.945 5.945 5.944 5.944 5.944 5.943 5.943 5.942 5.942 5.942 5.941 5.941 5.941 5.940 5.940 5.940 5.939 5.939 5.939 5.939 5.938 5.938 5.938 5.937 5.937 5.937 5.936 5.936 5.936 5.935 5.935 5.935 5.934 5.934 5.934 5.934 5.933 5.933 5.933 5.932 5.932 5.932 5.932 5.931 5.931 5.931 5.931 5.931 5.931 5.931 5.931 5.931 5.931 5.932 5.932 5.932 5.932 5.932 5.932 5.933 5.933 5.933 5.933 5.934 5.934 5.934 5.935 5.935 5.935 5.936 5.936 5.937 5.938 5.938 5.939 5.940 5.940 5.941 5.942 5.942 5.943 5.944 5.944 5.945 5.946 5.947 5.947 5.948 5.949 5.950 5.950 5.951 5.951 5.952 5.952 5.952 5.953 5.953 5.953 5.954 5.954 5.954 5.955 5.955 5.956 5.956 5.956 5.957 5.957 5.957 5.958 5.958 5.959 5.959 5.959 5.959 5.959 5.959 5.959 5.959 5.959 5.959 5.959 5.959 5.959 5.959 5.959 5.959 5.959 5.960 5.960 5.960 5.960 5.960 5.960 5.960 5.960 5.960 5.960 5.961 5.961 5.961 5.961 5.961 5.961 5.962 5.962 5.962 5.962 5.962 5.963 5.963 5.963 5.963 5.964 5.964 5.964 5.964 5.965 5.965 5.966 5.966 5.966 5.967 5.967 5.968 5.968 5.969 5.969 5.969 5.970 5.970 5.971 5.971 5.971 5.972 5.972 5.973 5.973 5.973 5.974 5.974 5.974 5.975 5.975 5.975 5.975 5.975 5.975 5.975 5.976 5.976 5.976 5.976 5.976 5.976 5.976 5.976 5.977 5.977 5.977 5.977 5.977 5.977 5.977 5.976 5.976 5.976 5.975 5.975 5.975 5.974 5.974 5.973 5.973 5.973 5.972 5.972 5.971 5.971 5.970 5.970 5.970 5.969 5.969 5.968 5.968 5.967 5.967 5.966 5.965 5.964 5.964 5.963 5.962 5.961 5.961 5.960 5.959 5.959 5.958 5.957 5.957 5.956 5.955 5.955 5.954 5.954 5.953 5.953 5.952 5.951 5.950 5.949 5.949 5.948 5.947 5.947 5.946 5.945 5.945 5.944 5.943 5.943 5.942 5.941 5.941 5.940 5.940 5.939 5.939 5.938 5.938 5.937 5.936 5.935 5.934 5.933 5.933 5.932 5.931 5.930 5.929 5.929 5.928 5.927 5.926 5.926 5.925 5.924 5.923 5.923 5.922 5.921 5.920 5.920 5.919 5.918 5.916 5.915 5.914 5.913 5.912 5.911 5.910 5.909 5.908 5.908 5.907 5.906 5.905 5.904 5.903 5.902 5.901 5.900 5.900 5.899 5.898 5.897 5.896 5.895 5.894 5.894 5.893 5.892 5.891 5.890 5.889 5.888 5.888 5.887 5.886 5.885 5.884 5.883 5.883 5.882 5.881 5.880 5.879 5.879 5.878 5.878 5.877 5.877 5.876 5.876 5.875 5.875 5.874 5.874 5.873 5.873 5.872 5.872 5.871 5.870 5.870 5.869 5.868 5.868 5.867 5.867 5.866 5.866 5.866 5.865 5.865 5.865 5.865 5.864 5.864 5.864 5.863 5.863 5.863 5.862 5.862 5.862 5.861 5.861 5.860 5.860 5.860 5.859 5.859 5.858 5.858 5.858 5.858 5.857 5.857 5.857 5.857 5.856 5.856 5.856 5.855 5.855 5.855 5.854 5.854 5.853 5.853 5.853 5.852 5.852 5.851 5.851 5.850 5.850 5.850 5.850 5.850 5.850 5.850 5.850 5.849 5.849 5.849 5.849 5.849 5.849 5.849 5.848 5.848 5.848 5.848 5.848 5.848 5.847 5.847 5.847 5.847 5.847 5.846 5.846 5.846 5.846 5.846 5.845 5.845 5.845 5.845 5.845 5.845 5.845 5.844 5.844 5.844 5.844 5.844 5.844 5.844 5.844 5.844 5.844 5.843 5.843 5.842 5.842 5.841 5.841 5.840 5.840 5.839 5.838 5.838 5.837 5.836 5.835 5.835 5.834 5.833 5.832 5.831 5.830 5.829 5.828 5.825 5.816 5.806 5.797 5.787 5.778 5.769 5.759 5.750 5.741 5.732 5.724 5.715 5.706 5.697 5.689 5.680 5.672 5.663 5.655 5.646 5.638 5.630 5.621 5.614 5.607 5.600 5.593 5.586 5.579 5.572 5.565 5.559 5.552 5.546 5.539 5.533 5.527 5.521 5.515 5.509 5.503 5.497 5.491 5.485 5.480 5.474 5.469 5.464 5.458 5.453 5.448 5.442 5.437 5.431 5.426 5.420 5.414 5.408 5.402 5.396 5.390 5.383 5.377 5.371 5.364 5.357 5.351 5.344 5.337 5.330 5.324 5.319 5.314 5.309 5.305 5.301 5.297 5.293 5.289 5.286 5.282 5.278 5.275 5.271 5.267 5.264 5.261 5.257 5.254 5.251 5.248 5.245 5.242 5.238 5.229 5.219 5.210 5.201 5.192 5.183 5.173 5.164 5.155 5.146 5.137 5.128 5.119 5.110 5.101 5.092 5.083 5.074 5.065 5.057 5.048 5.039 5.030 5.019 5.007 4.994 4.981 4.968 4.955 4.942 4.928 4.915 4.901 4.887 4.873 4.859 4.844 4.830 4.815 4.800 4.785 4.770 4.755 4.743 4.731 4.720 4.708 4.709 4.711 4.714 4.716 4.718 4.720 4.721 4.722 4.722 4.723 4.723 4.722 4.722 4.721 4.720 4.718 4.716 4.714 4.711 4.709 4.706 4.702 4.698 4.694 4.683 4.672 4.661 4.651 4.640 4.630 4.619 4.609 4.599 4.589 4.579 4.569 4.559 4.550 4.540 4.531 4.522 4.513 4.504 4.495 4.486 4.477 4.469 4.461 4.455 4.449 4.444 4.438 4.432 4.425 4.419 4.413 4.407 4.400 4.394 4.389 4.384 4.379 4.375 4.370 4.365 4.361 4.356 4.351 4.347 4.342 4.338 4.333 4.329 4.324 4.319 4.314 4.309 4.304 4.298 4.293 4.287 4.281 4.275 4.269 4.263 4.256 4.250 4.243 4.236 4.229 4.222 4.215 4.208 4.200 4.193 4.185 4.177 4.169 4.161 4.152 4.143 4.133 4.123 4.113 4.102 4.092 4.080 4.069 4.057 4.045 4.032 4.019 4.006 3.992 3.979 3.964 3.950 3.935 3.920 3.906 3.897 3.889 3.881 3.873 3.865 3.856 3.848 3.839 3.830 3.821 3.811 3.801 3.792 3.782 3.771 3.761 3.750 3.739 3.728 3.717 3.706 3.694 3.682 3.669 3.649 3.629 3.609 3.589 3.570 3.550 3.530 3.510 3.490 3.471 3.451 3.431 3.411 3.391 3.371 3.352 3.332 3.312 3.292 3.272 3.253 3.233 3.213 3.193 3.173 3.153 3.133 3.112 3.092 3.073 3.053 3.033 3.013 2.994 2.974 2.955 2.935 2.916 2.897 2.883 2.869 2.855 2.842 2.828 2.815 2.801 2.788 2.775 2.769 2.766 2.763 2.759 2.756 2.752 2.748 2.744 2.739 2.734 2.729 2.724 2.719 2.713 2.707 2.701 2.695 2.688 2.682 2.675 2.667 2.660 2.652 2.645 2.638 2.633 2.629 2.624 2.620 2.616 2.612 2.608 2.604 2.600 2.596 2.592 2.589 2.585 2.582 2.578 2.575 2.571 2.568 2.565 2.562 2.559 2.556 2.554 2.551 2.543 2.535 2.527 2.519 2.510 2.502 2.493 2.484 2.475 2.466 2.456 2.447 2.437 2.427 2.417 2.407 2.396 2.386 2.375 2.364 2.353 2.342 2.331 2.319 2.310 2.302 2.294 2.286 2.278 2.270 2.262 2.254 2.246 2.238 2.230 2.222 2.214 2.206 2.198 2.191 2.183 2.175 2.167 2.160 2.152 2.144 2.136 2.129 2.122 2.121 2.121 2.120 2.120 2.119 2.119 2.119 2.118 2.118 2.117 2.117 2.116 2.116 2.116 2.116 2.116 2.117 2.117 2.118 2.118 2.118 2.119 2.119 2.120 2.120 2.121 2.121 2.122 2.122 2.123 2.123 2.124 2.124 2.125 2.125 2.126 2.127 2.127 2.128 2.128 2.129 2.130 2.130 2.131 2.131 2.132 2.133 2.133 2.134 2.136 2.138 2.139 2.141 2.143 2.145 2.146 2.148 2.150 2.152 2.153 2.155 2.157 2.158 2.160 2.162 2.163 2.165 2.166 2.168 2.170 2.171 2.173 2.174 2.176 2.178 2.180 2.181 2.183 2.185 2.187 2.188 2.190 2.192 2.193 2.195 2.197 2.198 2.200 2.201 2.203 2.205 2.206 2.208 2.209 2.211 2.212 2.214 2.215 2.216 2.217 2.219 2.220 2.221 2.222 2.223 2.225 2.226 2.227 2.228 2.229 2.230 2.231 2.233 2.234 2.235 2.236 2.237 2.238 2.239 2.241 2.242 2.243 2.244 2.245 2.246 2.248 2.249 2.250 2.251 2.252 2.253 2.259 2.266 2.273 2.279 2.286 2.293 2.299 2.306 2.312 2.319 2.325 2.331 2.338 2.344 2.350 2.357 2.363 2.370 2.376 2.383 2.390 2.397 2.404 2.411 2.417 2.424 2.431 2.437 2.444 2.450 2.457 2.464 2.470 2.476 2.483 2.489 2.496 2.502 2.508 2.514 2.521 2.527 2.534 2.542 2.549 2.557 2.565 2.573 2.581 2.590 2.598 2.606 2.614 2.622 2.631 2.639 2.647 2.656 2.665 2.674 2.682 2.691 2.700 2.708 2.717 2.725 2.734 2.741 2.745 2.749 2.753 2.757 2.762 2.767 2.771 2.776 2.781 2.786 2.791 2.797 2.802 2.807 2.813 2.819 2.825 2.831 2.837 2.843 2.850 2.856 2.863 2.870 2.877 2.886 2.895 2.903 2.912 2.921 2.929 2.938 2.946 2.954 2.962 2.970 2.978 2.986 2.994 3.002 3.009 3.017 3.024 3.031 3.039 3.046 3.053 3.063 3.073 3.083 3.099 3.117 3.134 3.151 3.168 3.185 3.202 3.219 3.235 3.252 3.268 3.285 3.301 3.317 3.333 3.349 3.365 
4.337 4.334 4.331 4.328 4.326 4.324 4.321 4.319 4.317 4.315 4.312 4.310 4.308 4.306 4.304 4.302 4.299 4.297 4.295 4.293 4.291 4.289 4.289 4.293 4.298 4.303 4.308 4.313 4.318 4.323 4.327 4.332 4.337 4.342 4.347 4.351 4.356 4.361 4.366 4.370 4.375 4.380 4.385 4.391 4.396 4.402 4.408 4.413 4.419 4.425 4.431 4.436 4.442 4.448 4.454 4.460 4.466 4.472 4.478 4.484 4.490 4.496 4.502 4.507 4.513 4.518 4.523 4.529 4.534 4.540 4.545 4.551 4.556 4.562 4.567 4.573 4.578 4.583 4.589 4.594 4.601 4.611 4.621 4.632 4.642 4.653 4.664 4.674 4.685 4.696 4.706 4.717 4.728 4.739 4.750 4.761 4.772 4.783 4.794 4.805 4.813 4.820 4.827 4.834 4.841 4.847 4.854 4.861 4.868 4.874 4.881 4.888 4.894 4.901 4.907 4.914 4.921 4.927 4.934 4.940 4.945 4.950 4.955 4.960 4.965 4.970 4.975 4.980 4.985 4.990 4.995 5.000 5.005 5.010 5.015 5.019 5.024 5.029 5.034 5.041 5.047 5.054 5.061 5.067 5.074 5.080 5.087 5.094 5.100 5.107 5.113 5.120 5.127 5.133 5.140 5.146 5.153 5.159 5.164 5.168 5.171 5.175 5.179 5.183 5.187 5.191 5.195 5.199 5.203 5.207 5.211 5.215 5.219 5.223 5.227 5.231 5.235 5.238 5.238 5.238 5.238 5.238 5.238 5.238 5.238 5.238 5.238 5.238 5.239 5.239 5.239 5.239 5.240 5.240 5.241 5.241 5.242 5.238 5.234 5.230 5.225 5.221 5.216 5.212 5.208 5.203 5.199 5.194 5.190 5.185 5.181 5.176 5.171 5.167 5.162 5.158 5.153 5.150 5.147 5.143 5.140 5.137 5.133 5.130 5.127 5.123 5.120 5.117 5.113 5.110 5.107 5.104 5.101 5.097 5.094 5.091 5.083 5.075 5.066 5.057 5.049 5.040 5.031 5.023 5.014 5.005 4.996 4.988 4.979 4.970 4.962 4.953 4.944 4.935 4.926 4.918 4.911 4.903 4.895 4.888 4.880 4.873 4.865 4.857 4.850 4.842 4.835 4.827 4.820 4.812 4.805 4.797 4.790 4.782 4.775 4.771 4.768 4.765 4.762 4.758 4.755 4.752 4.749 4.746 4.743 4.740 4.736 4.733 4.730 4.727 4.724 4.721 4.718 4.714 4.709 4.702 4.694 4.687 4.679 4.672 4.664 4.656 4.649 4.641 4.633 4.625 4.618 4.610 4.602 4.594 4.586 4.579 4.571 4.563 4.552 4.542 4.531 4.521 4.510 4.500 4.489 4.478 4.468 4.457 4.447 4.436 4.426 4.415 4.405 4.394 4.384 4.373 4.363 4.352 4.342 4.331 4.321 4.310 4.299 4.289 4.278 4.268 4.257 4.247 4.236 4.226 4.215 4.204 4.194 4.183 4.173 4.162 4.152 4.146 4.142 4.137 4.133 4.128 4.124 4.119 4.115 4.111 4.107 4.103 4.098 4.094 4.090 4.086 4.081 4.077 4.073 4.068 4.064 4.060 4.056 4.052 4.047 4.043 4.039 4.035 4.031 4.026 4.022 4.018 4.013 4.009 4.005 4.000 3.996 3.992 3.987 3.983 3.974 3.963 3.952 3.942 3.931 3.920 3.910 3.899 3.888 3.878 3.867 3.857 3.847 3.836 3.826 3.815 3.805 3.795 3.785 3.774 3.761 3.749 3.737 3.724 3.712 3.700 3.688 3.677 3.665 3.653 3.642 3.631 3.620 3.608 3.598 3.587 3.576 3.565 3.555 3.548 3.544 3.540 3.536 3.532 3.527 3.523 3.518 3.514 3.509 3.504 3.499 3.494 3.489 3.484 3.479 3.473 3.468 3.462 3.456 3.451 3.446 3.441 3.436 3.430 3.425 3.420 3.415 3.410 3.405 3.400 3.395 3.390 3.385 3.380 3.375 3.371 3.366 3.361 3.356 3.352 3.349 3.345 3.341 3.337 3.333 3.330 3.326 3.322 3.319 3.315 3.311 3.308 3.304 3.301 3.297 3.294 3.290 3.287 3.281 3.275 3.268 3.262 3.255 3.249 3.242 3.236 3.230 3.224 3.218 3.212 3.206 3.200 3.195 3.189 3.184 3.178 3.173 3.167 3.169 3.171 3.174 3.176 3.178 3.181 3.183 3.186 3.188 3.191 3.193 3.196 3.198 3.201 3.204 3.206 3.209 3.212 3.214 3.218 3.227 3.235 3.244 3.252 3.261 3.269 3.278 3.287 3.296 3.305 3.313 3.322 3.331 3.340 3.350 3.359 3.368 3.377 3.387 3.397 3.409 3.421 3.432 3.444 3.455 3.467 3.479 3.491 3.503 3.515 3.527 3.539 3.552 3.564 3.576 3.589 3.601 3.614 3.627 3.643 3.661 3.678 3.696 3.713 3.731 3.748 3.766 3.783 3.801 3.818 3.836 3.853 3.870 3.888 3.905 3.923 3.940 3.958 3.975 3.990 4.005 4.020 4.035 4.050 4.065 4.080 4.094 4.108 4.123 4.137 4.151 4.164 4.178 4.192 4.205 4.219 4.232 4.245 4.256 4.263 4.270 4.276 4.283 4.290 4.296 4.303 4.310 4.316 4.323 4.329 4.335 4.342 4.348 4.355 4.361 4.367 4.374 4.380 4.389 4.403 4.416 4.430 4.443 4.457 4.470 4.484 4.497 4.511 4.525 4.538 4.552 4.565 4.579 4.593 4.606 4.620 4.633 4.647 4.661 4.676 4.690 4.704 4.718 4.732 4.746 4.760 4.774 4.788 4.802 4.816 4.829 4.843 4.856 4.870 4.883 4.897 4.910 4.923 4.933 4.942 4.951 4.960 4.970 4.979 4.988 4.997 5.006 5.015 5.025 5.034 5.043 5.052 5.061 5.071 5.080 5.089 5.098 5.108 5.117 5.127 5.136 5.145 5.155 5.164 5.173 5.183 5.192 5.201 5.210 5.219 5.229 5.238 5.247 5.256 5.265 5.274 5.283 5.292 5.304 5.316 5.328 5.341 5.353 5.365 5.377 5.389 5.401 5.413 5.425 5.437 5.449 5.460 5.472 5.484 5.496 5.508 5.520 5.530 5.536 5.541 5.546 5.551 5.556 5.561 5.566 5.572 5.577 5.582 5.587 5.592 5.598 5.603 5.608 5.613 5.619 5.624 5.629 5.634 5.634 5.635 5.635 5.636 5.636 5.636 5.637 5.637 5.637 5.637 5.637 5.637 5.637 5.637 5.637 5.637 5.637 5.636 5.636 5.636 5.637 5.637 5.638 5.638 5.639 5.639 5.640 5.640 5.641 5.641 5.642 5.642 5.642 5.643 5.643 5.644 5.644 5.644 5.645 5.645 5.645 5.646 5.646 5.646 5.646 5.646 5.647 5.647 5.647 5.647 5.647 5.647 5.648 5.648 5.648 5.648 5.648 5.648 5.648 5.648 5.648 5.647 5.647 5.646 5.646 5.645 5.644 5.644 5.643 5.642 5.642 5.641 5.641 5.640 5.639 5.638 5.638 5.637 5.636 5.635 5.632 5.629 5.626 5.623 5.621 5.618 5.615 5.613 5.610 5.608 5.605 5.603 5.600 5.598 5.595 5.593 5.591 5.589 5.586 5.584 5.582 5.580 5.579 5.577 5.575 5.573 5.571 5.569 5.567 5.565 5.562 5.560 5.558 5.556 5.553 5.551 5.548 5.546 5.544 5.542 5.540 5.539 5.537 5.536 5.534 5.533 5.531 5.530 5.529 5.527 5.526 5.524 5.523 5.521 5.520 5.518 5.517 5.516 5.514 5.513 5.513 5.512 5.512 5.512 5.512 5.512 5.512 5.512 5.512 5.512 5.511 5.511 5.511 5.511 5.511 5.511 5.510 5.510 5.510 5.510 5.511 5.512 5.512 5.513 5.514 5.515 5.516 5.517 5.518 5.519 5.519 5.520 5.521 5.522 5.523 5.524 5.525 5.526 5.527 5.528 5.529 5.531 5.532 5.533 5.535 5.536 5.538 5.539 5.541 5.542 5.544 5.545 5.547 5.549 5.550 5.552 5.553 5.555 5.556 5.558 5.560 5.563 5.566 5.568 5.571 5.574 5.576 5.579 5.582 5.585 5.588 5.590 5.593 5.596 5.599 5.602 5.605 5.608 5.611 5.613 5.616 5.619 5.622 5.625 5.628 5.631 5.634 5.637 5.640 5.643 5.646 5.649 5.652 5.656 5.659 5.662 5.665 5.668 5.671 5.674 5.678 5.680 5.682 5.684 5.686 5.688 5.690 5.692 5.694 5.697 5.699 5.701 5.703 5.705 5.707 5.709 5.711 5.713 5.716 5.718 5.720 5.725 5.731 5.736 5.742 5.748 5.754 5.760 5.765 5.771 5.777 5.782 5.788 5.794 5.799 5.805 5.810 5.816 5.821 5.827 5.832 5.835 5.834 5.834 5.833 5.832 5.832 5.831 5.831 5.831 5.831 5.830 5.830 5.830 5.830 5.830 5.830 5.830 5.831 5.831 5.831 5.831 5.829 5.826 5.824 5.822 5.819 5.817 5.815 5.813 5.811 5.809 5.807 5.805 5.803 5.801 5.799 5.797 5.795 5.794 5.792 5.790 5.788 5.785 5.783 5.781 5.778 5.776 5.774 5.771 5.769 5.767 5.765 5.763 5.761 5.759 5.757 5.755 5.753 5.751 5.749 5.747 5.746 5.747 5.747 5.748 5.748 5.749 5.750 5.751 5.752 5.753 5.754 5.755 5.756 5.757 5.759 5.759 5.759 5.759 5.759 5.760 5.760 5.744 5.729 5.713 5.698 5.683 5.668 5.653 5.638 5.624 5.610 5.595 5.581 5.567 5.554 5.540 5.527 5.513 5.500 5.487 5.475 5.464 5.456 5.448 5.439 5.431 5.423 5.414 5.406 5.397 5.389 5.380 5.372 5.363 5.355 5.346 5.337 5.329 5.320 5.311 5.302 5.294 5.292 5.290 5.289 5.287 5.286 5.284 5.283 5.282 5.281 5.280 5.278 5.277 5.276 5.276 5.275 5.274 5.273 5.272 5.272 5.271 5.268 5.261 5.254 5.247 5.240 5.233 5.225 5.218 5.211 5.203 5.195 5.187 5.179 5.171 5.163 5.155 5.146 5.138 5.129 5.120 5.111 5.117 5.123 5.129 5.136 5.142 5.148 5.155 5.161 5.167 5.174 5.180 5.187 5.193 5.200 5.206 5.213 5.219 5.226 5.233 5.239 5.245 5.250 5.254 5.258 5.262 5.266 5.270 5.273 5.277 5.280 5.283 5.287 5.290 5.292 5.295 5.298 5.301 5.303 5.305 5.307 5.310 5.308 5.306 5.303 5.301 5.298 5.296 5.294 5.292 5.290 5.289 5.287 5.285 5.284 5.282 5.281 5.280 5.279 5.278 5.277 5.276 5.276 5.279 5.282 5.284 5.287 5.289 5.292 5.294 5.296 5.298 5.299 5.301 5.302 5.304 5.305 5.306 5.307 5.307 5.308 5.308 5.309 5.309 5.309 5.308 5.308 5.308 5.308 5.308 5.308 5.308 5.309 5.309 5.309 5.309 5.310 5.310 5.310 5.311 5.311 5.312 5.312 5.313 5.314 5.316 5.317 5.319 5.321 5.323 5.325 5.327 5.329 5.331 5.333 5.335 5.338 5.340 5.343 5.346 5.349 5.351 5.354 5.357 5.361 5.366 5.371 5.376 5.381 5.386 5.392 5.397 5.402 5.407 5.412 5.418 5.423 5.428 5.433 5.438 5.442 5.447 5.452 5.457 5.462 5.467 5.473 5.480 5.487 5.493 5.500 5.507 5.514 5.521 5.528 5.534 5.541 5.548 5.555 5.562 5.569 5.577 5.584 5.591 5.598 5.605 5.612 5.619 5.627 5.634 5.641 5.647 5.654 5.661 5.668 5.675 5.682 5.688 5.695 5.702 5.708 5.715 5.721 5.728 5.734 5.740 5.747 5.752 5.757 5.761 5.765 5.770 5.774 5.778 5.782 5.786 5.790 5.794 5.798 5.801 5.805 5.809 5.812 5.815 5.819 5.822 5.825 5.828 5.829 5.829 5.828 5.828 5.827 5.827 5.826 5.825 5.824 5.824 5.823 5.822 5.821 5.821 5.820 5.819 5.818 5.817 5.816 5.815 5.814 5.814 5.814 5.814 5.814 5.814 5.814 5.814 5.814 5.814 5.814 5.813 5.813 5.813 5.813 5.813 5.812 5.812 5.812 5.812 5.811 5.811 5.811 5.812 5.813 5.814 5.814 5.815 5.815 5.816 5.816 5.817 5.817 5.818 5.818 5.819 5.819 5.819 5.819 5.820 5.820 5.820 5.820 5.820 5.821 5.821 5.821 5.821 5.822 5.822 5.823 5.823 5.823 5.824 5.824 5.825 5.825 5.825 5.826 5.826 5.827 5.827 5.828 5.828 5.828 5.827 5.827 5.826 5.826 5.825 5.825 5.825 5.824 5.824 5.824 5.824 5.824 5.824 5.824 5.824 5.824 5.824 5.825 5.825 5.826 5.826 5.825 5.825 5.824 5.823 5.823 5.822 5.821 5.821 5.820 5.819 5.818 5.817 5.816 5.815 5.814 5.813 5.812 5.811 5.810 5.810 5.809 5.808 5.808 5.807 5.807 5.806 5.806 5.806 5.805 5.805 5.805 5.804 5.804 5.804 5.804 5.804 5.803 5.803 5.803 5.803 5.803 5.803 5.803 5.803 5.802 5.802 5.802 5.801 5.800 5.800 5.799 5.798 5.797 5.796 5.795 5.794 5.793 5.792 5.791 5.789 5.788 5.786 5.785 5.784 5.784 5.783 5.783 5.782 5.781 5.781 5.780 5.779 5.779 5.778 5.777 5.777 5.776 5.775 5.775 5.774 5.773 5.773 5.772 5.771 5.771 5.770 5.769 5.768 5.768 5.767 5.766 5.766 5.765 5.764 5.763 5.763 5.762 5.761 5.760 5.760 5.759 5.759 5.759 5.758 5.758 5.758 5.757 5.757 5.756 5.755 5.755 5.754 5.753 5.752 5.751 5.750 5.749 5.748 5.747 5.746 5.745 5.744 5.742 5.741 5.739 5.738 5.736 5.736 5.735 5.735 5.734 5.734 5.733 5.733 5.732 5.732 5.732 5.731 5.731 5.730 5.730 5.729 5.729 5.729 5.728 5.728 5.727 5.727 5.727 5.727 5.727 5.727 5.727 5.726 5.726 5.726 5.726 5.726 5.726 5.726 5.726 5.726 5.726 5.726 5.726 5.726 5.726 5.726 5.726 5.726 5.726 5.726 5.726 5.726 5.727 5.727 5.727 5.727 5.727 5.727 5.727 5.727 5.727 5.727 5.727 5.727 5.727 5.727 5.727 5.727 5.727 5.727 5.727 5.727 5.726 5.726 5.725 5.724 5.724 5.722 5.721 5.720 5.718 5.717 5.715 5.713 5.711 5.709 5.707 5.705 5.702 5.699 5.697 5.695 5.694 5.692 5.690 5.689 5.687 5.685 5.683 5.682 5.680 5.678 5.676 5.674 5.672 5.670 5.668 5.666 5.664 5.662 5.660 5.658 5.657 5.657 5.657 5.657 5.657 5.657 5.657 5.657 5.657 5.657 5.657 5.657 5.657 5.657 5.657 5.658 5.658 5.658 5.659 5.659 5.659 5.659 5.656 5.654 5.651 5.648 5.645 5.642 5.639 5.636 5.632 5.629 5.626 5.622 5.619 5.615 5.612 5.608 5.605 5.601 5.598 5.595 5.591 5.591 5.593 5.595 5.597 5.599 5.601 5.603 5.606 5.608 5.610 5.612 5.614 5.616 5.618 5.620 5.622 5.624 5.626 5.628 5.630 5.633 5.635 5.638 5.641 5.644 5.648 5.651 5.655 5.658 5.662 5.666 5.669 5.673 5.677 5.681 5.685 5.688 5.692 5.696 5.700 5.704 5.709 5.713 5.717 5.718 5.719 5.720 5.721 5.722 5.723 5.725 5.726 5.727 5.728 5.730 5.731 5.733 5.734 5.736 5.737 5.739 5.740 5.742 5.744 5.745 5.747 5.749 5.752 5.754 5.756 5.758 5.760 5.763 5.765 5.767 5.769 5.771 5.772 5.774 5.775 5.777 5.778 5.780 5.781 5.783 5.784 5.786 5.788 5.791 5.794 5.796 5.799 5.802 5.805 5.808 5.811 5.814 5.817 5.821 5.824 5.827 5.831 5.834 5.838 5.841 5.845 5.849 5.852 5.856 5.859 5.861 5.862 5.864 5.866 5.868 5.870 5.872 5.874 5.876 5.878 5.880 5.883 5.885 5.888 5.890 5.893 5.895 5.898 5.901 5.903 5.906 5.908 5.908 5.909 5.910 5.910 5.911 5.912 5.912 5.913 5.914 5.914 5.915 5.915 5.916 5.916 5.917 5.918 5.918 5.919 5.919 5.920 5.920 5.921 5.922 5.922 5.923 5.924 5.925 5.926 5.927 5.928 5.929 5.930 5.931 5.932 5.933 5.934 5.935 5.936 5.937 5.938 5.939 5.940 5.941 5.941 5.942 5.942 5.943 5.943 5.944 5.944 5.945 5.945 5.946 5.946 5.947 5.947 5.948 5.948 5.949 5.949 5.950 5.950 5.951 5.951 5.952 5.952 5.952 5.952 5.952 5.953 5.953 5.953 5.953 5.953 5.953 5.954 5.954 5.954 5.954 5.954 5.954 5.955 5.955 5.955 5.955 5.955 5.955 5.955 5.955 5.955 5.954 5.954 5.954 5.954 5.953 5.953 5.953 5.952 5.952 5.952 5.952 5.951 5.951 5.951 5.950 5.950 5.950 5.950 5.949 5.949 5.949 5.948 5.948 5.947 5.947 5.947 5.946 5.946 5.946 5.945 5.945 5.944 5.944 5.944 5.943 5.943 5.943 5.942 5.942 5.942 5.941 5.941 5.941 5.940 5.940 5.940 5.939 5.939 5.939 5.938 5.938 5.938 5.938 5.937 5.937 5.937 5.936 5.936 5.936 5.936 5.935 5.935 5.935 5.935 5.935 5.935 5.935 5.935 5.935 5.935 5.935 5.935 5.936 5.936 5.936 5.936 5.936 5.937 5.937 5.937 5.937 5.938 5.938 5.938 5.939 5.939 5.939 5.940 5.941 5.941 5.942 5.943 5.943 5.944 5.945 5.945 5.946 5.947 5.948 5.948 5.949 5.950 5.951 5.951 5.952 5.953 5.954 5.954 5.955 5.955 5.956 5.956 5.956 5.957 5.957 5.957 5.958 5.958 5.959 5.959 5.959 5.960 5.960 5.960 5.961 5.961 5.962 5.962 5.962 5.963 5.963 5.963 5.963 5.963 5.963 5.963 5.963 5.963 5.963 5.963 5.963 5.964 5.964 5.964 5.964 5.964 5.964 5.964 5.964 5.964 5.964 5.964 5.964 5.964 5.965 5.965 5.965 5.965 5.965 5.965 5.966 5.966 5.966 5.966 5.966 5.967 5.967 5.967 5.967 5.968 5.968 5.968 5.968 5.969 5.969 5.969 5.970 5.970 5.971 5.971 5.971 5.972 5.972 5.973 5.973 5.974 5.974 5.974 5.975 5.975 5.976 5.976 5.977 5.977 5.977 5.978 5.978 5.979 5.979 5.979 5.979 5.979 5.980 5.980 5.980 5.980 5.980 5.980 5.981 5.981 5.981 5.981 5.981 5.981 5.981 5.981 5.981 5.982 5.982 5.982 5.982 5.982 5.981 5.981 5.981 5.980 5.980 5.980 5.979 5.979 5.979 5.978 5.978 5.977 5.977 5.977 5.976 5.976 5.975 5.975 5.975 5.974 5.974 5.973 5.973 5.972 5.971 5.970 5.969 5.968 5.967 5.966 5.965 5.964 5.963 5.962 5.961 5.960 5.960 5.959 5.958 5.957 5.956 5.956 5.955 5.954 5.954 5.953 5.952 5.951 5.950 5.949 5.948 5.947 5.946 5.945 5.944 5.943 5.942 5.941 5.941 5.940 5.939 5.938 5.937 5.936 5.935 5.934 5.933 5.933 5.932 5.931 5.930 5.929 5.928 5.927 5.927 5.926 5.925 5.924 5.923 5.923 5.922 5.921 5.920 5.919 5.919 5.918 5.917 5.916 5.916 5.915 5.914 5.913 5.912 5.911 5.910 5.908 5.907 5.906 5.905 5.904 5.903 5.902 5.901 5.900 5.899 5.899 5.898 5.897 5.896 5.895 5.894 5.893 5.892 5.892 5.891 5.890 5.889 5.888 5.887 5.886 5.885 5.884 5.883 5.882 5.882 5.881 5.880 5.879 5.878 5.877 5.876 5.876 5.875 5.874 5.873 5.872 5.872 5.871 5.871 5.870 5.870 5.869 5.869 5.868 5.868 5.867 5.867 5.866 5.866 5.865 5.864 5.864 5.863 5.862 5.862 5.861 5.861 5.860 5.859 5.859 5.858 5.858 5.858 5.858 5.857 5.857 5.857 5.856 5.856 5.856 5.855 5.855 5.855 5.854 5.854 5.853 5.853 5.853 5.852 5.852 5.851 5.851 5.850 5.850 5.850 5.850 5.849 5.849 5.849 5.848 5.848 5.848 5.847 5.847 5.847 5.846 5.846 5.845 5.845 5.845 5.844 5.844 5.843 5.843 5.842 5.842 5.842 5.842 5.841 5.841 5.841 5.841 5.841 5.841 5.841 5.840 5.840 5.840 5.840 5.840 5.839 5.839 5.839 5.839 5.839 5.838 5.838 5.838 5.838 5.838 5.837 5.837 5.837 5.837 5.836 5.836 5.836 5.836 5.836 5.836 5.835 5.835 5.835 5.835 5.835 5.835 5.835 5.835 5.835 5.835 5.835 5.835 5.834 5.834 5.834 5.833 5.833 5.832 5.832 5.831 5.831 5.830 5.829 5.829 5.828 5.827 5.827 5.826 5.825 5.824 5.824 5.823 5.822 5.821 5.820 5.818 5.810 5.803 5.795 5.788 5.780 5.773 5.766 5.759 5.751 5.744 5.737 5.730 5.723 5.716 5.710 5.703 5.696 5.689 5.682 5.676 5.669 5.662 5.656 5.650 5.644 5.639 5.633 5.627 5.622 5.616 5.611 5.606 5.601 5.595 5.590 5.585 5.580 5.575 5.570 5.565 5.560 5.556 5.551 5.546 5.542 5.537 5.533 5.529 5.524 5.520 5.516 5.511 5.507 5.502 5.498 5.493 5.488 5.484 5.479 5.474 5.469 5.464 5.458 5.453 5.448 5.442 5.437 5.431 5.426 5.420 5.416 5.411 5.407 5.404 5.400 5.397 5.394 5.391 5.387 5.384 5.381 5.378 5.375 5.372 5.369 5.367 5.364 5.361 5.358 5.356 5.353 5.351 5.348 5.345 5.337 5.330 5.323 5.316 5.308 5.301 5.294 5.287 5.279 5.272 5.265 5.258 5.251 5.244 5.237 5.230 5.223 5.216 5.209 5.202 5.195 5.188 5.182 5.173 5.163 5.153 5.144 5.133 5.123 5.113 5.103 5.092 5.081 5.071 5.060 5.049 5.038 5.027 5.015 5.004 4.992 4.981 4.969 4.960 4.951 4.942 4.933 4.934 4.936 4.938 4.939 4.941 4.942 4.943 4.944 4.945 4.945 4.945 4.945 4.944 4.944 4.943 4.942 4.940 4.939 4.937 4.935 4.932 4.930 4.927 4.924 4.915 4.907 4.898 4.890 4.882 4.874 4.866 4.858 4.850 4.842 4.834 4.827 4.819 4.812 4.804 4.797 4.790 4.783 4.776 4.769 4.762 4.755 4.748 4.742 4.735 4.729 4.723 4.716 4.710 4.703 4.697 4.690 4.683 4.676 4.669 4.664 4.659 4.654 4.649 4.644 4.639 4.634 4.629 4.625 4.620 4.616 4.611 4.606 4.600 4.593 4.587 4.580 4.573 4.566 4.559 4.552 4.544 4.537 4.529 4.521 4.513 4.505 4.496 4.488 4.479 4.470 4.461 4.452 4.443 4.433 4.423 4.415 4.409 4.403 4.396 4.390 4.383 4.375 4.368 4.360 4.352 4.344 4.336 4.327 4.318 4.309 4.299 4.289 4.279 4.269 4.259 4.248 4.237 4.226 4.214 4.204 4.196 4.190 4.183 4.176 4.169 4.162 4.155 4.147 4.139 4.131 4.123 4.115 4.107 4.098 4.089 4.080 4.071 4.062 4.052 4.043 4.033 4.023 4.013 4.001 3.985 3.968 3.951 3.934 3.918 3.901 3.884 3.867 3.850 3.834 3.817 3.800 3.783 3.766 3.750 3.733 3.716 3.699 3.682 3.665 3.649 3.632 3.615 3.598 3.581 3.563 3.546 3.529 3.512 3.495 3.478 3.462 3.445 3.428 3.411 3.395 3.378 3.362 3.346 3.334 3.322 3.311 3.299 3.287 3.276 3.264 3.253 3.242 3.237 3.235 3.232 3.229 3.226 3.223 3.219 3.216 3.212 3.208 3.204 3.199 3.195 3.190 3.185 3.180 3.174 3.169 3.163 3.157 3.151 3.145 3.138 3.132 3.126 3.122 3.119 3.115 3.111 3.108 3.104 3.101 3.098 3.094 3.091 3.088 3.085 3.082 3.079 3.076 3.074 3.071 3.068 3.066 3.063 3.061 3.059 3.056 3.054 3.048 3.041 3.035 3.028 3.021 3.014 3.006 2.999 2.992 2.984 2.976 2.968 2.960 2.952 2.944 2.935 2.927 2.918 2.909 2.900 2.891 2.882 2.873 2.863 2.855 2.849 2.842 2.835 2.829 2.822 2.815 2.809 2.802 2.796 2.789 2.782 2.776 2.769 2.763 2.756 2.750 2.744 2.737 2.731 2.724 2.718 2.712 2.705 2.699 2.699 2.699 2.698 2.698 2.698 2.697 2.697 2.696 2.696 2.696 2.695 2.695 2.694 2.694 2.694 2.695 2.695 2.695 2.695 2.695 2.695 2.695 2.695 2.695 2.695 2.695 2.694 2.694 2.694 2.693 2.693 2.693 2.693 2.693 2.692 2.692 2.692 2.692 2.692 2.692 2.693 2.693 2.693 2.693 2.693 2.694 2.694 2.694 2.695 2.696 2.698 2.699 2.701 2.703 2.704 2.706 2.707 2.709 2.710 2.712 2.713 2.715 2.717 2.718 2.720 2.721 2.722 2.724 2.725 2.727 2.728 2.730 2.731 2.733 2.734 2.736 2.738 2.740 2.741 2.743 2.745 2.747 2.748 2.750 2.751 2.753 2.755 2.756 2.758 2.759 2.761 2.763 2.764 2.766 2.767 2.769 2.770 2.772 2.773 2.774 2.775 2.777 2.778 2.779 2.780 2.781 2.783 2.784 2.785 2.786 2.787 2.789 2.790 2.791 2.792 2.793 2.794 2.795 2.796 2.798 2.799 2.800 2.801 2.802 2.803 2.804 2.805 2.806 2.807 2.808 2.809 2.815 2.820 2.826 2.831 2.837 2.843 2.848 2.853 2.859 2.864 2.869 2.875 2.880 2.885 2.890 2.896 2.901 2.907 2.916 2.926 2.935 2.945 2.956 2.966 2.977 2.988 3.000 3.011 3.023 3.036 3.048 3.061 3.075 3.088 3.102 3.116 3.131 3.145 3.160 3.176 3.191 3.207 3.222 3.233 3.245 3.256 3.268 3.279 3.291 3.303 3.315 3.327 3.339 3.351 3.363 3.375 3.387 3.399 3.407 3.414 3.421 3.429 3.436 3.443 3.450 3.457 3.464 3.468 3.467 3.466 3.466 3.465 3.465 3.466 3.466 3.467 3.468 3.469 3.471 3.473 3.475 3.477 3.479 3.482 3.485 3.488 3.492 3.496 3.500 3.504 3.508 3.513 3.519 3.529 3.538 3.547 3.556 3.565 3.574 3.582 3.591 3.599 3.607 3.614 3.622 3.629 3.636 3.643 3.650 3.657 3.663 3.670 3.676 3.682 3.687 3.695 3.703 3.711 3.724 3.737 3.750 3.764 3.777 3.790 3.803 3.816 3.828 3.841 3.854 3.866 3.879 3.891 3.904 3.916 3.928 
4.812 4.808 4.805 4.802 4.801 4.799 4.797 4.795 4.794 4.792 4.790 4.788 4.787 4.785 4.783 4.782 4.780 4.778 4.777 4.775 4.773 4.772 4.771 4.775 4.779 4.783 4.787 4.791 4.795 4.799 4.802 4.806 4.810 4.814 4.818 4.822 4.826 4.829 4.833 4.837 4.841 4.845 4.849 4.853 4.857 4.862 4.866 4.871 4.875 4.880 4.884 4.889 4.893 4.898 4.902 4.907 4.912 4.916 4.921 4.926 4.930 4.935 4.939 4.943 4.947 4.951 4.955 4.960 4.964 4.968 4.972 4.976 4.980 4.984 4.988 4.992 4.996 5.001 5.005 5.009 5.013 5.021 5.028 5.036 5.044 5.051 5.059 5.067 5.075 5.083 5.091 5.099 5.107 5.115 5.124 5.132 5.140 5.149 5.157 5.166 5.168 5.169 5.169 5.169 5.170 5.170 5.170 5.171 5.171 5.172 5.172 5.173 5.173 5.174 5.174 5.175 5.175 5.176 5.177 5.179 5.182 5.186 5.190 5.193 5.197 5.201 5.204 5.208 5.211 5.214 5.218 5.221 5.224 5.228 5.231 5.234 5.237 5.240 5.243 5.248 5.253 5.258 5.263 5.268 5.273 5.277 5.282 5.287 5.292 5.297 5.302 5.306 5.311 5.316 5.321 5.325 5.330 5.335 5.338 5.341 5.344 5.347 5.349 5.352 5.355 5.358 5.360 5.363 5.366 5.369 5.372 5.375 5.378 5.380 5.383 5.386 5.389 5.392 5.392 5.391 5.391 5.391 5.391 5.391 5.391 5.391 5.391 5.391 5.392 5.392 5.392 5.392 5.392 5.393 5.393 5.393 5.394 5.391 5.388 5.385 5.382 5.379 5.375 5.372 5.369 5.366 5.362 5.359 5.356 5.352 5.349 5.346 5.342 5.339 5.336 5.332 5.329 5.327 5.324 5.321 5.319 5.316 5.314 5.311 5.308 5.306 5.303 5.301 5.298 5.296 5.293 5.291 5.288 5.286 5.283 5.281 5.275 5.269 5.263 5.256 5.250 5.244 5.237 5.231 5.225 5.219 5.212 5.206 5.200 5.193 5.187 5.181 5.174 5.168 5.162 5.156 5.150 5.145 5.139 5.134 5.128 5.123 5.117 5.112 5.107 5.101 5.096 5.090 5.085 5.080 5.074 5.069 5.064 5.058 5.053 5.051 5.049 5.046 5.044 5.042 5.040 5.038 5.036 5.034 5.032 5.030 5.028 5.026 5.024 5.022 5.020 5.018 5.016 5.014 5.011 5.005 5.000 4.995 4.989 4.984 4.979 4.973 4.968 4.962 4.957 4.951 4.946 4.940 4.935 4.929 4.924 4.918 4.912 4.907 4.900 4.892 4.885 4.877 4.870 4.863 4.855 4.848 4.841 4.833 4.826 4.819 4.811 4.804 4.797 4.789 4.782 4.775 4.768 4.760 4.753 4.745 4.738 4.731 4.723 4.716 4.709 4.701 4.694 4.687 4.679 4.672 4.665 4.657 4.650 4.643 4.635 4.628 4.621 4.617 4.613 4.610 4.606 4.603 4.600 4.597 4.594 4.591 4.587 4.584 4.581 4.578 4.575 4.572 4.568 4.565 4.562 4.559 4.556 4.553 4.550 4.547 4.544 4.541 4.538 4.535 4.532 4.529 4.526 4.523 4.520 4.517 4.514 4.511 4.508 4.505 4.502 4.499 4.491 4.481 4.472 4.463 4.453 4.444 4.435 4.425 4.416 4.407 4.398 4.389 4.380 4.371 4.362 4.353 4.344 4.335 4.327 4.317 4.300 4.284 4.268 4.253 4.237 4.222 4.207 4.192 4.177 4.162 4.148 4.134 4.120 4.106 4.092 4.079 4.066 4.053 4.040 4.031 4.025 4.019 4.013 4.007 4.001 3.994 3.988 3.981 3.973 3.966 3.959 3.951 3.943 3.935 3.927 3.918 3.909 3.900 3.891 3.886 3.882 3.877 3.872 3.868 3.863 3.858 3.854 3.849 3.845 3.840 3.835 3.831 3.826 3.822 3.817 3.813 3.808 3.804 3.800 3.797 3.794 3.791 3.788 3.785 3.782 3.779 3.776 3.773 3.771 3.768 3.765 3.762 3.760 3.757 3.754 3.751 3.749 3.746 3.740 3.733 3.725 3.718 3.711 3.704 3.697 3.690 3.684 3.677 3.671 3.664 3.658 3.652 3.646 3.641 3.635 3.629 3.624 3.619 3.621 3.624 3.627 3.630 3.633 3.636 3.639 3.642 3.645 3.648 3.651 3.655 3.658 3.661 3.664 3.668 3.671 3.674 3.678 3.682 3.690 3.698 3.706 3.714 3.723 3.731 3.739 3.748 3.756 3.764 3.773 3.782 3.790 3.799 3.808 3.817 3.826 3.835 3.844 3.853 3.863 3.872 3.882 3.891 3.901 3.910 3.920 3.930 3.940 3.950 3.961 3.971 3.981 3.992 4.002 4.013 4.024 4.035 4.046 4.065 4.086 4.108 4.129 4.150 4.171 4.192 4.213 4.234 4.255 4.276 4.297 4.318 4.338 4.359 4.379 4.400 4.420 4.441 4.461 4.479 4.496 4.514 4.531 4.548 4.565 4.581 4.597 4.614 4.629 4.645 4.660 4.675 4.690 4.705 4.719 4.733 4.747 4.761 4.772 4.776 4.781 4.785 4.789 4.793 4.797 4.801 4.805 4.809 4.813 4.816 4.820 4.824 4.828 4.831 4.835 4.839 4.842 4.846 4.851 4.857 4.864 4.871 4.879 4.886 4.893 4.900 4.908 4.915 4.923 4.930 4.938 4.945 4.953 4.961 4.969 4.977 4.985 4.993 5.003 5.014 5.024 5.035 5.045 5.056 5.066 5.076 5.087 5.097 5.107 5.117 5.127 5.137 5.147 5.157 5.167 5.177 5.187 5.196 5.204 5.210 5.217 5.223 5.230 5.237 5.243 5.250 5.256 5.263 5.269 5.276 5.283 5.289 5.296 5.303 5.309 5.316 5.322 5.329 5.336 5.343 5.350 5.357 5.363 5.370 5.377 5.384 5.391 5.397 5.404 5.411 5.418 5.424 5.431 5.438 5.444 5.451 5.457 5.464 5.475 5.485 5.495 5.506 5.516 5.527 5.537 5.547 5.557 5.568 5.578 5.588 5.598 5.608 5.619 5.629 5.639 5.649 5.659 5.668 5.666 5.664 5.663 5.661 5.660 5.658 5.657 5.656 5.655 5.654 5.653 5.652 5.651 5.651 5.650 5.650 5.650 5.649 5.649 5.649 5.649 5.648 5.647 5.647 5.646 5.645 5.644 5.643 5.641 5.640 5.638 5.637 5.635 5.633 5.631 5.629 5.627 5.625 5.622 5.620 5.621 5.622 5.622 5.623 5.623 5.624 5.624 5.625 5.625 5.626 5.626 5.627 5.627 5.628 5.628 5.628 5.629 5.629 5.630 5.630 5.630 5.630 5.631 5.631 5.631 5.632 5.632 5.632 5.632 5.633 5.633 5.633 5.634 5.634 5.634 5.634 5.634 5.635 5.635 5.635 5.634 5.634 5.634 5.633 5.633 5.632 5.632 5.631 5.631 5.630 5.629 5.629 5.628 5.628 5.627 5.626 5.626 5.625 5.624 5.623 5.620 5.618 5.615 5.612 5.610 5.607 5.605 5.602 5.600 5.597 5.595 5.592 5.590 5.588 5.585 5.583 5.581 5.578 5.576 5.574 5.572 5.570 5.568 5.566 5.564 5.562 5.560 5.557 5.555 5.553 5.551 5.548 5.546 5.544 5.541 5.539 5.537 5.534 5.532 5.530 5.528 5.527 5.525 5.524 5.523 5.521 5.520 5.518 5.517 5.515 5.514 5.512 5.511 5.509 5.508 5.506 5.505 5.504 5.502 5.501 5.501 5.500 5.500 5.500 5.500 5.500 5.500 5.500 5.499 5.499 5.499 5.499 5.499 5.499 5.499 5.498 5.498 5.498 5.498 5.498 5.498 5.499 5.500 5.501 5.502 5.503 5.504 5.504 5.505 5.506 5.507 5.508 5.509 5.510 5.511 5.512 5.513 5.513 5.514 5.515 5.517 5.518 5.519 5.521 5.522 5.524 5.525 5.527 5.528 5.530 5.531 5.533 5.534 5.536 5.538 5.539 5.541 5.542 5.544 5.545 5.548 5.550 5.553 5.556 5.558 5.561 5.564 5.566 5.569 5.572 5.575 5.578 5.580 5.583 5.586 5.589 5.592 5.595 5.598 5.601 5.603 5.606 5.609 5.612 5.615 5.618 5.621 5.624 5.627 5.630 5.633 5.636 5.639 5.642 5.645 5.648 5.652 5.655 5.658 5.661 5.664 5.666 5.668 5.670 5.672 5.674 5.675 5.677 5.679 5.681 5.683 5.685 5.687 5.689 5.690 5.692 5.694 5.696 5.698 5.700 5.702 5.710 5.720 5.730 5.740 5.749 5.759 5.769 5.779 5.788 5.798 5.808 5.817 5.827 5.836 5.846 5.855 5.864 5.874 5.883 5.892 5.897 5.897 5.897 5.898 5.898 5.898 5.898 5.899 5.899 5.900 5.900 5.901 5.902 5.902 5.903 5.904 5.905 5.906 5.907 5.908 5.908 5.907 5.906 5.904 5.903 5.902 5.901 5.899 5.898 5.897 5.896 5.895 5.894 5.893 5.892 5.891 5.890 5.889 5.888 5.887 5.886 5.884 5.881 5.879 5.876 5.873 5.871 5.868 5.866 5.863 5.861 5.858 5.856 5.853 5.851 5.848 5.846 5.844 5.841 5.839 5.837 5.836 5.837 5.837 5.838 5.839 5.840 5.841 5.842 5.843 5.844 5.845 5.846 5.847 5.848 5.849 5.850 5.850 5.851 5.851 5.852 5.852 5.842 5.831 5.821 5.810 5.800 5.790 5.780 5.770 5.760 5.750 5.741 5.731 5.722 5.713 5.704 5.695 5.686 5.677 5.668 5.659 5.653 5.647 5.642 5.636 5.631 5.625 5.620 5.614 5.608 5.603 5.597 5.592 5.586 5.580 5.574 5.569 5.563 5.557 5.551 5.546 5.540 5.539 5.538 5.537 5.536 5.535 5.535 5.534 5.533 5.533 5.532 5.531 5.531 5.530 5.530 5.530 5.529 5.529 5.529 5.528 5.528 5.526 5.521 5.516 5.511 5.506 5.501 5.496 5.491 5.485 5.480 5.474 5.469 5.463 5.457 5.452 5.446 5.440 5.434 5.428 5.421 5.415 5.419 5.423 5.428 5.432 5.436 5.441 5.445 5.450 5.454 5.459 5.463 5.467 5.472 5.477 5.481 5.486 5.490 5.495 5.500 5.504 5.508 5.511 5.514 5.517 5.520 5.522 5.525 5.527 5.529 5.532 5.534 5.536 5.538 5.540 5.542 5.544 5.545 5.547 5.548 5.550 5.551 5.550 5.548 5.546 5.544 5.542 5.540 5.539 5.537 5.535 5.534 5.532 5.531 5.530 5.529 5.527 5.526 5.525 5.524 5.523 5.523 5.522 5.524 5.525 5.527 5.528 5.530 5.531 5.532 5.533 5.534 5.535 5.536 5.536 5.537 5.537 5.537 5.538 5.538 5.538 5.538 5.537 5.537 5.536 5.536 5.535 5.535 5.535 5.534 5.534 5.533 5.533 5.533 5.533 5.532 5.532 5.532 5.532 5.532 5.532 5.532 5.532 5.532 5.532 5.533 5.534 5.534 5.535 5.536 5.537 5.538 5.539 5.541 5.542 5.543 5.544 5.546 5.547 5.549 5.551 5.552 5.554 5.556 5.558 5.561 5.564 5.568 5.571 5.574 5.578 5.581 5.585 5.588 5.592 5.595 5.598 5.602 5.605 5.608 5.611 5.614 5.618 5.621 5.624 5.627 5.632 5.636 5.641 5.645 5.650 5.654 5.659 5.664 5.668 5.673 5.678 5.682 5.687 5.692 5.697 5.701 5.706 5.711 5.716 5.721 5.726 5.731 5.735 5.740 5.745 5.750 5.754 5.759 5.764 5.768 5.773 5.777 5.782 5.786 5.791 5.795 5.800 5.804 5.808 5.812 5.817 5.820 5.823 5.826 5.829 5.832 5.835 5.837 5.840 5.843 5.845 5.848 5.850 5.853 5.855 5.857 5.859 5.861 5.864 5.866 5.868 5.869 5.870 5.869 5.869 5.868 5.868 5.867 5.866 5.866 5.865 5.864 5.863 5.862 5.861 5.860 5.859 5.858 5.857 5.856 5.855 5.853 5.853 5.852 5.852 5.852 5.852 5.851 5.851 5.851 5.851 5.850 5.850 5.850 5.850 5.849 5.849 5.849 5.848 5.848 5.847 5.847 5.847 5.846 5.847 5.848 5.849 5.851 5.852 5.853 5.854 5.855 5.856 5.857 5.858 5.858 5.859 5.860 5.861 5.861 5.862 5.862 5.863 5.863 5.864 5.864 5.864 5.865 5.865 5.866 5.867 5.867 5.868 5.868 5.869 5.870 5.871 5.871 5.872 5.873 5.874 5.875 5.876 5.877 5.878 5.879 5.878 5.877 5.875 5.874 5.873 5.872 5.871 5.870 5.870 5.869 5.869 5.868 5.868 5.868 5.868 5.868 5.869 5.869 5.870 5.870 5.871 5.871 5.869 5.868 5.866 5.865 5.863 5.861 5.860 5.858 5.856 5.853 5.851 5.848 5.846 5.844 5.842 5.839 5.837 5.835 5.833 5.831 5.830 5.829 5.828 5.827 5.826 5.825 5.824 5.823 5.822 5.821 5.821 5.820 5.819 5.819 5.818 5.818 5.817 5.817 5.817 5.817 5.816 5.816 5.816 5.815 5.814 5.813 5.812 5.811 5.809 5.808 5.806 5.804 5.802 5.800 5.798 5.796 5.794 5.791 5.788 5.785 5.782 5.779 5.776 5.775 5.775 5.774 5.774 5.773 5.772 5.772 5.771 5.770 5.770 5.769 5.768 5.768 5.767 5.766 5.766 5.765 5.764 5.763 5.763 5.762 5.761 5.760 5.760 5.759 5.758 5.757 5.757 5.756 5.755 5.754 5.754 5.753 5.752 5.751 5.750 5.750 5.750 5.750 5.751 5.751 5.751 5.751 5.751 5.751 5.751 5.750 5.750 5.749 5.748 5.747 5.746 5.745 5.744 5.743 5.741 5.740 5.738 5.736 5.735 5.733 5.730 5.728 5.726 5.726 5.725 5.725 5.724 5.724 5.723 5.723 5.722 5.722 5.721 5.721 5.721 5.720 5.720 5.719 5.719 5.718 5.718 5.718 5.717 5.717 5.717 5.717 5.717 5.716 5.716 5.716 5.716 5.716 5.716 5.716 5.716 5.716 5.716 5.716 5.716 5.716 5.716 5.716 5.716 5.716 5.716 5.716 5.716 5.716 5.716 5.716 5.716 5.716 5.716 5.716 5.716 5.716 5.716 5.716 5.716 5.716 5.716 5.716 5.716 5.717 5.718 5.719 5.720 5.721 5.721 5.722 5.722 5.722 5.721 5.721 5.720 5.720 5.719 5.717 5.716 5.714 5.713 5.711 5.708 5.706 5.703 5.701 5.698 5.694 5.692 5.691 5.690 5.689 5.688 5.687 5.686 5.685 5.684 5.683 5.682 5.681 5.680 5.679 5.678 5.677 5.676 5.675 5.674 5.673 5.672 5.671 5.671 5.671 5.671 5.671 5.671 5.671 5.671 5.672 5.672 5.672 5.673 5.673 5.673 5.674 5.674 5.674 5.675 5.675 5.676 5.676 5.677 5.677 5.675 5.673 5.672 5.670 5.668 5.666 5.664 5.662 5.660 5.658 5.656 5.654 5.652 5.649 5.647 5.645 5.643 5.641 5.639 5.637 5.634 5.634 5.636 5.638 5.640 5.642 5.643 5.645 5.647 5.649 5.651 5.653 5.655 5.657 5.659 5.661 5.663 5.665 5.667 5.668 5.670 5.672 5.674 5.677 5.680 5.683 5.685 5.688 5.691 5.694 5.697 5.700 5.703 5.706 5.709 5.712 5.715 5.718 5.722 5.725 5.728 5.731 5.735 5.738 5.741 5.742 5.743 5.744 5.745 5.746 5.747 5.749 5.750 5.751 5.752 5.753 5.754 5.756 5.757 5.758 5.759 5.761 5.762 5.763 5.765 5.766 5.768 5.769 5.771 5.773 5.775 5.776 5.778 5.780 5.781 5.783 5.785 5.786 5.787 5.788 5.790 5.791 5.792 5.793 5.794 5.796 5.797 5.798 5.800 5.802 5.804 5.807 5.809 5.811 5.814 5.816 5.819 5.821 5.824 5.826 5.829 5.832 5.835 5.837 5.840 5.843 5.846 5.849 5.852 5.855 5.857 5.859 5.860 5.862 5.864 5.866 5.867 5.869 5.871 5.873 5.875 5.877 5.879 5.881 5.883 5.885 5.888 5.890 5.892 5.894 5.897 5.899 5.901 5.902 5.902 5.903 5.904 5.905 5.906 5.907 5.907 5.908 5.909 5.910 5.910 5.911 5.912 5.912 5.913 5.913 5.914 5.915 5.915 5.916 5.917 5.918 5.919 5.920 5.922 5.923 5.924 5.926 5.927 5.929 5.930 5.931 5.933 5.934 5.936 5.937 5.939 5.940 5.941 5.943 5.944 5.946 5.947 5.947 5.948 5.948 5.949 5.949 5.950 5.950 5.951 5.951 5.952 5.952 5.953 5.953 5.954 5.954 5.955 5.955 5.955 5.956 5.956 5.957 5.957 5.957 5.957 5.958 5.958 5.958 5.958 5.958 5.958 5.959 5.959 5.959 5.959 5.959 5.959 5.959 5.960 5.960 5.960 5.960 5.960 5.960 5.960 5.960 5.960 5.959 5.959 5.959 5.959 5.958 5.958 5.958 5.957 5.957 5.957 5.956 5.956 5.956 5.956 5.955 5.955 5.955 5.954 5.954 5.954 5.953 5.953 5.952 5.952 5.952 5.951 5.951 5.950 5.950 5.950 5.949 5.949 5.948 5.948 5.948 5.947 5.947 5.947 5.946 5.946 5.946 5.945 5.945 5.944 5.944 5.944 5.943 5.943 5.943 5.942 5.942 5.942 5.942 5.941 5.941 5.941 5.940 5.940 5.940 5.939 5.939 5.939 5.939 5.938 5.938 5.939 5.939 5.939 5.939 5.939 5.939 5.939 5.939 5.940 5.940 5.940 5.940 5.940 5.941 5.941 5.941 5.941 5.942 5.942 5.942 5.943 5.943 5.944 5.945 5.945 5.946 5.947 5.947 5.948 5.949 5.949 5.950 5.951 5.951 5.952 5.953 5.954 5.954 5.955 5.956 5.957 5.958 5.958 5.959 5.959 5.960 5.960 5.960 5.961 5.961 5.962 5.962 5.962 5.963 5.963 5.963 5.964 5.964 5.965 5.965 5.965 5.966 5.966 5.967 5.967 5.967 5.967 5.967 5.968 5.968 5.968 5.968 5.968 5.968 5.968 5.968 5.968 5.968 5.968 5.968 5.968 5.968 5.968 5.968 5.968 5.968 5.968 5.969 5.969 5.969 5.969 5.969 5.969 5.970 5.970 5.970 5.970 5.970 5.971 5.971 5.971 5.971 5.972 5.972 5.972 5.972 5.973 5.973 5.973 5.973 5.974 5.974 5.975 5.975 5.976 5.976 5.976 5.977 5.977 5.978 5.978 5.979 5.979 5.979 5.980 5.980 5.981 5.981 5.982 5.982 5.982 5.983 5.983 5.984 5.984 5.984 5.984 5.984 5.985 5.985 5.985 5.985 5.985 5.985 5.985 5.986 5.986 5.986 5.986 5.986 5.986 5.986 5.986 5.987 5.987 5.987 5.987 5.986 5.986 5.986 5.985 5.985 5.985 5.984 5.984 5.984 5.983 5.983 5.983 5.982 5.982 5.982 5.981 5.981 5.980 5.980 5.980 5.979 5.979 5.978 5.977 5.975 5.974 5.973 5.972 5.970 5.969 5.968 5.967 5.966 5.965 5.964 5.963 5.962 5.961 5.960 5.959 5.958 5.957 5.956 5.955 5.955 5.953 5.952 5.951 5.950 5.949 5.948 5.947 5.945 5.944 5.943 5.942 5.941 5.940 5.938 5.937 5.936 5.935 5.934 5.932 5.931 5.930 5.929 5.928 5.927 5.926 5.925 5.924 5.923 5.922 5.921 5.921 5.920 5.919 5.918 5.917 5.916 5.916 5.915 5.914 5.913 5.912 5.911 5.911 5.910 5.909 5.908 5.907 5.906 5.905 5.904 5.903 5.901 5.900 5.899 5.898 5.897 5.896 5.895 5.894 5.893 5.892 5.891 5.890 5.889 5.889 5.888 5.887 5.886 5.885 5.884 5.883 5.882 5.881 5.880 5.879 5.878 5.878 5.877 5.876 5.875 5.874 5.873 5.872 5.871 5.870 5.870 5.869 5.868 5.867 5.866 5.865 5.865 5.864 5.864 5.863 5.863 5.862 5.862 5.861 5.861 5.860 5.859 5.859 5.858 5.858 5.857 5.856 5.856 5.855 5.854 5.854 5.853 5.852 5.852 5.851 5.851 5.851 5.850 5.850 5.850 5.849 5.849 5.849 5.848 5.848 5.848 5.847 5.847 5.846 5.846 5.846 5.845 5.845 5.844 5.844 5.843 5.843 5.843 5.842 5.842 5.842 5.841 5.841 5.841 5.840 5.840 5.840 5.839 5.839 5.838 5.838 5.837 5.837 5.837 5.836 5.836 5.835 5.835 5.834 5.834 5.833 5.833 5.833 5.833 5.833 5.832 5.832 5.832 5.832 5.832 5.832 5.831 5.831 5.831 5.831 5.830 5.830 5.830 5.830 5.830 5.829 5.829 5.829 5.829 5.828 5.828 5.828 5.828 5.827 5.827 5.827 5.827 5.827 5.826 5.826 5.826 5.826 5.826 5.826 5.826 5.825 5.825 5.825 5.825 5.825 5.825 5.825 5.825 5.825 5.824 5.824 5.823 5.823 5.822 5.822 5.821 5.821 5.820 5.820 5.819 5.819 5.818 5.817 5.817 5.816 5.815 5.815 5.814 5.813 5.812 5.811 5.805 5.799 5.794 5.788 5.783 5.777 5.772 5.767 5.762 5.756 5.751 5.746 5.741 5.736 5.730 5.725 5.720 5.715 5.710 5.705 5.700 5.695 5.690 5.686 5.682 5.677 5.673 5.669 5.665 5.661 5.657 5.653 5.649 5.645 5.641 5.637 5.633 5.629 5.626 5.622 5.618 5.615 5.611 5.607 5.604 5.600 5.597 5.594 5.590 5.587 5.584 5.580 5.577 5.573 5.570 5.566 5.563 5.559 5.555 5.551 5.548 5.544 5.540 5.536 5.532 5.528 5.523 5.519 5.515 5.511 5.507 5.504 5.501 5.498 5.496 5.493 5.490 5.488 5.485 5.483 5.481 5.478 5.476 5.474 5.471 5.469 5.467 5.465 5.463 5.460 5.458 5.456 5.454 5.452 5.446 5.441 5.436 5.430 5.425 5.420 5.414 5.409 5.404 5.398 5.393 5.388 5.383 5.378 5.373 5.368 5.363 5.358 5.353 5.348 5.343 5.338 5.333 5.327 5.320 5.313 5.306 5.299 5.291 5.284 5.277 5.269 5.262 5.254 5.247 5.239 5.231 5.223 5.215 5.207 5.199 5.191 5.183 5.177 5.170 5.164 5.158 5.158 5.160 5.162 5.163 5.164 5.165 5.166 5.166 5.167 5.167 5.167 5.167 5.167 5.167 5.166 5.165 5.165 5.163 5.162 5.161 5.159 5.157 5.155 5.153 5.147 5.141 5.135 5.129 5.124 5.118 5.112 5.106 5.101 5.095 5.090 5.084 5.079 5.073 5.068 5.063 5.058 5.052 5.047 5.042 5.037 5.032 5.027 5.022 5.016 5.009 5.002 4.995 4.989 4.982 4.974 4.967 4.960 4.952 4.945 4.939 4.933 4.928 4.923 4.917 4.912 4.907 4.903 4.898 4.893 4.889 4.884 4.879 4.871 4.863 4.855 4.846 4.838 4.829 4.820 4.811 4.802 4.792 4.783 4.773 4.763 4.753 4.743 4.732 4.722 4.711 4.700 4.689 4.677 4.666 4.654 4.645 4.641 4.636 4.632 4.627 4.623 4.618 4.613 4.608 4.602 4.597 4.591 4.585 4.579 4.573 4.566 4.560 4.553 4.546 4.539 4.532 4.524 4.517 4.509 4.501 4.496 4.491 4.485 4.479 4.474 4.468 4.462 4.455 4.449 4.442 4.436 4.429 4.422 4.415 4.407 4.400 4.392 4.385 4.377 4.369 4.360 4.352 4.344 4.334 4.321 4.307 4.293 4.279 4.266 4.252 4.238 4.224 4.210 4.197 4.183 4.169 4.155 4.141 4.128 4.114 4.100 4.086 4.072 4.058 4.044 4.031 4.017 4.003 3.989 3.974 3.960 3.946 3.932 3.918 3.904 3.890 3.876 3.863 3.849 3.835 3.822 3.808 3.795 3.785 3.775 3.766 3.756 3.747 3.737 3.728 3.718 3.709 3.705 3.703 3.701 3.699 3.696 3.693 3.691 3.688 3.684 3.681 3.678 3.674 3.670 3.666 3.662 3.658 3.654 3.649 3.645 3.640 3.635 3.630 3.624 3.619 3.615 3.611 3.608 3.605 3.603 3.600 3.597 3.594 3.592 3.589 3.587 3.584 3.582 3.579 3.577 3.575 3.573 3.571 3.569 3.567 3.565 3.563 3.561 3.559 3.558 3.552 3.547 3.542 3.537 3.531 3.526 3.520 3.514 3.508 3.502 3.496 3.490 3.484 3.477 3.471 3.464 3.457 3.450 3.444 3.437 3.429 3.422 3.415 3.407 3.401 3.396 3.390 3.385 3.380 3.375 3.369 3.364 3.359 3.353 3.348 3.343 3.338 3.333 3.328 3.322 3.317 3.312 3.307 3.302 3.297 3.292 3.287 3.282 3.277 3.277 3.277 3.276 3.276 3.276 3.275 3.275 3.275 3.274 3.274 3.274 3.273 3.273 3.273 3.273 3.273 3.273 3.272 3.272 3.272 3.272 3.272 3.271 3.271 3.270 3.269 3.267 3.266 3.265 3.264 3.263 3.262 3.261 3.260 3.260 3.259 3.258 3.258 3.257 3.257 3.256 3.256 3.256 3.255 3.255 3.255 3.255 3.255 3.255 3.256 3.258 3.259 3.261 3.262 3.264 3.265 3.266 3.268 3.269 3.271 3.272 3.273 3.275 3.276 3.277 3.279 3.280 3.281 3.283 3.284 3.285 3.287 3.288 3.289 3.291 3.293 3.295 3.296 3.298 3.300 3.301 3.303 3.305 3.306 3.308 3.310 3.311 3.313 3.314 3.316 3.318 3.319 3.321 3.322 3.324 3.325 3.327 3.328 3.330 3.331 3.332 3.334 3.335 3.336 3.337 3.339 3.340 3.341 3.342 3.343 3.345 3.346 3.347 3.348 3.349 3.350 3.351 3.352 3.353 3.354 3.356 3.357 3.358 3.359 3.360 3.361 3.362 3.363 3.364 3.365 3.366 3.370 3.375 3.379 3.384 3.388 3.393 3.397 3.401 3.406 3.410 3.414 3.418 3.422 3.426 3.430 3.434 3.438 3.445 3.456 3.468 3.481 3.494 3.507 3.522 3.537 3.552 3.569 3.585 3.603 3.621 3.640 3.659 3.679 3.700 3.721 3.743 3.766 3.789 3.813 3.837 3.862 3.888 3.910 3.925 3.940 3.955 3.970 3.986 4.001 4.016 4.032 4.048 4.063 4.079 4.095 4.111 4.127 4.142 4.148 4.155 4.160 4.166 4.172 4.178 4.183 4.188 4.194 4.195 4.189 4.184 4.178 4.174 4.169 4.165 4.161 4.158 4.155 4.153 4.150 4.149 4.147 4.146 4.146 4.145 4.145 4.146 4.147 4.148 4.150 4.152 4.154 4.157 4.161 4.172 4.181 4.191 4.201 4.210 4.218 4.227 4.235 4.243 4.251 4.258 4.266 4.272 4.279 4.285 4.291 4.297 4.303 4.308 4.313 4.318 4.322 4.328 4.333 4.339 4.348 4.358 4.367 4.376 4.385 4.394 4.403 4.412 4.421 4.430 4.439 4.448 4.457 4.466 4.474 4.483 4.492 
5.287 5.283 5.279 5.277 5.275 5.274 5.273 5.272 5.270 5.269 5.268 5.267 5.265 5.264 5.263 5.262 5.260 5.259 5.258 5.257 5.255 5.254 5.254 5.257 5.260 5.263 5.266 5.269 5.272 5.275 5.278 5.280 5.283 5.286 5.289 5.292 5.295 5.298 5.301 5.304 5.307 5.310 5.313 5.316 5.319 5.322 5.325 5.328 5.331 5.335 5.338 5.341 5.344 5.347 5.351 5.354 5.357 5.361 5.364 5.367 5.371 5.374 5.376 5.379 5.382 5.385 5.387 5.390 5.393 5.396 5.398 5.401 5.404 5.407 5.409 5.412 5.415 5.418 5.421 5.423 5.426 5.431 5.436 5.440 5.445 5.450 5.455 5.460 5.465 5.470 5.475 5.481 5.486 5.492 5.497 5.503 5.509 5.514 5.520 5.526 5.523 5.517 5.511 5.505 5.499 5.493 5.487 5.481 5.475 5.469 5.463 5.458 5.452 5.446 5.441 5.436 5.430 5.425 5.419 5.417 5.420 5.422 5.425 5.427 5.429 5.431 5.433 5.435 5.437 5.439 5.441 5.442 5.444 5.445 5.447 5.448 5.450 5.451 5.452 5.455 5.459 5.462 5.465 5.468 5.471 5.474 5.478 5.481 5.484 5.487 5.490 5.493 5.496 5.499 5.502 5.505 5.508 5.511 5.513 5.515 5.516 5.518 5.519 5.521 5.523 5.524 5.526 5.528 5.529 5.531 5.533 5.535 5.536 5.538 5.540 5.542 5.543 5.545 5.545 5.545 5.545 5.545 5.545 5.545 5.545 5.545 5.545 5.545 5.545 5.545 5.545 5.545 5.545 5.545 5.546 5.546 5.546 5.544 5.542 5.540 5.538 5.536 5.534 5.532 5.530 5.528 5.526 5.524 5.522 5.520 5.518 5.516 5.513 5.511 5.509 5.507 5.505 5.503 5.501 5.499 5.498 5.496 5.494 5.492 5.490 5.488 5.487 5.485 5.483 5.481 5.480 5.478 5.476 5.474 5.473 5.471 5.467 5.463 5.459 5.456 5.452 5.448 5.444 5.440 5.436 5.432 5.428 5.424 5.420 5.416 5.412 5.408 5.405 5.401 5.397 5.393 5.390 5.386 5.383 5.380 5.377 5.373 5.370 5.367 5.364 5.360 5.357 5.354 5.351 5.347 5.344 5.341 5.338 5.335 5.331 5.330 5.329 5.328 5.327 5.326 5.325 5.325 5.324 5.323 5.322 5.321 5.320 5.319 5.318 5.317 5.317 5.316 5.315 5.314 5.312 5.309 5.306 5.303 5.300 5.296 5.293 5.290 5.287 5.284 5.280 5.277 5.274 5.271 5.268 5.264 5.261 5.258 5.254 5.251 5.247 5.243 5.239 5.234 5.230 5.226 5.222 5.218 5.214 5.209 5.205 5.201 5.197 5.193 5.189 5.185 5.180 5.176 5.172 5.168 5.164 5.160 5.156 5.151 5.147 5.143 5.139 5.135 5.131 5.127 5.122 5.118 5.114 5.110 5.106 5.102 5.098 5.094 5.090 5.087 5.085 5.083 5.080 5.078 5.076 5.074 5.072 5.070 5.068 5.066 5.064 5.062 5.060 5.058 5.056 5.054 5.051 5.049 5.047 5.046 5.044 5.042 5.041 5.039 5.037 5.036 5.034 5.032 5.031 5.029 5.027 5.025 5.024 5.022 5.020 5.018 5.016 5.015 5.008 5.000 4.992 4.984 4.976 4.968 4.960 4.952 4.944 4.936 4.928 4.921 4.913 4.905 4.898 4.890 4.883 4.876 4.868 4.859 4.840 4.820 4.800 4.781 4.762 4.744 4.725 4.707 4.689 4.672 4.654 4.637 4.620 4.604 4.587 4.571 4.555 4.540 4.524 4.514 4.506 4.499 4.491 4.483 4.474 4.466 4.457 4.448 4.438 4.428 4.418 4.408 4.397 4.386 4.375 4.363 4.351 4.339 4.327 4.322 4.317 4.313 4.309 4.305 4.301 4.297 4.292 4.288 4.284 4.280 4.276 4.272 4.267 4.263 4.259 4.255 4.251 4.247 4.243 4.241 4.239 4.237 4.235 4.233 4.231 4.229 4.227 4.225 4.223 4.221 4.219 4.217 4.215 4.213 4.211 4.209 4.208 4.206 4.200 4.191 4.183 4.175 4.167 4.159 4.152 4.144 4.137 4.130 4.123 4.117 4.110 4.104 4.098 4.092 4.086 4.081 4.076 4.070 4.073 4.077 4.080 4.084 4.088 4.091 4.095 4.099 4.102 4.106 4.110 4.114 4.117 4.121 4.125 4.129 4.133 4.137 4.141 4.146 4.153 4.161 4.169 4.176 4.184 4.192 4.200 4.208 4.216 4.224 4.233 4.241 4.249 4.258 4.266 4.275 4.283 4.292 4.301 4.309 4.317 4.324 4.331 4.339 4.346 4.354 4.362 4.370 4.378 4.386 4.394 4.403 4.411 4.420 4.429 4.438 4.447 4.456 4.465 4.487 4.512 4.537 4.562 4.587 4.612 4.637 4.661 4.686 4.710 4.734 4.758 4.782 4.806 4.830 4.854 4.877 4.901 4.924 4.947 4.968 4.988 5.007 5.027 5.046 5.065 5.083 5.101 5.119 5.136 5.153 5.170 5.186 5.202 5.218 5.233 5.248 5.263 5.277 5.288 5.290 5.291 5.293 5.295 5.296 5.297 5.299 5.300 5.301 5.303 5.304 5.305 5.306 5.307 5.308 5.309 5.310 5.311 5.311 5.312 5.312 5.313 5.313 5.314 5.315 5.316 5.317 5.318 5.319 5.321 5.322 5.324 5.326 5.328 5.330 5.332 5.334 5.337 5.339 5.345 5.352 5.359 5.365 5.372 5.379 5.386 5.392 5.399 5.406 5.412 5.419 5.425 5.432 5.438 5.445 5.451 5.457 5.464 5.470 5.474 5.478 5.482 5.486 5.490 5.494 5.498 5.502 5.506 5.510 5.514 5.518 5.522 5.526 5.530 5.534 5.538 5.543 5.547 5.551 5.555 5.559 5.564 5.568 5.572 5.577 5.581 5.585 5.590 5.594 5.598 5.602 5.607 5.611 5.615 5.619 5.624 5.628 5.632 5.636 5.645 5.654 5.663 5.671 5.680 5.688 5.697 5.706 5.714 5.723 5.731 5.740 5.748 5.757 5.765 5.773 5.782 5.790 5.799 5.805 5.796 5.788 5.779 5.771 5.763 5.755 5.748 5.740 5.733 5.726 5.719 5.712 5.705 5.699 5.693 5.686 5.680 5.675 5.669 5.664 5.663 5.661 5.660 5.658 5.656 5.653 5.651 5.648 5.646 5.643 5.640 5.636 5.633 5.629 5.625 5.621 5.617 5.613 5.608 5.605 5.606 5.606 5.607 5.607 5.608 5.609 5.609 5.610 5.610 5.611 5.611 5.612 5.612 5.612 5.613 5.613 5.614 5.614 5.614 5.615 5.615 5.615 5.616 5.616 5.617 5.617 5.617 5.618 5.618 5.618 5.619 5.619 5.619 5.620 5.620 5.620 5.621 5.621 5.621 5.622 5.621 5.621 5.620 5.620 5.620 5.619 5.619 5.618 5.618 5.617 5.617 5.616 5.616 5.615 5.615 5.614 5.614 5.613 5.612 5.611 5.609 5.606 5.604 5.601 5.599 5.596 5.594 5.592 5.589 5.587 5.584 5.582 5.580 5.577 5.575 5.573 5.570 5.568 5.566 5.563 5.561 5.559 5.557 5.555 5.553 5.550 5.548 5.546 5.544 5.541 5.539 5.537 5.534 5.532 5.530 5.527 5.525 5.523 5.520 5.518 5.517 5.515 5.514 5.512 5.511 5.509 5.508 5.506 5.505 5.503 5.502 5.500 5.499 5.497 5.496 5.495 5.493 5.492 5.490 5.489 5.488 5.488 5.488 5.488 5.488 5.488 5.488 5.487 5.487 5.487 5.487 5.487 5.487 5.486 5.486 5.486 5.486 5.486 5.486 5.485 5.486 5.487 5.488 5.489 5.489 5.490 5.491 5.492 5.493 5.494 5.495 5.496 5.496 5.497 5.498 5.499 5.500 5.501 5.502 5.503 5.504 5.506 5.507 5.508 5.510 5.511 5.513 5.514 5.516 5.517 5.519 5.520 5.522 5.523 5.525 5.526 5.528 5.530 5.531 5.533 5.535 5.538 5.540 5.543 5.546 5.548 5.551 5.554 5.556 5.559 5.562 5.565 5.568 5.570 5.573 5.576 5.579 5.582 5.585 5.588 5.590 5.593 5.596 5.599 5.602 5.605 5.608 5.611 5.614 5.617 5.620 5.623 5.626 5.629 5.632 5.635 5.638 5.641 5.645 5.648 5.651 5.653 5.654 5.656 5.657 5.659 5.661 5.662 5.664 5.665 5.667 5.669 5.670 5.672 5.674 5.675 5.677 5.679 5.681 5.682 5.684 5.695 5.709 5.723 5.737 5.751 5.765 5.778 5.792 5.806 5.819 5.833 5.846 5.860 5.873 5.886 5.900 5.913 5.926 5.939 5.952 5.960 5.960 5.961 5.962 5.963 5.964 5.966 5.967 5.968 5.969 5.970 5.972 5.973 5.974 5.976 5.977 5.979 5.981 5.982 5.984 5.985 5.985 5.985 5.985 5.984 5.984 5.984 5.984 5.984 5.983 5.983 5.983 5.983 5.983 5.983 5.983 5.983 5.983 5.983 5.983 5.983 5.980 5.977 5.974 5.971 5.969 5.966 5.963 5.960 5.957 5.954 5.951 5.948 5.946 5.943 5.940 5.937 5.935 5.932 5.929 5.927 5.926 5.926 5.927 5.928 5.929 5.930 5.931 5.932 5.933 5.935 5.936 5.937 5.938 5.939 5.940 5.941 5.942 5.942 5.943 5.944 5.945 5.939 5.934 5.928 5.923 5.917 5.912 5.907 5.901 5.896 5.891 5.886 5.881 5.877 5.872 5.867 5.862 5.858 5.853 5.849 5.844 5.841 5.838 5.836 5.833 5.830 5.828 5.825 5.822 5.820 5.817 5.814 5.811 5.809 5.806 5.803 5.800 5.797 5.795 5.792 5.789 5.786 5.786 5.786 5.785 5.785 5.785 5.785 5.785 5.785 5.784 5.784 5.784 5.784 5.784 5.784 5.784 5.784 5.785 5.785 5.785 5.785 5.784 5.781 5.778 5.775 5.772 5.769 5.766 5.763 5.760 5.757 5.754 5.750 5.747 5.744 5.740 5.737 5.733 5.730 5.726 5.723 5.719 5.721 5.724 5.726 5.728 5.731 5.733 5.736 5.738 5.741 5.743 5.746 5.748 5.751 5.753 5.756 5.759 5.761 5.764 5.766 5.769 5.771 5.773 5.774 5.776 5.777 5.778 5.780 5.781 5.782 5.783 5.784 5.786 5.787 5.788 5.788 5.789 5.790 5.791 5.792 5.792 5.793 5.792 5.790 5.789 5.787 5.786 5.784 5.783 5.782 5.781 5.779 5.778 5.777 5.776 5.775 5.774 5.773 5.772 5.771 5.770 5.769 5.769 5.769 5.769 5.770 5.770 5.770 5.770 5.770 5.770 5.770 5.770 5.770 5.770 5.770 5.769 5.769 5.769 5.768 5.768 5.767 5.766 5.765 5.765 5.764 5.763 5.762 5.761 5.760 5.759 5.759 5.758 5.757 5.756 5.756 5.755 5.754 5.753 5.753 5.752 5.752 5.751 5.750 5.750 5.750 5.750 5.750 5.750 5.750 5.750 5.750 5.750 5.750 5.750 5.751 5.751 5.751 5.752 5.752 5.753 5.753 5.754 5.754 5.755 5.756 5.758 5.759 5.761 5.762 5.764 5.766 5.767 5.769 5.771 5.772 5.774 5.775 5.777 5.779 5.780 5.782 5.783 5.785 5.786 5.788 5.790 5.793 5.795 5.797 5.800 5.802 5.804 5.807 5.809 5.812 5.814 5.816 5.819 5.821 5.824 5.826 5.829 5.831 5.834 5.836 5.839 5.842 5.844 5.847 5.849 5.852 5.854 5.857 5.859 5.862 5.864 5.866 5.869 5.871 5.873 5.876 5.878 5.880 5.882 5.885 5.887 5.889 5.890 5.892 5.893 5.894 5.896 5.897 5.898 5.899 5.900 5.902 5.903 5.904 5.905 5.906 5.907 5.907 5.908 5.909 5.910 5.911 5.911 5.910 5.910 5.909 5.908 5.907 5.907 5.906 5.905 5.904 5.903 5.902 5.901 5.900 5.899 5.897 5.896 5.895 5.893 5.892 5.891 5.890 5.890 5.890 5.889 5.889 5.888 5.888 5.888 5.887 5.887 5.886 5.886 5.885 5.885 5.884 5.884 5.883 5.883 5.882 5.882 5.881 5.882 5.884 5.886 5.888 5.889 5.891 5.892 5.894 5.895 5.897 5.898 5.899 5.900 5.901 5.902 5.903 5.904 5.905 5.906 5.907 5.907 5.908 5.908 5.909 5.910 5.911 5.911 5.912 5.913 5.914 5.915 5.916 5.917 5.918 5.920 5.921 5.922 5.923 5.925 5.926 5.928 5.929 5.928 5.926 5.924 5.922 5.920 5.919 5.917 5.916 5.915 5.914 5.914 5.913 5.913 5.913 5.913 5.913 5.913 5.914 5.914 5.915 5.916 5.916 5.914 5.911 5.909 5.906 5.903 5.901 5.898 5.895 5.891 5.888 5.884 5.880 5.876 5.873 5.869 5.866 5.862 5.859 5.856 5.853 5.851 5.849 5.847 5.846 5.844 5.843 5.841 5.840 5.839 5.838 5.837 5.836 5.835 5.834 5.833 5.832 5.832 5.831 5.830 5.830 5.830 5.829 5.828 5.827 5.826 5.824 5.822 5.820 5.818 5.816 5.813 5.810 5.808 5.804 5.801 5.798 5.794 5.790 5.786 5.782 5.777 5.772 5.767 5.767 5.766 5.765 5.765 5.764 5.763 5.763 5.762 5.761 5.761 5.760 5.759 5.758 5.758 5.757 5.756 5.755 5.755 5.754 5.753 5.752 5.752 5.751 5.750 5.749 5.749 5.748 5.747 5.746 5.745 5.745 5.744 5.743 5.742 5.741 5.741 5.740 5.741 5.742 5.743 5.744 5.744 5.745 5.745 5.745 5.745 5.745 5.745 5.744 5.743 5.743 5.741 5.740 5.739 5.737 5.736 5.734 5.732 5.729 5.727 5.724 5.722 5.719 5.716 5.715 5.715 5.714 5.714 5.713 5.713 5.713 5.712 5.712 5.711 5.711 5.710 5.710 5.710 5.709 5.709 5.708 5.708 5.708 5.707 5.707 5.707 5.707 5.707 5.706 5.706 5.706 5.706 5.706 5.706 5.706 5.706 5.706 5.706 5.705 5.705 5.705 5.705 5.705 5.705 5.705 5.705 5.705 5.705 5.705 5.705 5.705 5.705 5.705 5.705 5.705 5.705 5.705 5.705 5.705 5.705 5.705 5.705 5.705 5.705 5.706 5.708 5.710 5.712 5.714 5.715 5.716 5.717 5.717 5.718 5.718 5.717 5.717 5.716 5.715 5.714 5.712 5.710 5.708 5.706 5.703 5.700 5.697 5.693 5.690 5.687 5.686 5.686 5.686 5.685 5.685 5.685 5.684 5.684 5.684 5.684 5.684 5.684 5.683 5.683 5.683 5.683 5.683 5.683 5.683 5.683 5.683 5.684 5.684 5.684 5.685 5.685 5.686 5.686 5.687 5.687 5.688 5.688 5.689 5.689 5.690 5.690 5.691 5.691 5.692 5.693 5.693 5.694 5.694 5.694 5.693 5.692 5.692 5.691 5.690 5.690 5.689 5.688 5.687 5.686 5.686 5.685 5.684 5.683 5.682 5.682 5.681 5.680 5.679 5.677 5.677 5.679 5.681 5.682 5.684 5.686 5.687 5.689 5.691 5.692 5.694 5.696 5.698 5.699 5.701 5.703 5.705 5.707 5.708 5.710 5.712 5.714 5.716 5.718 5.721 5.723 5.725 5.727 5.730 5.732 5.734 5.737 5.739 5.741 5.744 5.746 5.748 5.751 5.753 5.756 5.758 5.761 5.763 5.766 5.767 5.768 5.769 5.769 5.770 5.771 5.772 5.773 5.774 5.775 5.776 5.777 5.779 5.780 5.781 5.782 5.783 5.784 5.785 5.786 5.787 5.788 5.789 5.791 5.792 5.793 5.794 5.796 5.797 5.798 5.799 5.800 5.801 5.802 5.803 5.804 5.805 5.806 5.807 5.808 5.809 5.810 5.810 5.812 5.814 5.815 5.817 5.819 5.821 5.823 5.825 5.826 5.828 5.830 5.832 5.834 5.836 5.838 5.841 5.843 5.845 5.847 5.849 5.851 5.854 5.855 5.857 5.858 5.860 5.862 5.863 5.865 5.867 5.868 5.870 5.872 5.874 5.875 5.877 5.879 5.881 5.883 5.884 5.886 5.888 5.890 5.892 5.894 5.895 5.896 5.897 5.898 5.899 5.900 5.901 5.902 5.903 5.904 5.904 5.905 5.906 5.907 5.907 5.908 5.909 5.909 5.910 5.911 5.911 5.912 5.914 5.915 5.917 5.919 5.921 5.922 5.924 5.926 5.928 5.930 5.932 5.934 5.935 5.937 5.939 5.941 5.943 5.945 5.947 5.949 5.951 5.952 5.952 5.953 5.953 5.954 5.954 5.955 5.955 5.956 5.956 5.957 5.957 5.958 5.958 5.959 5.959 5.960 5.960 5.961 5.961 5.962 5.962 5.962 5.962 5.963 5.963 5.963 5.963 5.963 5.963 5.964 5.964 5.964 5.964 5.964 5.964 5.964 5.965 5.965 5.965 5.965 5.965 5.965 5.965 5.965 5.965 5.965 5.964 5.964 5.964 5.963 5.963 5.963 5.963 5.962 5.962 5.962 5.961 5.961 5.961 5.960 5.960 5.960 5.959 5.959 5.959 5.958 5.958 5.957 5.957 5.956 5.956 5.956 5.955 5.955 5.954 5.954 5.954 5.953 5.953 5.952 5.952 5.952 5.951 5.951 5.950 5.950 5.950 5.949 5.949 5.949 5.948 5.948 5.948 5.947 5.947 5.946 5.946 5.946 5.945 5.945 5.945 5.945 5.944 5.944 5.944 5.943 5.943 5.943 5.943 5.942 5.942 5.942 5.942 5.943 5.943 5.943 5.943 5.943 5.943 5.943 5.944 5.944 5.944 5.944 5.945 5.945 5.945 5.945 5.946 5.946 5.946 5.946 5.947 5.948 5.948 5.949 5.950 5.950 5.951 5.952 5.952 5.953 5.954 5.955 5.955 5.956 5.957 5.958 5.958 5.959 5.960 5.961 5.962 5.962 5.963 5.963 5.964 5.964 5.965 5.965 5.965 5.966 5.966 5.966 5.967 5.967 5.968 5.968 5.968 5.969 5.969 5.969 5.970 5.970 5.971 5.971 5.972 5.972 5.972 5.972 5.972 5.972 5.972 5.972 5.972 5.972 5.972 5.972 5.972 5.972 5.972 5.972 5.972 5.972 5.973 5.973 5.973 5.973 5.973 5.973 5.973 5.973 5.974 5.974 5.974 5.974 5.974 5.975 5.975 5.975 5.975 5.976 5.976 5.976 5.976 5.977 5.977 5.977 5.977 5.978 5.978 5.978 5.979 5.979 5.980 5.980 5.981 5.981 5.981 5.982 5.982 5.983 5.983 5.984 5.984 5.985 5.985 5.985 5.986 5.986 5.987 5.987 5.987 5.988 5.988 5.988 5.989 5.989 5.989 5.989 5.989 5.990 5.990 5.990 5.990 5.990 5.990 5.991 5.991 5.991 5.991 5.991 5.991 5.991 5.991 5.992 5.992 5.992 5.991 5.991 5.991 5.990 5.990 5.990 5.990 5.989 5.989 5.989 5.988 5.988 5.988 5.987 5.987 5.987 5.986 5.986 5.986 5.985 5.985 5.985 5.983 5.982 5.980 5.979 5.977 5.976 5.974 5.973 5.971 5.970 5.969 5.967 5.966 5.965 5.964 5.963 5.962 5.960 5.959 5.958 5.957 5.957 5.956 5.954 5.953 5.952 5.950 5.949 5.948 5.946 5.945 5.943 5.942 5.941 5.939 5.938 5.936 5.935 5.933 5.932 5.930 5.929 5.927 5.926 5.924 5.923 5.922 5.921 5.920 5.919 5.918 5.917 5.916 5.915 5.915 5.914 5.913 5.912 5.911 5.910 5.909 5.908 5.908 5.907 5.906 5.905 5.904 5.903 5.903 5.901 5.900 5.899 5.898 5.897 5.896 5.894 5.893 5.892 5.891 5.890 5.889 5.888 5.887 5.886 5.885 5.884 5.883 5.882 5.881 5.880 5.879 5.879 5.878 5.877 5.876 5.875 5.874 5.873 5.872 5.871 5.870 5.869 5.868 5.867 5.866 5.865 5.864 5.863 5.863 5.862 5.861 5.860 5.859 5.858 5.857 5.857 5.856 5.856 5.855 5.855 5.854 5.854 5.853 5.853 5.852 5.852 5.851 5.851 5.850 5.849 5.848 5.848 5.847 5.846 5.846 5.845 5.844 5.844 5.844 5.843 5.843 5.843 5.842 5.842 5.841 5.841 5.841 5.840 5.840 5.840 5.839 5.839 5.838 5.838 5.837 5.837 5.837 5.836 5.836 5.835 5.835 5.834 5.834 5.834 5.833 5.833 5.833 5.832 5.832 5.831 5.831 5.830 5.830 5.830 5.829 5.829 5.828 5.828 5.827 5.827 5.826 5.826 5.825 5.825 5.824 5.824 5.824 5.824 5.824 5.823 5.823 5.823 5.823 5.823 5.822 5.822 5.822 5.822 5.822 5.821 5.821 5.821 5.821 5.820 5.820 5.820 5.820 5.819 5.819 5.819 5.818 5.818 5.818 5.818 5.817 5.817 5.817 5.817 5.817 5.817 5.816 5.816 5.816 5.816 5.816 5.816 5.816 5.816 5.816 5.816 5.815 5.815 5.815 5.814 5.814 5.814 5.813 5.813 5.812 5.812 5.811 5.811 5.810 5.810 5.809 5.809 5.808 5.808 5.807 5.806 5.806 5.805 5.804 5.803 5.800 5.796 5.792 5.789 5.785 5.782 5.779 5.775 5.772 5.768 5.765 5.761 5.758 5.755 5.751 5.748 5.745 5.741 5.738 5.735 5.731 5.728 5.725 5.722 5.719 5.716 5.713 5.711 5.708 5.705 5.702 5.700 5.697 5.694 5.692 5.689 5.686 5.684 5.681 5.679 5.676 5.673 5.671 5.668 5.666 5.663 5.661 5.659 5.656 5.654 5.652 5.649 5.647 5.644 5.642 5.639 5.637 5.634 5.632 5.629 5.626 5.624 5.621 5.618 5.615 5.613 5.610 5.607 5.604 5.601 5.599 5.597 5.594 5.593 5.591 5.589 5.587 5.585 5.583 5.582 5.580 5.578 5.577 5.575 5.573 5.572 5.570 5.568 5.567 5.565 5.564 5.562 5.561 5.559 5.555 5.552 5.548 5.545 5.541 5.538 5.535 5.531 5.528 5.525 5.521 5.518 5.515 5.512 5.509 5.506 5.502 5.499 5.496 5.493 5.490 5.487 5.484 5.481 5.477 5.472 5.468 5.464 5.460 5.455 5.451 5.447 5.442 5.438 5.434 5.429 5.425 5.420 5.416 5.411 5.406 5.402 5.397 5.393 5.390 5.386 5.383 5.383 5.384 5.385 5.386 5.387 5.388 5.388 5.389 5.389 5.390 5.390 5.390 5.390 5.390 5.390 5.389 5.389 5.388 5.388 5.387 5.386 5.385 5.384 5.383 5.379 5.376 5.372 5.369 5.365 5.362 5.359 5.355 5.352 5.349 5.345 5.342 5.339 5.335 5.332 5.329 5.326 5.322 5.319 5.316 5.313 5.310 5.307 5.303 5.296 5.289 5.282 5.274 5.267 5.260 5.252 5.244 5.236 5.228 5.220 5.214 5.208 5.202 5.197 5.191 5.186 5.181 5.176 5.171 5.166 5.162 5.158 5.152 5.142 5.133 5.123 5.113 5.102 5.092 5.081 5.070 5.059 5.048 5.037 5.025 5.013 5.001 4.989 4.977 4.964 4.951 4.938 4.925 4.912 4.898 4.885 4.875 4.872 4.870 4.868 4.865 4.863 4.860 4.858 4.855 4.852 4.849 4.846 4.843 4.840 4.837 4.833 4.830 4.826 4.823 4.819 4.815 4.811 4.807 4.803 4.799 4.796 4.792 4.787 4.783 4.778 4.774 4.769 4.764 4.759 4.753 4.748 4.743 4.737 4.731 4.725 4.719 4.713 4.707 4.701 4.695 4.688 4.681 4.675 4.667 4.656 4.646 4.635 4.624 4.614 4.603 4.592 4.581 4.571 4.560 4.549 4.538 4.527 4.517 4.506 4.495 4.484 4.473 4.462 4.451 4.440 4.430 4.419 4.408 4.396 4.385 4.374 4.363 4.352 4.341 4.330 4.319 4.308 4.297 4.286 4.276 4.265 4.254 4.243 4.236 4.228 4.221 4.213 4.206 4.199 4.191 4.184 4.177 4.173 4.172 4.170 4.168 4.166 4.164 4.162 4.160 4.157 4.155 4.152 4.149 4.146 4.143 4.140 4.137 4.133 4.130 4.126 4.123 4.119 4.115 4.111 4.106 4.103 4.101 4.098 4.096 4.094 4.092 4.090 4.088 4.086 4.084 4.082 4.080 4.078 4.077 4.075 4.073 4.072 4.070 4.069 4.067 4.066 4.065 4.063 4.062 4.061 4.057 4.053 4.050 4.046 4.042 4.038 4.033 4.029 4.025 4.021 4.016 4.012 4.007 4.002 3.998 3.993 3.988 3.983 3.978 3.973 3.968 3.962 3.957 3.952 3.947 3.943 3.939 3.935 3.931 3.927 3.923 3.919 3.915 3.911 3.908 3.904 3.900 3.896 3.892 3.888 3.885 3.881 3.877 3.873 3.870 3.866 3.862 3.859 3.855 3.855 3.855 3.854 3.854 3.854 3.854 3.853 3.853 3.853 3.853 3.852 3.852 3.852 3.851 3.851 3.851 3.851 3.850 3.850 3.849 3.849 3.848 3.847 3.846 3.845 3.843 3.841 3.839 3.837 3.835 3.833 3.831 3.830 3.828 3.827 3.826 3.824 3.823 3.822 3.821 3.820 3.819 3.819 3.818 3.817 3.817 3.816 3.816 3.816 3.817 3.818 3.819 3.821 3.822 3.823 3.825 3.826 3.827 3.828 3.829 3.831 3.832 3.833 3.834 3.836 3.837 3.838 3.839 3.840 3.841 3.843 3.844 3.845 3.846 3.848 3.850 3.851 3.853 3.855 3.856 3.858 3.860 3.861 3.863 3.865 3.866 3.868 3.870 3.871 3.873 3.874 3.876 3.877 3.879 3.880 3.882 3.883 3.885 3.886 3.888 3.889 3.890 3.892 3.893 3.894 3.896 3.897 3.898 3.899 3.901 3.902 3.903 3.904 3.905 3.906 3.907 3.908 3.909 3.911 3.912 3.913 3.914 3.914 3.915 3.917 3.918 3.919 3.920 3.920 3.921 3.922 3.926 3.929 3.933 3.936 3.939 3.943 3.946 3.949 3.952 3.955 3.959 3.962 3.965 3.968 3.970 3.973 3.976 3.983 3.996 4.011 4.026 4.042 4.059 4.077 4.096 4.117 4.138 4.160 4.182 4.206 4.231 4.257 4.284 4.312 4.341 4.370 4.401 4.433 4.465 4.499 4.533 4.569 4.598 4.616 4.635 4.654 4.673 4.692 4.711 4.730 4.749 4.769 4.788 4.808 4.828 4.848 4.868 4.886 4.890 4.895 4.900 4.904 4.908 4.912 4.916 4.920 4.924 4.923 4.912 4.901 4.891 4.882 4.873 4.865 4.857 4.849 4.842 4.836 4.830 4.825 4.820 4.816 4.812 4.809 4.806 4.804 4.802 4.801 4.800 4.800 4.800 4.801 4.804 4.815 4.825 4.835 4.845 4.854 4.863 4.872 4.880 4.888 4.895 4.903 4.909 4.916 4.922 4.927 4.933 4.938 4.942 4.946 4.950 4.954 4.957 4.960 4.964 4.968 4.973 4.978 4.983 4.989 4.994 4.999 5.004 5.009 5.015 5.020 5.025 5.030 5.035 5.040 5.045 5.050 5.055 
5.762 5.757 5.753 5.751 5.750 5.749 5.749 5.748 5.747 5.747 5.746 5.745 5.744 5.743 5.743 5.742 5.741 5.740 5.739 5.739 5.738 5.737 5.737 5.739 5.741 5.743 5.745 5.747 5.749 5.751 5.753 5.755 5.757 5.759 5.761 5.763 5.765 5.767 5.769 5.771 5.773 5.775 5.776 5.778 5.780 5.782 5.784 5.786 5.788 5.790 5.791 5.793 5.795 5.797 5.799 5.801 5.803 5.805 5.807 5.809 5.811 5.813 5.814 5.815 5.817 5.818 5.820 5.821 5.822 5.824 5.825 5.827 5.828 5.829 5.831 5.832 5.834 5.835 5.836 5.838 5.839 5.841 5.843 5.844 5.846 5.848 5.850 5.853 5.855 5.857 5.860 5.862 5.865 5.868 5.871 5.874 5.877 5.880 5.884 5.887 5.878 5.865 5.853 5.840 5.828 5.815 5.803 5.791 5.779 5.767 5.755 5.743 5.731 5.719 5.708 5.696 5.685 5.674 5.662 5.656 5.658 5.659 5.659 5.660 5.661 5.662 5.662 5.663 5.663 5.663 5.663 5.663 5.663 5.663 5.663 5.663 5.663 5.662 5.662 5.663 5.664 5.666 5.667 5.669 5.670 5.671 5.673 5.674 5.675 5.677 5.678 5.679 5.681 5.682 5.683 5.684 5.686 5.687 5.688 5.688 5.689 5.689 5.690 5.690 5.691 5.691 5.692 5.692 5.693 5.694 5.694 5.695 5.695 5.696 5.697 5.697 5.698 5.698 5.698 5.698 5.698 5.698 5.698 5.698 5.698 5.698 5.698 5.698 5.698 5.698 5.698 5.698 5.698 5.698 5.698 5.698 5.698 5.697 5.697 5.696 5.695 5.694 5.693 5.692 5.691 5.691 5.690 5.689 5.688 5.687 5.686 5.685 5.684 5.684 5.683 5.682 5.681 5.680 5.679 5.678 5.676 5.675 5.674 5.673 5.672 5.671 5.670 5.669 5.668 5.667 5.666 5.665 5.664 5.663 5.662 5.661 5.659 5.658 5.656 5.655 5.653 5.652 5.650 5.649 5.647 5.646 5.644 5.642 5.641 5.639 5.638 5.636 5.635 5.633 5.632 5.630 5.629 5.628 5.627 5.626 5.625 5.624 5.623 5.622 5.620 5.619 5.618 5.617 5.616 5.615 5.614 5.613 5.612 5.611 5.610 5.610 5.610 5.610 5.610 5.610 5.611 5.611 5.611 5.611 5.611 5.612 5.612 5.612 5.612 5.613 5.613 5.613 5.613 5.614 5.613 5.613 5.612 5.611 5.610 5.609 5.608 5.607 5.606 5.605 5.604 5.603 5.602 5.601 5.600 5.599 5.598 5.597 5.596 5.595 5.594 5.593 5.592 5.591 5.590 5.589 5.588 5.587 5.586 5.585 5.584 5.583 5.583 5.582 5.581 5.580 5.579 5.578 5.577 5.576 5.575 5.574 5.573 5.572 5.571 5.570 5.569 5.568 5.568 5.567 5.566 5.565 5.564 5.563 5.562 5.561 5.560 5.560 5.559 5.558 5.557 5.556 5.554 5.553 5.552 5.551 5.551 5.550 5.549 5.548 5.547 5.546 5.545 5.544 5.543 5.542 5.541 5.540 5.539 5.539 5.538 5.538 5.538 5.537 5.537 5.536 5.536 5.535 5.535 5.534 5.534 5.533 5.533 5.533 5.532 5.532 5.531 5.531 5.525 5.518 5.512 5.505 5.498 5.491 5.485 5.478 5.472 5.465 5.459 5.453 5.446 5.440 5.434 5.428 5.422 5.416 5.410 5.402 5.379 5.355 5.332 5.310 5.287 5.265 5.244 5.222 5.201 5.181 5.160 5.140 5.121 5.101 5.082 5.063 5.045 5.027 5.009 4.996 4.987 4.978 4.968 4.958 4.948 4.937 4.926 4.914 4.903 4.890 4.877 4.864 4.851 4.837 4.823 4.808 4.793 4.778 4.762 4.757 4.753 4.750 4.746 4.742 4.739 4.735 4.731 4.727 4.724 4.720 4.716 4.712 4.709 4.705 4.701 4.697 4.693 4.690 4.686 4.685 4.684 4.683 4.682 4.681 4.680 4.678 4.677 4.676 4.675 4.674 4.673 4.672 4.671 4.670 4.669 4.667 4.666 4.665 4.659 4.650 4.641 4.632 4.623 4.615 4.607 4.599 4.591 4.583 4.576 4.569 4.563 4.556 4.550 4.544 4.538 4.533 4.527 4.522 4.526 4.530 4.534 4.538 4.542 4.547 4.551 4.555 4.559 4.564 4.568 4.573 4.577 4.582 4.586 4.591 4.595 4.600 4.604 4.610 4.617 4.624 4.631 4.639 4.646 4.654 4.661 4.669 4.677 4.684 4.692 4.700 4.708 4.716 4.725 4.733 4.741 4.750 4.758 4.765 4.771 4.776 4.781 4.786 4.792 4.797 4.803 4.809 4.815 4.821 4.828 4.834 4.841 4.848 4.855 4.862 4.870 4.877 4.885 4.909 4.938 4.967 4.996 5.024 5.053 5.081 5.109 5.137 5.165 5.192 5.220 5.247 5.274 5.301 5.328 5.354 5.381 5.407 5.433 5.456 5.479 5.501 5.523 5.544 5.564 5.585 5.605 5.624 5.643 5.662 5.680 5.697 5.714 5.731 5.747 5.763 5.779 5.793 5.804 5.803 5.802 5.801 5.800 5.799 5.798 5.797 5.795 5.794 5.793 5.791 5.790 5.788 5.786 5.785 5.783 5.781 5.779 5.777 5.773 5.767 5.761 5.755 5.749 5.744 5.738 5.733 5.728 5.723 5.719 5.714 5.710 5.706 5.702 5.698 5.695 5.692 5.689 5.686 5.687 5.690 5.693 5.696 5.699 5.703 5.706 5.709 5.712 5.715 5.718 5.721 5.724 5.726 5.729 5.732 5.735 5.738 5.740 5.743 5.745 5.746 5.748 5.749 5.751 5.752 5.754 5.755 5.757 5.758 5.759 5.761 5.762 5.764 5.765 5.766 5.768 5.769 5.771 5.772 5.774 5.776 5.777 5.779 5.781 5.783 5.785 5.787 5.788 5.790 5.792 5.794 5.796 5.798 5.800 5.801 5.803 5.805 5.807 5.809 5.816 5.823 5.830 5.836 5.843 5.850 5.857 5.864 5.871 5.877 5.884 5.891 5.898 5.905 5.911 5.918 5.925 5.932 5.938 5.942 5.927 5.911 5.896 5.881 5.867 5.852 5.838 5.825 5.811 5.798 5.785 5.772 5.759 5.747 5.735 5.723 5.711 5.700 5.689 5.680 5.678 5.675 5.672 5.669 5.666 5.662 5.658 5.654 5.650 5.645 5.641 5.636 5.630 5.625 5.619 5.613 5.607 5.601 5.594 5.589 5.590 5.591 5.591 5.592 5.593 5.593 5.594 5.594 5.595 5.595 5.596 5.596 5.597 5.597 5.598 5.598 5.598 5.599 5.599 5.599 5.600 5.600 5.601 5.601 5.602 5.602 5.603 5.603 5.604 5.604 5.605 5.605 5.605 5.606 5.606 5.607 5.607 5.608 5.608 5.608 5.608 5.608 5.607 5.607 5.607 5.606 5.606 5.606 5.605 5.605 5.604 5.604 5.604 5.603 5.603 5.602 5.602 5.601 5.601 5.600 5.597 5.595 5.593 5.590 5.588 5.586 5.583 5.581 5.579 5.576 5.574 5.572 5.569 5.567 5.565 5.562 5.560 5.558 5.555 5.553 5.551 5.548 5.546 5.544 5.542 5.539 5.537 5.534 5.532 5.530 5.527 5.525 5.523 5.520 5.518 5.516 5.513 5.511 5.509 5.506 5.505 5.503 5.502 5.500 5.499 5.497 5.496 5.494 5.493 5.491 5.490 5.489 5.487 5.486 5.484 5.483 5.481 5.480 5.478 5.477 5.476 5.476 5.476 5.476 5.476 5.476 5.475 5.475 5.475 5.475 5.475 5.475 5.474 5.474 5.474 5.474 5.474 5.473 5.473 5.473 5.474 5.475 5.475 5.476 5.477 5.478 5.479 5.480 5.480 5.481 5.482 5.483 5.484 5.485 5.486 5.487 5.488 5.488 5.489 5.490 5.492 5.493 5.494 5.496 5.497 5.499 5.500 5.502 5.503 5.505 5.506 5.508 5.509 5.511 5.512 5.514 5.515 5.517 5.518 5.520 5.522 5.525 5.527 5.530 5.533 5.535 5.538 5.541 5.544 5.546 5.549 5.552 5.555 5.558 5.560 5.563 5.566 5.569 5.572 5.575 5.578 5.580 5.583 5.586 5.589 5.592 5.595 5.598 5.601 5.604 5.607 5.610 5.613 5.616 5.619 5.622 5.625 5.628 5.631 5.634 5.638 5.639 5.640 5.642 5.643 5.644 5.646 5.647 5.648 5.650 5.651 5.653 5.654 5.656 5.657 5.659 5.660 5.662 5.663 5.665 5.666 5.681 5.699 5.717 5.734 5.752 5.770 5.788 5.805 5.823 5.841 5.858 5.875 5.893 5.910 5.927 5.944 5.962 5.979 5.995 6.012 6.022 6.024 6.025 6.027 6.029 6.031 6.033 6.034 6.036 6.038 6.040 6.042 6.045 6.047 6.049 6.051 6.053 6.056 6.058 6.060 6.062 6.063 6.064 6.065 6.066 6.066 6.067 6.068 6.069 6.070 6.071 6.071 6.072 6.073 6.074 6.075 6.076 6.077 6.078 6.078 6.079 6.077 6.074 6.070 6.067 6.064 6.060 6.057 6.054 6.051 6.048 6.044 6.041 6.038 6.035 6.032 6.029 6.026 6.023 6.020 6.017 6.015 6.016 6.018 6.019 6.020 6.021 6.022 6.023 6.024 6.026 6.027 6.028 6.029 6.030 6.031 6.032 6.033 6.034 6.035 6.036 6.037 6.036 6.036 6.035 6.035 6.034 6.034 6.033 6.033 6.033 6.032 6.032 6.032 6.031 6.031 6.031 6.030 6.030 6.030 6.030 6.029 6.029 6.030 6.030 6.030 6.030 6.030 6.031 6.031 6.031 6.031 6.031 6.031 6.032 6.032 6.032 6.032 6.032 6.032 6.032 6.032 6.032 6.033 6.033 6.034 6.034 6.035 6.035 6.035 6.036 6.036 6.037 6.037 6.038 6.038 6.039 6.039 6.040 6.040 6.041 6.041 6.042 6.042 6.041 6.040 6.039 6.038 6.038 6.037 6.036 6.035 6.034 6.033 6.032 6.031 6.030 6.029 6.028 6.027 6.026 6.025 6.024 6.023 6.023 6.024 6.024 6.025 6.025 6.026 6.026 6.027 6.028 6.028 6.029 6.029 6.030 6.030 6.031 6.032 6.032 6.033 6.033 6.034 6.034 6.034 6.035 6.035 6.035 6.035 6.035 6.035 6.035 6.035 6.035 6.035 6.035 6.035 6.035 6.035 6.035 6.035 6.035 6.035 6.035 6.034 6.033 6.032 6.031 6.030 6.029 6.028 6.027 6.026 6.025 6.024 6.023 6.022 6.021 6.020 6.019 6.018 6.018 6.017 6.016 6.015 6.014 6.013 6.013 6.012 6.011 6.010 6.009 6.008 6.007 6.006 6.005 6.004 6.003 6.002 6.001 6.000 5.998 5.997 5.996 5.995 5.994 5.993 5.991 5.990 5.989 5.987 5.986 5.985 5.984 5.982 5.981 5.980 5.979 5.977 5.976 5.975 5.974 5.973 5.971 5.970 5.969 5.968 5.967 5.966 5.965 5.964 5.963 5.963 5.962 5.961 5.960 5.959 5.958 5.958 5.957 5.956 5.955 5.955 5.954 5.953 5.952 5.952 5.952 5.951 5.951 5.951 5.951 5.950 5.950 5.950 5.950 5.950 5.950 5.950 5.949 5.949 5.949 5.949 5.949 5.949 5.949 5.949 5.949 5.949 5.949 5.949 5.949 5.949 5.950 5.950 5.950 5.950 5.950 5.950 5.951 5.951 5.951 5.951 5.951 5.951 5.952 5.952 5.952 5.952 5.953 5.953 5.953 5.954 5.954 5.954 5.954 5.955 5.955 5.955 5.955 5.956 5.956 5.956 5.956 5.956 5.957 5.957 5.957 5.957 5.957 5.957 5.957 5.957 5.957 5.957 5.956 5.956 5.956 5.956 5.955 5.955 5.955 5.955 5.954 5.954 5.954 5.953 5.953 5.952 5.952 5.951 5.951 5.950 5.950 5.949 5.948 5.947 5.946 5.945 5.944 5.943 5.942 5.941 5.939 5.938 5.937 5.935 5.933 5.932 5.930 5.929 5.928 5.928 5.927 5.927 5.926 5.926 5.925 5.925 5.924 5.923 5.923 5.922 5.922 5.921 5.920 5.920 5.919 5.918 5.918 5.917 5.916 5.917 5.920 5.922 5.925 5.927 5.929 5.931 5.933 5.935 5.937 5.938 5.940 5.942 5.943 5.944 5.946 5.947 5.948 5.949 5.950 5.951 5.952 5.952 5.953 5.954 5.955 5.956 5.957 5.958 5.960 5.961 5.962 5.964 5.965 5.967 5.968 5.970 5.972 5.974 5.976 5.977 5.979 5.978 5.975 5.973 5.970 5.968 5.966 5.964 5.962 5.961 5.959 5.958 5.958 5.957 5.957 5.957 5.957 5.958 5.958 5.959 5.960 5.962 5.961 5.958 5.955 5.951 5.948 5.944 5.940 5.936 5.932 5.927 5.922 5.917 5.911 5.906 5.902 5.897 5.892 5.888 5.883 5.879 5.875 5.872 5.869 5.867 5.865 5.863 5.861 5.859 5.857 5.856 5.854 5.853 5.851 5.850 5.849 5.848 5.847 5.846 5.845 5.844 5.843 5.843 5.842 5.841 5.839 5.837 5.835 5.833 5.830 5.827 5.824 5.820 5.817 5.813 5.808 5.804 5.799 5.794 5.789 5.783 5.778 5.772 5.765 5.759 5.758 5.757 5.757 5.756 5.755 5.754 5.754 5.753 5.752 5.752 5.751 5.750 5.749 5.749 5.748 5.747 5.746 5.745 5.745 5.744 5.743 5.742 5.741 5.741 5.740 5.739 5.738 5.737 5.737 5.736 5.735 5.734 5.733 5.732 5.732 5.731 5.730 5.732 5.733 5.735 5.736 5.738 5.739 5.739 5.740 5.740 5.740 5.740 5.739 5.739 5.738 5.736 5.735 5.734 5.732 5.730 5.727 5.725 5.722 5.719 5.716 5.713 5.709 5.706 5.705 5.705 5.704 5.704 5.703 5.703 5.702 5.702 5.701 5.701 5.701 5.700 5.700 5.699 5.699 5.699 5.698 5.698 5.698 5.697 5.697 5.697 5.697 5.696 5.696 5.696 5.696 5.696 5.696 5.696 5.696 5.695 5.695 5.695 5.695 5.695 5.695 5.695 5.695 5.695 5.694 5.694 5.694 5.694 5.694 5.694 5.694 5.694 5.694 5.694 5.694 5.694 5.694 5.694 5.694 5.694 5.694 5.694 5.694 5.694 5.696 5.699 5.702 5.705 5.707 5.709 5.711 5.712 5.713 5.714 5.714 5.714 5.714 5.713 5.712 5.711 5.709 5.708 5.705 5.703 5.700 5.696 5.693 5.689 5.685 5.682 5.682 5.682 5.682 5.683 5.683 5.684 5.684 5.685 5.685 5.686 5.687 5.687 5.688 5.689 5.690 5.691 5.692 5.693 5.694 5.695 5.696 5.697 5.697 5.698 5.699 5.700 5.700 5.701 5.702 5.702 5.703 5.704 5.705 5.705 5.706 5.707 5.707 5.708 5.709 5.710 5.710 5.711 5.712 5.712 5.713 5.713 5.714 5.714 5.715 5.715 5.716 5.716 5.716 5.717 5.717 5.718 5.718 5.719 5.719 5.720 5.721 5.721 5.721 5.720 5.721 5.722 5.723 5.725 5.726 5.728 5.729 5.731 5.732 5.734 5.735 5.737 5.738 5.740 5.742 5.743 5.745 5.747 5.749 5.750 5.752 5.754 5.756 5.757 5.759 5.760 5.762 5.764 5.765 5.767 5.768 5.770 5.772 5.773 5.775 5.777 5.778 5.780 5.782 5.783 5.785 5.787 5.788 5.790 5.791 5.792 5.793 5.794 5.795 5.795 5.796 5.797 5.798 5.799 5.800 5.801 5.801 5.802 5.803 5.804 5.805 5.806 5.806 5.807 5.808 5.809 5.809 5.810 5.811 5.812 5.812 5.813 5.814 5.815 5.815 5.816 5.817 5.817 5.818 5.818 5.819 5.820 5.820 5.821 5.821 5.822 5.823 5.824 5.825 5.826 5.827 5.829 5.830 5.831 5.833 5.834 5.836 5.837 5.838 5.840 5.841 5.842 5.844 5.845 5.847 5.848 5.849 5.851 5.852 5.854 5.855 5.857 5.858 5.860 5.861 5.863 5.864 5.866 5.867 5.869 5.870 5.872 5.873 5.875 5.876 5.878 5.879 5.881 5.882 5.884 5.885 5.886 5.888 5.889 5.890 5.892 5.893 5.894 5.895 5.896 5.897 5.898 5.899 5.900 5.901 5.902 5.903 5.903 5.904 5.905 5.905 5.906 5.907 5.908 5.910 5.912 5.914 5.916 5.918 5.921 5.923 5.925 5.927 5.930 5.932 5.934 5.937 5.939 5.941 5.944 5.946 5.949 5.951 5.953 5.956 5.957 5.958 5.958 5.959 5.959 5.960 5.960 5.961 5.961 5.962 5.962 5.963 5.963 5.963 5.964 5.964 5.965 5.965 5.966 5.966 5.967 5.967 5.968 5.968 5.968 5.968 5.968 5.968 5.968 5.969 5.969 5.969 5.969 5.969 5.969 5.969 5.970 5.970 5.970 5.970 5.970 5.970 5.970 5.970 5.970 5.970 5.970 5.969 5.969 5.969 5.968 5.968 5.968 5.967 5.967 5.967 5.966 5.966 5.966 5.965 5.965 5.965 5.964 5.964 5.964 5.963 5.963 5.962 5.962 5.961 5.961 5.961 5.960 5.960 5.959 5.959 5.958 5.958 5.958 5.957 5.957 5.956 5.956 5.955 5.955 5.955 5.954 5.954 5.953 5.953 5.953 5.952 5.952 5.952 5.951 5.951 5.950 5.950 5.950 5.949 5.949 5.949 5.948 5.948 5.948 5.948 5.947 5.947 5.947 5.946 5.946 5.946 5.946 5.946 5.946 5.946 5.947 5.947 5.947 5.947 5.947 5.947 5.948 5.948 5.948 5.948 5.949 5.949 5.949 5.949 5.950 5.950 5.950 5.951 5.951 5.952 5.953 5.954 5.954 5.955 5.956 5.956 5.957 5.958 5.959 5.959 5.960 5.961 5.962 5.962 5.963 5.964 5.965 5.966 5.966 5.967 5.968 5.968 5.968 5.969 5.969 5.969 5.970 5.970 5.970 5.971 5.971 5.972 5.972 5.972 5.973 5.973 5.974 5.974 5.974 5.975 5.975 5.976 5.976 5.976 5.976 5.976 5.976 5.976 5.976 5.976 5.976 5.976 5.976 5.976 5.976 5.977 5.977 5.977 5.977 5.977 5.977 5.977 5.977 5.977 5.977 5.978 5.978 5.978 5.978 5.978 5.979 5.979 5.979 5.979 5.979 5.980 5.980 5.980 5.980 5.981 5.981 5.981 5.982 5.982 5.982 5.982 5.983 5.983 5.984 5.984 5.985 5.985 5.986 5.986 5.986 5.987 5.987 5.988 5.988 5.989 5.989 5.990 5.990 5.990 5.991 5.991 5.992 5.992 5.993 5.993 5.993 5.993 5.994 5.994 5.994 5.994 5.994 5.995 5.995 5.995 5.995 5.995 5.995 5.996 5.996 5.996 5.996 5.996 5.996 5.996 5.997 5.997 5.997 5.996 5.996 5.996 5.995 5.995 5.995 5.995 5.994 5.994 5.994 5.994 5.993 5.993 5.993 5.992 5.992 5.992 5.991 5.991 5.991 5.990 5.990 5.989 5.987 5.985 5.983 5.981 5.980 5.978 5.976 5.975 5.973 5.972 5.970 5.969 5.967 5.966 5.965 5.963 5.962 5.961 5.960 5.959 5.958 5.957 5.955 5.954 5.952 5.951 5.949 5.948 5.946 5.944 5.943 5.941 5.939 5.938 5.936 5.934 5.932 5.931 5.929 5.927 5.925 5.923 5.921 5.919 5.918 5.917 5.916 5.915 5.914 5.913 5.912 5.911 5.910 5.909 5.908 5.907 5.907 5.906 5.905 5.904 5.903 5.902 5.901 5.900 5.899 5.899 5.898 5.897 5.896 5.894 5.893 5.892 5.891 5.890 5.888 5.887 5.886 5.885 5.884 5.883 5.882 5.881 5.880 5.879 5.878 5.877 5.876 5.875 5.874 5.873 5.872 5.871 5.870 5.869 5.868 5.867 5.866 5.865 5.864 5.863 5.862 5.861 5.860 5.859 5.858 5.857 5.857 5.856 5.855 5.854 5.853 5.852 5.851 5.850 5.850 5.849 5.849 5.848 5.848 5.847 5.847 5.846 5.846 5.845 5.844 5.844 5.843 5.843 5.842 5.841 5.840 5.840 5.839 5.838 5.838 5.837 5.836 5.836 5.836 5.835 5.835 5.835 5.834 5.834 5.834 5.833 5.833 5.832 5.832 5.831 5.831 5.831 5.830 5.830 5.829 5.829 5.828 5.828 5.827 5.827 5.826 5.826 5.826 5.825 5.825 5.824 5.824 5.824 5.823 5.823 5.822 5.822 5.821 5.821 5.820 5.820 5.819 5.819 5.818 5.818 5.817 5.817 5.816 5.816 5.816 5.815 5.815 5.815 5.815 5.814 5.814 5.814 5.814 5.814 5.813 5.813 5.813 5.813 5.812 5.812 5.812 5.811 5.811 5.811 5.811 5.810 5.810 5.810 5.809 5.809 5.809 5.809 5.808 5.808 5.808 5.808 5.808 5.807 5.807 5.807 5.807 5.807 5.807 5.807 5.806 5.806 5.806 5.806 5.806 5.806 5.806 5.805 5.805 5.805 5.804 5.804 5.804 5.803 5.803 5.802 5.802 5.802 5.801 5.801 5.800 5.800 5.799 5.799 5.798 5.798 5.797 5.796 5.796 5.794 5.793 5.791 5.789 5.788 5.786 5.785 5.783 5.782 5.780 5.779 5.777 5.775 5.774 5.772 5.771 5.769 5.767 5.766 5.764 5.762 5.761 5.759 5.758 5.756 5.755 5.754 5.752 5.751 5.749 5.748 5.747 5.745 5.744 5.742 5.741 5.740 5.738 5.737 5.735 5.734 5.732 5.731 5.730 5.728 5.727 5.725 5.724 5.722 5.721 5.720 5.718 5.717 5.716 5.714 5.713 5.711 5.710 5.708 5.707 5.705 5.704 5.702 5.701 5.699 5.698 5.696 5.695 5.693 5.692 5.690 5.689 5.688 5.687 5.686 5.685 5.684 5.683 5.681 5.680 5.679 5.678 5.677 5.676 5.675 5.674 5.673 5.672 5.671 5.670 5.669 5.668 5.667 5.666 5.664 5.663 5.661 5.660 5.658 5.657 5.655 5.654 5.652 5.651 5.650 5.648 5.647 5.646 5.645 5.643 5.642 5.641 5.640 5.639 5.638 5.637 5.636 5.635 5.633 5.632 5.631 5.629 5.628 5.627 5.625 5.624 5.623 5.622 5.620 5.619 5.618 5.617 5.616 5.615 5.613 5.612 5.611 5.610 5.609 5.609 5.608 5.608 5.609 5.609 5.610 5.610 5.611 5.611 5.611 5.612 5.612 5.612 5.612 5.613 5.613 5.613 5.613 5.613 5.613 5.613 5.613 5.613 5.613 5.613 5.612 5.611 5.610 5.609 5.608 5.607 5.606 5.605 5.604 5.603 5.602 5.601 5.600 5.598 5.597 5.596 5.595 5.594 5.592 5.591 5.590 5.589 5.587 5.586 5.583 5.576 5.569 5.561 5.554 5.546 5.538 5.530 5.521 5.513 5.504 5.496 5.489 5.483 5.476 5.471 5.465 5.459 5.454 5.449 5.444 5.440 5.435 5.431 5.425 5.414 5.402 5.391 5.379 5.367 5.355 5.342 5.330 5.317 5.304 5.291 5.277 5.264 5.250 5.236 5.221 5.207 5.192 5.177 5.162 5.147 5.131 5.115 5.104 5.104 5.104 5.104 5.103 5.103 5.103 5.102 5.102 5.102 5.102 5.101 5.101 5.101 5.101 5.100 5.100 5.100 5.099 5.099 5.099 5.099 5.098 5.098 5.097 5.096 5.093 5.090 5.086 5.083 5.079 5.076 5.072 5.068 5.064 5.060 5.056 5.052 5.048 5.044 5.039 5.035 5.030 5.025 5.021 5.016 5.011 5.006 5.000 4.992 4.985 4.977 4.969 4.962 4.954 4.946 4.939 4.931 4.923 4.915 4.907 4.900 4.892 4.884 4.876 4.868 4.860 4.852 4.844 4.837 4.829 4.821 4.813 4.804 4.796 4.788 4.780 4.772 4.764 4.756 4.748 4.740 4.732 4.724 4.716 4.708 4.700 4.692 4.687 4.682 4.676 4.671 4.665 4.660 4.655 4.649 4.644 4.642 4.641 4.639 4.638 4.637 4.635 4.633 4.632 4.630 4.628 4.626 4.624 4.622 4.620 4.618 4.615 4.613 4.611 4.608 4.605 4.603 4.600 4.597 4.594 4.591 4.590 4.588 4.587 4.585 4.584 4.582 4.581 4.580 4.579 4.577 4.576 4.575 4.574 4.573 4.572 4.571 4.570 4.569 4.568 4.567 4.567 4.566 4.565 4.565 4.562 4.560 4.557 4.555 4.552 4.550 4.547 4.544 4.542 4.539 4.536 4.533 4.530 4.528 4.525 4.522 4.518 4.515 4.512 4.509 4.506 4.502 4.499 4.496 4.493 4.490 4.488 4.485 4.482 4.480 4.477 4.475 4.472 4.470 4.467 4.465 4.462 4.460 4.457 4.455 4.452 4.450 4.447 4.445 4.443 4.440 4.438 4.435 4.433 4.433 4.433 4.433 4.433 4.432 4.432 4.432 4.432 4.432 4.431 4.431 4.431 4.431 4.430 4.430 4.429 4.429 4.428 4.427 4.426 4.425 4.424 4.423 4.422 4.420 4.417 4.414 4.411 4.408 4.406 4.403 4.401 4.399 4.396 4.394 4.392 4.390 4.389 4.387 4.385 4.384 4.383 4.382 4.380 4.379 4.379 4.378 4.377 4.377 4.377 4.379 4.380 4.381 4.382 4.383 4.384 4.385 4.386 4.387 4.388 4.389 4.391 4.392 4.393 4.394 4.395 4.396 4.397 4.398 4.399 4.400 4.401 4.402 4.403 4.405 4.407 4.408 4.410 4.412 4.413 4.415 4.417 4.418 4.420 4.421 4.423 4.425 4.426 4.428 4.429 4.431 4.433 4.434 4.436 4.437 4.439 4.440 4.442 4.443 4.445 4.446 4.448 4.449 4.450 4.452 4.453 4.454 4.455 4.457 4.458 4.459 4.460 4.461 4.462 4.464 4.465 4.466 4.467 4.468 4.469 4.470 4.471 4.471 4.472 4.473 4.474 4.475 4.476 4.477 4.478 4.479 4.481 4.484 4.486 4.488 4.491 4.493 4.495 4.497 4.499 4.501 4.503 4.505 4.507 4.509 4.511 4.512 4.514 4.521 4.537 4.553 4.571 4.591 4.611 4.633 4.656 4.681 4.707 4.734 4.762 4.792 4.823 4.855 4.889 4.924 4.960 4.997 5.036 5.076 5.118 5.161 5.205 5.250 5.286 5.308 5.331 5.353 5.375 5.398 5.421 5.444 5.467 5.490 5.513 5.537 5.560 5.584 5.608 5.629 5.633 5.636 5.639 5.642 5.645 5.647 5.650 5.652 5.654 5.650 5.634 5.619 5.604 5.590 5.577 5.564 5.552 5.541 5.530 5.520 5.510 5.501 5.493 5.485 5.478 5.472 5.467 5.462 5.457 5.453 5.450 5.448 5.446 5.445 5.446 5.458 5.469 5.479 5.489 5.499 5.508 5.517 5.525 5.533 5.540 5.547 5.553 5.559 5.565 5.570 5.574 5.578 5.582 5.585 5.588 5.590 5.592 5.593 5.594 5.596 5.597 5.599 5.600 5.601 5.603 5.604 5.605 5.607 5.608 5.609 5.611 5.612 5.613 5.615 5.616 5.618 5.619 
6.236 6.232 6.227 6.225 6.225 6.225 6.225 6.224 6.224 6.224 6.224 6.223 6.223 6.223 6.223 6.222 6.222 6.221 6.221 6.221 6.220 6.220 6.219 6.221 6.222 6.223 6.224 6.225 6.226 6.227 6.228 6.229 6.230 6.231 6.232 6.233 6.234 6.235 6.237 6.238 6.239 6.240 6.240 6.241 6.242 6.242 6.243 6.243 6.244 6.245 6.245 6.246 6.246 6.247 6.248 6.248 6.249 6.249 6.250 6.251 6.251 6.251 6.252 6.252 6.252 6.252 6.252 6.252 6.252 6.252 6.252 6.252 6.252 6.252 6.252 6.252 6.252 6.252 6.252 6.253 6.252 6.251 6.250 6.249 6.248 6.247 6.246 6.246 6.245 6.245 6.244 6.244 6.244 6.244 6.245 6.245 6.246 6.246 6.247 6.248 6.233 6.214 6.195 6.176 6.157 6.138 6.119 6.101 6.082 6.064 6.046 6.028 6.010 5.992 5.975 5.957 5.940 5.922 5.905 5.895 5.895 5.895 5.894 5.894 5.893 5.892 5.891 5.890 5.889 5.888 5.886 5.885 5.883 5.881 5.879 5.877 5.875 5.873 5.871 5.871 5.870 5.870 5.870 5.869 5.869 5.869 5.868 5.868 5.867 5.867 5.866 5.866 5.865 5.865 5.864 5.864 5.863 5.863 5.862 5.862 5.861 5.860 5.860 5.859 5.859 5.858 5.858 5.857 5.857 5.856 5.855 5.855 5.854 5.854 5.853 5.853 5.852 5.851 5.851 5.851 5.851 5.851 5.851 5.851 5.851 5.851 5.851 5.851 5.851 5.851 5.851 5.851 5.851 5.851 5.850 5.850 5.850 5.851 5.851 5.851 5.852 5.852 5.852 5.853 5.853 5.853 5.854 5.854 5.854 5.854 5.855 5.855 5.855 5.856 5.856 5.856 5.857 5.856 5.856 5.856 5.855 5.855 5.855 5.854 5.854 5.854 5.854 5.853 5.853 5.853 5.852 5.852 5.852 5.851 5.851 5.851 5.851 5.852 5.853 5.854 5.855 5.856 5.856 5.857 5.858 5.859 5.860 5.861 5.862 5.863 5.863 5.864 5.865 5.866 5.867 5.868 5.869 5.870 5.871 5.872 5.873 5.874 5.875 5.876 5.877 5.878 5.880 5.881 5.882 5.883 5.884 5.885 5.886 5.887 5.888 5.889 5.891 5.892 5.893 5.895 5.896 5.897 5.898 5.900 5.901 5.902 5.904 5.905 5.907 5.908 5.909 5.911 5.912 5.914 5.915 5.916 5.918 5.919 5.920 5.921 5.923 5.924 5.925 5.927 5.928 5.929 5.931 5.932 5.933 5.934 5.936 5.937 5.938 5.940 5.942 5.944 5.946 5.948 5.951 5.953 5.955 5.957 5.959 5.962 5.964 5.966 5.968 5.970 5.973 5.975 5.977 5.979 5.982 5.984 5.986 5.988 5.991 5.993 5.995 5.998 6.000 6.002 6.004 6.007 6.009 6.011 6.014 6.016 6.018 6.021 6.023 6.026 6.028 6.028 6.028 6.029 6.029 6.029 6.029 6.029 6.029 6.029 6.029 6.029 6.030 6.030 6.030 6.030 6.030 6.030 6.031 6.031 6.031 6.032 6.033 6.034 6.034 6.035 6.036 6.037 6.038 6.038 6.039 6.040 6.041 6.042 6.043 6.043 6.044 6.045 6.046 6.047 6.043 6.037 6.031 6.026 6.020 6.015 6.010 6.005 5.999 5.994 5.989 5.985 5.980 5.975 5.970 5.966 5.961 5.957 5.953 5.945 5.918 5.891 5.865 5.838 5.813 5.787 5.762 5.738 5.714 5.690 5.667 5.644 5.621 5.599 5.577 5.556 5.535 5.514 5.494 5.479 5.469 5.458 5.446 5.434 5.422 5.409 5.395 5.381 5.367 5.352 5.337 5.321 5.305 5.288 5.271 5.253 5.235 5.216 5.197 5.193 5.189 5.186 5.183 5.180 5.176 5.173 5.170 5.167 5.163 5.160 5.157 5.153 5.150 5.146 5.143 5.139 5.136 5.133 5.130 5.130 5.129 5.129 5.129 5.129 5.129 5.128 5.128 5.128 5.127 5.127 5.127 5.127 5.126 5.126 5.126 5.126 5.125 5.125 5.119 5.108 5.098 5.089 5.079 5.070 5.061 5.053 5.045 5.037 5.029 5.022 5.015 5.008 5.002 4.996 4.990 4.984 4.979 4.974 4.978 4.983 4.987 4.992 4.997 5.002 5.007 5.012 5.017 5.022 5.027 5.032 5.037 5.042 5.047 5.052 5.057 5.063 5.068 5.074 5.080 5.087 5.094 5.101 5.108 5.115 5.122 5.130 5.137 5.145 5.152 5.160 5.167 5.175 5.183 5.191 5.199 5.207 5.215 5.221 5.225 5.227 5.230 5.234 5.237 5.241 5.244 5.248 5.252 5.257 5.261 5.266 5.271 5.276 5.281 5.287 5.292 5.298 5.304 5.331 5.364 5.397 5.429 5.461 5.494 5.525 5.557 5.588 5.619 5.650 5.681 5.712 5.742 5.772 5.802 5.832 5.861 5.891 5.920 5.945 5.970 5.995 6.018 6.042 6.064 6.087 6.108 6.129 6.150 6.170 6.189 6.208 6.227 6.244 6.262 6.278 6.294 6.310 6.320 6.317 6.313 6.310 6.306 6.302 6.299 6.295 6.291 6.287 6.283 6.279 6.275 6.270 6.266 6.262 6.257 6.253 6.248 6.243 6.235 6.222 6.209 6.197 6.185 6.173 6.161 6.150 6.138 6.127 6.117 6.106 6.096 6.086 6.077 6.067 6.058 6.049 6.040 6.032 6.029 6.028 6.028 6.027 6.027 6.026 6.025 6.025 6.024 6.024 6.023 6.022 6.022 6.021 6.020 6.020 6.019 6.018 6.017 6.017 6.016 6.015 6.013 6.012 6.011 6.010 6.009 6.008 6.007 6.006 6.004 6.003 6.002 6.001 6.000 5.998 5.997 5.996 5.995 5.994 5.993 5.992 5.991 5.991 5.990 5.989 5.989 5.988 5.987 5.987 5.986 5.986 5.985 5.984 5.984 5.983 5.983 5.982 5.982 5.981 5.986 5.992 5.997 6.002 6.007 6.012 6.017 6.022 6.027 6.032 6.037 6.043 6.048 6.053 6.058 6.063 6.068 6.073 6.078 6.080 6.057 6.035 6.013 5.992 5.970 5.950 5.929 5.909 5.889 5.870 5.850 5.831 5.813 5.795 5.777 5.759 5.742 5.725 5.709 5.695 5.692 5.688 5.684 5.680 5.675 5.671 5.665 5.660 5.654 5.648 5.642 5.635 5.628 5.621 5.613 5.606 5.597 5.589 5.580 5.574 5.574 5.575 5.576 5.577 5.577 5.578 5.578 5.579 5.580 5.580 5.581 5.581 5.581 5.582 5.582 5.583 5.583 5.583 5.584 5.584 5.585 5.585 5.586 5.586 5.587 5.588 5.588 5.589 5.589 5.590 5.590 5.591 5.591 5.592 5.592 5.593 5.594 5.594 5.594 5.595 5.595 5.594 5.594 5.594 5.594 5.593 5.593 5.593 5.593 5.592 5.592 5.592 5.591 5.591 5.590 5.590 5.590 5.589 5.589 5.588 5.586 5.584 5.581 5.579 5.577 5.575 5.573 5.571 5.568 5.566 5.564 5.562 5.559 5.557 5.555 5.552 5.550 5.548 5.545 5.543 5.540 5.538 5.535 5.533 5.530 5.528 5.525 5.523 5.521 5.518 5.516 5.513 5.511 5.509 5.506 5.504 5.502 5.499 5.497 5.495 5.493 5.492 5.490 5.489 5.487 5.486 5.484 5.483 5.481 5.480 5.478 5.477 5.475 5.474 5.472 5.471 5.469 5.468 5.466 5.465 5.464 5.464 5.464 5.464 5.464 5.464 5.463 5.463 5.463 5.463 5.463 5.462 5.462 5.462 5.462 5.462 5.461 5.461 5.461 5.461 5.461 5.462 5.463 5.464 5.465 5.466 5.466 5.467 5.468 5.469 5.470 5.471 5.472 5.472 5.473 5.474 5.475 5.476 5.477 5.478 5.479 5.480 5.482 5.483 5.485 5.486 5.488 5.489 5.491 5.492 5.494 5.495 5.497 5.498 5.500 5.501 5.503 5.504 5.506 5.507 5.509 5.512 5.515 5.517 5.520 5.523 5.525 5.528 5.531 5.534 5.536 5.539 5.542 5.545 5.547 5.550 5.553 5.556 5.559 5.562 5.565 5.567 5.570 5.573 5.576 5.579 5.582 5.585 5.588 5.591 5.594 5.597 5.600 5.603 5.606 5.609 5.612 5.615 5.618 5.621 5.624 5.625 5.626 5.627 5.629 5.630 5.631 5.632 5.633 5.634 5.635 5.637 5.638 5.639 5.640 5.642 5.643 5.644 5.646 5.647 5.648 5.666 5.688 5.710 5.732 5.754 5.776 5.797 5.819 5.840 5.862 5.883 5.905 5.926 5.947 5.968 5.989 6.010 6.031 6.052 6.072 6.084 6.087 6.089 6.092 6.094 6.097 6.100 6.102 6.105 6.108 6.110 6.113 6.116 6.119 6.122 6.125 6.128 6.131 6.134 6.137 6.140 6.141 6.143 6.145 6.147 6.149 6.151 6.153 6.154 6.156 6.158 6.160 6.162 6.163 6.165 6.167 6.169 6.170 6.172 6.174 6.176 6.173 6.170 6.166 6.162 6.159 6.155 6.152 6.148 6.145 6.141 6.138 6.134 6.131 6.127 6.124 6.120 6.117 6.113 6.110 6.107 6.105 6.106 6.108 6.109 6.110 6.112 6.113 6.114 6.115 6.116 6.118 6.119 6.120 6.121 6.122 6.123 6.124 6.125 6.127 6.128 6.129 6.134 6.138 6.143 6.147 6.152 6.156 6.160 6.165 6.169 6.173 6.177 6.182 6.186 6.190 6.194 6.198 6.202 6.206 6.210 6.215 6.218 6.221 6.224 6.227 6.230 6.233 6.236 6.239 6.242 6.245 6.248 6.251 6.254 6.257 6.260 6.263 6.267 6.270 6.273 6.276 6.279 6.280 6.281 6.282 6.283 6.284 6.285 6.286 6.287 6.288 6.289 6.290 6.291 6.292 6.293 6.294 6.295 6.296 6.297 6.298 6.299 6.300 6.301 6.302 6.303 6.305 6.306 6.307 6.309 6.310 6.311 6.312 6.314 6.315 6.317 6.318 6.319 6.321 6.322 6.324 6.325 6.327 6.325 6.324 6.323 6.321 6.320 6.319 6.317 6.316 6.314 6.313 6.312 6.310 6.309 6.307 6.306 6.305 6.303 6.302 6.300 6.299 6.298 6.296 6.295 6.294 6.292 6.291 6.290 6.289 6.288 6.287 6.286 6.285 6.284 6.283 6.282 6.281 6.280 6.279 6.278 6.277 6.276 6.276 6.275 6.275 6.274 6.273 6.273 6.272 6.271 6.271 6.270 6.269 6.269 6.268 6.267 6.267 6.266 6.265 6.264 6.263 6.263 6.262 6.260 6.257 6.255 6.253 6.251 6.249 6.247 6.245 6.243 6.241 6.240 6.238 6.236 6.234 6.232 6.231 6.229 6.227 6.226 6.224 6.222 6.221 6.219 6.217 6.216 6.214 6.212 6.210 6.209 6.207 6.205 6.204 6.202 6.200 6.198 6.197 6.195 6.193 6.191 6.190 6.188 6.186 6.184 6.183 6.181 6.179 6.177 6.175 6.173 6.172 6.170 6.168 6.166 6.164 6.162 6.160 6.159 6.157 6.155 6.153 6.151 6.149 6.147 6.145 6.143 6.141 6.139 6.137 6.135 6.133 6.131 6.129 6.127 6.125 6.123 6.122 6.120 6.118 6.116 6.115 6.113 6.111 6.109 6.107 6.105 6.103 6.101 6.099 6.097 6.095 6.093 6.091 6.089 6.087 6.085 6.083 6.081 6.078 6.076 6.074 6.072 6.070 6.068 6.066 6.064 6.062 6.060 6.058 6.056 6.054 6.052 6.050 6.048 6.046 6.044 6.043 6.041 6.039 6.037 6.035 6.033 6.031 6.029 6.027 6.026 6.024 6.022 6.021 6.019 6.017 6.016 6.014 6.013 6.011 6.009 6.008 6.006 6.004 6.003 6.001 6.000 5.998 5.996 5.995 5.993 5.992 5.991 5.991 5.990 5.989 5.988 5.988 5.987 5.985 5.984 5.983 5.982 5.980 5.979 5.977 5.976 5.974 5.972 5.970 5.969 5.967 5.966 5.966 5.965 5.964 5.964 5.963 5.962 5.962 5.961 5.960 5.959 5.959 5.958 5.957 5.956 5.955 5.955 5.954 5.953 5.952 5.951 5.953 5.956 5.959 5.962 5.964 5.967 5.970 5.972 5.974 5.977 5.979 5.981 5.983 5.984 5.986 5.988 5.989 5.991 5.992 5.993 5.994 5.995 5.996 5.997 5.998 6.000 6.001 6.002 6.004 6.005 6.007 6.009 6.010 6.012 6.014 6.016 6.018 6.020 6.023 6.025 6.027 6.030 6.029 6.025 6.021 6.018 6.015 6.012 6.010 6.008 6.006 6.004 6.003 6.002 6.002 6.001 6.001 6.002 6.002 6.003 6.004 6.005 6.007 6.006 6.002 5.998 5.994 5.989 5.984 5.979 5.974 5.969 5.963 5.956 5.950 5.943 5.937 5.930 5.924 5.919 5.913 5.907 5.902 5.897 5.893 5.890 5.887 5.884 5.882 5.879 5.877 5.875 5.872 5.870 5.869 5.867 5.865 5.864 5.862 5.861 5.860 5.859 5.858 5.857 5.856 5.855 5.853 5.851 5.849 5.846 5.843 5.839 5.836 5.832 5.827 5.823 5.818 5.812 5.807 5.801 5.794 5.788 5.781 5.774 5.766 5.758 5.750 5.749 5.748 5.748 5.747 5.746 5.745 5.745 5.744 5.743 5.742 5.742 5.741 5.740 5.739 5.739 5.738 5.737 5.736 5.735 5.734 5.734 5.733 5.732 5.731 5.730 5.729 5.729 5.728 5.727 5.726 5.725 5.724 5.724 5.723 5.722 5.721 5.721 5.723 5.725 5.727 5.729 5.731 5.732 5.733 5.734 5.735 5.735 5.735 5.734 5.734 5.733 5.732 5.730 5.728 5.726 5.724 5.721 5.718 5.715 5.712 5.708 5.704 5.700 5.695 5.695 5.694 5.694 5.693 5.693 5.693 5.692 5.692 5.691 5.691 5.690 5.690 5.690 5.689 5.689 5.689 5.688 5.688 5.688 5.687 5.687 5.687 5.687 5.686 5.686 5.686 5.686 5.686 5.686 5.685 5.685 5.685 5.685 5.685 5.685 5.685 5.684 5.684 5.684 5.684 5.684 5.684 5.683 5.683 5.683 5.683 5.683 5.683 5.683 5.683 5.683 5.683 5.683 5.683 5.683 5.683 5.683 5.683 5.683 5.683 5.686 5.690 5.693 5.697 5.700 5.703 5.705 5.707 5.709 5.710 5.711 5.711 5.711 5.711 5.710 5.709 5.707 5.705 5.703 5.700 5.697 5.693 5.689 5.685 5.680 5.677 5.677 5.678 5.679 5.680 5.681 5.683 5.684 5.685 5.687 5.688 5.689 5.691 5.693 5.694 5.696 5.698 5.700 5.702 5.704 5.706 5.709 5.710 5.711 5.712 5.713 5.714 5.715 5.716 5.717 5.718 5.719 5.719 5.720 5.721 5.722 5.723 5.724 5.725 5.726 5.727 5.728 5.729 5.730 5.731 5.733 5.734 5.736 5.737 5.739 5.741 5.742 5.744 5.746 5.747 5.749 5.751 5.752 5.754 5.756 5.758 5.760 5.762 5.763 5.763 5.764 5.765 5.766 5.767 5.769 5.770 5.771 5.772 5.774 5.775 5.776 5.778 5.779 5.781 5.782 5.784 5.785 5.787 5.789 5.790 5.792 5.794 5.795 5.796 5.797 5.798 5.799 5.800 5.801 5.802 5.803 5.804 5.805 5.806 5.807 5.807 5.808 5.809 5.810 5.811 5.812 5.813 5.814 5.815 5.815 5.816 5.817 5.818 5.819 5.820 5.820 5.821 5.822 5.822 5.823 5.824 5.824 5.825 5.826 5.826 5.827 5.827 5.828 5.828 5.829 5.829 5.830 5.830 5.830 5.830 5.830 5.831 5.831 5.831 5.831 5.832 5.832 5.832 5.833 5.833 5.833 5.834 5.834 5.834 5.834 5.835 5.835 5.835 5.836 5.837 5.838 5.839 5.840 5.840 5.841 5.842 5.843 5.843 5.844 5.845 5.846 5.846 5.847 5.848 5.848 5.849 5.850 5.850 5.851 5.852 5.853 5.855 5.856 5.857 5.859 5.860 5.862 5.863 5.864 5.865 5.867 5.868 5.869 5.870 5.871 5.873 5.874 5.875 5.876 5.877 5.878 5.879 5.881 5.882 5.884 5.885 5.887 5.888 5.889 5.891 5.892 5.893 5.894 5.895 5.896 5.897 5.898 5.899 5.899 5.900 5.901 5.901 5.902 5.904 5.906 5.908 5.911 5.913 5.916 5.919 5.921 5.924 5.927 5.930 5.932 5.935 5.938 5.941 5.944 5.946 5.949 5.952 5.955 5.958 5.961 5.962 5.963 5.963 5.964 5.964 5.965 5.965 5.966 5.966 5.967 5.967 5.968 5.968 5.969 5.969 5.970 5.970 5.971 5.971 5.972 5.972 5.972 5.973 5.973 5.973 5.973 5.973 5.973 5.974 5.974 5.974 5.974 5.974 5.974 5.974 5.975 5.975 5.975 5.975 5.975 5.975 5.975 5.975 5.975 5.975 5.975 5.975 5.974 5.974 5.974 5.973 5.973 5.973 5.972 5.972 5.972 5.971 5.971 5.971 5.970 5.970 5.969 5.969 5.969 5.968 5.968 5.967 5.967 5.967 5.966 5.966 5.965 5.965 5.964 5.964 5.963 5.963 5.962 5.962 5.961 5.961 5.961 5.960 5.960 5.959 5.959 5.958 5.958 5.958 5.957 5.957 5.956 5.956 5.956 5.955 5.955 5.955 5.954 5.954 5.953 5.953 5.953 5.952 5.952 5.952 5.951 5.951 5.951 5.951 5.950 5.950 5.950 5.950 5.950 5.950 5.950 5.950 5.951 5.951 5.951 5.951 5.951 5.951 5.952 5.952 5.952 5.952 5.953 5.953 5.953 5.953 5.954 5.954 5.955 5.955 5.956 5.957 5.957 5.958 5.959 5.959 5.960 5.961 5.962 5.962 5.963 5.964 5.965 5.966 5.966 5.967 5.968 5.969 5.970 5.970 5.971 5.972 5.972 5.972 5.973 5.973 5.973 5.974 5.974 5.975 5.975 5.975 5.976 5.976 5.977 5.977 5.977 5.978 5.978 5.979 5.979 5.980 5.980 5.980 5.980 5.980 5.980 5.980 5.980 5.980 5.980 5.981 5.981 5.981 5.981 5.981 5.981 5.981 5.981 5.981 5.981 5.981 5.981 5.981 5.982 5.982 5.982 5.982 5.982 5.983 5.983 5.983 5.983 5.983 5.984 5.984 5.984 5.984 5.985 5.985 5.985 5.985 5.986 5.986 5.986 5.987 5.987 5.987 5.988 5.988 5.989 5.989 5.990 5.990 5.991 5.991 5.991 5.992 5.992 5.993 5.993 5.994 5.994 5.995 5.995 5.996 5.996 5.996 5.997 5.997 5.998 5.998 5.998 5.998 5.999 5.999 5.999 5.999 5.999 6.000 6.000 6.000 6.000 6.000 6.000 6.001 6.001 6.001 6.001 6.001 6.001 6.001 6.002 6.002 6.001 6.001 6.001 6.001 6.000 6.000 6.000 6.000 5.999 5.999 5.999 5.998 5.998 5.998 5.998 5.997 5.997 5.997 5.996 5.996 5.996 5.996 5.994 5.992 5.990 5.988 5.986 5.984 5.982 5.980 5.978 5.976 5.974 5.973 5.971 5.970 5.968 5.967 5.965 5.964 5.963 5.961 5.960 5.959 5.958 5.956 5.954 5.953 5.951 5.949 5.947 5.946 5.944 5.942 5.940 5.938 5.936 5.934 5.932 5.930 5.928 5.926 5.924 5.921 5.919 5.917 5.915 5.913 5.912 5.911 5.910 5.909 5.908 5.907 5.906 5.905 5.904 5.903 5.902 5.901 5.900 5.899 5.898 5.897 5.897 5.896 5.895 5.894 5.893 5.892 5.891 5.890 5.889 5.887 5.886 5.885 5.884 5.883 5.881 5.880 5.879 5.878 5.877 5.876 5.875 5.874 5.873 5.871 5.870 5.869 5.868 5.867 5.866 5.866 5.864 5.863 5.862 5.861 5.860 5.859 5.858 5.857 5.856 5.855 5.854 5.853 5.852 5.851 5.851 5.850 5.849 5.848 5.847 5.846 5.845 5.844 5.843 5.843 5.842 5.842 5.841 5.841 5.840 5.839 5.839 5.838 5.838 5.837 5.837 5.836 5.835 5.835 5.834 5.833 5.832 5.832 5.831 5.830 5.830 5.829 5.829 5.828 5.828 5.828 5.827 5.827 5.826 5.826 5.825 5.825 5.825 5.824 5.824 5.823 5.823 5.822 5.822 5.821 5.821 5.820 5.820 5.819 5.819 5.818 5.818 5.818 5.817 5.817 5.816 5.816 5.815 5.815 5.814 5.814 5.813 5.813 5.812 5.812 5.811 5.811 5.810 5.810 5.809 5.809 5.808 5.807 5.807 5.807 5.807 5.806 5.806 5.806 5.806 5.805 5.805 5.805 5.805 5.804 5.804 5.804 5.804 5.803 5.803 5.803 5.802 5.802 5.802 5.801 5.801 5.801 5.801 5.800 5.800 5.800 5.799 5.799 5.799 5.799 5.798 5.798 5.798 5.798 5.798 5.797 5.797 5.797 5.797 5.797 5.797 5.797 5.797 5.797 5.797 5.796 5.796 5.796 5.796 5.795 5.795 5.795 5.794 5.794 5.794 5.793 5.793 5.792 5.792 5.792 5.791 5.791 5.790 5.790 5.789 5.789 5.788 5.788 5.789 5.789 5.790 5.790 5.790 5.791 5.791 5.792 5.792 5.792 5.792 5.793 5.793 5.793 5.793 5.793 5.793 5.793 5.794 5.794 5.794 5.794 5.794 5.794 5.794 5.794 5.794 5.794 5.794 5.794 5.794 5.794 5.794 5.793 5.793 5.793 5.793 5.793 5.792 5.792 5.792 5.791 5.791 5.791 5.790 5.790 5.789 5.789 5.789 5.788 5.788 5.787 5.787 5.787 5.786 5.786 5.786 5.785 5.785 5.785 5.784 5.784 5.784 5.783 5.783 5.783 5.783 5.783 5.782 5.782 5.782 5.782 5.782 5.781 5.781 5.781 5.780 5.780 5.780 5.779 5.779 5.778 5.778 5.777 5.777 5.777 5.776 5.776 5.775 5.775 5.774 5.774 5.773 5.773 5.773 5.774 5.774 5.774 5.775 5.775 5.775 5.776 5.777 5.777 5.778 5.778 5.779 5.780 5.780 5.781 5.782 5.783 5.784 5.785 5.785 5.786 5.787 5.789 5.790 5.792 5.793 5.795 5.796 5.798 5.800 5.802 5.804 5.805 5.807 5.809 5.812 5.814 5.816 5.818 5.820 5.823 5.825 5.827 5.829 5.831 5.833 5.833 5.833 5.833 5.833 5.833 5.834 5.834 5.834 5.834 5.834 5.835 5.835 5.835 5.836 5.836 5.837 5.837 5.838 5.839 5.839 5.840 5.841 5.841 5.842 5.844 5.845 5.847 5.848 5.849 5.851 5.852 5.853 5.854 5.855 5.856 5.857 5.858 5.859 5.860 5.861 5.862 5.862 5.863 5.864 5.864 5.865 5.865 5.864 5.856 5.849 5.841 5.833 5.824 5.816 5.807 5.799 5.790 5.781 5.771 5.764 5.757 5.751 5.745 5.739 5.733 5.728 5.723 5.718 5.713 5.709 5.704 5.698 5.685 5.672 5.659 5.645 5.632 5.618 5.604 5.589 5.575 5.560 5.545 5.529 5.514 5.498 5.482 5.466 5.449 5.433 5.416 5.399 5.381 5.364 5.346 5.334 5.336 5.338 5.339 5.341 5.343 5.345 5.347 5.350 5.352 5.354 5.357 5.359 5.362 5.365 5.367 5.370 5.373 5.376 5.379 5.383 5.386 5.389 5.393 5.395 5.395 5.394 5.392 5.390 5.388 5.385 5.383 5.380 5.378 5.375 5.373 5.370 5.367 5.365 5.362 5.359 5.356 5.353 5.350 5.347 5.343 5.340 5.337 5.333 5.328 5.324 5.319 5.315 5.310 5.305 5.301 5.296 5.291 5.286 5.282 5.277 5.272 5.267 5.262 5.257 5.252 5.248 5.243 5.238 5.233 5.228 5.223 5.218 5.212 5.207 5.202 5.197 5.192 5.187 5.182 5.177 5.171 5.166 5.161 5.156 5.151 5.146 5.142 5.138 5.135 5.132 5.128 5.125 5.122 5.118 5.115 5.112 5.110 5.109 5.109 5.108 5.107 5.106 5.105 5.104 5.103 5.102 5.101 5.099 5.098 5.097 5.096 5.094 5.093 5.091 5.090 5.088 5.087 5.085 5.083 5.081 5.080 5.079 5.078 5.078 5.077 5.076 5.075 5.075 5.074 5.073 5.073 5.072 5.072 5.071 5.071 5.071 5.070 5.070 5.070 5.069 5.069 5.069 5.069 5.068 5.068 5.067 5.066 5.065 5.064 5.063 5.062 5.061 5.060 5.059 5.057 5.056 5.055 5.054 5.053 5.052 5.050 5.049 5.048 5.047 5.045 5.044 5.043 5.041 5.040 5.039 5.037 5.036 5.035 5.034 5.032 5.031 5.030 5.029 5.028 5.027 5.025 5.024 5.023 5.022 5.021 5.020 5.019 5.018 5.016 5.015 5.014 5.013 5.012 5.011 5.011 5.011 5.011 5.011 5.011 5.011 5.010 5.010 5.010 5.010 5.010 5.010 5.009 5.009 5.009 5.008 5.007 5.006 5.005 5.004 5.002 5.001 5.000 4.998 4.995 4.991 4.987 4.984 4.980 4.977 4.973 4.970 4.967 4.964 4.962 4.959 4.957 4.954 4.952 4.950 4.948 4.946 4.945 4.943 4.942 4.940 4.939 4.938 4.937 4.938 4.939 4.940 4.941 4.942 4.943 4.944 4.945 4.946 4.946 4.947 4.948 4.949 4.950 4.951 4.952 4.953 4.954 4.955 4.955 4.956 4.957 4.958 4.959 4.960 4.962 4.963 4.965 4.967 4.968 4.970 4.972 4.973 4.975 4.977 4.978 4.980 4.982 4.983 4.985 4.986 4.988 4.989 4.991 4.993 4.994 4.996 4.997 4.999 5.000 5.002 5.003 5.005 5.006 5.008 5.009 5.010 5.012 5.013 5.014 5.015 5.016 5.018 5.019 5.020 5.021 5.022 5.023 5.024 5.025 5.026 5.027 5.028 5.029 5.029 5.030 5.031 5.032 5.033 5.034 5.035 5.035 5.037 5.038 5.039 5.041 5.042 5.043 5.044 5.045 5.046 5.047 5.048 5.049 5.050 5.050 5.051 5.051 5.052 5.059 5.077 5.096 5.117 5.139 5.163 5.189 5.216 5.245 5.276 5.308 5.342 5.378 5.415 5.453 5.494 5.536 5.579 5.625 5.672 5.720 5.770 5.822 5.876 5.931 5.975 6.000 6.026 6.052 6.078 6.105 6.131 6.158 6.184 6.211 6.238 6.266 6.293 6.321 6.348 6.373 6.375 6.377 6.378 6.380 6.381 6.382 6.383 6.384 6.384 6.378 6.357 6.337 6.317 6.299 6.281 6.264 6.247 6.232 6.217 6.203 6.190 6.178 6.166 6.155 6.145 6.136 6.127 6.119 6.112 6.106 6.101 6.096 6.092 6.089 6.089 6.101 6.113 6.123 6.134 6.144 6.153 6.162 6.170 6.178 6.185 6.191 6.197 6.203 6.207 6.212 6.216 6.219 6.221 6.223 6.225 6.226 6.226 6.226 6.225 6.224 6.222 6.219 6.217 6.214 6.211 6.209 6.206 6.204 6.201 6.199 6.196 6.194 6.192 6.189 6.187 6.185 6.183 
6.432 6.429 6.426 6.424 6.424 6.424 6.424 6.424 6.424 6.423 6.423 6.423 6.423 6.423 6.422 6.422 6.422 6.422 6.421 6.421 6.421 6.420 6.420 6.421 6.422 6.423 6.424 6.424 6.425 6.426 6.427 6.428 6.429 6.429 6.430 6.431 6.432 6.433 6.434 6.434 6.435 6.436 6.436 6.437 6.437 6.438 6.438 6.439 6.439 6.440 6.440 6.441 6.441 6.442 6.442 6.443 6.443 6.443 6.444 6.444 6.445 6.445 6.445 6.445 6.445 6.445 6.445 6.445 6.445 6.445 6.446 6.446 6.446 6.446 6.446 6.446 6.446 6.446 6.446 6.446 6.446 6.445 6.444 6.442 6.441 6.441 6.440 6.439 6.439 6.438 6.438 6.438 6.438 6.438 6.438 6.439 6.439 6.440 6.440 6.441 6.427 6.407 6.388 6.369 6.350 6.331 6.313 6.294 6.276 6.257 6.239 6.221 6.203 6.185 6.168 6.150 6.133 6.116 6.098 6.089 6.088 6.088 6.087 6.087 6.086 6.085 6.084 6.083 6.082 6.081 6.079 6.078 6.076 6.075 6.073 6.071 6.069 6.067 6.064 6.064 6.063 6.063 6.063 6.062 6.062 6.061 6.061 6.060 6.060 6.059 6.059 6.058 6.057 6.057 6.056 6.055 6.055 6.054 6.053 6.053 6.052 6.051 6.051 6.050 6.049 6.049 6.048 6.047 6.046 6.046 6.045 6.044 6.044 6.043 6.042 6.041 6.041 6.040 6.040 6.040 6.039 6.039 6.039 6.038 6.038 6.038 6.038 6.037 6.037 6.037 6.036 6.036 6.036 6.035 6.035 6.035 6.034 6.034 6.035 6.035 6.035 6.035 6.035 6.035 6.035 6.035 6.035 6.035 6.036 6.036 6.036 6.036 6.036 6.036 6.036 6.036 6.036 6.036 6.035 6.035 6.034 6.034 6.033 6.033 6.033 6.032 6.032 6.031 6.031 6.030 6.030 6.030 6.029 6.029 6.028 6.028 6.028 6.029 6.029 6.030 6.030 6.030 6.031 6.031 6.032 6.032 6.033 6.033 6.034 6.034 6.035 6.035 6.036 6.036 6.037 6.038 6.038 6.039 6.040 6.041 6.041 6.042 6.043 6.043 6.044 6.045 6.046 6.046 6.047 6.048 6.049 6.050 6.050 6.051 6.052 6.053 6.054 6.055 6.056 6.057 6.058 6.059 6.060 6.061 6.062 6.063 6.064 6.065 6.066 6.067 6.068 6.069 6.070 6.071 6.072 6.073 6.074 6.075 6.076 6.077 6.078 6.079 6.080 6.081 6.082 6.083 6.084 6.085 6.086 6.087 6.088 6.089 6.090 6.091 6.093 6.095 6.096 6.098 6.100 6.102 6.104 6.105 6.107 6.109 6.111 6.113 6.115 6.116 6.118 6.120 6.122 6.124 6.126 6.127 6.129 6.131 6.133 6.135 6.137 6.138 6.140 6.142 6.144 6.146 6.148 6.150 6.151 6.153 6.155 6.157 6.159 6.161 6.163 6.163 6.163 6.163 6.163 6.163 6.163 6.163 6.163 6.163 6.164 6.164 6.164 6.164 6.164 6.164 6.164 6.164 6.164 6.164 6.165 6.165 6.166 6.167 6.167 6.168 6.169 6.169 6.170 6.171 6.171 6.172 6.173 6.173 6.174 6.175 6.175 6.176 6.177 6.177 6.174 6.170 6.166 6.163 6.159 6.155 6.151 6.147 6.144 6.140 6.137 6.133 6.130 6.127 6.123 6.120 6.117 6.114 6.111 6.105 6.086 6.066 6.047 6.028 6.009 5.991 5.973 5.955 5.938 5.920 5.904 5.887 5.871 5.855 5.839 5.824 5.808 5.794 5.779 5.769 5.761 5.754 5.746 5.737 5.729 5.720 5.710 5.701 5.691 5.680 5.670 5.658 5.647 5.635 5.623 5.611 5.598 5.584 5.571 5.568 5.566 5.564 5.562 5.559 5.557 5.555 5.553 5.551 5.549 5.547 5.545 5.543 5.540 5.538 5.536 5.534 5.532 5.529 5.528 5.528 5.528 5.529 5.529 5.529 5.529 5.530 5.530 5.530 5.530 5.530 5.531 5.531 5.531 5.531 5.531 5.532 5.532 5.532 5.528 5.521 5.514 5.507 5.500 5.494 5.488 5.482 5.476 5.471 5.466 5.461 5.456 5.452 5.447 5.443 5.439 5.436 5.432 5.429 5.432 5.436 5.439 5.443 5.447 5.450 5.454 5.458 5.462 5.465 5.469 5.473 5.477 5.481 5.485 5.489 5.493 5.497 5.501 5.505 5.510 5.515 5.521 5.526 5.531 5.537 5.542 5.548 5.553 5.559 5.565 5.570 5.576 5.582 5.588 5.594 5.600 5.606 5.612 5.616 5.617 5.618 5.618 5.619 5.621 5.622 5.623 5.625 5.627 5.629 5.631 5.633 5.636 5.639 5.642 5.645 5.648 5.651 5.655 5.680 5.711 5.742 5.772 5.803 5.833 5.863 5.893 5.923 5.953 5.982 6.011 6.040 6.069 6.097 6.126 6.154 6.182 6.210 6.237 6.255 6.273 6.290 6.307 6.323 6.339 6.354 6.369 6.384 6.398 6.411 6.425 6.437 6.449 6.461 6.473 6.483 6.494 6.504 6.510 6.507 6.504 6.501 6.497 6.494 6.490 6.487 6.483 6.480 6.476 6.472 6.468 6.464 6.460 6.456 6.452 6.448 6.444 6.439 6.431 6.418 6.405 6.393 6.380 6.368 6.357 6.345 6.334 6.323 6.312 6.301 6.291 6.281 6.271 6.262 6.253 6.244 6.235 6.226 6.223 6.222 6.221 6.221 6.220 6.219 6.218 6.217 6.217 6.216 6.215 6.214 6.213 6.212 6.211 6.210 6.209 6.209 6.208 6.207 6.205 6.204 6.203 6.201 6.200 6.198 6.197 6.195 6.194 6.193 6.191 6.190 6.188 6.187 6.185 6.184 6.182 6.181 6.179 6.178 6.177 6.175 6.174 6.173 6.172 6.171 6.170 6.168 6.167 6.166 6.165 6.164 6.163 6.162 6.161 6.160 6.159 6.158 6.156 6.155 6.156 6.156 6.156 6.156 6.156 6.156 6.157 6.157 6.157 6.157 6.157 6.157 6.158 6.158 6.158 6.158 6.158 6.158 6.158 6.156 6.133 6.110 6.088 6.066 6.044 6.023 6.002 5.982 5.961 5.941 5.922 5.902 5.884 5.865 5.847 5.829 5.811 5.794 5.777 5.763 5.760 5.758 5.754 5.751 5.747 5.743 5.739 5.734 5.729 5.724 5.719 5.713 5.707 5.700 5.694 5.687 5.679 5.672 5.664 5.658 5.658 5.658 5.659 5.659 5.659 5.659 5.659 5.659 5.660 5.660 5.660 5.660 5.660 5.660 5.659 5.659 5.659 5.659 5.659 5.659 5.659 5.659 5.659 5.660 5.660 5.660 5.660 5.660 5.660 5.661 5.661 5.661 5.661 5.661 5.661 5.661 5.661 5.662 5.662 5.662 5.661 5.661 5.660 5.660 5.659 5.658 5.658 5.657 5.657 5.656 5.655 5.655 5.654 5.653 5.653 5.652 5.651 5.650 5.650 5.648 5.646 5.644 5.642 5.640 5.637 5.635 5.633 5.631 5.628 5.626 5.624 5.621 5.619 5.617 5.614 5.612 5.609 5.607 5.605 5.602 5.600 5.597 5.595 5.592 5.590 5.587 5.585 5.582 5.580 5.578 5.575 5.573 5.570 5.568 5.566 5.563 5.561 5.558 5.556 5.554 5.552 5.551 5.549 5.548 5.546 5.545 5.543 5.542 5.540 5.539 5.537 5.536 5.534 5.533 5.531 5.530 5.528 5.527 5.525 5.524 5.524 5.523 5.523 5.523 5.523 5.523 5.523 5.523 5.522 5.522 5.522 5.522 5.522 5.522 5.522 5.521 5.521 5.521 5.521 5.521 5.521 5.522 5.523 5.524 5.525 5.526 5.527 5.527 5.528 5.529 5.530 5.531 5.532 5.533 5.534 5.535 5.536 5.537 5.538 5.539 5.540 5.541 5.543 5.544 5.546 5.547 5.549 5.550 5.552 5.553 5.555 5.557 5.558 5.560 5.561 5.563 5.564 5.566 5.568 5.569 5.572 5.574 5.577 5.580 5.582 5.585 5.588 5.591 5.594 5.597 5.599 5.602 5.605 5.608 5.611 5.614 5.617 5.620 5.623 5.626 5.629 5.632 5.635 5.638 5.641 5.644 5.647 5.650 5.653 5.656 5.659 5.662 5.665 5.668 5.671 5.674 5.678 5.681 5.684 5.687 5.690 5.691 5.693 5.694 5.695 5.696 5.697 5.698 5.699 5.701 5.702 5.703 5.704 5.705 5.707 5.708 5.709 5.711 5.712 5.713 5.715 5.732 5.753 5.774 5.796 5.817 5.838 5.859 5.880 5.901 5.922 5.942 5.963 5.984 6.004 6.025 6.045 6.066 6.086 6.106 6.126 6.138 6.140 6.143 6.145 6.147 6.150 6.152 6.155 6.157 6.160 6.162 6.165 6.167 6.170 6.173 6.175 6.178 6.181 6.183 6.186 6.189 6.191 6.192 6.194 6.196 6.198 6.199 6.201 6.203 6.205 6.206 6.208 6.210 6.212 6.213 6.215 6.217 6.219 6.220 6.222 6.224 6.224 6.224 6.225 6.225 6.225 6.225 6.225 6.225 6.226 6.226 6.226 6.226 6.226 6.226 6.226 6.227 6.227 6.227 6.227 6.227 6.228 6.229 6.231 6.232 6.233 6.235 6.236 6.237 6.239 6.240 6.241 6.243 6.244 6.245 6.246 6.248 6.249 6.251 6.252 6.254 6.255 6.259 6.263 6.266 6.270 6.274 6.277 6.281 6.284 6.288 6.291 6.295 6.298 6.302 6.305 6.309 6.312 6.315 6.319 6.322 6.325 6.328 6.331 6.334 6.336 6.339 6.341 6.344 6.346 6.349 6.352 6.354 6.357 6.359 6.362 6.365 6.367 6.370 6.372 6.375 6.377 6.380 6.381 6.382 6.383 6.384 6.385 6.386 6.387 6.388 6.389 6.390 6.391 6.392 6.393 6.394 6.395 6.396 6.397 6.398 6.399 6.399 6.400 6.401 6.402 6.403 6.404 6.405 6.406 6.407 6.407 6.408 6.409 6.410 6.411 6.412 6.413 6.414 6.415 6.417 6.418 6.419 6.420 6.419 6.418 6.417 6.416 6.415 6.413 6.412 6.411 6.410 6.409 6.408 6.407 6.406 6.405 6.404 6.403 6.402 6.401 6.400 6.399 6.397 6.396 6.395 6.394 6.393 6.392 6.392 6.391 6.390 6.389 6.388 6.387 6.386 6.385 6.385 6.384 6.383 6.382 6.382 6.381 6.380 6.379 6.379 6.378 6.377 6.377 6.376 6.375 6.375 6.374 6.373 6.372 6.372 6.371 6.370 6.369 6.368 6.368 6.367 6.366 6.365 6.364 6.362 6.360 6.358 6.356 6.355 6.353 6.351 6.349 6.347 6.346 6.344 6.342 6.341 6.339 6.337 6.336 6.334 6.332 6.331 6.329 6.328 6.326 6.324 6.322 6.321 6.319 6.317 6.315 6.314 6.312 6.310 6.309 6.307 6.305 6.303 6.302 6.300 6.298 6.296 6.295 6.293 6.291 6.289 6.288 6.286 6.284 6.282 6.281 6.279 6.277 6.275 6.273 6.272 6.270 6.268 6.266 6.264 6.263 6.261 6.259 6.257 6.255 6.254 6.252 6.250 6.248 6.246 6.245 6.243 6.241 6.239 6.238 6.236 6.234 6.233 6.231 6.229 6.228 6.226 6.225 6.223 6.222 6.220 6.218 6.217 6.215 6.213 6.212 6.210 6.208 6.206 6.205 6.203 6.201 6.199 6.198 6.196 6.194 6.192 6.190 6.189 6.187 6.185 6.183 6.182 6.180 6.178 6.177 6.175 6.173 6.172 6.170 6.168 6.166 6.165 6.163 6.161 6.160 6.158 6.156 6.155 6.153 6.151 6.150 6.148 6.146 6.145 6.143 6.142 6.140 6.139 6.137 6.136 6.134 6.133 6.131 6.130 6.128 6.127 6.125 6.123 6.122 6.120 6.119 6.117 6.116 6.115 6.114 6.113 6.112 6.110 6.109 6.108 6.107 6.105 6.104 6.103 6.102 6.100 6.099 6.097 6.096 6.094 6.093 6.091 6.090 6.089 6.088 6.088 6.087 6.086 6.085 6.084 6.083 6.082 6.082 6.081 6.080 6.079 6.078 6.077 6.076 6.075 6.074 6.073 6.072 6.071 6.071 6.071 6.071 6.071 6.071 6.071 6.071 6.071 6.070 6.070 6.070 6.070 6.070 6.069 6.069 6.069 6.068 6.068 6.068 6.067 6.067 6.067 6.066 6.066 6.066 6.066 6.066 6.066 6.066 6.066 6.066 6.066 6.066 6.066 6.067 6.067 6.067 6.067 6.067 6.067 6.067 6.067 6.065 6.062 6.058 6.055 6.052 6.050 6.047 6.045 6.044 6.042 6.041 6.040 6.039 6.039 6.039 6.039 6.039 6.040 6.041 6.042 6.043 6.043 6.039 6.036 6.032 6.028 6.024 6.019 6.015 6.010 6.006 5.999 5.994 5.988 5.982 5.977 5.971 5.966 5.961 5.956 5.951 5.947 5.943 5.940 5.937 5.934 5.931 5.929 5.926 5.924 5.921 5.919 5.917 5.915 5.914 5.912 5.910 5.909 5.908 5.907 5.905 5.905 5.904 5.903 5.901 5.899 5.897 5.894 5.891 5.887 5.884 5.880 5.876 5.871 5.866 5.861 5.856 5.850 5.844 5.837 5.831 5.824 5.816 5.809 5.801 5.800 5.799 5.799 5.798 5.797 5.797 5.796 5.795 5.794 5.794 5.793 5.792 5.792 5.791 5.790 5.789 5.789 5.788 5.787 5.786 5.786 5.785 5.784 5.783 5.783 5.782 5.781 5.780 5.780 5.779 5.778 5.777 5.776 5.776 5.775 5.774 5.774 5.776 5.778 5.780 5.782 5.784 5.786 5.787 5.788 5.789 5.789 5.789 5.789 5.788 5.787 5.786 5.785 5.783 5.781 5.779 5.776 5.773 5.770 5.767 5.763 5.759 5.755 5.751 5.751 5.750 5.750 5.750 5.749 5.749 5.749 5.748 5.748 5.748 5.747 5.747 5.747 5.746 5.746 5.746 5.745 5.745 5.745 5.745 5.744 5.744 5.744 5.744 5.744 5.744 5.744 5.744 5.744 5.744 5.743 5.743 5.743 5.743 5.743 5.743 5.743 5.743 5.743 5.742 5.742 5.742 5.742 5.742 5.742 5.742 5.742 5.742 5.742 5.742 5.742 5.742 5.742 5.742 5.742 5.742 5.742 5.742 5.742 5.742 5.745 5.749 5.753 5.757 5.760 5.762 5.765 5.767 5.768 5.769 5.770 5.770 5.770 5.769 5.768 5.767 5.765 5.763 5.761 5.758 5.755 5.751 5.747 5.742 5.737 5.734 5.735 5.735 5.736 5.737 5.738 5.739 5.740 5.742 5.743 5.744 5.746 5.747 5.749 5.750 5.752 5.754 5.755 5.757 5.759 5.761 5.763 5.764 5.765 5.766 5.767 5.768 5.769 5.770 5.771 5.772 5.773 5.773 5.774 5.775 5.776 5.777 5.778 5.779 5.779 5.780 5.781 5.782 5.783 5.784 5.786 5.787 5.788 5.790 5.791 5.793 5.794 5.795 5.797 5.798 5.800 5.801 5.803 5.804 5.806 5.808 5.809 5.811 5.812 5.812 5.813 5.814 5.815 5.816 5.817 5.818 5.819 5.820 5.821 5.823 5.824 5.825 5.827 5.828 5.829 5.831 5.832 5.834 5.835 5.837 5.839 5.840 5.841 5.842 5.843 5.844 5.845 5.846 5.847 5.848 5.849 5.850 5.851 5.852 5.853 5.854 5.855 5.856 5.857 5.858 5.859 5.860 5.861 5.862 5.862 5.863 5.864 5.865 5.865 5.866 5.867 5.867 5.868 5.869 5.869 5.870 5.871 5.871 5.872 5.872 5.873 5.873 5.874 5.874 5.875 5.875 5.875 5.876 5.876 5.876 5.876 5.876 5.877 5.877 5.877 5.877 5.878 5.878 5.878 5.878 5.879 5.879 5.879 5.879 5.880 5.880 5.880 5.880 5.881 5.882 5.883 5.883 5.884 5.885 5.886 5.886 5.887 5.888 5.888 5.889 5.889 5.890 5.891 5.891 5.892 5.892 5.893 5.893 5.894 5.895 5.896 5.897 5.899 5.900 5.901 5.902 5.903 5.904 5.906 5.907 5.908 5.909 5.910 5.911 5.912 5.913 5.914 5.915 5.916 5.917 5.918 5.919 5.919 5.920 5.921 5.921 5.922 5.923 5.923 5.924 5.925 5.925 5.926 5.927 5.927 5.928 5.928 5.929 5.930 5.930 5.931 5.931 5.932 5.932 5.933 5.934 5.935 5.936 5.937 5.938 5.939 5.940 5.941 5.942 5.943 5.944 5.945 5.946 5.947 5.948 5.949 5.950 5.951 5.952 5.953 5.954 5.954 5.955 5.955 5.956 5.957 5.957 5.958 5.958 5.959 5.959 5.960 5.960 5.961 5.962 5.962 5.963 5.963 5.964 5.964 5.965 5.965 5.966 5.966 5.966 5.966 5.966 5.967 5.967 5.967 5.967 5.967 5.968 5.968 5.968 5.968 5.968 5.968 5.969 5.969 5.969 5.969 5.969 5.969 5.969 5.969 5.969 5.968 5.968 5.968 5.967 5.967 5.967 5.966 5.966 5.966 5.965 5.965 5.964 5.964 5.964 5.963 5.963 5.962 5.962 5.962 5.961 5.961 5.960 5.960 5.959 5.959 5.958 5.958 5.957 5.957 5.956 5.956 5.956 5.955 5.955 5.954 5.954 5.953 5.953 5.952 5.952 5.951 5.951 5.951 5.950 5.950 5.950 5.949 5.949 5.948 5.948 5.948 5.947 5.947 5.947 5.946 5.946 5.946 5.945 5.945 5.945 5.944 5.944 5.944 5.944 5.944 5.944 5.944 5.944 5.944 5.944 5.944 5.945 5.945 5.945 5.945 5.945 5.946 5.946 5.946 5.946 5.947 5.947 5.947 5.948 5.948 5.948 5.949 5.950 5.950 5.951 5.952 5.952 5.953 5.954 5.955 5.955 5.956 5.957 5.958 5.958 5.959 5.960 5.961 5.962 5.962 5.963 5.964 5.965 5.966 5.966 5.967 5.967 5.967 5.968 5.968 5.968 5.969 5.969 5.970 5.970 5.970 5.971 5.971 5.972 5.972 5.973 5.973 5.973 5.974 5.974 5.975 5.975 5.975 5.975 5.975 5.975 5.975 5.975 5.975 5.975 5.975 5.976 5.976 5.976 5.976 5.976 5.976 5.976 5.976 5.976 5.976 5.976 5.977 5.977 5.977 5.977 5.977 5.978 5.978 5.978 5.978 5.978 5.979 5.979 5.979 5.979 5.980 5.980 5.980 5.980 5.981 5.981 5.981 5.982 5.982 5.982 5.983 5.983 5.984 5.984 5.984 5.985 5.985 5.986 5.986 5.987 5.987 5.988 5.988 5.989 5.989 5.989 5.990 5.990 5.991 5.991 5.992 5.992 5.992 5.993 5.993 5.993 5.993 5.993 5.994 5.994 5.994 5.994 5.994 5.995 5.995 5.995 5.995 5.995 5.995 5.996 5.996 5.996 5.996 5.996 5.996 5.996 5.996 5.996 5.995 5.995 5.995 5.995 5.994 5.994 5.994 5.993 5.993 5.993 5.992 5.992 5.992 5.991 5.991 5.991 5.991 5.990 5.990 5.990 5.989 5.988 5.987 5.986 5.985 5.984 5.983 5.982 5.982 5.981 5.980 5.979 5.978 5.978 5.977 5.976 5.975 5.975 5.974 5.973 5.973 5.972 5.972 5.971 5.970 5.969 5.968 5.967 5.966 5.965 5.964 5.963 5.963 5.962 5.961 5.960 5.959 5.958 5.957 5.957 5.956 5.955 5.954 5.953 5.952 5.952 5.951 5.950 5.949 5.948 5.947 5.946 5.946 5.945 5.944 5.943 5.942 5.941 5.941 5.940 5.939 5.938 5.937 5.936 5.936 5.935 5.934 5.933 5.932 5.931 5.930 5.929 5.928 5.927 5.925 5.924 5.923 5.922 5.921 5.920 5.919 5.918 5.917 5.916 5.915 5.914 5.913 5.912 5.912 5.911 5.910 5.909 5.908 5.907 5.906 5.905 5.904 5.903 5.902 5.902 5.901 5.900 5.899 5.898 5.897 5.896 5.896 5.895 5.894 5.893 5.892 5.891 5.891 5.890 5.889 5.889 5.888 5.888 5.887 5.887 5.886 5.886 5.885 5.885 5.884 5.884 5.883 5.882 5.882 5.881 5.880 5.880 5.879 5.878 5.878 5.877 5.876 5.876 5.876 5.875 5.875 5.875 5.874 5.874 5.874 5.873 5.873 5.873 5.872 5.872 5.871 5.871 5.871 5.870 5.870 5.869 5.869 5.868 5.868 5.867 5.867 5.867 5.866 5.866 5.866 5.865 5.865 5.865 5.864 5.864 5.863 5.863 5.862 5.862 5.862 5.861 5.861 5.860 5.860 5.859 5.859 5.858 5.858 5.857 5.857 5.857 5.857 5.856 5.856 5.856 5.856 5.855 5.855 5.855 5.855 5.854 5.854 5.854 5.853 5.853 5.853 5.853 5.852 5.852 5.852 5.851 5.851 5.851 5.850 5.850 5.850 5.849 5.849 5.849 5.849 5.848 5.848 5.848 5.848 5.847 5.847 5.847 5.847 5.847 5.847 5.846 5.846 5.846 5.846 5.846 5.846 5.846 5.845 5.845 5.845 5.844 5.844 5.844 5.843 5.843 5.843 5.842 5.842 5.841 5.841 5.841 5.840 5.840 5.839 5.839 5.838 5.838 5.837 5.837 5.837 5.837 5.838 5.838 5.838 5.838 5.838 5.838 5.838 5.838 5.838 5.838 5.838 5.838 5.838 5.838 5.837 5.837 5.837 5.837 5.837 5.836 5.836 5.836 5.836 5.836 5.835 5.835 5.835 5.835 5.835 5.834 5.834 5.834 5.833 5.833 5.832 5.832 5.832 5.831 5.831 5.830 5.830 5.829 5.829 5.828 5.827 5.827 5.826 5.826 5.825 5.825 5.824 5.824 5.823 5.823 5.822 5.822 5.821 5.821 5.821 5.820 5.820 5.819 5.819 5.819 5.818 5.818 5.817 5.817 5.817 5.817 5.816 5.816 5.815 5.815 5.814 5.814 5.814 5.813 5.813 5.812 5.812 5.811 5.811 5.810 5.810 5.809 5.809 5.808 5.808 5.807 5.807 5.806 5.806 5.807 5.807 5.807 5.807 5.807 5.807 5.808 5.808 5.808 5.809 5.809 5.810 5.810 5.811 5.811 5.812 5.812 5.813 5.814 5.814 5.815 5.816 5.817 5.818 5.819 5.820 5.821 5.822 5.824 5.825 5.826 5.828 5.829 5.831 5.832 5.834 5.836 5.837 5.839 5.841 5.843 5.845 5.846 5.848 5.849 5.851 5.851 5.851 5.852 5.852 5.852 5.852 5.852 5.853 5.853 5.853 5.854 5.854 5.855 5.855 5.856 5.856 5.857 5.857 5.858 5.859 5.859 5.860 5.861 5.861 5.863 5.864 5.865 5.866 5.867 5.868 5.869 5.870 5.871 5.872 5.872 5.873 5.874 5.875 5.875 5.876 5.877 5.877 5.878 5.878 5.879 5.879 5.880 5.879 5.873 5.867 5.862 5.856 5.850 5.844 5.837 5.831 5.824 5.818 5.811 5.805 5.800 5.796 5.791 5.787 5.782 5.778 5.775 5.771 5.767 5.764 5.761 5.756 5.747 5.737 5.727 5.718 5.707 5.697 5.687 5.676 5.666 5.655 5.644 5.633 5.621 5.610 5.598 5.587 5.575 5.562 5.550 5.538 5.525 5.513 5.500 5.491 5.490 5.490 5.490 5.489 5.489 5.488 5.487 5.487 5.486 5.485 5.485 5.484 5.483 5.482 5.481 5.480 5.479 5.478 5.477 5.476 5.474 5.473 5.472 5.470 5.470 5.469 5.467 5.466 5.465 5.463 5.462 5.460 5.459 5.457 5.455 5.454 5.452 5.450 5.448 5.446 5.444 5.442 5.439 5.437 5.435 5.432 5.430 5.427 5.424 5.420 5.417 5.413 5.410 5.406 5.403 5.399 5.395 5.392 5.388 5.384 5.381 5.377 5.373 5.369 5.366 5.362 5.358 5.354 5.350 5.346 5.343 5.339 5.335 5.331 5.327 5.323 5.319 5.315 5.311 5.307 5.303 5.299 5.295 5.291 5.287 5.283 5.280 5.277 5.275 5.272 5.270 5.267 5.265 5.262 5.260 5.257 5.256 5.256 5.255 5.255 5.254 5.254 5.253 5.253 5.252 5.251 5.250 5.250 5.249 5.248 5.247 5.246 5.245 5.244 5.243 5.242 5.241 5.240 5.239 5.238 5.237 5.236 5.236 5.236 5.235 5.235 5.235 5.234 5.234 5.234 5.234 5.234 5.234 5.233 5.233 5.233 5.233 5.233 5.233 5.234 5.234 5.234 5.234 5.234 5.234 5.234 5.234 5.233 5.233 5.233 5.233 5.232 5.232 5.232 5.232 5.231 5.231 5.231 5.230 5.230 5.230 5.229 5.229 5.229 5.228 5.228 5.228 5.227 5.227 5.227 5.226 5.226 5.225 5.225 5.224 5.224 5.223 5.223 5.222 5.222 5.221 5.221 5.221 5.220 5.220 5.219 5.219 5.219 5.218 5.218 5.218 5.217 5.217 5.217 5.217 5.217 5.217 5.217 5.217 5.217 5.217 5.217 5.218 5.218 5.218 5.218 5.218 5.218 5.219 5.219 5.219 5.219 5.219 5.220 5.220 5.220 5.220 5.220 5.220 5.219 5.218 5.218 5.217 5.216 5.216 5.215 5.214 5.214 5.213 5.213 5.213 5.212 5.212 5.212 5.211 5.211 5.211 5.211 5.211 5.211 5.211 5.211 5.211 5.212 5.213 5.213 5.214 5.215 5.216 5.216 5.217 5.218 5.219 5.219 5.220 5.221 5.221 5.222 5.223 5.224 5.224 5.225 5.226 5.227 5.227 5.228 5.229 5.230 5.231 5.233 5.234 5.236 5.237 5.239 5.240 5.242 5.243 5.245 5.246 5.248 5.249 5.251 5.252 5.254 5.255 5.256 5.258 5.259 5.261 5.262 5.263 5.265 5.266 5.267 5.269 5.270 5.271 5.273 5.274 5.275 5.276 5.277 5.279 5.280 5.281 5.282 5.283 5.284 5.285 5.285 5.286 5.287 5.288 5.289 5.289 5.290 5.291 5.292 5.292 5.293 5.294 5.294 5.295 5.296 5.296 5.297 5.298 5.299 5.300 5.300 5.301 5.302 5.302 5.303 5.303 5.303 5.304 5.304 5.304 5.305 5.305 5.305 5.310 5.323 5.337 5.352 5.368 5.386 5.404 5.424 5.445 5.468 5.491 5.516 5.542 5.569 5.597 5.626 5.657 5.689 5.722 5.756 5.792 5.828 5.866 5.905 5.946 5.977 5.996 6.015 6.034 6.053 6.072 6.092 6.111 6.130 6.150 6.170 6.190 6.210 6.230 6.250 6.268 6.269 6.270 6.271 6.272 6.273 6.274 6.274 6.275 6.275 6.270 6.255 6.240 6.225 6.212 6.198 6.186 6.174 6.162 6.151 6.141 6.131 6.122 6.114 6.106 6.098 6.091 6.085 6.079 6.074 6.069 6.065 6.062 6.059 6.057 6.057 6.065 6.074 6.082 6.089 6.096 6.103 6.109 6.115 6.121 6.126 6.131 6.135 6.139 6.142 6.145 6.148 6.150 6.152 6.154 6.155 6.156 6.156 6.155 6.155 6.155 6.153 6.151 6.149 6.146 6.144 6.142 6.141 6.139 6.137 6.135 6.133 6.131 6.129 6.128 6.126 6.124 6.122 
6.627 6.626 6.624 6.623 6.623 6.623 6.623 6.623 6.622 6.622 6.622 6.622 6.622 6.622 6.622 6.622 6.621 6.621 6.621 6.621 6.621 6.620 6.620 6.621 6.622 6.622 6.623 6.623 6.624 6.625 6.625 6.626 6.626 6.627 6.628 6.628 6.629 6.629 6.630 6.631 6.631 6.632 6.632 6.632 6.633 6.633 6.633 6.634 6.634 6.634 6.635 6.635 6.635 6.636 6.636 6.636 6.637 6.637 6.637 6.638 6.638 6.638 6.638 6.638 6.638 6.638 6.638 6.639 6.639 6.639 6.639 6.639 6.639 6.639 6.639 6.639 6.639 6.639 6.640 6.640 6.640 6.638 6.637 6.636 6.635 6.634 6.633 6.633 6.632 6.632 6.631 6.631 6.631 6.631 6.631 6.632 6.632 6.633 6.633 6.634 6.620 6.600 6.581 6.562 6.543 6.525 6.506 6.487 6.469 6.451 6.432 6.414 6.396 6.379 6.361 6.343 6.326 6.309 6.291 6.281 6.281 6.281 6.280 6.280 6.279 6.278 6.277 6.276 6.275 6.274 6.273 6.271 6.270 6.268 6.266 6.264 6.262 6.260 6.258 6.257 6.257 6.256 6.256 6.255 6.255 6.254 6.253 6.253 6.252 6.252 6.251 6.250 6.249 6.249 6.248 6.247 6.246 6.246 6.245 6.244 6.243 6.242 6.242 6.241 6.240 6.239 6.238 6.237 6.236 6.236 6.235 6.234 6.233 6.232 6.231 6.231 6.230 6.229 6.228 6.228 6.227 6.227 6.226 6.226 6.225 6.225 6.224 6.224 6.223 6.222 6.222 6.221 6.221 6.220 6.220 6.219 6.219 6.218 6.218 6.218 6.218 6.218 6.218 6.218 6.217 6.217 6.217 6.217 6.217 6.217 6.217 6.216 6.216 6.216 6.216 6.216 6.216 6.215 6.215 6.214 6.213 6.213 6.212 6.212 6.211 6.211 6.210 6.209 6.209 6.208 6.208 6.207 6.207 6.206 6.205 6.205 6.205 6.205 6.205 6.205 6.205 6.205 6.205 6.205 6.206 6.206 6.206 6.206 6.206 6.206 6.206 6.206 6.207 6.207 6.207 6.207 6.208 6.208 6.208 6.209 6.209 6.210 6.210 6.210 6.211 6.211 6.212 6.212 6.213 6.213 6.214 6.214 6.214 6.215 6.215 6.216 6.217 6.217 6.218 6.219 6.219 6.220 6.220 6.221 6.222 6.222 6.223 6.224 6.224 6.225 6.226 6.227 6.227 6.228 6.229 6.229 6.230 6.231 6.232 6.232 6.233 6.234 6.234 6.235 6.236 6.237 6.237 6.238 6.239 6.239 6.240 6.241 6.242 6.242 6.244 6.245 6.246 6.248 6.249 6.251 6.252 6.253 6.255 6.256 6.258 6.259 6.260 6.262 6.263 6.265 6.266 6.268 6.269 6.270 6.272 6.273 6.275 6.276 6.277 6.279 6.280 6.281 6.283 6.284 6.286 6.287 6.289 6.290 6.291 6.293 6.294 6.296 6.297 6.297 6.297 6.297 6.297 6.297 6.297 6.297 6.297 6.297 6.297 6.297 6.297 6.297 6.297 6.297 6.297 6.297 6.297 6.297 6.297 6.298 6.298 6.299 6.299 6.300 6.300 6.301 6.302 6.302 6.303 6.303 6.304 6.304 6.305 6.305 6.306 6.306 6.307 6.307 6.305 6.303 6.301 6.298 6.296 6.294 6.292 6.290 6.287 6.285 6.283 6.281 6.279 6.277 6.275 6.273 6.272 6.270 6.268 6.265 6.253 6.241 6.229 6.217 6.205 6.194 6.183 6.172 6.161 6.150 6.140 6.130 6.120 6.110 6.100 6.091 6.082 6.073 6.064 6.058 6.054 6.049 6.045 6.040 6.036 6.031 6.025 6.020 6.014 6.008 6.002 5.995 5.989 5.982 5.975 5.968 5.960 5.952 5.944 5.943 5.942 5.941 5.940 5.939 5.938 5.937 5.937 5.936 5.935 5.934 5.933 5.932 5.931 5.930 5.929 5.928 5.927 5.926 5.926 5.927 5.927 5.928 5.929 5.929 5.930 5.931 5.932 5.932 5.933 5.934 5.934 5.935 5.936 5.936 5.937 5.938 5.938 5.939 5.937 5.933 5.929 5.925 5.921 5.918 5.915 5.911 5.908 5.905 5.903 5.900 5.897 5.895 5.893 5.891 5.889 5.887 5.885 5.884 5.886 5.888 5.891 5.894 5.896 5.899 5.901 5.904 5.906 5.909 5.912 5.914 5.917 5.920 5.922 5.925 5.928 5.931 5.934 5.937 5.940 5.944 5.947 5.951 5.954 5.958 5.962 5.965 5.969 5.973 5.977 5.981 5.985 5.989 5.993 5.997 6.001 6.005 6.009 6.011 6.009 6.008 6.006 6.005 6.004 6.003 6.002 6.002 6.001 6.001 6.001 6.001 6.001 6.001 6.002 6.002 6.003 6.004 6.005 6.028 6.057 6.087 6.115 6.144 6.173 6.201 6.229 6.258 6.285 6.313 6.341 6.368 6.395 6.422 6.449 6.476 6.502 6.528 6.554 6.565 6.575 6.585 6.595 6.604 6.613 6.622 6.630 6.638 6.645 6.652 6.659 6.666 6.672 6.678 6.683 6.688 6.693 6.697 6.699 6.697 6.694 6.691 6.688 6.685 6.682 6.679 6.675 6.672 6.669 6.665 6.662 6.658 6.654 6.651 6.647 6.643 6.639 6.635 6.627 6.614 6.601 6.588 6.576 6.564 6.552 6.540 6.529 6.518 6.507 6.496 6.486 6.476 6.466 6.456 6.447 6.438 6.429 6.420 6.417 6.416 6.415 6.414 6.413 6.412 6.411 6.410 6.409 6.408 6.407 6.405 6.404 6.403 6.402 6.401 6.400 6.399 6.398 6.396 6.395 6.393 6.391 6.390 6.388 6.386 6.385 6.383 6.381 6.379 6.378 6.376 6.374 6.373 6.371 6.369 6.367 6.365 6.364 6.362 6.360 6.359 6.357 6.355 6.354 6.352 6.351 6.349 6.347 6.346 6.344 6.343 6.341 6.339 6.338 6.336 6.335 6.333 6.331 6.330 6.325 6.320 6.315 6.310 6.306 6.301 6.296 6.291 6.287 6.282 6.277 6.272 6.268 6.263 6.258 6.253 6.248 6.244 6.239 6.232 6.208 6.185 6.163 6.140 6.118 6.097 6.075 6.054 6.034 6.013 5.993 5.974 5.954 5.935 5.916 5.898 5.880 5.862 5.845 5.831 5.829 5.827 5.825 5.822 5.819 5.816 5.813 5.809 5.805 5.800 5.796 5.791 5.786 5.780 5.774 5.768 5.762 5.755 5.748 5.742 5.742 5.742 5.742 5.741 5.741 5.741 5.740 5.740 5.740 5.739 5.739 5.738 5.738 5.737 5.737 5.736 5.736 5.735 5.734 5.734 5.733 5.733 5.733 5.733 5.733 5.732 5.732 5.732 5.732 5.731 5.731 5.731 5.731 5.730 5.730 5.730 5.730 5.729 5.729 5.729 5.728 5.727 5.726 5.725 5.724 5.723 5.723 5.722 5.721 5.720 5.719 5.718 5.717 5.716 5.715 5.714 5.713 5.712 5.711 5.709 5.707 5.705 5.702 5.700 5.698 5.695 5.693 5.691 5.688 5.686 5.684 5.681 5.679 5.676 5.674 5.671 5.669 5.667 5.664 5.662 5.659 5.657 5.654 5.652 5.649 5.647 5.644 5.642 5.639 5.637 5.635 5.632 5.630 5.628 5.625 5.623 5.620 5.618 5.615 5.613 5.612 5.610 5.609 5.607 5.606 5.604 5.603 5.601 5.600 5.598 5.597 5.595 5.594 5.592 5.591 5.589 5.588 5.586 5.585 5.583 5.583 5.583 5.583 5.583 5.583 5.582 5.582 5.582 5.582 5.582 5.582 5.582 5.582 5.582 5.581 5.581 5.581 5.581 5.581 5.581 5.581 5.582 5.583 5.584 5.585 5.586 5.587 5.588 5.589 5.590 5.591 5.592 5.593 5.594 5.595 5.596 5.597 5.598 5.599 5.600 5.601 5.603 5.604 5.606 5.607 5.609 5.610 5.612 5.613 5.615 5.617 5.618 5.620 5.621 5.623 5.625 5.626 5.628 5.630 5.631 5.634 5.637 5.639 5.642 5.645 5.648 5.651 5.654 5.657 5.660 5.663 5.666 5.669 5.672 5.675 5.678 5.681 5.684 5.687 5.690 5.693 5.696 5.699 5.702 5.705 5.709 5.712 5.715 5.718 5.721 5.724 5.727 5.731 5.734 5.737 5.740 5.743 5.747 5.750 5.753 5.757 5.758 5.759 5.760 5.761 5.762 5.763 5.765 5.766 5.767 5.768 5.769 5.771 5.772 5.773 5.775 5.776 5.777 5.779 5.780 5.781 5.798 5.818 5.839 5.860 5.880 5.900 5.921 5.941 5.961 5.981 6.002 6.022 6.042 6.062 6.082 6.101 6.121 6.141 6.161 6.180 6.191 6.194 6.196 6.198 6.200 6.202 6.205 6.207 6.209 6.212 6.214 6.216 6.219 6.221 6.223 6.226 6.228 6.231 6.233 6.235 6.238 6.240 6.241 6.243 6.245 6.246 6.248 6.250 6.251 6.253 6.255 6.257 6.258 6.260 6.262 6.263 6.265 6.267 6.268 6.270 6.272 6.275 6.279 6.283 6.287 6.291 6.295 6.299 6.303 6.306 6.310 6.314 6.318 6.322 6.326 6.329 6.333 6.337 6.340 6.344 6.348 6.351 6.352 6.353 6.355 6.356 6.358 6.359 6.361 6.362 6.364 6.365 6.366 6.368 6.369 6.371 6.373 6.375 6.376 6.378 6.380 6.382 6.385 6.387 6.390 6.393 6.396 6.398 6.401 6.404 6.407 6.409 6.412 6.415 6.418 6.420 6.423 6.426 6.428 6.431 6.434 6.436 6.439 6.441 6.443 6.445 6.447 6.449 6.451 6.454 6.456 6.458 6.460 6.462 6.464 6.466 6.468 6.470 6.473 6.475 6.477 6.479 6.481 6.482 6.483 6.484 6.485 6.486 6.487 6.488 6.489 6.490 6.491 6.492 6.492 6.493 6.494 6.495 6.496 6.497 6.498 6.499 6.500 6.500 6.501 6.501 6.502 6.503 6.503 6.504 6.504 6.505 6.505 6.506 6.507 6.507 6.508 6.509 6.509 6.510 6.510 6.511 6.512 6.512 6.512 6.511 6.510 6.510 6.509 6.508 6.507 6.507 6.506 6.505 6.504 6.504 6.503 6.502 6.502 6.501 6.500 6.499 6.499 6.498 6.497 6.496 6.495 6.495 6.494 6.493 6.493 6.492 6.491 6.491 6.490 6.489 6.489 6.488 6.487 6.487 6.486 6.485 6.485 6.484 6.484 6.483 6.482 6.481 6.481 6.480 6.479 6.478 6.477 6.476 6.476 6.475 6.474 6.473 6.472 6.471 6.471 6.470 6.469 6.468 6.467 6.466 6.465 6.463 6.461 6.459 6.458 6.456 6.454 6.453 6.451 6.450 6.448 6.446 6.445 6.443 6.442 6.440 6.439 6.437 6.436 6.434 6.433 6.431 6.429 6.427 6.426 6.424 6.422 6.420 6.419 6.417 6.415 6.413 6.412 6.410 6.408 6.406 6.405 6.403 6.401 6.399 6.398 6.396 6.394 6.392 6.391 6.389 6.387 6.386 6.384 6.382 6.380 6.379 6.377 6.375 6.374 6.372 6.370 6.368 6.367 6.365 6.363 6.362 6.360 6.358 6.357 6.355 6.354 6.352 6.351 6.349 6.348 6.346 6.345 6.343 6.342 6.340 6.339 6.338 6.336 6.335 6.334 6.332 6.331 6.330 6.328 6.327 6.325 6.324 6.323 6.321 6.320 6.318 6.317 6.315 6.314 6.313 6.311 6.310 6.308 6.307 6.305 6.304 6.303 6.301 6.300 6.298 6.297 6.295 6.294 6.292 6.291 6.289 6.288 6.287 6.285 6.284 6.282 6.281 6.279 6.278 6.276 6.275 6.273 6.272 6.271 6.269 6.268 6.266 6.265 6.264 6.262 6.261 6.259 6.258 6.256 6.255 6.253 6.252 6.250 6.249 6.248 6.246 6.245 6.243 6.242 6.240 6.238 6.237 6.235 6.234 6.232 6.231 6.230 6.228 6.227 6.226 6.224 6.223 6.222 6.220 6.219 6.218 6.217 6.216 6.214 6.213 6.212 6.211 6.210 6.209 6.208 6.207 6.206 6.205 6.204 6.203 6.202 6.201 6.200 6.199 6.198 6.197 6.196 6.195 6.194 6.192 6.191 6.189 6.186 6.183 6.180 6.177 6.175 6.172 6.169 6.167 6.164 6.162 6.159 6.157 6.154 6.152 6.150 6.148 6.145 6.143 6.141 6.139 6.138 6.137 6.136 6.134 6.133 6.132 6.130 6.129 6.127 6.126 6.124 6.122 6.121 6.119 6.117 6.115 6.113 6.111 6.109 6.107 6.105 6.102 6.099 6.095 6.092 6.090 6.087 6.085 6.083 6.081 6.080 6.079 6.078 6.077 6.076 6.076 6.076 6.076 6.077 6.077 6.078 6.079 6.079 6.076 6.073 6.070 6.067 6.063 6.060 6.056 6.052 6.048 6.043 6.038 6.032 6.028 6.023 6.018 6.014 6.009 6.005 6.001 5.997 5.993 5.990 5.987 5.984 5.981 5.978 5.975 5.973 5.971 5.968 5.966 5.964 5.962 5.960 5.959 5.957 5.956 5.955 5.953 5.952 5.952 5.951 5.949 5.947 5.944 5.942 5.939 5.936 5.932 5.928 5.924 5.920 5.915 5.910 5.905 5.899 5.893 5.887 5.880 5.874 5.866 5.859 5.851 5.851 5.850 5.850 5.849 5.848 5.848 5.847 5.846 5.846 5.845 5.845 5.844 5.843 5.843 5.842 5.841 5.841 5.840 5.839 5.839 5.838 5.837 5.837 5.836 5.835 5.835 5.834 5.833 5.832 5.832 5.831 5.830 5.830 5.829 5.828 5.827 5.827 5.829 5.832 5.834 5.836 5.838 5.840 5.841 5.842 5.843 5.843 5.843 5.843 5.843 5.842 5.841 5.840 5.838 5.836 5.834 5.832 5.829 5.826 5.823 5.819 5.815 5.811 5.807 5.807 5.806 5.806 5.806 5.806 5.805 5.805 5.805 5.805 5.804 5.804 5.804 5.804 5.803 5.803 5.803 5.803 5.803 5.803 5.802 5.802 5.802 5.802 5.802 5.802 5.802 5.802 5.802 5.802 5.802 5.802 5.802 5.802 5.801 5.801 5.801 5.801 5.801 5.801 5.801 5.801 5.801 5.801 5.801 5.801 5.801 5.801 5.801 5.801 5.801 5.801 5.801 5.801 5.801 5.801 5.801 5.801 5.801 5.801 5.801 5.805 5.808 5.812 5.816 5.819 5.822 5.824 5.826 5.827 5.828 5.829 5.829 5.829 5.828 5.827 5.826 5.824 5.822 5.819 5.816 5.813 5.809 5.805 5.800 5.795 5.791 5.792 5.793 5.793 5.794 5.795 5.796 5.797 5.798 5.799 5.800 5.802 5.803 5.804 5.806 5.807 5.809 5.811 5.812 5.814 5.816 5.818 5.819 5.820 5.821 5.822 5.822 5.823 5.824 5.825 5.826 5.827 5.827 5.828 5.829 5.830 5.831 5.832 5.832 5.833 5.834 5.835 5.836 5.836 5.838 5.839 5.840 5.841 5.842 5.843 5.845 5.846 5.847 5.848 5.849 5.850 5.852 5.853 5.854 5.856 5.857 5.859 5.860 5.860 5.861 5.861 5.862 5.863 5.864 5.865 5.866 5.867 5.868 5.869 5.870 5.871 5.873 5.874 5.875 5.877 5.878 5.879 5.881 5.882 5.884 5.885 5.887 5.888 5.889 5.890 5.891 5.892 5.893 5.894 5.895 5.896 5.897 5.898 5.899 5.900 5.901 5.902 5.903 5.904 5.905 5.906 5.907 5.908 5.909 5.909 5.910 5.911 5.911 5.912 5.913 5.913 5.914 5.915 5.915 5.916 5.916 5.917 5.917 5.918 5.918 5.919 5.919 5.920 5.920 5.921 5.921 5.921 5.921 5.922 5.922 5.922 5.922 5.923 5.923 5.923 5.923 5.923 5.924 5.924 5.924 5.924 5.924 5.925 5.925 5.925 5.925 5.925 5.926 5.926 5.927 5.928 5.928 5.929 5.929 5.930 5.931 5.931 5.932 5.932 5.933 5.933 5.934 5.934 5.935 5.935 5.936 5.936 5.937 5.937 5.938 5.939 5.940 5.941 5.942 5.943 5.944 5.945 5.946 5.947 5.948 5.949 5.950 5.951 5.952 5.952 5.953 5.954 5.955 5.956 5.957 5.958 5.958 5.958 5.958 5.957 5.957 5.957 5.957 5.958 5.958 5.958 5.958 5.958 5.958 5.958 5.959 5.959 5.959 5.960 5.960 5.961 5.961 5.961 5.961 5.961 5.960 5.959 5.959 5.958 5.957 5.957 5.956 5.955 5.954 5.954 5.953 5.952 5.951 5.950 5.950 5.949 5.948 5.947 5.946 5.945 5.945 5.946 5.946 5.947 5.948 5.948 5.949 5.950 5.950 5.951 5.951 5.952 5.953 5.953 5.954 5.955 5.955 5.956 5.956 5.957 5.958 5.958 5.959 5.959 5.959 5.959 5.960 5.960 5.960 5.960 5.961 5.961 5.961 5.961 5.961 5.962 5.962 5.962 5.962 5.962 5.963 5.963 5.963 5.963 5.963 5.963 5.963 5.962 5.962 5.962 5.961 5.961 5.960 5.960 5.960 5.959 5.959 5.959 5.958 5.958 5.957 5.957 5.957 5.956 5.956 5.955 5.955 5.955 5.954 5.954 5.953 5.953 5.952 5.952 5.951 5.951 5.950 5.950 5.949 5.949 5.948 5.948 5.947 5.947 5.946 5.946 5.945 5.945 5.945 5.944 5.944 5.943 5.943 5.943 5.942 5.942 5.942 5.941 5.941 5.941 5.940 5.940 5.940 5.939 5.939 5.939 5.938 5.938 5.938 5.938 5.937 5.937 5.937 5.938 5.938 5.938 5.938 5.938 5.938 5.939 5.939 5.939 5.939 5.940 5.940 5.940 5.941 5.941 5.941 5.941 5.942 5.942 5.943 5.943 5.944 5.945 5.945 5.946 5.947 5.948 5.948 5.949 5.950 5.951 5.951 5.952 5.953 5.954 5.955 5.955 5.956 5.957 5.958 5.959 5.960 5.960 5.961 5.961 5.962 5.962 5.962 5.963 5.963 5.964 5.964 5.964 5.965 5.965 5.966 5.966 5.966 5.967 5.967 5.968 5.968 5.969 5.969 5.970 5.970 5.970 5.970 5.970 5.970 5.970 5.970 5.970 5.970 5.970 5.970 5.970 5.971 5.971 5.971 5.971 5.971 5.971 5.971 5.971 5.971 5.972 5.972 5.972 5.972 5.972 5.973 5.973 5.973 5.973 5.973 5.974 5.974 5.974 5.974 5.975 5.975 5.975 5.975 5.976 5.976 5.976 5.976 5.977 5.977 5.977 5.978 5.978 5.979 5.979 5.980 5.980 5.981 5.981 5.982 5.982 5.982 5.983 5.983 5.984 5.984 5.985 5.985 5.985 5.986 5.986 5.987 5.987 5.987 5.987 5.988 5.988 5.988 5.988 5.988 5.989 5.989 5.989 5.989 5.989 5.990 5.990 5.990 5.990 5.990 5.990 5.990 5.991 5.991 5.991 5.991 5.990 5.990 5.990 5.990 5.989 5.989 5.989 5.988 5.988 5.988 5.987 5.987 5.987 5.986 5.986 5.986 5.985 5.985 5.985 5.984 5.984 5.984 5.984 5.984 5.984 5.984 5.985 5.985 5.985 5.985 5.985 5.985 5.985 5.986 5.986 5.986 5.986 5.986 5.986 5.986 5.986 5.986 5.986 5.986 5.985 5.985 5.985 5.985 5.985 5.985 5.985 5.985 5.985 5.985 5.985 5.986 5.986 5.986 5.986 5.987 5.987 5.988 5.988 5.988 5.989 5.990 5.990 5.991 5.990 5.989 5.988 5.988 5.987 5.986 5.985 5.985 5.984 5.983 5.982 5.982 5.981 5.980 5.979 5.979 5.978 5.977 5.977 5.976 5.975 5.974 5.974 5.973 5.971 5.970 5.969 5.968 5.967 5.966 5.965 5.964 5.963 5.963 5.962 5.961 5.960 5.959 5.958 5.957 5.956 5.956 5.955 5.954 5.953 5.952 5.952 5.951 5.950 5.949 5.948 5.948 5.947 5.946 5.945 5.944 5.944 5.943 5.942 5.941 5.941 5.940 5.939 5.939 5.938 5.937 5.936 5.936 5.935 5.935 5.934 5.934 5.933 5.933 5.932 5.932 5.932 5.931 5.931 5.930 5.930 5.929 5.928 5.928 5.927 5.927 5.926 5.925 5.925 5.924 5.923 5.923 5.923 5.922 5.922 5.922 5.922 5.921 5.921 5.921 5.920 5.920 5.920 5.919 5.919 5.919 5.918 5.918 5.918 5.917 5.917 5.916 5.916 5.916 5.915 5.915 5.915 5.914 5.914 5.914 5.914 5.913 5.913 5.913 5.912 5.912 5.912 5.911 5.911 5.911 5.910 5.910 5.909 5.909 5.909 5.908 5.908 5.907 5.907 5.907 5.907 5.906 5.906 5.906 5.906 5.905 5.905 5.905 5.905 5.904 5.904 5.904 5.904 5.903 5.903 5.903 5.902 5.902 5.902 5.901 5.901 5.901 5.900 5.900 5.900 5.899 5.899 5.899 5.899 5.898 5.898 5.898 5.898 5.897 5.897 5.897 5.897 5.896 5.896 5.896 5.896 5.896 5.896 5.895 5.895 5.895 5.895 5.894 5.894 5.894 5.893 5.893 5.892 5.892 5.892 5.891 5.891 5.890 5.890 5.890 5.889 5.889 5.888 5.888 5.887 5.887 5.886 5.886 5.886 5.886 5.886 5.886 5.885 5.885 5.885 5.885 5.885 5.884 5.884 5.883 5.883 5.883 5.882 5.882 5.882 5.881 5.881 5.880 5.880 5.879 5.879 5.878 5.878 5.878 5.877 5.877 5.876 5.876 5.875 5.875 5.874 5.874 5.873 5.873 5.872 5.871 5.871 5.870 5.870 5.869 5.868 5.868 5.867 5.866 5.865 5.865 5.864 5.864 5.863 5.862 5.862 5.861 5.860 5.860 5.859 5.859 5.858 5.857 5.857 5.856 5.856 5.855 5.855 5.854 5.854 5.853 5.852 5.852 5.851 5.851 5.851 5.850 5.850 5.849 5.848 5.848 5.847 5.847 5.846 5.846 5.845 5.845 5.844 5.844 5.843 5.843 5.842 5.842 5.841 5.841 5.840 5.840 5.840 5.839 5.839 5.839 5.839 5.839 5.839 5.839 5.839 5.840 5.840 5.840 5.840 5.840 5.841 5.841 5.841 5.842 5.842 5.842 5.843 5.843 5.844 5.844 5.845 5.846 5.847 5.847 5.848 5.849 5.850 5.851 5.852 5.853 5.854 5.855 5.856 5.857 5.859 5.860 5.861 5.863 5.864 5.865 5.866 5.867 5.868 5.869 5.869 5.869 5.870 5.870 5.870 5.871 5.871 5.872 5.872 5.873 5.873 5.874 5.874 5.875 5.875 5.876 5.876 5.877 5.877 5.878 5.879 5.879 5.880 5.881 5.882 5.883 5.883 5.884 5.885 5.886 5.886 5.887 5.888 5.888 5.889 5.889 5.890 5.890 5.891 5.891 5.892 5.892 5.892 5.893 5.893 5.893 5.893 5.889 5.886 5.882 5.878 5.875 5.871 5.867 5.863 5.858 5.854 5.850 5.846 5.843 5.840 5.837 5.834 5.831 5.829 5.826 5.824 5.821 5.819 5.817 5.814 5.808 5.802 5.796 5.789 5.783 5.776 5.770 5.763 5.756 5.750 5.743 5.736 5.729 5.721 5.714 5.707 5.699 5.692 5.684 5.677 5.669 5.661 5.653 5.647 5.645 5.642 5.640 5.637 5.634 5.631 5.627 5.624 5.620 5.616 5.612 5.608 5.604 5.599 5.595 5.590 5.584 5.579 5.574 5.568 5.562 5.556 5.550 5.545 5.543 5.542 5.542 5.542 5.541 5.541 5.540 5.540 5.539 5.538 5.537 5.537 5.536 5.535 5.533 5.532 5.531 5.530 5.528 5.527 5.526 5.524 5.522 5.521 5.518 5.516 5.514 5.511 5.509 5.506 5.504 5.502 5.499 5.497 5.494 5.492 5.489 5.486 5.484 5.481 5.478 5.476 5.473 5.470 5.467 5.465 5.462 5.459 5.456 5.453 5.450 5.448 5.445 5.442 5.439 5.436 5.434 5.431 5.428 5.425 5.423 5.420 5.417 5.416 5.414 5.412 5.411 5.409 5.407 5.406 5.404 5.403 5.402 5.402 5.402 5.402 5.401 5.401 5.401 5.401 5.400 5.400 5.400 5.399 5.399 5.398 5.398 5.398 5.397 5.397 5.396 5.396 5.395 5.395 5.394 5.393 5.393 5.393 5.393 5.393 5.393 5.393 5.393 5.394 5.394 5.394 5.394 5.394 5.395 5.395 5.395 5.396 5.396 5.396 5.397 5.397 5.398 5.398 5.399 5.399 5.400 5.400 5.401 5.401 5.402 5.402 5.403 5.403 5.404 5.404 5.405 5.405 5.406 5.407 5.407 5.408 5.408 5.409 5.410 5.410 5.411 5.411 5.412 5.413 5.413 5.414 5.414 5.414 5.414 5.415 5.415 5.415 5.416 5.416 5.416 5.416 5.417 5.417 5.417 5.418 5.418 5.418 5.419 5.419 5.419 5.420 5.420 5.420 5.421 5.421 5.421 5.422 5.422 5.422 5.423 5.423 5.423 5.424 5.424 5.425 5.425 5.425 5.426 5.427 5.428 5.429 5.430 5.432 5.433 5.435 5.437 5.438 5.440 5.442 5.444 5.446 5.449 5.451 5.453 5.455 5.457 5.459 5.461 5.463 5.464 5.466 5.468 5.470 5.471 5.473 5.474 5.476 5.477 5.478 5.480 5.481 5.482 5.483 5.484 5.485 5.486 5.486 5.487 5.487 5.488 5.488 5.489 5.490 5.490 5.491 5.491 5.492 5.492 5.493 5.493 5.494 5.495 5.495 5.496 5.496 5.497 5.497 5.498 5.499 5.500 5.502 5.503 5.504 5.506 5.507 5.509 5.510 5.511 5.513 5.514 5.515 5.516 5.518 5.519 5.520 5.522 5.523 5.524 5.525 5.527 5.528 5.529 5.530 5.531 5.533 5.534 5.535 5.536 5.537 5.538 5.539 5.540 5.541 5.542 5.543 5.544 5.545 5.546 5.547 5.548 5.548 5.549 5.550 5.550 5.551 5.552 5.552 5.553 5.553 5.554 5.554 5.555 5.555 5.556 5.556 5.557 5.557 5.557 5.558 5.558 5.558 5.558 5.558 5.558 5.558 5.558 5.558 5.558 5.558 5.558 5.558 5.557 5.557 5.560 5.568 5.577 5.586 5.596 5.607 5.619 5.631 5.645 5.659 5.673 5.689 5.705 5.722 5.740 5.758 5.777 5.798 5.818 5.840 5.862 5.885 5.909 5.934 5.959 5.979 5.991 6.003 6.014 6.026 6.038 6.051 6.063 6.075 6.087 6.100 6.112 6.125 6.137 6.150 6.161 6.162 6.162 6.163 6.163 6.163 6.164 6.164 6.164 6.164 6.161 6.151 6.141 6.132 6.123 6.114 6.106 6.098 6.091 6.084 6.077 6.071 6.065 6.060 6.055 6.050 6.045 6.041 6.038 6.034 6.031 6.029 6.027 6.025 6.023 6.023 6.029 6.034 6.039 6.043 6.048 6.052 6.056 6.059 6.063 6.066 6.069 6.071 6.074 6.076 6.078 6.079 6.081 6.082 6.083 6.083 6.084 6.084 6.084 6.084 6.084 6.082 6.081 6.079 6.078 6.076 6.075 6.073 6.072 6.071 6.069 6.068 6.067 6.066 6.064 6.063 6.062 6.061 
6.823 6.822 6.822 6.821 6.821 6.821 6.821 6.821 6.821 6.821 6.821 6.821 6.821 6.821 6.821 6.821 6.821 6.821 6.821 6.821 6.821 6.821 6.821 6.821 6.821 6.822 6.822 6.823 6.823 6.823 6.824 6.824 6.824 6.825 6.825 6.825 6.826 6.826 6.827 6.827 6.827 6.828 6.828 6.828 6.828 6.828 6.829 6.829 6.829 6.829 6.829 6.829 6.830 6.830 6.830 6.830 6.830 6.831 6.831 6.831 6.831 6.831 6.831 6.831 6.832 6.832 6.832 6.832 6.832 6.832 6.832 6.832 6.832 6.832 6.832 6.833 6.833 6.833 6.833 6.833 6.833 6.832 6.830 6.829 6.828 6.827 6.827 6.826 6.825 6.825 6.825 6.824 6.824 6.824 6.825 6.825 6.825 6.826 6.827 6.827 6.813 6.794 6.774 6.755 6.736 6.718 6.699 6.680 6.662 6.644 6.625 6.607 6.589 6.572 6.554 6.536 6.519 6.502 6.484 6.474 6.474 6.474 6.473 6.473 6.472 6.471 6.471 6.470 6.468 6.467 6.466 6.464 6.463 6.461 6.459 6.458 6.456 6.453 6.451 6.451 6.450 6.449 6.449 6.448 6.447 6.447 6.446 6.445 6.445 6.444 6.443 6.442 6.442 6.441 6.440 6.439 6.438 6.437 6.436 6.435 6.434 6.433 6.432 6.431 6.430 6.429 6.428 6.427 6.426 6.426 6.425 6.424 6.423 6.422 6.421 6.420 6.419 6.418 6.417 6.416 6.415 6.415 6.414 6.413 6.412 6.412 6.411 6.410 6.409 6.408 6.408 6.407 6.406 6.405 6.404 6.404 6.403 6.402 6.402 6.402 6.401 6.401 6.401 6.400 6.400 6.399 6.399 6.399 6.398 6.398 6.398 6.397 6.397 6.396 6.396 6.396 6.395 6.395 6.394 6.393 6.392 6.392 6.391 6.390 6.390 6.389 6.388 6.388 6.387 6.386 6.385 6.385 6.384 6.383 6.383 6.382 6.382 6.381 6.381 6.381 6.380 6.380 6.380 6.380 6.379 6.379 6.379 6.379 6.378 6.378 6.378 6.378 6.377 6.377 6.377 6.377 6.377 6.377 6.377 6.377 6.377 6.377 6.377 6.377 6.378 6.378 6.378 6.378 6.378 6.378 6.378 6.378 6.379 6.379 6.379 6.379 6.379 6.380 6.380 6.380 6.381 6.381 6.381 6.382 6.382 6.382 6.383 6.383 6.383 6.384 6.384 6.384 6.385 6.385 6.385 6.386 6.386 6.387 6.387 6.388 6.388 6.388 6.389 6.389 6.390 6.390 6.390 6.391 6.391 6.392 6.392 6.393 6.393 6.393 6.394 6.395 6.396 6.397 6.398 6.399 6.400 6.401 6.402 6.403 6.404 6.405 6.406 6.407 6.408 6.409 6.410 6.411 6.412 6.413 6.414 6.415 6.416 6.417 6.418 6.419 6.420 6.421 6.422 6.423 6.424 6.425 6.426 6.427 6.428 6.428 6.429 6.430 6.431 6.431 6.431 6.431 6.431 6.431 6.431 6.431 6.431 6.431 6.431 6.431 6.430 6.430 6.430 6.430 6.430 6.430 6.430 6.430 6.430 6.430 6.431 6.431 6.432 6.432 6.432 6.433 6.433 6.433 6.434 6.434 6.435 6.435 6.435 6.436 6.436 6.436 6.437 6.437 6.437 6.436 6.435 6.434 6.434 6.433 6.432 6.432 6.431 6.430 6.430 6.429 6.429 6.428 6.427 6.427 6.426 6.426 6.425 6.424 6.420 6.415 6.410 6.406 6.401 6.397 6.393 6.389 6.385 6.381 6.377 6.373 6.369 6.365 6.362 6.358 6.355 6.352 6.348 6.347 6.346 6.345 6.344 6.343 6.342 6.341 6.340 6.339 6.337 6.336 6.334 6.333 6.331 6.329 6.327 6.325 6.323 6.320 6.318 6.318 6.318 6.318 6.319 6.319 6.319 6.320 6.320 6.320 6.321 6.321 6.321 6.321 6.322 6.322 6.322 6.323 6.323 6.323 6.324 6.325 6.326 6.327 6.329 6.330 6.331 6.332 6.333 6.335 6.336 6.337 6.338 6.339 6.340 6.342 6.343 6.344 6.345 6.346 6.346 6.345 6.344 6.343 6.343 6.342 6.341 6.341 6.340 6.340 6.339 6.339 6.339 6.339 6.339 6.338 6.338 6.339 6.339 6.339 6.340 6.341 6.343 6.344 6.346 6.347 6.348 6.350 6.351 6.353 6.354 6.356 6.357 6.359 6.360 6.362 6.363 6.365 6.367 6.368 6.370 6.372 6.374 6.376 6.378 6.379 6.381 6.383 6.385 6.387 6.389 6.391 6.393 6.396 6.398 6.400 6.402 6.404 6.406 6.405 6.402 6.398 6.394 6.391 6.388 6.384 6.381 6.378 6.376 6.373 6.371 6.368 6.366 6.364 6.362 6.360 6.358 6.357 6.355 6.377 6.404 6.431 6.459 6.486 6.512 6.539 6.566 6.592 6.618 6.644 6.670 6.696 6.722 6.747 6.772 6.797 6.822 6.847 6.871 6.874 6.877 6.880 6.883 6.885 6.887 6.889 6.890 6.892 6.893 6.893 6.894 6.894 6.894 6.894 6.893 6.893 6.892 6.890 6.889 6.886 6.884 6.881 6.878 6.876 6.873 6.870 6.867 6.864 6.861 6.858 6.855 6.852 6.848 6.845 6.841 6.838 6.834 6.831 6.823 6.809 6.796 6.784 6.771 6.759 6.747 6.735 6.724 6.712 6.701 6.691 6.680 6.670 6.660 6.650 6.641 6.632 6.623 6.614 6.610 6.609 6.608 6.607 6.606 6.605 6.603 6.602 6.601 6.600 6.598 6.597 6.596 6.594 6.593 6.592 6.590 6.589 6.588 6.586 6.584 6.582 6.580 6.578 6.576 6.574 6.572 6.570 6.568 6.566 6.564 6.562 6.560 6.558 6.556 6.554 6.552 6.550 6.548 6.546 6.544 6.542 6.540 6.538 6.536 6.534 6.531 6.529 6.527 6.525 6.523 6.521 6.519 6.517 6.515 6.513 6.510 6.508 6.506 6.504 6.494 6.484 6.474 6.465 6.455 6.445 6.436 6.426 6.416 6.407 6.397 6.387 6.377 6.368 6.358 6.348 6.339 6.329 6.319 6.307 6.284 6.260 6.237 6.215 6.192 6.170 6.148 6.127 6.106 6.085 6.065 6.045 6.025 6.005 5.986 5.967 5.949 5.931 5.913 5.899 5.898 5.897 5.895 5.893 5.891 5.889 5.886 5.883 5.880 5.877 5.873 5.869 5.864 5.860 5.855 5.849 5.844 5.838 5.832 5.827 5.826 5.825 5.825 5.824 5.823 5.822 5.822 5.821 5.820 5.819 5.818 5.817 5.816 5.815 5.814 5.813 5.812 5.811 5.810 5.809 5.808 5.807 5.807 5.806 5.806 5.805 5.804 5.804 5.803 5.802 5.802 5.801 5.800 5.800 5.799 5.798 5.798 5.797 5.797 5.796 5.795 5.793 5.792 5.791 5.790 5.789 5.787 5.786 5.785 5.784 5.782 5.781 5.780 5.778 5.777 5.776 5.774 5.773 5.772 5.770 5.768 5.765 5.763 5.761 5.758 5.756 5.753 5.751 5.748 5.746 5.744 5.741 5.739 5.736 5.734 5.731 5.729 5.726 5.724 5.721 5.719 5.716 5.714 5.711 5.709 5.706 5.704 5.701 5.699 5.697 5.694 5.692 5.689 5.687 5.685 5.682 5.680 5.677 5.675 5.672 5.671 5.669 5.668 5.666 5.665 5.663 5.662 5.660 5.659 5.657 5.656 5.654 5.653 5.651 5.650 5.648 5.647 5.645 5.644 5.642 5.642 5.642 5.642 5.642 5.642 5.642 5.642 5.642 5.642 5.642 5.642 5.642 5.641 5.641 5.641 5.641 5.641 5.641 5.641 5.641 5.641 5.642 5.643 5.644 5.645 5.646 5.647 5.648 5.649 5.650 5.651 5.652 5.653 5.654 5.655 5.656 5.658 5.659 5.660 5.661 5.662 5.664 5.665 5.667 5.668 5.670 5.672 5.673 5.675 5.677 5.678 5.680 5.682 5.683 5.685 5.687 5.688 5.690 5.692 5.694 5.696 5.699 5.702 5.705 5.708 5.711 5.714 5.717 5.720 5.723 5.726 5.729 5.732 5.735 5.738 5.741 5.745 5.748 5.751 5.754 5.757 5.760 5.764 5.767 5.770 5.773 5.777 5.780 5.783 5.786 5.790 5.793 5.796 5.799 5.803 5.806 5.809 5.813 5.816 5.820 5.823 5.824 5.825 5.826 5.827 5.829 5.830 5.831 5.832 5.833 5.835 5.836 5.837 5.838 5.840 5.841 5.842 5.844 5.845 5.847 5.848 5.864 5.884 5.904 5.923 5.943 5.963 5.983 6.002 6.022 6.041 6.061 6.080 6.100 6.119 6.138 6.158 6.177 6.196 6.215 6.234 6.245 6.247 6.249 6.251 6.253 6.255 6.257 6.259 6.261 6.264 6.266 6.268 6.270 6.272 6.274 6.276 6.278 6.281 6.283 6.285 6.287 6.289 6.290 6.292 6.293 6.295 6.297 6.298 6.300 6.302 6.303 6.305 6.307 6.308 6.310 6.311 6.313 6.315 6.316 6.318 6.320 6.326 6.334 6.342 6.349 6.357 6.365 6.372 6.380 6.387 6.395 6.402 6.410 6.417 6.425 6.432 6.439 6.447 6.454 6.461 6.469 6.473 6.475 6.476 6.478 6.479 6.481 6.482 6.484 6.485 6.487 6.489 6.490 6.492 6.494 6.496 6.498 6.500 6.502 6.504 6.506 6.508 6.510 6.512 6.514 6.516 6.518 6.520 6.522 6.524 6.526 6.528 6.530 6.532 6.533 6.535 6.537 6.539 6.541 6.543 6.545 6.547 6.549 6.551 6.552 6.554 6.556 6.557 6.559 6.561 6.562 6.564 6.566 6.567 6.569 6.571 6.572 6.574 6.575 6.577 6.579 6.580 6.582 6.583 6.584 6.585 6.586 6.587 6.588 6.588 6.589 6.590 6.591 6.592 6.593 6.594 6.595 6.596 6.596 6.597 6.598 6.599 6.600 6.600 6.601 6.601 6.601 6.601 6.602 6.602 6.602 6.602 6.602 6.603 6.603 6.603 6.603 6.604 6.604 6.604 6.604 6.605 6.605 6.605 6.605 6.604 6.604 6.604 6.603 6.603 6.602 6.602 6.602 6.601 6.601 6.600 6.600 6.600 6.599 6.599 6.598 6.598 6.598 6.597 6.597 6.596 6.596 6.595 6.595 6.594 6.594 6.593 6.593 6.592 6.592 6.591 6.591 6.590 6.590 6.590 6.589 6.589 6.588 6.588 6.587 6.586 6.586 6.585 6.584 6.583 6.582 6.581 6.580 6.579 6.578 6.577 6.576 6.576 6.575 6.574 6.573 6.572 6.571 6.570 6.569 6.568 6.567 6.565 6.564 6.562 6.561 6.559 6.558 6.556 6.555 6.554 6.552 6.551 6.549 6.548 6.546 6.545 6.544 6.542 6.541 6.539 6.538 6.536 6.534 6.532 6.531 6.529 6.527 6.525 6.523 6.522 6.520 6.518 6.516 6.514 6.513 6.511 6.509 6.508 6.506 6.504 6.502 6.501 6.499 6.497 6.496 6.494 6.492 6.491 6.489 6.487 6.486 6.484 6.482 6.481 6.479 6.477 6.476 6.474 6.473 6.471 6.470 6.468 6.467 6.465 6.464 6.463 6.461 6.460 6.459 6.457 6.456 6.455 6.454 6.452 6.451 6.450 6.449 6.447 6.446 6.445 6.444 6.443 6.442 6.441 6.440 6.439 6.437 6.436 6.435 6.434 6.433 6.432 6.431 6.430 6.429 6.428 6.427 6.425 6.424 6.423 6.422 6.421 6.420 6.419 6.418 6.416 6.415 6.414 6.413 6.412 6.410 6.409 6.408 6.407 6.405 6.404 6.403 6.402 6.401 6.399 6.398 6.397 6.396 6.394 6.393 6.392 6.391 6.389 6.388 6.387 6.385 6.384 6.383 6.381 6.380 6.379 6.377 6.376 6.374 6.373 6.372 6.370 6.369 6.367 6.366 6.364 6.362 6.360 6.358 6.356 6.355 6.353 6.351 6.350 6.348 6.347 6.345 6.344 6.343 6.342 6.341 6.340 6.339 6.338 6.338 6.336 6.335 6.334 6.333 6.332 6.331 6.330 6.328 6.327 6.326 6.325 6.324 6.323 6.321 6.320 6.319 6.318 6.317 6.315 6.314 6.313 6.312 6.307 6.301 6.295 6.290 6.284 6.279 6.273 6.268 6.263 6.258 6.253 6.249 6.244 6.240 6.235 6.231 6.227 6.223 6.219 6.215 6.212 6.209 6.207 6.205 6.202 6.200 6.197 6.194 6.191 6.188 6.185 6.182 6.178 6.175 6.171 6.168 6.164 6.160 6.156 6.151 6.147 6.143 6.139 6.136 6.133 6.130 6.127 6.125 6.123 6.121 6.119 6.118 6.116 6.115 6.114 6.114 6.113 6.113 6.113 6.114 6.114 6.115 6.116 6.115 6.113 6.111 6.108 6.106 6.103 6.100 6.097 6.094 6.091 6.086 6.082 6.077 6.073 6.069 6.065 6.061 6.057 6.054 6.050 6.047 6.044 6.040 6.037 6.034 6.031 6.028 6.025 6.022 6.020 6.017 6.015 6.013 6.011 6.009 6.007 6.006 6.004 6.003 6.001 6.000 5.999 5.998 5.997 5.995 5.992 5.990 5.987 5.984 5.980 5.976 5.972 5.968 5.964 5.959 5.954 5.948 5.942 5.936 5.930 5.924 5.917 5.910 5.902 5.902 5.901 5.900 5.900 5.899 5.899 5.898 5.898 5.897 5.897 5.896 5.896 5.895 5.894 5.894 5.893 5.893 5.892 5.891 5.891 5.890 5.890 5.889 5.888 5.888 5.887 5.886 5.886 5.885 5.885 5.884 5.883 5.883 5.882 5.881 5.881 5.881 5.883 5.885 5.887 5.890 5.892 5.894 5.895 5.896 5.897 5.897 5.898 5.897 5.897 5.896 5.896 5.894 5.893 5.891 5.889 5.887 5.884 5.881 5.878 5.875 5.871 5.867 5.863 5.863 5.862 5.862 5.862 5.862 5.862 5.862 5.861 5.861 5.861 5.861 5.861 5.861 5.861 5.860 5.860 5.860 5.860 5.860 5.860 5.860 5.860 5.860 5.860 5.860 5.860 5.860 5.860 5.860 5.860 5.860 5.860 5.860 5.860 5.860 5.860 5.860 5.860 5.860 5.860 5.860 5.860 5.860 5.860 5.860 5.860 5.860 5.860 5.860 5.860 5.860 5.860 5.860 5.861 5.861 5.861 5.861 5.861 5.861 5.861 5.864 5.868 5.872 5.876 5.879 5.881 5.883 5.885 5.886 5.887 5.888 5.888 5.888 5.887 5.886 5.884 5.882 5.880 5.877 5.874 5.871 5.867 5.862 5.858 5.852 5.849 5.849 5.850 5.851 5.851 5.852 5.853 5.854 5.855 5.856 5.857 5.858 5.859 5.860 5.862 5.863 5.865 5.866 5.868 5.869 5.871 5.873 5.874 5.875 5.875 5.876 5.877 5.878 5.878 5.879 5.880 5.881 5.881 5.882 5.883 5.884 5.884 5.885 5.886 5.887 5.888 5.888 5.889 5.890 5.891 5.892 5.893 5.894 5.895 5.896 5.896 5.897 5.898 5.899 5.900 5.901 5.902 5.903 5.904 5.905 5.907 5.908 5.909 5.909 5.909 5.909 5.910 5.911 5.912 5.913 5.914 5.915 5.916 5.917 5.918 5.919 5.920 5.921 5.923 5.924 5.925 5.926 5.928 5.929 5.930 5.932 5.933 5.934 5.935 5.936 5.937 5.938 5.939 5.940 5.941 5.942 5.943 5.944 5.945 5.946 5.948 5.949 5.950 5.951 5.952 5.953 5.954 5.955 5.956 5.956 5.957 5.958 5.958 5.959 5.959 5.960 5.961 5.961 5.962 5.962 5.963 5.963 5.964 5.964 5.965 5.965 5.965 5.966 5.966 5.967 5.967 5.967 5.967 5.968 5.968 5.968 5.968 5.968 5.969 5.969 5.969 5.969 5.969 5.969 5.970 5.970 5.970 5.970 5.970 5.970 5.970 5.971 5.971 5.971 5.972 5.972 5.973 5.973 5.974 5.974 5.975 5.975 5.976 5.976 5.977 5.977 5.978 5.978 5.979 5.979 5.979 5.980 5.980 5.981 5.981 5.982 5.983 5.984 5.985 5.985 5.986 5.987 5.988 5.989 5.989 5.990 5.991 5.992 5.992 5.993 5.994 5.995 5.995 5.996 5.997 5.997 5.997 5.996 5.995 5.994 5.994 5.993 5.992 5.992 5.991 5.991 5.990 5.990 5.990 5.990 5.990 5.990 5.990 5.990 5.990 5.990 5.991 5.991 5.990 5.988 5.986 5.984 5.982 5.979 5.977 5.974 5.972 5.969 5.967 5.964 5.962 5.959 5.956 5.954 5.951 5.948 5.946 5.943 5.940 5.937 5.937 5.937 5.938 5.939 5.939 5.940 5.941 5.942 5.942 5.943 5.944 5.944 5.945 5.946 5.946 5.947 5.948 5.948 5.949 5.950 5.950 5.951 5.952 5.952 5.952 5.952 5.953 5.953 5.953 5.954 5.954 5.954 5.954 5.955 5.955 5.955 5.955 5.956 5.956 5.956 5.956 5.957 5.957 5.957 5.957 5.957 5.956 5.956 5.956 5.955 5.955 5.955 5.954 5.954 5.954 5.953 5.953 5.952 5.952 5.952 5.951 5.951 5.950 5.950 5.950 5.949 5.949 5.948 5.948 5.947 5.947 5.946 5.946 5.945 5.945 5.944 5.944 5.943 5.943 5.942 5.942 5.941 5.941 5.940 5.940 5.939 5.939 5.938 5.938 5.938 5.937 5.937 5.937 5.936 5.936 5.935 5.935 5.935 5.934 5.934 5.934 5.933 5.933 5.933 5.933 5.932 5.932 5.932 5.931 5.931 5.931 5.931 5.931 5.931 5.931 5.932 5.932 5.932 5.932 5.933 5.933 5.933 5.933 5.934 5.934 5.934 5.935 5.935 5.935 5.936 5.936 5.936 5.937 5.937 5.938 5.939 5.940 5.940 5.941 5.942 5.943 5.943 5.944 5.945 5.946 5.947 5.947 5.948 5.949 5.950 5.951 5.952 5.952 5.953 5.954 5.955 5.955 5.956 5.956 5.957 5.957 5.957 5.958 5.958 5.959 5.959 5.959 5.960 5.960 5.961 5.961 5.962 5.962 5.963 5.963 5.963 5.964 5.964 5.965 5.965 5.965 5.965 5.965 5.965 5.965 5.965 5.965 5.965 5.965 5.965 5.965 5.966 5.966 5.966 5.966 5.966 5.966 5.966 5.966 5.967 5.967 5.967 5.967 5.967 5.968 5.968 5.968 5.968 5.968 5.969 5.969 5.969 5.969 5.969 5.970 5.970 5.970 5.970 5.971 5.971 5.971 5.972 5.972 5.972 5.973 5.973 5.974 5.974 5.975 5.975 5.975 5.976 5.976 5.977 5.977 5.978 5.978 5.978 5.979 5.979 5.980 5.980 5.981 5.981 5.981 5.982 5.982 5.982 5.982 5.983 5.983 5.983 5.983 5.983 5.984 5.984 5.984 5.984 5.984 5.984 5.985 5.985 5.985 5.985 5.985 5.985 5.985 5.985 5.985 5.985 5.985 5.984 5.984 5.984 5.983 5.983 5.983 5.982 5.982 5.982 5.981 5.981 5.981 5.980 5.980 5.979 5.979 5.979 5.978 5.978 5.978 5.979 5.980 5.981 5.983 5.984 5.985 5.987 5.988 5.989 5.990 5.991 5.992 5.993 5.994 5.994 5.995 5.996 5.997 5.997 5.998 5.998 5.999 5.999 6.000 6.000 6.001 6.002 6.003 6.004 6.005 6.006 6.007 6.008 6.009 6.011 6.012 6.014 6.015 6.017 6.018 6.020 6.022 6.024 6.026 6.028 6.030 6.029 6.028 6.028 6.027 6.026 6.026 6.025 6.025 6.024 6.023 6.023 6.022 6.021 6.021 6.020 6.019 6.019 6.018 6.017 6.017 6.016 6.016 6.015 6.014 6.013 6.012 6.011 6.010 6.009 6.008 6.007 6.007 6.006 6.005 6.004 6.003 6.002 6.002 6.001 6.000 5.999 5.999 5.998 5.997 5.997 5.996 5.995 5.995 5.994 5.993 5.992 5.992 5.991 5.990 5.990 5.989 5.988 5.988 5.987 5.986 5.986 5.985 5.985 5.984 5.983 5.983 5.982 5.982 5.981 5.981 5.980 5.980 5.980 5.979 5.979 5.978 5.978 5.977 5.977 5.977 5.976 5.976 5.975 5.974 5.974 5.973 5.973 5.972 5.972 5.971 5.970 5.970 5.970 5.970 5.969 5.969 5.969 5.969 5.968 5.968 5.968 5.968 5.967 5.967 5.967 5.967 5.966 5.966 5.966 5.965 5.965 5.965 5.964 5.964 5.964 5.963 5.963 5.963 5.963 5.963 5.962 5.962 5.962 5.962 5.961 5.961 5.961 5.961 5.960 5.960 5.960 5.959 5.959 5.959 5.958 5.958 5.958 5.957 5.957 5.957 5.957 5.956 5.956 5.956 5.956 5.956 5.955 5.955 5.955 5.955 5.954 5.954 5.954 5.953 5.953 5.953 5.952 5.952 5.952 5.951 5.951 5.951 5.950 5.950 5.950 5.949 5.949 5.949 5.948 5.948 5.948 5.948 5.947 5.947 5.947 5.947 5.946 5.946 5.946 5.946 5.945 5.945 5.945 5.945 5.945 5.944 5.944 5.944 5.943 5.943 5.942 5.942 5.942 5.941 5.941 5.940 5.940 5.940 5.939 5.939 5.938 5.938 5.937 5.937 5.936 5.936 5.936 5.935 5.935 5.934 5.934 5.933 5.933 5.932 5.932 5.931 5.931 5.930 5.930 5.929 5.928 5.928 5.927 5.926 5.926 5.925 5.924 5.923 5.923 5.922 5.921 5.921 5.920 5.919 5.919 5.918 5.917 5.917 5.916 5.915 5.915 5.914 5.913 5.912 5.912 5.911 5.910 5.909 5.908 5.908 5.907 5.906 5.905 5.904 5.903 5.903 5.902 5.901 5.900 5.900 5.899 5.898 5.898 5.897 5.896 5.895 5.895 5.894 5.893 5.892 5.892 5.891 5.890 5.890 5.889 5.888 5.887 5.887 5.886 5.886 5.885 5.884 5.884 5.883 5.882 5.882 5.881 5.881 5.880 5.879 5.879 5.878 5.878 5.877 5.877 5.876 5.876 5.875 5.875 5.874 5.874 5.873 5.873 5.872 5.872 5.872 5.872 5.871 5.871 5.871 5.871 5.871 5.871 5.871 5.870 5.870 5.871 5.871 5.871 5.871 5.871 5.871 5.871 5.872 5.872 5.872 5.872 5.873 5.873 5.874 5.874 5.874 5.875 5.875 5.876 5.877 5.877 5.878 5.878 5.879 5.880 5.881 5.881 5.882 5.883 5.884 5.884 5.885 5.886 5.886 5.887 5.887 5.888 5.888 5.889 5.889 5.890 5.890 5.891 5.891 5.892 5.892 5.893 5.894 5.894 5.895 5.895 5.896 5.896 5.897 5.898 5.898 5.899 5.899 5.900 5.900 5.901 5.901 5.902 5.902 5.903 5.903 5.904 5.904 5.904 5.905 5.905 5.905 5.905 5.906 5.906 5.906 5.906 5.907 5.907 5.907 5.907 5.905 5.904 5.902 5.901 5.899 5.898 5.896 5.894 5.893 5.891 5.889 5.887 5.886 5.884 5.883 5.882 5.880 5.879 5.878 5.877 5.875 5.874 5.873 5.872 5.869 5.866 5.864 5.861 5.858 5.856 5.853 5.850 5.847 5.844 5.842 5.839 5.836 5.833 5.830 5.827 5.824 5.821 5.818 5.815 5.812 5.809 5.806 5.803 5.799 5.794 5.790 5.785 5.779 5.774 5.768 5.761 5.755 5.748 5.740 5.733 5.725 5.717 5.708 5.699 5.690 5.680 5.671 5.660 5.650 5.639 5.628 5.619 5.617 5.616 5.617 5.618 5.618 5.618 5.619 5.619 5.619 5.619 5.619 5.619 5.619 5.619 5.619 5.619 5.618 5.618 5.618 5.617 5.616 5.616 5.615 5.614 5.613 5.612 5.611 5.609 5.608 5.607 5.606 5.604 5.603 5.602 5.600 5.599 5.597 5.596 5.594 5.593 5.591 5.590 5.588 5.586 5.585 5.583 5.581 5.579 5.578 5.576 5.574 5.573 5.571 5.569 5.568 5.566 5.564 5.563 5.561 5.559 5.558 5.556 5.555 5.554 5.553 5.552 5.552 5.551 5.550 5.549 5.549 5.548 5.548 5.548 5.548 5.548 5.548 5.548 5.548 5.549 5.549 5.549 5.549 5.549 5.549 5.549 5.549 5.549 5.549 5.549 5.549 5.549 5.549 5.549 5.549 5.549 5.549 5.550 5.550 5.551 5.551 5.552 5.552 5.553 5.553 5.554 5.554 5.555 5.556 5.556 5.557 5.558 5.559 5.559 5.560 5.561 5.562 5.563 5.563 5.564 5.565 5.566 5.568 5.569 5.570 5.571 5.573 5.574 5.575 5.577 5.578 5.580 5.581 5.583 5.584 5.586 5.587 5.589 5.590 5.592 5.593 5.595 5.597 5.598 5.600 5.601 5.602 5.603 5.604 5.605 5.606 5.607 5.608 5.609 5.610 5.611 5.612 5.613 5.614 5.615 5.616 5.617 5.618 5.619 5.620 5.621 5.623 5.624 5.625 5.626 5.626 5.627 5.627 5.628 5.628 5.629 5.629 5.630 5.631 5.631 5.632 5.633 5.634 5.635 5.637 5.639 5.642 5.645 5.647 5.650 5.653 5.657 5.660 5.664 5.668 5.674 5.679 5.684 5.689 5.694 5.698 5.703 5.707 5.712 5.716 5.720 5.723 5.727 5.731 5.734 5.737 5.740 5.743 5.746 5.749 5.751 5.753 5.756 5.758 5.758 5.759 5.759 5.759 5.760 5.760 5.761 5.761 5.761 5.762 5.762 5.762 5.763 5.763 5.764 5.764 5.764 5.765 5.765 5.766 5.766 5.766 5.767 5.767 5.768 5.769 5.771 5.772 5.773 5.774 5.776 5.777 5.778 5.779 5.780 5.781 5.783 5.784 5.785 5.786 5.787 5.788 5.789 5.790 5.791 5.792 5.794 5.795 5.796 5.797 5.798 5.799 5.800 5.801 5.802 5.803 5.804 5.805 5.806 5.806 5.807 5.808 5.809 5.809 5.810 5.811 5.811 5.812 5.812 5.813 5.813 5.814 5.814 5.815 5.815 5.815 5.816 5.816 5.816 5.817 5.817 5.817 5.817 5.817 5.816 5.816 5.816 5.815 5.815 5.815 5.814 5.814 5.813 5.813 5.812 5.811 5.811 5.810 5.809 5.810 5.813 5.817 5.820 5.824 5.829 5.834 5.839 5.844 5.850 5.855 5.862 5.868 5.875 5.882 5.890 5.898 5.906 5.915 5.923 5.932 5.942 5.952 5.962 5.972 5.980 5.985 5.990 5.995 6.000 6.005 6.010 6.015 6.020 6.025 6.030 6.035 6.040 6.045 6.050 6.054 6.054 6.054 6.054 6.054 6.054 6.054 6.053 6.053 6.053 6.051 6.047 6.042 6.038 6.034 6.030 6.027 6.023 6.020 6.017 6.014 6.011 6.008 6.006 6.004 6.001 5.999 5.998 5.996 5.994 5.993 5.992 5.991 5.990 5.990 5.990 5.992 5.994 5.995 5.997 5.999 6.000 6.002 6.003 6.004 6.006 6.007 6.008 6.008 6.009 6.010 6.010 6.011 6.011 6.012 6.012 6.012 6.012 6.012 6.012 6.012 6.012 6.011 6.010 6.009 6.008 6.007 6.006 6.006 6.005 6.004 6.003 6.003 6.002 6.001 6.001 6.000 5.999 
7.018 7.019 7.019 7.020 7.020 7.020 7.020 7.020 7.020 7.020 7.020 7.020 7.020 7.021 7.021 7.021 7.021 7.021 7.021 7.021 7.021 7.021 7.021 7.021 7.021 7.021 7.022 7.022 7.022 7.022 7.022 7.022 7.022 7.022 7.023 7.023 7.023 7.023 7.023 7.023 7.023 7.024 7.024 7.024 7.024 7.024 7.024 7.024 7.024 7.024 7.024 7.024 7.024 7.024 7.024 7.024 7.024 7.024 7.024 7.024 7.024 7.025 7.025 7.025 7.025 7.025 7.025 7.025 7.025 7.025 7.025 7.025 7.026 7.026 7.026 7.026 7.026 7.026 7.026 7.027 7.026 7.025 7.024 7.023 7.022 7.021 7.020 7.019 7.019 7.018 7.018 7.018 7.018 7.018 7.018 7.018 7.019 7.019 7.020 7.021 7.006 6.987 6.968 6.949 6.930 6.911 6.892 6.874 6.855 6.837 6.819 6.801 6.783 6.765 6.747 6.729 6.712 6.695 6.677 6.668 6.667 6.667 6.667 6.666 6.665 6.665 6.664 6.663 6.662 6.661 6.659 6.658 6.656 6.655 6.653 6.651 6.649 6.647 6.645 6.644 6.643 6.643 6.642 6.641 6.640 6.640 6.639 6.638 6.637 6.636 6.635 6.635 6.634 6.633 6.632 6.631 6.630 6.629 6.628 6.627 6.625 6.624 6.623 6.622 6.621 6.620 6.619 6.618 6.617 6.615 6.614 6.613 6.612 6.611 6.610 6.609 6.608 6.607 6.606 6.605 6.604 6.602 6.601 6.600 6.599 6.598 6.597 6.596 6.595 6.594 6.593 6.592 6.591 6.590 6.589 6.588 6.587 6.586 6.586 6.585 6.585 6.584 6.583 6.583 6.582 6.582 6.581 6.580 6.580 6.579 6.579 6.578 6.577 6.577 6.576 6.576 6.575 6.574 6.573 6.572 6.572 6.571 6.570 6.569 6.568 6.567 6.567 6.566 6.565 6.564 6.563 6.562 6.561 6.561 6.560 6.559 6.558 6.558 6.557 6.556 6.556 6.555 6.554 6.554 6.553 6.552 6.552 6.551 6.551 6.550 6.549 6.549 6.548 6.547 6.547 6.546 6.546 6.546 6.546 6.545 6.545 6.545 6.545 6.545 6.544 6.544 6.544 6.544 6.543 6.543 6.543 6.543 6.543 6.543 6.542 6.542 6.542 6.542 6.542 6.542 6.542 6.542 6.542 6.542 6.542 6.542 6.542 6.542 6.542 6.542 6.542 6.542 6.542 6.542 6.542 6.542 6.543 6.543 6.543 6.543 6.543 6.543 6.543 6.543 6.543 6.544 6.544 6.544 6.544 6.544 6.544 6.544 6.544 6.544 6.545 6.546 6.546 6.547 6.547 6.548 6.549 6.549 6.550 6.551 6.551 6.552 6.552 6.553 6.553 6.554 6.555 6.555 6.556 6.556 6.557 6.557 6.558 6.558 6.559 6.559 6.560 6.560 6.561 6.561 6.562 6.562 6.563 6.563 6.564 6.564 6.565 6.565 6.566 6.566 6.565 6.565 6.565 6.565 6.565 6.565 6.564 6.564 6.564 6.564 6.564 6.564 6.564 6.563 6.563 6.563 6.563 6.563 6.563 6.563 6.563 6.564 6.564 6.564 6.564 6.564 6.565 6.565 6.565 6.565 6.566 6.566 6.566 6.566 6.566 6.567 6.567 6.567 6.568 6.568 6.569 6.570 6.571 6.572 6.573 6.574 6.575 6.575 6.576 6.577 6.578 6.579 6.580 6.580 6.581 6.582 6.583 6.584 6.587 6.589 6.592 6.595 6.598 6.600 6.603 6.605 6.608 6.611 6.613 6.616 6.618 6.621 6.623 6.626 6.628 6.631 6.633 6.636 6.638 6.641 6.644 6.647 6.649 6.652 6.655 6.658 6.661 6.664 6.667 6.670 6.673 6.676 6.679 6.682 6.685 6.688 6.691 6.693 6.695 6.696 6.697 6.699 6.700 6.702 6.703 6.705 6.706 6.708 6.709 6.711 6.713 6.714 6.716 6.717 6.719 6.720 6.722 6.724 6.725 6.727 6.729 6.730 6.732 6.734 6.735 6.737 6.739 6.740 6.742 6.744 6.745 6.747 6.748 6.750 6.752 6.753 6.755 6.757 6.760 6.762 6.764 6.766 6.768 6.770 6.772 6.774 6.776 6.778 6.780 6.782 6.784 6.786 6.788 6.790 6.792 6.794 6.794 6.795 6.795 6.795 6.795 6.796 6.796 6.796 6.796 6.797 6.797 6.797 6.798 6.798 6.798 6.798 6.799 6.799 6.799 6.800 6.800 6.800 6.800 6.801 6.801 6.801 6.801 6.801 6.802 6.802 6.802 6.802 6.802 6.802 6.803 6.803 6.803 6.803 6.803 6.800 6.794 6.788 6.783 6.777 6.771 6.766 6.760 6.755 6.750 6.745 6.740 6.736 6.731 6.727 6.722 6.718 6.714 6.710 6.706 6.725 6.751 6.776 6.802 6.827 6.852 6.877 6.902 6.927 6.951 6.976 7.000 7.024 7.048 7.072 7.095 7.119 7.142 7.166 7.188 7.184 7.180 7.175 7.171 7.166 7.161 7.156 7.151 7.146 7.140 7.134 7.129 7.123 7.117 7.110 7.104 7.097 7.091 7.084 7.078 7.076 7.074 7.071 7.069 7.067 7.064 7.062 7.059 7.056 7.054 7.051 7.048 7.045 7.042 7.039 7.036 7.033 7.030 7.026 7.018 7.005 6.992 6.979 6.967 6.954 6.942 6.930 6.919 6.907 6.896 6.886 6.875 6.865 6.855 6.845 6.835 6.826 6.817 6.808 6.804 6.803 6.802 6.800 6.799 6.797 6.796 6.794 6.793 6.791 6.790 6.789 6.787 6.785 6.784 6.782 6.781 6.779 6.778 6.776 6.774 6.772 6.769 6.767 6.765 6.763 6.760 6.758 6.756 6.753 6.751 6.749 6.746 6.744 6.742 6.740 6.737 6.735 6.733 6.730 6.728 6.725 6.723 6.720 6.718 6.715 6.712 6.710 6.707 6.705 6.702 6.700 6.697 6.694 6.692 6.689 6.686 6.684 6.681 6.678 6.663 6.649 6.634 6.619 6.604 6.590 6.575 6.560 6.546 6.531 6.517 6.502 6.487 6.473 6.458 6.443 6.429 6.414 6.399 6.383 6.359 6.336 6.312 6.289 6.266 6.244 6.222 6.200 6.178 6.157 6.136 6.116 6.095 6.075 6.056 6.037 6.018 5.999 5.981 5.966 5.966 5.966 5.965 5.964 5.963 5.962 5.960 5.958 5.956 5.953 5.950 5.947 5.943 5.939 5.935 5.931 5.926 5.921 5.916 5.911 5.910 5.909 5.908 5.907 5.905 5.904 5.903 5.901 5.900 5.899 5.897 5.896 5.894 5.893 5.891 5.890 5.888 5.887 5.885 5.884 5.883 5.881 5.880 5.879 5.878 5.877 5.876 5.875 5.874 5.873 5.872 5.871 5.870 5.869 5.868 5.867 5.866 5.865 5.864 5.863 5.861 5.860 5.858 5.857 5.855 5.854 5.852 5.851 5.849 5.847 5.846 5.844 5.843 5.841 5.839 5.838 5.836 5.834 5.833 5.831 5.828 5.826 5.824 5.821 5.819 5.816 5.814 5.811 5.809 5.806 5.804 5.801 5.799 5.796 5.793 5.791 5.788 5.786 5.783 5.781 5.778 5.776 5.773 5.771 5.768 5.766 5.763 5.761 5.759 5.756 5.754 5.751 5.749 5.746 5.744 5.741 5.739 5.737 5.734 5.732 5.730 5.729 5.727 5.726 5.724 5.723 5.721 5.720 5.718 5.717 5.715 5.714 5.712 5.711 5.709 5.708 5.706 5.705 5.703 5.702 5.702 5.702 5.702 5.702 5.702 5.702 5.702 5.702 5.701 5.701 5.701 5.701 5.701 5.701 5.701 5.701 5.701 5.701 5.701 5.701 5.702 5.703 5.704 5.705 5.706 5.707 5.708 5.709 5.710 5.711 5.712 5.713 5.714 5.715 5.716 5.717 5.718 5.720 5.721 5.722 5.723 5.725 5.726 5.728 5.730 5.731 5.733 5.735 5.736 5.738 5.740 5.742 5.743 5.745 5.747 5.749 5.750 5.752 5.754 5.756 5.758 5.761 5.764 5.767 5.770 5.773 5.776 5.780 5.783 5.786 5.789 5.792 5.795 5.799 5.802 5.805 5.808 5.812 5.815 5.818 5.822 5.825 5.828 5.831 5.835 5.838 5.841 5.845 5.848 5.852 5.855 5.858 5.862 5.865 5.868 5.872 5.875 5.879 5.882 5.886 5.889 5.890 5.892 5.893 5.894 5.895 5.896 5.897 5.899 5.900 5.901 5.902 5.904 5.905 5.906 5.908 5.909 5.910 5.912 5.913 5.915 5.930 5.949 5.968 5.987 6.006 6.025 6.044 6.063 6.082 6.101 6.120 6.139 6.158 6.176 6.195 6.214 6.232 6.251 6.269 6.288 6.299 6.300 6.302 6.304 6.306 6.308 6.310 6.312 6.314 6.316 6.317 6.319 6.321 6.323 6.325 6.327 6.329 6.331 6.332 6.334 6.336 6.338 6.339 6.341 6.342 6.344 6.345 6.347 6.349 6.350 6.352 6.353 6.355 6.356 6.358 6.360 6.361 6.363 6.364 6.366 6.368 6.377 6.389 6.400 6.412 6.423 6.434 6.446 6.457 6.468 6.480 6.491 6.502 6.513 6.524 6.535 6.546 6.557 6.568 6.579 6.589 6.596 6.598 6.599 6.601 6.602 6.604 6.605 6.607 6.609 6.611 6.613 6.614 6.616 6.618 6.620 6.623 6.625 6.627 6.630 6.632 6.634 6.635 6.637 6.638 6.639 6.640 6.641 6.642 6.643 6.645 6.646 6.647 6.648 6.649 6.651 6.652 6.653 6.654 6.655 6.657 6.658 6.659 6.660 6.662 6.663 6.664 6.665 6.667 6.668 6.669 6.670 6.671 6.673 6.674 6.675 6.676 6.677 6.678 6.680 6.681 6.682 6.683 6.684 6.685 6.686 6.686 6.687 6.688 6.689 6.690 6.691 6.692 6.692 6.693 6.694 6.695 6.696 6.697 6.698 6.698 6.699 6.700 6.700 6.700 6.700 6.700 6.700 6.700 6.700 6.700 6.700 6.700 6.699 6.699 6.699 6.699 6.699 6.699 6.698 6.698 6.698 6.698 6.698 6.698 6.698 6.698 6.698 6.697 6.697 6.697 6.697 6.697 6.697 6.697 6.697 6.697 6.697 6.697 6.697 6.697 6.697 6.697 6.697 6.696 6.696 6.696 6.696 6.695 6.695 6.695 6.695 6.694 6.694 6.694 6.694 6.693 6.693 6.693 6.692 6.692 6.692 6.692 6.691 6.691 6.690 6.689 6.688 6.687 6.686 6.685 6.684 6.683 6.682 6.681 6.680 6.679 6.678 6.677 6.676 6.675 6.674 6.673 6.672 6.671 6.671 6.669 6.668 6.667 6.665 6.664 6.663 6.661 6.660 6.659 6.658 6.656 6.655 6.654 6.652 6.651 6.650 6.648 6.647 6.646 6.645 6.643 6.641 6.639 6.637 6.635 6.634 6.632 6.630 6.628 6.626 6.625 6.623 6.621 6.619 6.617 6.616 6.614 6.612 6.611 6.609 6.607 6.605 6.604 6.602 6.600 6.599 6.597 6.596 6.594 6.592 6.591 6.589 6.588 6.586 6.585 6.583 6.582 6.580 6.579 6.577 6.576 6.574 6.573 6.572 6.571 6.570 6.569 6.568 6.567 6.565 6.564 6.563 6.562 6.561 6.560 6.559 6.558 6.557 6.556 6.555 6.554 6.554 6.553 6.552 6.551 6.550 6.550 6.549 6.548 6.547 6.546 6.546 6.545 6.544 6.543 6.543 6.542 6.541 6.540 6.540 6.539 6.538 6.537 6.537 6.536 6.535 6.534 6.533 6.532 6.531 6.530 6.529 6.528 6.527 6.526 6.525 6.524 6.523 6.522 6.521 6.520 6.519 6.518 6.517 6.516 6.514 6.513 6.512 6.511 6.510 6.509 6.507 6.506 6.505 6.504 6.502 6.501 6.500 6.498 6.497 6.496 6.494 6.493 6.492 6.490 6.488 6.486 6.483 6.481 6.479 6.477 6.475 6.473 6.471 6.470 6.468 6.467 6.466 6.465 6.464 6.463 6.462 6.461 6.461 6.461 6.459 6.458 6.457 6.456 6.454 6.453 6.452 6.451 6.449 6.448 6.447 6.445 6.444 6.443 6.441 6.440 6.439 6.437 6.436 6.435 6.433 6.432 6.425 6.416 6.408 6.399 6.391 6.383 6.375 6.367 6.359 6.352 6.345 6.338 6.331 6.325 6.318 6.312 6.306 6.300 6.295 6.289 6.284 6.280 6.277 6.274 6.270 6.266 6.262 6.258 6.254 6.249 6.245 6.240 6.235 6.229 6.224 6.218 6.212 6.206 6.200 6.194 6.187 6.180 6.175 6.172 6.170 6.167 6.165 6.162 6.160 6.158 6.157 6.155 6.154 6.153 6.152 6.151 6.151 6.151 6.150 6.150 6.151 6.151 6.152 6.151 6.150 6.148 6.146 6.144 6.142 6.140 6.138 6.136 6.133 6.129 6.126 6.122 6.119 6.115 6.112 6.109 6.106 6.103 6.100 6.097 6.094 6.090 6.087 6.083 6.080 6.077 6.074 6.071 6.069 6.066 6.064 6.061 6.059 6.057 6.055 6.054 6.052 6.051 6.049 6.048 6.047 6.046 6.044 6.042 6.040 6.038 6.035 6.032 6.028 6.025 6.021 6.017 6.012 6.008 6.003 5.997 5.992 5.986 5.980 5.974 5.967 5.960 5.953 5.952 5.952 5.951 5.951 5.951 5.950 5.950 5.949 5.949 5.948 5.948 5.947 5.947 5.946 5.946 5.945 5.945 5.944 5.944 5.943 5.942 5.942 5.941 5.941 5.940 5.940 5.939 5.939 5.938 5.937 5.937 5.936 5.936 5.935 5.934 5.934 5.934 5.936 5.939 5.941 5.943 5.946 5.948 5.949 5.950 5.951 5.952 5.952 5.952 5.952 5.951 5.950 5.949 5.948 5.946 5.944 5.942 5.939 5.937 5.934 5.930 5.927 5.923 5.919 5.919 5.919 5.918 5.918 5.918 5.918 5.918 5.918 5.918 5.918 5.918 5.918 5.918 5.918 5.918 5.918 5.918 5.918 5.918 5.918 5.918 5.918 5.918 5.918 5.918 5.918 5.918 5.918 5.918 5.918 5.918 5.918 5.918 5.918 5.918 5.918 5.918 5.918 5.918 5.919 5.919 5.919 5.919 5.919 5.919 5.919 5.919 5.919 5.919 5.919 5.919 5.920 5.920 5.920 5.920 5.920 5.920 5.920 5.920 5.920 5.924 5.927 5.931 5.935 5.938 5.941 5.943 5.944 5.946 5.947 5.947 5.947 5.947 5.946 5.945 5.943 5.941 5.939 5.936 5.933 5.929 5.925 5.920 5.915 5.910 5.906 5.907 5.907 5.908 5.908 5.909 5.910 5.910 5.911 5.912 5.913 5.914 5.915 5.916 5.917 5.919 5.920 5.921 5.923 5.924 5.926 5.928 5.928 5.929 5.930 5.931 5.931 5.932 5.933 5.933 5.934 5.935 5.935 5.936 5.937 5.938 5.938 5.939 5.940 5.941 5.941 5.942 5.943 5.944 5.944 5.945 5.946 5.946 5.947 5.948 5.948 5.949 5.950 5.951 5.951 5.952 5.953 5.953 5.954 5.955 5.956 5.957 5.958 5.958 5.958 5.958 5.959 5.959 5.960 5.961 5.962 5.963 5.964 5.965 5.966 5.967 5.968 5.969 5.970 5.971 5.972 5.973 5.975 5.976 5.977 5.978 5.980 5.981 5.982 5.983 5.984 5.985 5.986 5.987 5.988 5.989 5.990 5.991 5.992 5.993 5.994 5.995 5.996 5.997 5.998 5.999 6.001 6.002 6.003 6.003 6.004 6.004 6.005 6.005 6.006 6.007 6.007 6.008 6.008 6.008 6.009 6.009 6.010 6.010 6.011 6.011 6.011 6.012 6.012 6.012 6.013 6.013 6.013 6.013 6.014 6.014 6.014 6.014 6.014 6.014 6.015 6.015 6.015 6.015 6.015 6.015 6.015 6.015 6.016 6.016 6.016 6.016 6.016 6.016 6.017 6.017 6.018 6.018 6.019 6.019 6.019 6.020 6.020 6.020 6.021 6.021 6.022 6.022 6.022 6.023 6.023 6.023 6.024 6.024 6.024 6.025 6.026 6.026 6.027 6.028 6.028 6.029 6.029 6.030 6.031 6.031 6.032 6.032 6.033 6.034 6.034 6.035 6.035 6.036 6.037 6.037 6.036 6.034 6.033 6.031 6.030 6.028 6.027 6.026 6.025 6.024 6.023 6.022 6.022 6.021 6.021 6.020 6.020 6.020 6.020 6.020 6.021 6.021 6.019 6.016 6.012 6.008 6.004 6.000 5.996 5.992 5.988 5.984 5.979 5.975 5.971 5.966 5.962 5.957 5.953 5.948 5.943 5.939 5.934 5.929 5.928 5.929 5.930 5.930 5.931 5.932 5.933 5.933 5.934 5.935 5.936 5.936 5.937 5.938 5.939 5.939 5.940 5.941 5.942 5.942 5.943 5.944 5.944 5.945 5.945 5.945 5.946 5.946 5.946 5.947 5.947 5.947 5.948 5.948 5.948 5.949 5.949 5.949 5.950 5.950 5.950 5.950 5.951 5.951 5.951 5.951 5.950 5.950 5.950 5.949 5.949 5.949 5.948 5.948 5.947 5.947 5.947 5.946 5.946 5.946 5.945 5.945 5.944 5.944 5.943 5.943 5.943 5.942 5.941 5.941 5.940 5.940 5.939 5.939 5.938 5.938 5.937 5.937 5.936 5.936 5.935 5.935 5.934 5.934 5.933 5.933 5.932 5.932 5.931 5.931 5.931 5.930 5.930 5.930 5.929 5.929 5.929 5.928 5.928 5.928 5.927 5.927 5.927 5.926 5.926 5.926 5.926 5.925 5.925 5.925 5.925 5.925 5.925 5.925 5.925 5.925 5.926 5.926 5.926 5.926 5.927 5.927 5.927 5.928 5.928 5.928 5.929 5.929 5.929 5.930 5.930 5.931 5.931 5.932 5.932 5.933 5.934 5.935 5.935 5.936 5.937 5.938 5.939 5.939 5.940 5.941 5.942 5.943 5.943 5.944 5.945 5.946 5.947 5.948 5.949 5.949 5.950 5.950 5.951 5.951 5.952 5.952 5.952 5.953 5.953 5.954 5.954 5.955 5.955 5.955 5.956 5.956 5.957 5.957 5.958 5.958 5.959 5.959 5.959 5.959 5.959 5.960 5.960 5.960 5.960 5.960 5.960 5.960 5.960 5.960 5.960 5.960 5.961 5.961 5.961 5.961 5.961 5.961 5.961 5.962 5.962 5.962 5.962 5.962 5.962 5.963 5.963 5.963 5.963 5.963 5.964 5.964 5.964 5.964 5.965 5.965 5.965 5.965 5.966 5.966 5.966 5.966 5.967 5.967 5.968 5.968 5.969 5.969 5.969 5.970 5.970 5.971 5.971 5.972 5.972 5.972 5.973 5.973 5.974 5.974 5.974 5.975 5.975 5.976 5.976 5.976 5.977 5.977 5.977 5.977 5.977 5.978 5.978 5.978 5.978 5.978 5.979 5.979 5.979 5.979 5.979 5.979 5.979 5.980 5.980 5.980 5.980 5.980 5.980 5.980 5.979 5.979 5.979 5.978 5.978 5.977 5.977 5.977 5.976 5.976 5.976 5.975 5.975 5.974 5.974 5.974 5.973 5.973 5.972 5.972 5.972 5.974 5.976 5.979 5.981 5.984 5.986 5.988 5.990 5.992 5.994 5.996 5.998 6.000 6.002 6.003 6.005 6.006 6.008 6.009 6.010 6.011 6.012 6.013 6.014 6.016 6.017 6.019 6.021 6.022 6.024 6.026 6.029 6.031 6.033 6.036 6.038 6.041 6.044 6.046 6.049 6.052 6.056 6.059 6.062 6.066 6.069 6.068 6.068 6.067 6.067 6.066 6.066 6.065 6.065 6.064 6.063 6.063 6.062 6.062 6.061 6.061 6.060 6.060 6.059 6.058 6.058 6.057 6.057 6.056 6.055 6.054 6.054 6.053 6.052 6.051 6.050 6.049 6.049 6.048 6.047 6.047 6.046 6.045 6.044 6.044 6.043 6.042 6.042 6.041 6.041 6.040 6.039 6.039 6.038 6.038 6.037 6.036 6.036 6.035 6.035 6.034 6.034 6.033 6.033 6.032 6.032 6.031 6.031 6.030 6.030 6.029 6.029 6.028 6.028 6.027 6.027 6.026 6.026 6.026 6.025 6.025 6.025 6.024 6.024 6.023 6.023 6.023 6.022 6.022 6.021 6.021 6.020 6.020 6.019 6.019 6.018 6.017 6.017 6.017 6.017 6.017 6.016 6.016 6.016 6.016 6.016 6.016 6.015 6.015 6.015 6.015 6.014 6.014 6.014 6.014 6.013 6.013 6.013 6.012 6.012 6.012 6.012 6.012 6.012 6.011 6.011 6.011 6.011 6.011 6.011 6.010 6.010 6.010 6.010 6.010 6.009 6.009 6.009 6.009 6.008 6.008 6.008 6.007 6.007 6.007 6.007 6.007 6.006 6.006 6.006 6.006 6.006 6.005 6.005 6.005 6.005 6.004 6.004 6.004 6.003 6.003 6.003 6.002 6.002 6.002 6.001 6.001 6.001 6.000 6.000 6.000 5.999 5.999 5.999 5.998 5.998 5.998 5.997 5.997 5.997 5.997 5.996 5.996 5.996 5.996 5.995 5.995 5.995 5.995 5.994 5.994 5.994 5.993 5.993 5.992 5.992 5.992 5.991 5.991 5.990 5.990 5.990 5.989 5.989 5.988 5.988 5.987 5.987 5.986 5.986 5.986 5.985 5.985 5.984 5.983 5.983 5.982 5.981 5.980 5.980 5.979 5.978 5.977 5.976 5.975 5.975 5.974 5.973 5.972 5.971 5.970 5.969 5.968 5.967 5.966 5.965 5.964 5.963 5.962 5.961 5.960 5.959 5.959 5.958 5.957 5.956 5.955 5.954 5.953 5.952 5.951 5.950 5.949 5.948 5.947 5.946 5.945 5.944 5.943 5.942 5.942 5.941 5.940 5.939 5.938 5.937 5.936 5.935 5.935 5.934 5.933 5.932 5.931 5.930 5.929 5.929 5.928 5.927 5.926 5.925 5.924 5.923 5.923 5.922 5.921 5.920 5.919 5.919 5.918 5.917 5.916 5.916 5.915 5.914 5.914 5.913 5.913 5.912 5.911 5.911 5.910 5.910 5.909 5.908 5.908 5.907 5.907 5.906 5.906 5.905 5.905 5.904 5.904 5.903 5.903 5.902 5.902 5.902 5.901 5.901 5.901 5.901 5.900 5.900 5.900 5.900 5.900 5.900 5.900 5.900 5.900 5.900 5.900 5.900 5.900 5.900 5.900 5.900 5.900 5.900 5.900 5.900 5.900 5.900 5.901 5.901 5.901 5.901 5.902 5.902 5.902 5.902 5.903 5.903 5.903 5.904 5.905 5.905 5.906 5.906 5.907 5.908 5.908 5.909 5.909 5.910 5.911 5.911 5.912 5.912 5.913 5.914 5.914 5.915 5.915 5.916 5.916 5.917 5.917 5.918 5.918 5.918 5.918 5.919 5.919 5.919 5.919 5.919 5.919 5.920 5.920 5.920 5.920 5.920 5.920 5.920 5.920 5.920 5.921 5.921 5.921 5.921 5.921 5.922 5.922 5.923 5.924 5.924 5.925 5.925 5.926 5.927 5.927 5.928 5.928 5.928 5.929 5.929 5.929 5.929 5.929 5.929 5.929 5.929 5.929 5.929 5.930 5.930 5.931 5.932 5.933 5.934 5.935 5.936 5.937 5.938 5.939 5.941 5.942 5.943 5.945 5.946 5.948 5.949 5.951 5.953 5.954 5.956 5.958 5.960 5.959 5.953 5.947 5.940 5.932 5.925 5.916 5.908 5.898 5.889 5.879 5.868 5.857 5.846 5.834 5.821 5.809 5.795 5.782 5.768 5.753 5.738 5.722 5.706 5.694 5.691 5.690 5.692 5.693 5.695 5.696 5.697 5.698 5.700 5.701 5.702 5.702 5.703 5.704 5.705 5.705 5.706 5.706 5.707 5.707 5.707 5.708 5.708 5.708 5.708 5.708 5.708 5.708 5.707 5.707 5.707 5.707 5.707 5.706 5.706 5.706 5.706 5.705 5.705 5.704 5.704 5.703 5.703 5.702 5.702 5.701 5.701 5.700 5.699 5.699 5.698 5.698 5.697 5.697 5.696 5.696 5.695 5.695 5.694 5.694 5.693 5.693 5.692 5.692 5.693 5.693 5.693 5.693 5.693 5.693 5.693 5.693 5.693 5.694 5.694 5.695 5.695 5.696 5.696 5.697 5.697 5.698 5.698 5.699 5.699 5.700 5.700 5.701 5.701 5.702 5.702 5.703 5.703 5.704 5.704 5.705 5.706 5.707 5.707 5.708 5.709 5.710 5.711 5.712 5.713 5.714 5.715 5.716 5.717 5.718 5.719 5.720 5.721 5.722 5.723 5.725 5.726 5.727 5.728 5.729 5.731 5.733 5.734 5.736 5.739 5.741 5.743 5.745 5.747 5.749 5.752 5.754 5.756 5.759 5.761 5.763 5.766 5.768 5.771 5.773 5.776 5.778 5.781 5.784 5.786 5.788 5.790 5.792 5.793 5.795 5.797 5.799 5.800 5.802 5.804 5.806 5.807 5.809 5.811 5.813 5.814 5.816 5.818 5.820 5.822 5.823 5.825 5.827 5.829 5.830 5.831 5.832 5.832 5.833 5.834 5.835 5.836 5.837 5.837 5.838 5.839 5.841 5.842 5.844 5.847 5.850 5.853 5.857 5.861 5.866 5.870 5.875 5.880 5.886 5.893 5.901 5.909 5.917 5.925 5.933 5.940 5.947 5.954 5.960 5.967 5.973 5.979 5.984 5.990 5.995 6.000 6.005 6.009 6.013 6.017 6.021 6.025 6.028 6.031 6.032 6.032 6.032 6.032 6.032 6.033 6.033 6.033 6.033 6.033 6.034 6.034 6.034 6.034 6.034 6.035 6.035 6.035 6.035 6.036 6.036 6.036 6.036 6.037 6.037 6.038 6.040 6.041 6.042 6.043 6.044 6.045 6.046 6.047 6.048 6.049 6.050 6.051 6.052 6.053 6.054 6.055 6.056 6.057 6.058 6.058 6.059 6.060 6.061 6.062 6.063 6.064 6.065 6.066 6.067 6.067 6.068 6.069 6.070 6.070 6.071 6.072 6.072 6.073 6.073 6.074 6.074 6.075 6.075 6.075 6.076 6.076 6.076 6.076 6.077 6.077 6.077 6.077 6.077 6.077 6.078 6.078 6.077 6.076 6.075 6.075 6.074 6.073 6.072 6.071 6.070 6.069 6.068 6.067 6.066 6.065 6.064 6.063 6.062 6.060 6.059 6.057 6.055 6.053 6.051 6.048 6.046 6.043 6.041 6.038 6.035 6.032 6.029 6.025 6.022 6.018 6.015 6.011 6.007 6.003 5.999 5.994 5.990 5.985 5.982 5.980 5.978 5.975 5.973 5.971 5.969 5.966 5.964 5.962 5.959 5.957 5.955 5.952 5.950 5.948 5.947 5.946 5.946 5.945 5.944 5.944 5.943 5.942 5.942 5.942 5.943 5.944 5.945 5.945 5.946 5.947 5.948 5.949 5.949 5.950 5.951 5.951 5.952 5.953 5.953 5.954 5.954 5.954 5.955 5.955 5.955 5.956 5.956 5.956 5.956 5.955 5.953 5.952 5.951 5.950 5.949 5.948 5.947 5.946 5.945 5.945 5.944 5.943 5.943 5.942 5.942 5.941 5.941 5.941 5.940 5.940 5.940 5.940 5.941 5.941 5.941 5.941 5.940 5.940 5.940 5.940 5.939 5.939 5.939 5.939 5.939 5.938 5.938 5.938 5.938 5.938 5.938 
7.213 7.215 7.217 7.218 7.219 7.219 7.219 7.219 7.219 7.219 7.219 7.220 7.220 7.220 7.220 7.220 7.220 7.221 7.221 7.221 7.221 7.221 7.221 7.221 7.221 7.221 7.221 7.221 7.221 7.221 7.221 7.220 7.220 7.220 7.220 7.220 7.220 7.220 7.220 7.220 7.220 7.219 7.219 7.219 7.219 7.219 7.219 7.219 7.219 7.219 7.218 7.218 7.218 7.218 7.218 7.218 7.218 7.218 7.218 7.218 7.218 7.218 7.218 7.218 7.218 7.218 7.218 7.218 7.218 7.219 7.219 7.219 7.219 7.219 7.219 7.219 7.220 7.220 7.220 7.220 7.220 7.219 7.217 7.216 7.215 7.214 7.213 7.213 7.212 7.212 7.211 7.211 7.211 7.211 7.211 7.211 7.212 7.212 7.213 7.214 7.199 7.180 7.161 7.142 7.123 7.104 7.085 7.067 7.048 7.030 7.012 6.994 6.976 6.958 6.940 6.923 6.905 6.888 6.871 6.861 6.860 6.860 6.860 6.859 6.859 6.858 6.857 6.856 6.855 6.854 6.853 6.851 6.850 6.848 6.846 6.844 6.842 6.840 6.838 6.837 6.837 6.836 6.835 6.834 6.833 6.833 6.832 6.831 6.830 6.829 6.828 6.827 6.826 6.825 6.824 6.823 6.822 6.820 6.819 6.818 6.817 6.815 6.814 6.813 6.812 6.810 6.809 6.808 6.807 6.805 6.804 6.803 6.802 6.800 6.799 6.798 6.797 6.795 6.794 6.793 6.792 6.790 6.789 6.788 6.787 6.785 6.784 6.783 6.782 6.780 6.779 6.778 6.776 6.775 6.774 6.773 6.771 6.770 6.770 6.769 6.768 6.767 6.766 6.765 6.765 6.764 6.763 6.762 6.761 6.760 6.760 6.759 6.758 6.757 6.756 6.755 6.755 6.754 6.753 6.752 6.751 6.750 6.749 6.748 6.747 6.746 6.745 6.744 6.743 6.742 6.741 6.740 6.739 6.738 6.737 6.736 6.735 6.734 6.733 6.732 6.731 6.730 6.729 6.728 6.727 6.726 6.725 6.724 6.723 6.722 6.721 6.720 6.719 6.718 6.717 6.716 6.715 6.715 6.714 6.714 6.713 6.713 6.712 6.712 6.711 6.711 6.710 6.709 6.709 6.708 6.708 6.707 6.707 6.706 6.706 6.706 6.705 6.705 6.705 6.704 6.704 6.704 6.703 6.703 6.703 6.702 6.702 6.702 6.701 6.701 6.700 6.700 6.700 6.699 6.699 6.699 6.699 6.699 6.698 6.698 6.698 6.698 6.698 6.698 6.697 6.697 6.697 6.697 6.697 6.696 6.696 6.696 6.696 6.696 6.696 6.696 6.696 6.696 6.697 6.697 6.697 6.697 6.698 6.698 6.698 6.698 6.698 6.698 6.699 6.699 6.699 6.699 6.699 6.699 6.699 6.700 6.700 6.700 6.700 6.700 6.700 6.700 6.700 6.700 6.700 6.700 6.700 6.700 6.700 6.700 6.700 6.700 6.700 6.700 6.699 6.699 6.699 6.699 6.699 6.698 6.698 6.698 6.698 6.698 6.697 6.697 6.697 6.697 6.696 6.696 6.696 6.696 6.696 6.696 6.696 6.696 6.696 6.696 6.696 6.696 6.696 6.696 6.696 6.696 6.697 6.697 6.697 6.697 6.697 6.697 6.697 6.697 6.699 6.701 6.704 6.706 6.709 6.711 6.713 6.716 6.718 6.721 6.723 6.725 6.727 6.730 6.732 6.734 6.736 6.738 6.740 6.744 6.754 6.764 6.774 6.784 6.794 6.803 6.813 6.822 6.832 6.841 6.850 6.859 6.868 6.876 6.885 6.893 6.902 6.910 6.918 6.925 6.931 6.937 6.943 6.950 6.956 6.963 6.970 6.977 6.984 6.992 6.999 7.007 7.015 7.023 7.031 7.039 7.048 7.056 7.065 7.068 7.071 7.074 7.076 7.079 7.082 7.084 7.087 7.090 7.092 7.095 7.098 7.101 7.103 7.106 7.109 7.112 7.115 7.117 7.120 7.122 7.124 7.127 7.129 7.131 7.133 7.135 7.137 7.139 7.142 7.144 7.146 7.148 7.150 7.152 7.154 7.156 7.158 7.160 7.164 7.170 7.175 7.180 7.185 7.190 7.195 7.200 7.204 7.209 7.213 7.218 7.222 7.226 7.230 7.234 7.238 7.242 7.246 7.249 7.249 7.248 7.247 7.246 7.245 7.244 7.243 7.242 7.241 7.241 7.240 7.239 7.238 7.237 7.236 7.235 7.234 7.233 7.232 7.231 7.230 7.229 7.227 7.226 7.224 7.223 7.221 7.219 7.218 7.216 7.214 7.213 7.211 7.209 7.208 7.206 7.204 7.202 7.200 7.195 7.187 7.179 7.171 7.163 7.155 7.147 7.140 7.132 7.125 7.117 7.110 7.103 7.096 7.089 7.082 7.076 7.069 7.063 7.056 7.074 7.098 7.121 7.145 7.169 7.192 7.215 7.238 7.261 7.284 7.307 7.330 7.352 7.375 7.397 7.419 7.441 7.463 7.484 7.505 7.494 7.482 7.471 7.459 7.447 7.435 7.424 7.412 7.400 7.388 7.376 7.363 7.351 7.339 7.327 7.315 7.302 7.290 7.277 7.267 7.266 7.264 7.262 7.260 7.258 7.256 7.253 7.251 7.249 7.246 7.244 7.241 7.239 7.236 7.233 7.231 7.228 7.225 7.222 7.214 7.201 7.188 7.175 7.162 7.150 7.137 7.125 7.114 7.102 7.091 7.080 7.070 7.059 7.049 7.039 7.030 7.020 7.011 7.002 6.998 6.997 6.995 6.993 6.992 6.990 6.989 6.987 6.985 6.983 6.982 6.980 6.978 6.977 6.975 6.973 6.971 6.970 6.968 6.966 6.963 6.961 6.958 6.956 6.953 6.951 6.948 6.946 6.943 6.940 6.938 6.935 6.933 6.930 6.927 6.925 6.922 6.920 6.917 6.914 6.911 6.908 6.905 6.902 6.899 6.896 6.893 6.890 6.887 6.884 6.881 6.878 6.875 6.872 6.869 6.866 6.862 6.859 6.856 6.852 6.833 6.813 6.793 6.773 6.754 6.734 6.714 6.695 6.675 6.656 6.636 6.617 6.597 6.578 6.558 6.539 6.519 6.499 6.480 6.459 6.435 6.411 6.387 6.363 6.340 6.317 6.295 6.272 6.251 6.229 6.208 6.187 6.166 6.146 6.126 6.106 6.087 6.068 6.049 6.034 6.035 6.036 6.036 6.036 6.035 6.035 6.034 6.032 6.031 6.029 6.027 6.025 6.022 6.019 6.016 6.012 6.008 6.004 6.000 5.996 5.994 5.992 5.991 5.989 5.987 5.986 5.984 5.982 5.980 5.978 5.977 5.975 5.973 5.971 5.969 5.967 5.965 5.963 5.960 5.958 5.957 5.956 5.954 5.953 5.951 5.950 5.949 5.947 5.946 5.944 5.943 5.941 5.940 5.939 5.937 5.936 5.934 5.933 5.931 5.930 5.928 5.926 5.924 5.922 5.921 5.919 5.917 5.915 5.913 5.911 5.909 5.907 5.906 5.904 5.902 5.900 5.898 5.896 5.894 5.892 5.889 5.887 5.884 5.882 5.879 5.876 5.874 5.871 5.869 5.866 5.864 5.861 5.858 5.856 5.853 5.851 5.848 5.845 5.843 5.840 5.838 5.835 5.833 5.830 5.828 5.826 5.823 5.821 5.818 5.816 5.813 5.811 5.808 5.806 5.803 5.801 5.798 5.796 5.793 5.791 5.789 5.788 5.786 5.785 5.783 5.782 5.780 5.779 5.777 5.776 5.774 5.773 5.772 5.770 5.769 5.767 5.766 5.764 5.763 5.761 5.761 5.761 5.761 5.761 5.761 5.761 5.761 5.761 5.761 5.761 5.761 5.761 5.761 5.761 5.761 5.761 5.761 5.761 5.761 5.761 5.762 5.763 5.764 5.765 5.766 5.767 5.768 5.769 5.770 5.771 5.772 5.774 5.775 5.776 5.777 5.778 5.779 5.780 5.782 5.783 5.784 5.786 5.788 5.789 5.791 5.793 5.794 5.796 5.798 5.800 5.801 5.803 5.805 5.807 5.809 5.810 5.812 5.814 5.816 5.818 5.820 5.823 5.827 5.830 5.833 5.836 5.839 5.843 5.846 5.849 5.852 5.856 5.859 5.862 5.866 5.869 5.872 5.876 5.879 5.882 5.886 5.889 5.893 5.896 5.900 5.903 5.906 5.910 5.913 5.917 5.920 5.924 5.927 5.931 5.934 5.938 5.941 5.945 5.948 5.952 5.956 5.957 5.958 5.959 5.960 5.961 5.963 5.964 5.965 5.966 5.968 5.969 5.970 5.972 5.973 5.974 5.976 5.977 5.978 5.980 5.981 5.996 6.015 6.033 6.051 6.070 6.088 6.106 6.125 6.143 6.161 6.179 6.197 6.216 6.234 6.252 6.270 6.288 6.306 6.324 6.342 6.352 6.354 6.356 6.357 6.359 6.361 6.362 6.364 6.366 6.368 6.369 6.371 6.372 6.374 6.376 6.377 6.379 6.381 6.382 6.384 6.385 6.387 6.388 6.390 6.391 6.393 6.394 6.396 6.397 6.399 6.400 6.402 6.403 6.405 6.406 6.408 6.409 6.411 6.412 6.414 6.416 6.428 6.443 6.459 6.474 6.489 6.504 6.519 6.534 6.549 6.564 6.579 6.594 6.609 6.623 6.638 6.652 6.667 6.681 6.696 6.710 6.719 6.721 6.722 6.724 6.725 6.727 6.729 6.730 6.732 6.734 6.736 6.738 6.741 6.743 6.745 6.748 6.750 6.753 6.755 6.758 6.761 6.761 6.761 6.761 6.762 6.762 6.763 6.763 6.763 6.764 6.764 6.764 6.765 6.765 6.766 6.766 6.767 6.767 6.768 6.768 6.769 6.769 6.770 6.771 6.772 6.773 6.773 6.774 6.775 6.776 6.776 6.777 6.778 6.779 6.779 6.780 6.781 6.781 6.782 6.783 6.783 6.784 6.785 6.786 6.786 6.787 6.788 6.789 6.790 6.790 6.791 6.792 6.793 6.794 6.795 6.795 6.796 6.797 6.798 6.799 6.799 6.800 6.800 6.800 6.800 6.799 6.799 6.798 6.798 6.797 6.797 6.797 6.796 6.796 6.795 6.795 6.794 6.793 6.793 6.792 6.792 6.791 6.791 6.791 6.791 6.791 6.792 6.792 6.792 6.792 6.793 6.793 6.793 6.793 6.794 6.794 6.794 6.795 6.795 6.795 6.795 6.796 6.796 6.796 6.796 6.796 6.796 6.796 6.796 6.796 6.796 6.796 6.796 6.796 6.796 6.796 6.796 6.795 6.795 6.795 6.795 6.795 6.795 6.795 6.794 6.792 6.791 6.790 6.789 6.788 6.787 6.786 6.785 6.784 6.783 6.781 6.780 6.779 6.778 6.777 6.776 6.776 6.775 6.774 6.773 6.772 6.771 6.769 6.768 6.767 6.766 6.765 6.764 6.763 6.762 6.760 6.759 6.758 6.757 6.756 6.755 6.753 6.752 6.751 6.750 6.748 6.746 6.744 6.742 6.740 6.739 6.737 6.735 6.733 6.731 6.729 6.728 6.726 6.724 6.722 6.720 6.719 6.717 6.715 6.714 6.712 6.710 6.709 6.707 6.705 6.704 6.702 6.701 6.699 6.698 6.696 6.695 6.693 6.692 6.690 6.689 6.687 6.686 6.685 6.683 6.682 6.681 6.680 6.679 6.678 6.677 6.676 6.675 6.674 6.674 6.673 6.672 6.671 6.670 6.669 6.669 6.668 6.667 6.666 6.666 6.665 6.664 6.664 6.663 6.663 6.662 6.662 6.661 6.661 6.660 6.660 6.659 6.659 6.659 6.658 6.658 6.657 6.657 6.656 6.656 6.656 6.655 6.655 6.654 6.654 6.653 6.652 6.652 6.651 6.650 6.649 6.649 6.648 6.647 6.646 6.646 6.645 6.644 6.643 6.642 6.642 6.641 6.640 6.639 6.638 6.637 6.636 6.635 6.634 6.633 6.632 6.631 6.630 6.628 6.627 6.626 6.625 6.624 6.622 6.621 6.620 6.619 6.617 6.616 6.615 6.612 6.609 6.606 6.604 6.601 6.599 6.597 6.595 6.593 6.591 6.590 6.588 6.587 6.586 6.585 6.585 6.584 6.584 6.584 6.584 6.582 6.581 6.580 6.578 6.577 6.576 6.574 6.573 6.571 6.570 6.568 6.567 6.566 6.564 6.563 6.561 6.560 6.558 6.557 6.555 6.554 6.552 6.544 6.532 6.520 6.509 6.498 6.487 6.476 6.466 6.456 6.446 6.437 6.427 6.418 6.410 6.401 6.393 6.385 6.378 6.371 6.364 6.357 6.352 6.347 6.343 6.338 6.333 6.328 6.322 6.316 6.310 6.304 6.297 6.291 6.284 6.276 6.269 6.261 6.253 6.244 6.236 6.227 6.218 6.212 6.209 6.207 6.204 6.202 6.200 6.198 6.196 6.194 6.193 6.192 6.191 6.190 6.189 6.188 6.188 6.187 6.187 6.187 6.188 6.188 6.188 6.187 6.186 6.185 6.183 6.182 6.180 6.179 6.177 6.176 6.173 6.170 6.167 6.164 6.161 6.159 6.156 6.154 6.152 6.149 6.147 6.144 6.141 6.137 6.133 6.130 6.127 6.124 6.121 6.118 6.115 6.113 6.110 6.108 6.106 6.104 6.102 6.100 6.099 6.097 6.096 6.095 6.094 6.092 6.090 6.088 6.086 6.083 6.080 6.077 6.073 6.069 6.065 6.061 6.056 6.052 6.046 6.041 6.036 6.030 6.024 6.017 6.011 6.004 6.003 6.003 6.002 6.002 6.002 6.001 6.001 6.000 6.000 6.000 5.999 5.999 5.998 5.998 5.997 5.997 5.997 5.996 5.996 5.995 5.995 5.994 5.994 5.993 5.993 5.992 5.992 5.991 5.991 5.990 5.990 5.989 5.989 5.988 5.988 5.987 5.987 5.990 5.992 5.995 5.997 5.999 6.001 6.003 6.004 6.005 6.006 6.006 6.006 6.006 6.006 6.005 6.004 6.003 6.001 5.999 5.997 5.995 5.992 5.989 5.986 5.982 5.978 5.975 5.975 5.975 5.975 5.975 5.975 5.975 5.975 5.975 5.975 5.975 5.975 5.975 5.975 5.975 5.975 5.975 5.975 5.975 5.975 5.975 5.975 5.975 5.976 5.976 5.976 5.976 5.976 5.976 5.976 5.976 5.976 5.977 5.977 5.977 5.977 5.977 5.977 5.977 5.977 5.977 5.977 5.977 5.977 5.978 5.978 5.978 5.978 5.978 5.978 5.979 5.979 5.979 5.979 5.979 5.979 5.979 5.980 5.980 5.980 5.980 5.983 5.987 5.991 5.995 5.998 6.000 6.002 6.004 6.005 6.006 6.006 6.006 6.006 6.005 6.003 6.002 6.000 5.997 5.994 5.991 5.987 5.983 5.978 5.973 5.968 5.964 5.964 5.964 5.965 5.965 5.966 5.966 5.967 5.968 5.969 5.969 5.970 5.971 5.972 5.973 5.974 5.976 5.977 5.978 5.979 5.981 5.982 5.983 5.984 5.984 5.985 5.986 5.986 5.987 5.987 5.988 5.989 5.989 5.990 5.991 5.991 5.992 5.993 5.994 5.994 5.995 5.996 5.996 5.997 5.998 5.998 5.999 5.999 5.999 6.000 6.000 6.001 6.001 6.002 6.002 6.003 6.003 6.004 6.004 6.005 6.006 6.007 6.007 6.007 6.006 6.006 6.007 6.008 6.008 6.009 6.010 6.011 6.011 6.012 6.013 6.014 6.015 6.016 6.017 6.018 6.019 6.020 6.022 6.023 6.024 6.025 6.026 6.027 6.028 6.029 6.030 6.031 6.033 6.034 6.035 6.036 6.037 6.038 6.039 6.040 6.041 6.042 6.043 6.044 6.045 6.046 6.048 6.049 6.050 6.050 6.051 6.051 6.052 6.052 6.053 6.053 6.054 6.054 6.054 6.055 6.055 6.056 6.056 6.056 6.057 6.057 6.057 6.058 6.058 6.058 6.059 6.059 6.059 6.059 6.060 6.060 6.060 6.060 6.060 6.060 6.060 6.061 6.061 6.061 6.061 6.061 6.061 6.061 6.061 6.061 6.061 6.061 6.061 6.062 6.062 6.062 6.063 6.063 6.063 6.063 6.064 6.064 6.064 6.065 6.065 6.065 6.065 6.066 6.066 6.066 6.066 6.067 6.067 6.067 6.067 6.068 6.068 6.069 6.069 6.070 6.070 6.071 6.071 6.072 6.072 6.072 6.073 6.073 6.074 6.074 6.075 6.075 6.076 6.076 6.077 6.077 6.075 6.073 6.070 6.068 6.066 6.064 6.062 6.060 6.058 6.057 6.056 6.054 6.053 6.052 6.052 6.051 6.051 6.050 6.050 6.050 6.050 6.051 6.048 6.043 6.039 6.033 6.027 6.021 6.016 6.010 6.004 5.998 5.992 5.986 5.979 5.973 5.967 5.961 5.954 5.948 5.941 5.935 5.928 5.921 5.920 5.920 5.921 5.922 5.923 5.924 5.925 5.925 5.926 5.927 5.928 5.929 5.929 5.930 5.931 5.932 5.933 5.934 5.934 5.935 5.936 5.937 5.937 5.938 5.938 5.939 5.939 5.939 5.940 5.940 5.940 5.941 5.941 5.942 5.942 5.942 5.943 5.943 5.943 5.944 5.944 5.944 5.945 5.945 5.945 5.945 5.944 5.944 5.944 5.943 5.943 5.942 5.942 5.942 5.941 5.941 5.941 5.940 5.940 5.939 5.939 5.939 5.938 5.938 5.937 5.937 5.936 5.936 5.935 5.935 5.934 5.934 5.933 5.932 5.932 5.931 5.931 5.930 5.930 5.929 5.929 5.928 5.928 5.927 5.927 5.926 5.926 5.925 5.925 5.925 5.924 5.924 5.924 5.923 5.923 5.923 5.922 5.922 5.922 5.921 5.921 5.921 5.920 5.920 5.920 5.919 5.919 5.919 5.919 5.918 5.918 5.918 5.918 5.919 5.919 5.919 5.919 5.920 5.920 5.920 5.921 5.921 5.921 5.922 5.922 5.922 5.923 5.923 5.924 5.924 5.924 5.925 5.925 5.926 5.927 5.927 5.928 5.929 5.930 5.931 5.931 5.932 5.933 5.934 5.935 5.935 5.936 5.937 5.938 5.939 5.940 5.941 5.941 5.942 5.943 5.944 5.944 5.945 5.945 5.946 5.946 5.947 5.947 5.947 5.948 5.948 5.949 5.949 5.950 5.950 5.951 5.951 5.952 5.952 5.952 5.953 5.953 5.954 5.954 5.954 5.954 5.954 5.954 5.955 5.955 5.955 5.955 5.955 5.955 5.955 5.955 5.955 5.955 5.956 5.956 5.956 5.956 5.956 5.956 5.956 5.957 5.957 5.957 5.957 5.957 5.958 5.958 5.958 5.958 5.958 5.959 5.959 5.959 5.959 5.960 5.960 5.960 5.960 5.961 5.961 5.961 5.961 5.962 5.962 5.962 5.963 5.963 5.964 5.964 5.965 5.965 5.965 5.966 5.966 5.967 5.967 5.968 5.968 5.968 5.969 5.969 5.969 5.970 5.970 5.971 5.971 5.971 5.971 5.972 5.972 5.972 5.972 5.972 5.973 5.973 5.973 5.973 5.973 5.973 5.974 5.974 5.974 5.974 5.974 5.974 5.974 5.975 5.975 5.975 5.974 5.974 5.973 5.973 5.973 5.972 5.972 5.972 5.971 5.971 5.970 5.970 5.969 5.969 5.969 5.968 5.968 5.967 5.967 5.966 5.966 5.966 5.968 5.972 5.976 5.980 5.983 5.987 5.990 5.993 5.996 5.999 6.002 6.005 6.007 6.010 6.012 6.014 6.016 6.019 6.020 6.022 6.024 6.026 6.027 6.029 6.031 6.034 6.036 6.039 6.041 6.044 6.047 6.050 6.054 6.057 6.061 6.064 6.068 6.072 6.076 6.080 6.085 6.089 6.094 6.099 6.104 6.108 6.107 6.107 6.107 6.106 6.106 6.105 6.105 6.104 6.104 6.104 6.103 6.103 6.102 6.102 6.101 6.101 6.100 6.100 6.099 6.099 6.098 6.098 6.098 6.097 6.096 6.095 6.094 6.094 6.093 6.092 6.092 6.091 6.090 6.090 6.089 6.088 6.088 6.087 6.087 6.086 6.086 6.085 6.084 6.084 6.083 6.083 6.083 6.082 6.082 6.081 6.081 6.080 6.080 6.079 6.079 6.078 6.078 6.077 6.077 6.077 6.076 6.076 6.075 6.075 6.075 6.074 6.074 6.074 6.073 6.073 6.073 6.072 6.072 6.072 6.071 6.071 6.071 6.070 6.070 6.070 6.069 6.069 6.068 6.068 6.067 6.067 6.066 6.066 6.065 6.065 6.064 6.064 6.064 6.064 6.064 6.064 6.064 6.064 6.063 6.063 6.063 6.063 6.063 6.063 6.062 6.062 6.062 6.062 6.062 6.061 6.061 6.061 6.061 6.060 6.060 6.060 6.060 6.060 6.060 6.060 6.060 6.060 6.060 6.060 6.059 6.059 6.059 6.059 6.059 6.059 6.059 6.058 6.058 6.058 6.058 6.058 6.057 6.057 6.057 6.057 6.057 6.057 6.056 6.056 6.056 6.056 6.055 6.055 6.055 6.055 6.054 6.054 6.054 6.053 6.053 6.053 6.052 6.052 6.052 6.051 6.051 6.051 6.050 6.050 6.050 6.049 6.049 6.049 6.048 6.048 6.048 6.047 6.047 6.047 6.046 6.046 6.046 6.045 6.045 6.045 6.045 6.044 6.044 6.044 6.043 6.043 6.043 6.042 6.042 6.041 6.041 6.040 6.040 6.040 6.039 6.039 6.038 6.038 6.037 6.037 6.036 6.036 6.036 6.035 6.035 6.034 6.034 6.033 6.032 6.031 6.030 6.029 6.028 6.027 6.026 6.025 6.024 6.022 6.021 6.020 6.019 6.018 6.016 6.015 6.014 6.013 6.011 6.010 6.009 6.008 6.006 6.005 6.004 6.003 6.002 6.001 6.000 5.999 5.998 5.996 5.995 5.994 5.993 5.992 5.991 5.990 5.989 5.987 5.986 5.985 5.984 5.983 5.982 5.981 5.980 5.979 5.978 5.977 5.976 5.975 5.974 5.973 5.972 5.971 5.970 5.969 5.968 5.967 5.966 5.965 5.964 5.963 5.962 5.961 5.960 5.959 5.958 5.957 5.956 5.955 5.954 5.953 5.952 5.951 5.951 5.950 5.949 5.948 5.948 5.947 5.946 5.945 5.945 5.944 5.944 5.943 5.942 5.942 5.941 5.941 5.940 5.940 5.939 5.938 5.937 5.937 5.936 5.935 5.935 5.934 5.933 5.933 5.932 5.932 5.931 5.931 5.930 5.930 5.930 5.929 5.929 5.929 5.928 5.928 5.928 5.928 5.927 5.927 5.926 5.926 5.926 5.925 5.925 5.924 5.924 5.924 5.923 5.923 5.923 5.923 5.922 5.922 5.922 5.922 5.921 5.921 5.921 5.921 5.921 5.922 5.922 5.923 5.924 5.925 5.925 5.926 5.927 5.927 5.928 5.929 5.929 5.930 5.931 5.931 5.932 5.933 5.933 5.934 5.934 5.935 5.935 5.936 5.936 5.936 5.936 5.936 5.936 5.936 5.936 5.936 5.936 5.935 5.935 5.935 5.935 5.935 5.935 5.935 5.935 5.935 5.935 5.935 5.935 5.935 5.934 5.934 5.935 5.938 5.940 5.943 5.946 5.949 5.952 5.955 5.958 5.961 5.964 5.967 5.969 5.971 5.973 5.975 5.977 5.978 5.980 5.981 5.982 5.983 5.985 5.986 5.987 5.991 5.996 6.000 6.005 6.009 6.014 6.019 6.024 6.029 6.034 6.040 6.045 6.051 6.056 6.062 6.068 6.074 6.080 6.087 6.093 6.100 6.106 6.113 6.116 6.108 6.099 6.090 6.080 6.070 6.059 6.048 6.036 6.023 6.010 5.996 5.982 5.967 5.951 5.935 5.918 5.901 5.883 5.865 5.845 5.826 5.806 5.785 5.768 5.765 5.764 5.767 5.769 5.771 5.774 5.776 5.778 5.780 5.782 5.784 5.785 5.787 5.789 5.790 5.792 5.793 5.795 5.796 5.797 5.798 5.799 5.800 5.801 5.802 5.803 5.805 5.806 5.807 5.808 5.809 5.810 5.811 5.811 5.812 5.813 5.814 5.815 5.815 5.816 5.817 5.817 5.818 5.819 5.819 5.820 5.820 5.820 5.821 5.822 5.822 5.823 5.823 5.824 5.825 5.825 5.826 5.827 5.827 5.828 5.828 5.829 5.830 5.831 5.832 5.833 5.834 5.835 5.836 5.837 5.837 5.838 5.839 5.840 5.841 5.841 5.842 5.843 5.844 5.845 5.846 5.846 5.847 5.848 5.849 5.850 5.851 5.852 5.853 5.854 5.855 5.856 5.857 5.859 5.860 5.861 5.862 5.863 5.865 5.866 5.867 5.868 5.870 5.871 5.872 5.874 5.875 5.877 5.878 5.879 5.881 5.882 5.884 5.885 5.887 5.888 5.890 5.891 5.893 5.895 5.896 5.899 5.901 5.904 5.907 5.910 5.913 5.916 5.919 5.922 5.925 5.928 5.932 5.935 5.938 5.941 5.945 5.948 5.951 5.955 5.958 5.962 5.965 5.969 5.973 5.976 5.978 5.980 5.983 5.985 5.988 5.990 5.993 5.995 5.998 6.000 6.003 6.005 6.008 6.010 6.013 6.015 6.018 6.020 6.023 6.025 6.028 6.030 6.033 6.035 6.036 6.037 6.038 6.039 6.040 6.041 6.042 6.043 6.044 6.045 6.047 6.048 6.050 6.052 6.056 6.060 6.065 6.070 6.075 6.081 6.087 6.094 6.100 6.108 6.117 6.129 6.140 6.151 6.161 6.172 6.182 6.191 6.200 6.209 6.218 6.226 6.234 6.242 6.249 6.256 6.263 6.269 6.275 6.281 6.286 6.291 6.296 6.300 6.305 6.305 6.305 6.305 6.305 6.305 6.305 6.305 6.305 6.305 6.305 6.305 6.305 6.305 6.305 6.305 6.305 6.305 6.305 6.306 6.306 6.306 6.306 6.306 6.306 6.307 6.308 6.308 6.309 6.310 6.311 6.312 6.313 6.314 6.315 6.316 6.317 6.318 6.318 6.319 6.320 6.321 6.322 6.322 6.323 6.324 6.325 6.325 6.326 6.327 6.327 6.328 6.329 6.330 6.331 6.331 6.332 6.333 6.333 6.334 6.334 6.335 6.335 6.336 6.336 6.337 6.337 6.337 6.338 6.338 6.338 6.338 6.338 6.338 6.338 6.338 6.338 6.338 6.338 6.338 6.338 6.338 6.338 6.337 6.336 6.334 6.333 6.332 6.330 6.329 6.327 6.326 6.325 6.323 6.322 6.320 6.319 6.317 6.316 6.314 6.311 6.304 6.297 6.289 6.281 6.272 6.263 6.253 6.243 6.232 6.220 6.208 6.195 6.182 6.168 6.154 6.139 6.123 6.107 6.090 6.073 6.055 6.037 6.018 5.999 5.983 5.974 5.965 5.956 5.947 5.937 5.928 5.918 5.909 5.899 5.889 5.880 5.870 5.860 5.850 5.841 5.839 5.838 5.837 5.836 5.835 5.833 5.832 5.831 5.831 5.832 5.839 5.845 5.851 5.857 5.862 5.868 5.873 5.878 5.882 5.886 5.891 5.894 5.898 5.902 5.905 5.908 5.910 5.913 5.915 5.917 5.919 5.920 5.921 5.922 5.922 5.918 5.913 5.909 5.905 5.901 5.898 5.894 5.891 5.888 5.885 5.883 5.880 5.878 5.876 5.874 5.873 5.871 5.870 5.869 5.869 5.868 5.868 5.869 5.869 5.870 5.870 5.871 5.871 5.871 5.872 5.872 5.872 5.873 5.873 5.874 5.874 5.874 5.875 5.875 5.875 5.876 5.876 
7.321 7.321 7.320 7.320 7.321 7.322 7.322 7.323 7.324 7.324 7.325 7.326 7.327 7.327 7.328 7.329 7.329 7.330 7.331 7.332 7.332 7.333 7.332 7.327 7.322 7.316 7.311 7.305 7.299 7.294 7.288 7.281 7.275 7.269 7.262 7.256 7.249 7.242 7.236 7.229 7.221 7.214 7.213 7.212 7.211 7.211 7.210 7.209 7.209 7.208 7.207 7.207 7.206 7.205 7.205 7.204 7.203 7.203 7.202 7.201 7.201 7.200 7.200 7.200 7.199 7.199 7.199 7.199 7.198 7.198 7.197 7.197 7.197 7.196 7.196 7.196 7.195 7.195 7.194 7.194 7.193 7.191 7.188 7.186 7.184 7.182 7.180 7.178 7.177 7.176 7.175 7.174 7.173 7.173 7.172 7.172 7.172 7.172 7.172 7.173 7.161 7.146 7.131 7.116 7.101 7.086 7.072 7.057 7.042 7.027 7.012 6.998 6.983 6.968 6.953 6.939 6.924 6.910 6.895 6.887 6.886 6.886 6.886 6.885 6.885 6.884 6.883 6.883 6.882 6.881 6.880 6.879 6.877 6.876 6.875 6.873 6.872 6.870 6.868 6.868 6.867 6.866 6.865 6.865 6.864 6.863 6.862 6.861 6.860 6.859 6.859 6.858 6.857 6.856 6.855 6.854 6.853 6.852 6.851 6.849 6.848 6.847 6.846 6.844 6.843 6.842 6.841 6.839 6.838 6.837 6.836 6.835 6.833 6.832 6.831 6.830 6.828 6.827 6.826 6.825 6.824 6.823 6.821 6.820 6.819 6.818 6.817 6.815 6.814 6.813 6.812 6.811 6.810 6.808 6.807 6.806 6.805 6.804 6.803 6.803 6.802 6.801 6.800 6.800 6.799 6.798 6.797 6.797 6.796 6.795 6.794 6.794 6.793 6.792 6.791 6.791 6.790 6.789 6.788 6.787 6.786 6.785 6.785 6.784 6.783 6.782 6.781 6.780 6.779 6.778 6.777 6.777 6.776 6.775 6.774 6.773 6.772 6.771 6.770 6.770 6.769 6.768 6.767 6.766 6.765 6.765 6.764 6.763 6.762 6.761 6.760 6.760 6.759 6.758 6.757 6.756 6.756 6.756 6.755 6.755 6.755 6.754 6.754 6.754 6.753 6.753 6.752 6.752 6.752 6.751 6.751 6.751 6.750 6.750 6.750 6.749 6.749 6.749 6.749 6.749 6.748 6.748 6.748 6.748 6.747 6.747 6.747 6.747 6.746 6.746 6.746 6.746 6.745 6.745 6.745 6.745 6.745 6.745 6.745 6.745 6.745 6.745 6.744 6.744 6.744 6.744 6.744 6.744 6.744 6.744 6.744 6.744 6.744 6.743 6.744 6.744 6.745 6.745 6.745 6.746 6.746 6.746 6.747 6.747 6.747 6.748 6.748 6.748 6.749 6.749 6.749 6.750 6.750 6.750 6.750 6.751 6.751 6.751 6.751 6.751 6.752 6.752 6.752 6.752 6.752 6.753 6.753 6.753 6.753 6.753 6.753 6.754 6.754 6.754 6.754 6.754 6.753 6.753 6.753 6.753 6.752 6.752 6.752 6.752 6.752 6.752 6.752 6.751 6.751 6.751 6.751 6.751 6.754 6.764 6.773 6.783 6.793 6.802 6.812 6.821 6.830 6.839 6.848 6.857 6.866 6.875 6.883 6.892 6.900 6.909 6.917 6.925 6.922 6.914 6.906 6.899 6.892 6.884 6.877 6.870 6.863 6.856 6.849 6.842 6.836 6.829 6.823 6.816 6.810 6.803 6.797 6.794 6.810 6.826 6.842 6.858 6.873 6.889 6.904 6.919 6.933 6.948 6.962 6.976 6.990 7.004 7.017 7.030 7.043 7.056 7.069 7.079 7.087 7.095 7.103 7.112 7.121 7.130 7.139 7.149 7.158 7.168 7.179 7.189 7.200 7.211 7.222 7.233 7.245 7.257 7.269 7.268 7.266 7.263 7.260 7.258 7.255 7.252 7.249 7.246 7.243 7.239 7.236 7.232 7.229 7.225 7.221 7.217 7.213 7.209 7.206 7.207 7.208 7.209 7.210 7.211 7.212 7.213 7.214 7.215 7.216 7.217 7.218 7.219 7.220 7.221 7.222 7.223 7.224 7.225 7.225 7.225 7.226 7.226 7.226 7.227 7.227 7.227 7.228 7.228 7.229 7.229 7.230 7.231 7.231 7.232 7.233 7.234 7.234 7.235 7.242 7.249 7.256 7.263 7.271 7.278 7.286 7.294 7.302 7.310 7.318 7.326 7.334 7.343 7.351 7.360 7.369 7.378 7.387 7.392 7.383 7.374 7.365 7.356 7.347 7.338 7.328 7.319 7.309 7.299 7.289 7.279 7.269 7.258 7.248 7.237 7.227 7.216 7.205 7.196 7.189 7.183 7.177 7.171 7.166 7.160 7.155 7.149 7.143 7.137 7.132 7.126 7.120 7.114 7.108 7.102 7.096 7.091 7.085 7.105 7.133 7.160 7.188 7.215 7.242 7.268 7.295 7.321 7.347 7.373 7.399 7.424 7.449 7.474 7.499 7.523 7.548 7.572 7.595 7.577 7.559 7.541 7.524 7.506 7.489 7.471 7.454 7.436 7.419 7.402 7.385 7.368 7.351 7.334 7.318 7.301 7.284 7.268 7.255 7.254 7.252 7.251 7.250 7.248 7.246 7.245 7.243 7.241 7.240 7.238 7.236 7.234 7.232 7.230 7.228 7.226 7.224 7.221 7.215 7.204 7.194 7.183 7.173 7.163 7.153 7.143 7.134 7.124 7.115 7.106 7.098 7.089 7.081 7.073 7.065 7.057 7.050 7.043 7.039 7.037 7.036 7.034 7.032 7.031 7.029 7.027 7.026 7.024 7.022 7.020 7.019 7.017 7.015 7.013 7.011 7.010 7.008 7.006 7.003 7.001 6.998 6.996 6.993 6.991 6.988 6.986 6.983 6.980 6.978 6.975 6.973 6.970 6.968 6.965 6.962 6.960 6.957 6.954 6.952 6.949 6.946 6.943 6.940 6.937 6.935 6.932 6.929 6.926 6.923 6.920 6.917 6.914 6.911 6.908 6.905 6.902 6.899 6.896 6.879 6.863 6.847 6.830 6.814 6.798 6.782 6.765 6.749 6.733 6.717 6.701 6.685 6.668 6.652 6.636 6.620 6.603 6.587 6.570 6.550 6.530 6.511 6.491 6.472 6.453 6.435 6.416 6.398 6.380 6.363 6.345 6.328 6.311 6.295 6.278 6.262 6.247 6.231 6.218 6.212 6.206 6.199 6.193 6.186 6.179 6.172 6.164 6.156 6.148 6.140 6.131 6.123 6.114 6.104 6.095 6.085 6.075 6.065 6.057 6.055 6.054 6.052 6.051 6.049 6.047 6.046 6.044 6.042 6.041 6.039 6.037 6.036 6.034 6.032 6.030 6.029 6.027 6.025 6.023 6.021 6.020 6.018 6.016 6.014 6.013 6.011 6.009 6.007 6.006 6.004 6.002 6.000 5.999 5.997 5.995 5.993 5.992 5.990 5.988 5.986 5.984 5.982 5.980 5.977 5.975 5.973 5.971 5.969 5.967 5.965 5.962 5.960 5.958 5.956 5.954 5.951 5.949 5.947 5.945 5.942 5.940 5.937 5.934 5.932 5.929 5.927 5.924 5.921 5.919 5.916 5.913 5.911 5.908 5.905 5.903 5.900 5.898 5.895 5.892 5.890 5.887 5.885 5.882 5.880 5.877 5.875 5.872 5.870 5.867 5.865 5.862 5.860 5.857 5.855 5.852 5.850 5.847 5.845 5.842 5.841 5.839 5.838 5.836 5.835 5.833 5.832 5.830 5.829 5.827 5.826 5.824 5.823 5.821 5.820 5.818 5.817 5.815 5.814 5.812 5.812 5.812 5.812 5.812 5.812 5.812 5.812 5.813 5.813 5.813 5.813 5.813 5.813 5.813 5.813 5.813 5.812 5.812 5.812 5.812 5.813 5.814 5.816 5.817 5.818 5.819 5.820 5.821 5.822 5.823 5.825 5.826 5.827 5.828 5.829 5.830 5.832 5.833 5.834 5.835 5.837 5.839 5.840 5.842 5.844 5.845 5.847 5.849 5.851 5.853 5.854 5.856 5.858 5.860 5.862 5.864 5.866 5.867 5.869 5.871 5.874 5.877 5.880 5.884 5.887 5.890 5.893 5.897 5.900 5.903 5.907 5.910 5.914 5.917 5.920 5.924 5.927 5.931 5.934 5.938 5.941 5.945 5.948 5.952 5.955 5.959 5.962 5.966 5.969 5.973 5.977 5.980 5.984 5.987 5.991 5.994 5.998 6.002 6.005 6.009 6.013 6.015 6.016 6.018 6.020 6.021 6.023 6.025 6.026 6.028 6.030 6.031 6.033 6.035 6.037 6.039 6.040 6.042 6.044 6.046 6.048 6.063 6.083 6.102 6.121 6.141 6.160 6.179 6.198 6.217 6.235 6.254 6.273 6.291 6.310 6.328 6.347 6.365 6.383 6.401 6.419 6.430 6.432 6.435 6.437 6.440 6.443 6.445 6.448 6.451 6.454 6.456 6.459 6.462 6.465 6.468 6.472 6.475 6.478 6.481 6.485 6.488 6.489 6.491 6.492 6.494 6.495 6.496 6.498 6.499 6.501 6.502 6.504 6.505 6.507 6.508 6.510 6.512 6.513 6.515 6.516 6.518 6.528 6.540 6.553 6.565 6.578 6.590 6.602 6.614 6.627 6.639 6.651 6.663 6.675 6.687 6.699 6.711 6.722 6.734 6.746 6.757 6.765 6.766 6.768 6.769 6.771 6.772 6.774 6.776 6.777 6.779 6.781 6.783 6.785 6.787 6.789 6.791 6.793 6.796 6.798 6.800 6.803 6.803 6.804 6.804 6.805 6.805 6.806 6.807 6.807 6.808 6.808 6.809 6.810 6.810 6.811 6.812 6.812 6.813 6.814 6.814 6.815 6.816 6.817 6.818 6.819 6.820 6.821 6.822 6.823 6.824 6.824 6.825 6.826 6.827 6.828 6.829 6.830 6.831 6.831 6.832 6.833 6.834 6.835 6.836 6.837 6.837 6.838 6.839 6.840 6.841 6.842 6.843 6.844 6.844 6.845 6.846 6.847 6.848 6.849 6.850 6.851 6.851 6.852 6.851 6.851 6.851 6.851 6.850 6.850 6.850 6.849 6.849 6.849 6.848 6.848 6.847 6.847 6.847 6.846 6.846 6.845 6.845 6.844 6.844 6.845 6.845 6.845 6.845 6.845 6.846 6.846 6.846 6.846 6.846 6.846 6.847 6.847 6.847 6.847 6.847 6.848 6.848 6.848 6.848 6.848 6.848 6.848 6.848 6.848 6.848 6.848 6.848 6.848 6.848 6.848 6.848 6.848 6.848 6.848 6.848 6.848 6.848 6.848 6.848 6.847 6.846 6.845 6.844 6.843 6.841 6.840 6.839 6.838 6.837 6.836 6.835 6.834 6.833 6.832 6.830 6.829 6.828 6.827 6.826 6.825 6.824 6.823 6.822 6.820 6.819 6.818 6.817 6.816 6.815 6.813 6.812 6.811 6.810 6.809 6.807 6.806 6.805 6.804 6.803 6.801 6.800 6.798 6.796 6.794 6.792 6.790 6.788 6.787 6.785 6.783 6.781 6.779 6.778 6.776 6.774 6.772 6.771 6.769 6.767 6.766 6.764 6.762 6.761 6.759 6.757 6.756 6.754 6.752 6.751 6.749 6.748 6.746 6.745 6.743 6.742 6.740 6.739 6.737 6.736 6.735 6.733 6.732 6.731 6.730 6.729 6.728 6.727 6.726 6.725 6.724 6.723 6.722 6.721 6.720 6.719 6.717 6.716 6.715 6.714 6.713 6.712 6.711 6.710 6.709 6.709 6.708 6.708 6.707 6.707 6.706 6.706 6.706 6.705 6.705 6.704 6.704 6.704 6.704 6.703 6.703 6.703 6.703 6.702 6.702 6.701 6.701 6.700 6.699 6.699 6.698 6.697 6.696 6.696 6.695 6.694 6.693 6.693 6.692 6.691 6.690 6.690 6.689 6.688 6.687 6.686 6.685 6.684 6.683 6.682 6.681 6.680 6.679 6.678 6.677 6.676 6.675 6.674 6.673 6.671 6.670 6.669 6.668 6.667 6.665 6.664 6.662 6.659 6.657 6.654 6.652 6.650 6.648 6.646 6.644 6.643 6.641 6.640 6.638 6.637 6.636 6.636 6.635 6.634 6.634 6.634 6.633 6.631 6.630 6.629 6.627 6.626 6.625 6.623 6.622 6.620 6.619 6.618 6.616 6.615 6.613 6.612 6.610 6.609 6.607 6.605 6.604 6.602 6.595 6.585 6.575 6.566 6.557 6.548 6.539 6.530 6.522 6.514 6.506 6.498 6.490 6.483 6.476 6.469 6.463 6.456 6.450 6.444 6.438 6.434 6.430 6.426 6.422 6.418 6.414 6.409 6.404 6.399 6.394 6.389 6.383 6.377 6.371 6.365 6.358 6.351 6.345 6.337 6.330 6.323 6.317 6.313 6.309 6.306 6.303 6.300 6.297 6.295 6.292 6.290 6.289 6.287 6.286 6.285 6.284 6.284 6.283 6.283 6.284 6.284 6.285 6.283 6.279 6.275 6.270 6.266 6.261 6.256 6.251 6.245 6.240 6.233 6.226 6.220 6.214 6.208 6.202 6.196 6.191 6.185 6.180 6.175 6.171 6.169 6.167 6.165 6.164 6.162 6.160 6.159 6.157 6.156 6.155 6.153 6.152 6.151 6.150 6.149 6.148 6.147 6.147 6.146 6.145 6.145 6.143 6.141 6.138 6.135 6.133 6.129 6.126 6.122 6.118 6.114 6.109 6.104 6.099 6.094 6.088 6.083 6.076 6.070 6.063 6.056 6.049 6.048 6.048 6.048 6.047 6.047 6.047 6.046 6.046 6.046 6.045 6.045 6.045 6.044 6.044 6.043 6.043 6.043 6.042 6.042 6.041 6.041 6.041 6.040 6.040 6.039 6.039 6.038 6.038 6.038 6.037 6.037 6.036 6.036 6.035 6.035 6.034 6.034 6.036 6.038 6.040 6.042 6.044 6.045 6.047 6.048 6.048 6.049 6.049 6.049 6.049 6.049 6.048 6.048 6.047 6.045 6.044 6.042 6.040 6.038 6.036 6.033 6.030 6.027 6.024 6.024 6.024 6.024 6.024 6.024 6.024 6.025 6.025 6.025 6.025 6.025 6.025 6.025 6.025 6.025 6.025 6.025 6.025 6.026 6.026 6.026 6.026 6.026 6.026 6.027 6.027 6.027 6.027 6.027 6.027 6.028 6.028 6.028 6.028 6.028 6.028 6.029 6.029 6.029 6.029 6.029 6.029 6.029 6.030 6.030 6.030 6.030 6.030 6.030 6.031 6.031 6.031 6.031 6.031 6.032 6.032 6.032 6.032 6.032 6.032 6.035 6.038 6.041 6.044 6.047 6.048 6.050 6.051 6.052 6.053 6.053 6.053 6.053 6.052 6.051 6.050 6.048 6.046 6.044 6.041 6.038 6.035 6.031 6.027 6.023 6.019 6.020 6.020 6.020 6.021 6.021 6.022 6.022 6.023 6.024 6.024 6.025 6.026 6.027 6.028 6.029 6.030 6.031 6.032 6.033 6.034 6.035 6.036 6.037 6.037 6.038 6.038 6.039 6.040 6.040 6.041 6.041 6.042 6.043 6.043 6.044 6.045 6.045 6.046 6.047 6.047 6.048 6.049 6.049 6.050 6.050 6.051 6.051 6.052 6.053 6.053 6.054 6.054 6.055 6.055 6.056 6.056 6.057 6.057 6.058 6.059 6.060 6.060 6.060 6.060 6.060 6.061 6.061 6.062 6.062 6.063 6.064 6.064 6.065 6.066 6.067 6.068 6.068 6.069 6.070 6.071 6.072 6.073 6.074 6.075 6.076 6.077 6.078 6.079 6.080 6.081 6.082 6.083 6.084 6.084 6.085 6.086 6.087 6.088 6.089 6.090 6.091 6.092 6.093 6.094 6.095 6.096 6.097 6.098 6.098 6.099 6.099 6.100 6.100 6.100 6.101 6.101 6.102 6.102 6.102 6.103 6.103 6.103 6.103 6.104 6.104 6.104 6.104 6.105 6.105 6.105 6.105 6.105 6.105 6.106 6.106 6.106 6.106 6.106 6.106 6.106 6.106 6.106 6.106 6.106 6.106 6.106 6.106 6.106 6.105 6.105 6.105 6.105 6.105 6.106 6.106 6.106 6.106 6.106 6.106 6.106 6.106 6.106 6.106 6.107 6.107 6.107 6.107 6.107 6.107 6.107 6.107 6.107 6.107 6.107 6.107 6.107 6.108 6.108 6.108 6.108 6.109 6.109 6.109 6.109 6.110 6.110 6.110 6.111 6.111 6.111 6.111 6.112 6.112 6.112 6.112 6.111 6.109 6.107 6.105 6.103 6.101 6.100 6.098 6.097 6.096 6.095 6.094 6.093 6.092 6.091 6.091 6.090 6.090 6.090 6.090 6.090 6.090 6.088 6.084 6.080 6.076 6.071 6.066 6.062 6.057 6.052 6.048 6.043 6.038 6.033 6.028 6.023 6.018 6.013 6.007 6.002 5.997 5.992 5.986 5.985 5.985 5.986 5.986 5.987 5.988 5.988 5.989 5.989 5.990 5.990 5.991 5.991 5.992 5.992 5.993 5.993 5.994 5.995 5.995 5.996 5.996 5.996 5.997 5.997 5.997 5.997 5.997 5.997 5.997 5.998 5.998 5.998 5.998 5.998 5.998 5.998 5.998 5.998 5.999 5.999 5.999 5.999 5.999 5.999 5.998 5.998 5.997 5.997 5.997 5.996 5.996 5.995 5.995 5.994 5.994 5.993 5.993 5.992 5.992 5.991 5.991 5.990 5.990 5.989 5.989 5.988 5.987 5.987 5.986 5.985 5.985 5.984 5.984 5.983 5.982 5.982 5.981 5.980 5.980 5.979 5.979 5.978 5.977 5.977 5.976 5.976 5.975 5.974 5.974 5.973 5.973 5.973 5.972 5.972 5.971 5.971 5.971 5.970 5.970 5.969 5.969 5.969 5.968 5.968 5.967 5.967 5.967 5.966 5.966 5.966 5.966 5.966 5.966 5.966 5.966 5.966 5.967 5.967 5.967 5.967 5.967 5.968 5.968 5.968 5.968 5.969 5.969 5.969 5.969 5.970 5.970 5.970 5.971 5.972 5.973 5.973 5.974 5.975 5.976 5.977 5.977 5.978 5.979 5.980 5.981 5.982 5.983 5.983 5.984 5.985 5.986 5.987 5.988 5.989 5.990 5.990 5.990 5.991 5.991 5.992 5.992 5.993 5.993 5.994 5.994 5.995 5.995 5.995 5.996 5.996 5.997 5.997 5.998 5.998 5.999 5.999 6.000 6.000 6.000 6.000 6.000 6.000 6.001 6.001 6.001 6.001 6.001 6.001 6.001 6.002 6.002 6.002 6.002 6.002 6.002 6.002 6.003 6.003 6.003 6.003 6.003 6.004 6.004 6.004 6.005 6.005 6.005 6.005 6.006 6.006 6.006 6.007 6.007 6.007 6.008 6.008 6.009 6.009 6.009 6.010 6.010 6.010 6.011 6.011 6.012 6.013 6.013 6.014 6.014 6.015 6.015 6.016 6.016 6.017 6.017 6.018 6.018 6.019 6.020 6.020 6.021 6.021 6.022 6.022 6.023 6.023 6.023 6.024 6.024 6.024 6.024 6.025 6.025 6.025 6.025 6.026 6.026 6.026 6.027 6.027 6.027 6.027 6.027 6.028 6.028 6.028 6.028 6.029 6.028 6.028 6.028 6.028 6.028 6.028 6.028 6.028 6.028 6.027 6.027 6.027 6.027 6.027 6.027 6.027 6.026 6.026 6.026 6.026 6.026 6.026 6.028 6.031 6.035 6.038 6.041 6.043 6.046 6.049 6.052 6.054 6.057 6.059 6.061 6.063 6.065 6.067 6.069 6.071 6.073 6.074 6.076 6.077 6.079 6.080 6.082 6.084 6.086 6.088 6.090 6.092 6.095 6.097 6.100 6.103 6.105 6.108 6.111 6.115 6.118 6.121 6.125 6.129 6.132 6.136 6.140 6.144 6.143 6.143 6.143 6.142 6.142 6.142 6.141 6.141 6.140 6.140 6.140 6.139 6.139 6.139 6.138 6.138 6.137 6.137 6.136 6.136 6.136 6.135 6.135 6.134 6.133 6.133 6.132 6.131 6.131 6.130 6.130 6.129 6.128 6.128 6.127 6.127 6.126 6.126 6.125 6.125 6.124 6.124 6.123 6.123 6.123 6.122 6.122 6.121 6.121 6.121 6.120 6.120 6.119 6.119 6.119 6.118 6.118 6.118 6.117 6.117 6.117 6.116 6.116 6.116 6.116 6.115 6.115 6.115 6.115 6.114 6.114 6.114 6.113 6.113 6.113 6.112 6.112 6.112 6.112 6.111 6.111 6.111 6.110 6.110 6.109 6.109 6.108 6.108 6.107 6.107 6.107 6.106 6.106 6.106 6.106 6.106 6.106 6.106 6.106 6.106 6.105 6.105 6.105 6.105 6.105 6.105 6.105 6.104 6.104 6.104 6.104 6.104 6.104 6.103 6.103 6.103 6.103 6.103 6.103 6.103 6.103 6.103 6.103 6.103 6.103 6.103 6.103 6.103 6.103 6.103 6.102 6.102 6.102 6.102 6.102 6.102 6.102 6.102 6.101 6.101 6.101 6.101 6.101 6.101 6.100 6.100 6.100 6.100 6.099 6.099 6.099 6.098 6.098 6.098 6.097 6.097 6.097 6.096 6.096 6.096 6.095 6.095 6.095 6.094 6.094 6.094 6.093 6.093 6.093 6.092 6.092 6.092 6.091 6.091 6.090 6.090 6.090 6.089 6.089 6.089 6.088 6.088 6.088 6.087 6.087 6.087 6.086 6.086 6.085 6.085 6.084 6.084 6.084 6.083 6.083 6.082 6.082 6.081 6.081 6.081 6.080 6.080 6.079 6.079 6.078 6.078 6.077 6.077 6.076 6.075 6.074 6.073 6.073 6.072 6.071 6.070 6.069 6.068 6.066 6.065 6.064 6.063 6.062 6.061 6.060 6.059 6.057 6.056 6.055 6.054 6.053 6.052 6.051 6.050 6.049 6.048 6.047 6.046 6.045 6.044 6.042 6.041 6.040 6.039 6.038 6.037 6.036 6.035 6.034 6.033 6.032 6.031 6.030 6.029 6.028 6.027 6.026 6.025 6.024 6.023 6.022 6.022 6.021 6.020 6.019 6.018 6.017 6.016 6.015 6.014 6.013 6.013 6.012 6.011 6.010 6.009 6.008 6.007 6.006 6.006 6.005 6.004 6.003 6.002 6.002 6.001 6.000 6.000 5.999 5.998 5.998 5.997 5.997 5.996 5.996 5.995 5.995 5.994 5.994 5.993 5.993 5.993 5.992 5.991 5.991 5.990 5.990 5.989 5.989 5.988 5.988 5.988 5.987 5.987 5.987 5.986 5.986 5.986 5.986 5.986 5.985 5.985 5.985 5.985 5.985 5.985 5.985 5.985 5.984 5.984 5.984 5.984 5.984 5.984 5.984 5.984 5.983 5.983 5.983 5.983 5.983 5.983 5.983 5.983 5.983 5.983 5.983 5.983 5.984 5.984 5.985 5.986 5.987 5.988 5.988 5.989 5.990 5.991 5.992 5.992 5.993 5.994 5.994 5.995 5.996 5.997 5.997 5.998 5.999 5.999 6.000 6.001 6.001 6.001 6.002 6.002 6.002 6.002 6.002 6.002 6.003 6.003 6.003 6.003 6.003 6.004 6.004 6.004 6.004 6.004 6.004 6.005 6.005 6.005 6.005 6.005 6.006 6.008 6.011 6.013 6.016 6.018 6.021 6.023 6.026 6.028 6.031 6.033 6.035 6.037 6.039 6.040 6.042 6.043 6.044 6.046 6.047 6.048 6.049 6.050 6.051 6.055 6.058 6.062 6.066 6.070 6.074 6.078 6.082 6.086 6.091 6.095 6.100 6.104 6.109 6.114 6.119 6.124 6.129 6.134 6.140 6.145 6.150 6.156 6.158 6.152 6.145 6.138 6.130 6.122 6.113 6.104 6.095 6.085 6.074 6.063 6.052 6.040 6.028 6.015 6.001 5.988 5.973 5.959 5.943 5.928 5.911 5.895 5.882 5.879 5.879 5.881 5.883 5.885 5.887 5.888 5.890 5.892 5.893 5.895 5.896 5.898 5.899 5.900 5.902 5.903 5.904 5.905 5.906 5.907 5.907 5.908 5.909 5.910 5.911 5.911 5.912 5.913 5.914 5.914 5.915 5.916 5.916 5.917 5.917 5.918 5.918 5.919 5.919 5.920 5.920 5.920 5.921 5.921 5.921 5.922 5.922 5.922 5.923 5.923 5.923 5.924 5.924 5.925 5.925 5.925 5.926 5.926 5.927 5.927 5.927 5.928 5.928 5.929 5.930 5.930 5.931 5.932 5.932 5.933 5.933 5.934 5.934 5.935 5.936 5.936 5.937 5.937 5.938 5.939 5.939 5.940 5.941 5.941 5.942 5.943 5.943 5.944 5.945 5.946 5.947 5.947 5.948 5.949 5.950 5.951 5.952 5.953 5.954 5.955 5.957 5.958 5.959 5.960 5.961 5.963 5.964 5.965 5.966 5.968 5.969 5.970 5.972 5.973 5.975 5.976 5.977 5.979 5.980 5.982 5.984 5.986 5.989 5.991 5.993 5.996 5.998 6.001 6.004 6.006 6.009 6.011 6.014 6.017 6.020 6.023 6.025 6.028 6.031 6.034 6.037 6.040 6.043 6.046 6.049 6.051 6.053 6.055 6.057 6.059 6.061 6.063 6.065 6.067 6.069 6.072 6.074 6.076 6.078 6.080 6.082 6.084 6.086 6.088 6.091 6.093 6.095 6.097 6.099 6.100 6.100 6.101 6.102 6.103 6.103 6.104 6.105 6.106 6.107 6.108 6.109 6.110 6.112 6.115 6.118 6.122 6.126 6.130 6.135 6.140 6.145 6.150 6.156 6.163 6.173 6.181 6.190 6.198 6.207 6.214 6.222 6.229 6.236 6.243 6.250 6.256 6.262 6.268 6.273 6.278 6.283 6.288 6.293 6.297 6.301 6.304 6.308 6.311 6.311 6.311 6.311 6.311 6.311 6.311 6.311 6.310 6.310 6.310 6.310 6.310 6.310 6.310 6.310 6.310 6.310 6.310 6.310 6.310 6.310 6.310 6.310 6.310 6.310 6.311 6.312 6.312 6.313 6.314 6.315 6.316 6.316 6.317 6.318 6.318 6.319 6.320 6.320 6.321 6.322 6.322 6.323 6.323 6.324 6.324 6.325 6.326 6.326 6.327 6.327 6.328 6.329 6.330 6.330 6.331 6.331 6.332 6.333 6.333 6.333 6.334 6.334 6.335 6.335 6.335 6.335 6.336 6.336 6.336 6.336 6.336 6.336 6.336 6.336 6.336 6.336 6.336 6.336 6.336 6.336 6.336 6.335 6.333 6.332 6.331 6.329 6.328 6.326 6.325 6.324 6.322 6.321 6.319 6.318 6.316 6.315 6.313 6.312 6.308 6.303 6.297 6.290 6.283 6.276 6.268 6.260 6.251 6.242 6.232 6.222 6.211 6.200 6.189 6.177 6.165 6.152 6.138 6.125 6.110 6.096 6.080 6.065 6.049 6.036 6.029 6.021 6.013 6.006 5.998 5.990 5.982 5.974 5.966 5.958 5.950 5.942 5.934 5.926 5.918 5.917 5.916 5.915 5.914 5.913 5.911 5.911 5.910 5.909 5.910 5.915 5.920 5.925 5.929 5.934 5.938 5.942 5.946 5.949 5.953 5.956 5.959 5.962 5.964 5.967 5.969 5.971 5.973 5.975 5.976 5.978 5.979 5.980 5.981 5.980 5.977 5.973 5.969 5.966 5.963 5.959 5.957 5.954 5.951 5.949 5.947 5.944 5.943 5.941 5.939 5.938 5.937 5.936 5.935 5.934 5.933 5.933 5.934 5.934 5.935 5.935 5.935 5.935 5.935 5.935 5.935 5.935 5.935 5.936 5.936 5.936 5.936 5.936 5.936 5.936 5.937 5.937 
7.428 7.425 7.422 7.421 7.423 7.424 7.425 7.426 7.428 7.429 7.430 7.431 7.433 7.434 7.435 7.436 7.438 7.439 7.440 7.442 7.443 7.444 7.443 7.432 7.422 7.411 7.400 7.389 7.377 7.365 7.354 7.341 7.329 7.316 7.304 7.291 7.277 7.264 7.250 7.236 7.222 7.208 7.205 7.204 7.202 7.201 7.200 7.199 7.197 7.196 7.195 7.193 7.192 7.191 7.190 7.188 7.187 7.186 7.185 7.183 7.182 7.181 7.181 7.180 7.179 7.179 7.178 7.177 7.176 7.176 7.175 7.174 7.173 7.172 7.171 7.170 7.169 7.168 7.167 7.166 7.165 7.161 7.157 7.154 7.151 7.148 7.145 7.142 7.140 7.138 7.136 7.135 7.133 7.132 7.131 7.131 7.130 7.130 7.130 7.130 7.121 7.111 7.100 7.089 7.078 7.067 7.056 7.045 7.034 7.023 7.011 7.000 6.988 6.977 6.965 6.954 6.942 6.930 6.918 6.911 6.911 6.911 6.910 6.910 6.909 6.909 6.908 6.908 6.907 6.906 6.906 6.905 6.904 6.903 6.902 6.901 6.900 6.899 6.897 6.897 6.896 6.895 6.894 6.894 6.893 6.892 6.891 6.891 6.890 6.889 6.888 6.887 6.886 6.885 6.884 6.884 6.883 6.882 6.881 6.879 6.878 6.877 6.876 6.875 6.873 6.872 6.871 6.870 6.869 6.867 6.866 6.865 6.864 6.863 6.861 6.860 6.859 6.858 6.857 6.856 6.855 6.854 6.852 6.851 6.850 6.849 6.848 6.847 6.846 6.845 6.844 6.843 6.841 6.840 6.839 6.838 6.837 6.836 6.836 6.835 6.834 6.834 6.833 6.832 6.832 6.831 6.831 6.830 6.829 6.829 6.828 6.827 6.827 6.826 6.825 6.825 6.824 6.823 6.822 6.822 6.821 6.820 6.819 6.819 6.818 6.817 6.816 6.815 6.814 6.814 6.813 6.812 6.811 6.810 6.810 6.809 6.808 6.807 6.807 6.806 6.806 6.805 6.804 6.804 6.803 6.802 6.802 6.801 6.800 6.800 6.799 6.798 6.798 6.797 6.797 6.796 6.796 6.796 6.795 6.795 6.795 6.795 6.795 6.794 6.794 6.794 6.794 6.794 6.794 6.793 6.793 6.793 6.793 6.793 6.792 6.792 6.792 6.792 6.792 6.792 6.792 6.792 6.792 6.791 6.791 6.791 6.791 6.791 6.791 6.791 6.791 6.790 6.790 6.790 6.790 6.790 6.790 6.790 6.790 6.790 6.790 6.790 6.790 6.790 6.790 6.790 6.790 6.790 6.791 6.791 6.791 6.791 6.791 6.791 6.791 6.792 6.792 6.793 6.793 6.794 6.794 6.795 6.795 6.796 6.796 6.797 6.797 6.798 6.798 6.798 6.799 6.799 6.800 6.800 6.801 6.801 6.801 6.802 6.802 6.803 6.803 6.803 6.804 6.804 6.804 6.805 6.805 6.805 6.806 6.806 6.806 6.807 6.807 6.807 6.807 6.807 6.807 6.807 6.806 6.806 6.806 6.806 6.806 6.806 6.806 6.806 6.806 6.805 6.805 6.805 6.805 6.805 6.811 6.831 6.851 6.870 6.889 6.908 6.927 6.946 6.964 6.983 7.001 7.019 7.036 7.054 7.071 7.088 7.105 7.121 7.138 7.154 7.145 7.127 7.110 7.092 7.075 7.058 7.041 7.024 7.008 6.992 6.975 6.960 6.944 6.928 6.913 6.898 6.883 6.868 6.853 6.844 6.866 6.888 6.910 6.931 6.952 6.973 6.994 7.014 7.034 7.054 7.073 7.092 7.111 7.130 7.148 7.166 7.184 7.201 7.219 7.232 7.241 7.252 7.262 7.273 7.284 7.295 7.307 7.319 7.331 7.344 7.357 7.370 7.384 7.397 7.412 7.426 7.441 7.456 7.471 7.466 7.459 7.451 7.443 7.435 7.427 7.418 7.409 7.400 7.391 7.382 7.372 7.362 7.352 7.342 7.331 7.321 7.310 7.299 7.290 7.290 7.290 7.290 7.290 7.289 7.289 7.289 7.289 7.289 7.288 7.288 7.288 7.288 7.287 7.287 7.287 7.287 7.287 7.286 7.283 7.278 7.273 7.269 7.264 7.260 7.256 7.252 7.248 7.245 7.241 7.238 7.235 7.232 7.229 7.226 7.224 7.222 7.219 7.217 7.231 7.246 7.262 7.277 7.293 7.309 7.326 7.342 7.359 7.376 7.393 7.411 7.428 7.446 7.464 7.483 7.501 7.520 7.539 7.550 7.534 7.518 7.501 7.485 7.468 7.451 7.433 7.415 7.398 7.379 7.361 7.343 7.324 7.305 7.285 7.266 7.246 7.226 7.206 7.193 7.188 7.183 7.180 7.177 7.174 7.170 7.167 7.163 7.159 7.155 7.150 7.146 7.141 7.137 7.132 7.126 7.121 7.116 7.110 7.134 7.165 7.197 7.228 7.259 7.289 7.319 7.349 7.379 7.408 7.437 7.465 7.494 7.522 7.549 7.577 7.604 7.631 7.657 7.682 7.658 7.634 7.610 7.587 7.563 7.540 7.517 7.494 7.472 7.449 7.427 7.405 7.383 7.362 7.340 7.319 7.298 7.277 7.257 7.241 7.240 7.239 7.239 7.238 7.237 7.236 7.235 7.234 7.233 7.232 7.230 7.229 7.228 7.227 7.225 7.224 7.222 7.221 7.219 7.215 7.206 7.198 7.190 7.182 7.174 7.167 7.159 7.152 7.145 7.138 7.131 7.124 7.118 7.111 7.105 7.099 7.093 7.087 7.082 7.079 7.077 7.075 7.074 7.072 7.070 7.068 7.067 7.065 7.063 7.061 7.059 7.058 7.056 7.054 7.052 7.050 7.048 7.046 7.045 7.042 7.040 7.037 7.035 7.032 7.030 7.027 7.024 7.022 7.019 7.017 7.014 7.012 7.009 7.006 7.004 7.001 6.999 6.996 6.993 6.991 6.988 6.985 6.983 6.980 6.977 6.975 6.972 6.969 6.966 6.964 6.961 6.958 6.955 6.952 6.950 6.947 6.944 6.941 6.938 6.925 6.912 6.899 6.887 6.874 6.861 6.848 6.835 6.823 6.810 6.797 6.784 6.772 6.759 6.746 6.733 6.721 6.708 6.695 6.682 6.666 6.650 6.635 6.620 6.605 6.590 6.575 6.561 6.546 6.532 6.518 6.505 6.491 6.478 6.465 6.452 6.439 6.426 6.414 6.402 6.389 6.377 6.364 6.351 6.337 6.324 6.310 6.296 6.282 6.268 6.253 6.239 6.224 6.209 6.193 6.178 6.162 6.147 6.130 6.118 6.116 6.115 6.113 6.112 6.110 6.109 6.107 6.106 6.104 6.103 6.101 6.100 6.098 6.097 6.095 6.094 6.092 6.091 6.089 6.088 6.086 6.084 6.082 6.079 6.077 6.075 6.073 6.071 6.069 6.067 6.065 6.063 6.061 6.059 6.056 6.054 6.052 6.050 6.048 6.046 6.044 6.041 6.039 6.037 6.034 6.032 6.029 6.027 6.025 6.022 6.020 6.017 6.015 6.012 6.010 6.008 6.005 6.003 6.000 5.998 5.995 5.992 5.990 5.987 5.984 5.982 5.979 5.977 5.974 5.971 5.968 5.966 5.963 5.960 5.958 5.955 5.952 5.950 5.947 5.944 5.942 5.939 5.937 5.934 5.932 5.929 5.927 5.924 5.922 5.919 5.917 5.914 5.912 5.909 5.906 5.904 5.901 5.899 5.896 5.894 5.892 5.891 5.889 5.888 5.886 5.885 5.883 5.881 5.880 5.878 5.877 5.875 5.874 5.872 5.871 5.869 5.868 5.866 5.865 5.863 5.863 5.864 5.864 5.864 5.864 5.864 5.864 5.864 5.864 5.864 5.864 5.864 5.864 5.864 5.864 5.864 5.864 5.864 5.864 5.864 5.865 5.866 5.867 5.868 5.869 5.871 5.872 5.873 5.874 5.875 5.877 5.878 5.879 5.880 5.881 5.883 5.884 5.885 5.886 5.888 5.889 5.891 5.893 5.895 5.896 5.898 5.900 5.902 5.904 5.906 5.907 5.909 5.911 5.913 5.915 5.917 5.919 5.921 5.923 5.925 5.927 5.931 5.934 5.937 5.941 5.944 5.947 5.951 5.954 5.958 5.961 5.965 5.968 5.972 5.975 5.979 5.982 5.986 5.990 5.993 5.997 6.000 6.004 6.008 6.011 6.015 6.018 6.022 6.026 6.029 6.033 6.037 6.040 6.044 6.048 6.051 6.055 6.059 6.062 6.066 6.070 6.072 6.074 6.077 6.079 6.081 6.083 6.085 6.087 6.090 6.092 6.094 6.096 6.098 6.101 6.103 6.105 6.107 6.109 6.112 6.114 6.130 6.151 6.171 6.191 6.211 6.231 6.251 6.271 6.290 6.310 6.329 6.348 6.367 6.386 6.405 6.424 6.442 6.461 6.479 6.497 6.508 6.511 6.514 6.518 6.521 6.524 6.528 6.532 6.536 6.540 6.544 6.548 6.552 6.557 6.561 6.566 6.571 6.576 6.581 6.586 6.591 6.592 6.593 6.595 6.596 6.598 6.599 6.601 6.602 6.604 6.605 6.607 6.608 6.610 6.611 6.613 6.614 6.616 6.617 6.619 6.620 6.628 6.638 6.647 6.657 6.666 6.676 6.685 6.694 6.704 6.713 6.722 6.732 6.741 6.750 6.759 6.768 6.777 6.786 6.795 6.804 6.810 6.811 6.813 6.814 6.815 6.817 6.818 6.820 6.821 6.823 6.825 6.826 6.828 6.830 6.832 6.834 6.836 6.838 6.840 6.842 6.844 6.845 6.846 6.846 6.847 6.848 6.849 6.850 6.851 6.851 6.852 6.853 6.854 6.855 6.856 6.857 6.858 6.858 6.859 6.860 6.861 6.862 6.863 6.864 6.866 6.867 6.868 6.869 6.870 6.871 6.872 6.873 6.874 6.875 6.876 6.877 6.878 6.879 6.880 6.881 6.882 6.883 6.884 6.885 6.886 6.887 6.888 6.889 6.890 6.891 6.892 6.893 6.894 6.895 6.896 6.897 6.898 6.898 6.899 6.900 6.901 6.902 6.903 6.902 6.902 6.902 6.902 6.902 6.902 6.901 6.901 6.901 6.901 6.900 6.900 6.900 6.900 6.899 6.899 6.899 6.898 6.898 6.898 6.898 6.898 6.898 6.898 6.898 6.898 6.898 6.899 6.899 6.899 6.899 6.899 6.899 6.899 6.899 6.899 6.899 6.899 6.900 6.900 6.900 6.900 6.899 6.899 6.899 6.899 6.899 6.900 6.900 6.900 6.900 6.900 6.900 6.900 6.900 6.900 6.900 6.900 6.900 6.901 6.901 6.900 6.899 6.898 6.897 6.896 6.895 6.894 6.892 6.891 6.890 6.889 6.888 6.887 6.885 6.884 6.883 6.882 6.881 6.879 6.878 6.877 6.876 6.874 6.873 6.872 6.871 6.870 6.868 6.867 6.866 6.865 6.864 6.862 6.861 6.860 6.859 6.857 6.856 6.855 6.854 6.853 6.851 6.849 6.847 6.845 6.843 6.842 6.840 6.838 6.836 6.834 6.833 6.831 6.829 6.827 6.826 6.824 6.822 6.820 6.819 6.817 6.815 6.814 6.812 6.810 6.809 6.807 6.805 6.804 6.802 6.800 6.799 6.797 6.796 6.794 6.793 6.791 6.790 6.788 6.787 6.785 6.784 6.782 6.781 6.780 6.779 6.778 6.777 6.776 6.775 6.773 6.772 6.771 6.770 6.768 6.767 6.766 6.764 6.763 6.762 6.760 6.759 6.757 6.756 6.755 6.755 6.754 6.754 6.753 6.753 6.752 6.752 6.751 6.751 6.751 6.750 6.750 6.750 6.750 6.750 6.749 6.749 6.749 6.749 6.749 6.749 6.748 6.747 6.746 6.746 6.745 6.744 6.744 6.743 6.742 6.742 6.741 6.740 6.739 6.739 6.738 6.737 6.736 6.736 6.735 6.734 6.733 6.732 6.731 6.730 6.729 6.728 6.727 6.726 6.725 6.724 6.723 6.722 6.721 6.720 6.719 6.718 6.716 6.715 6.714 6.713 6.711 6.709 6.706 6.704 6.702 6.700 6.698 6.697 6.695 6.694 6.692 6.691 6.689 6.688 6.687 6.686 6.685 6.685 6.684 6.683 6.682 6.681 6.680 6.678 6.677 6.676 6.675 6.673 6.672 6.671 6.669 6.668 6.666 6.665 6.663 6.662 6.660 6.658 6.657 6.655 6.653 6.652 6.646 6.638 6.630 6.623 6.616 6.608 6.601 6.594 6.588 6.581 6.575 6.569 6.562 6.557 6.551 6.545 6.540 6.534 6.529 6.524 6.519 6.516 6.513 6.510 6.507 6.503 6.500 6.496 6.492 6.488 6.484 6.480 6.475 6.471 6.466 6.461 6.456 6.451 6.445 6.440 6.434 6.428 6.422 6.417 6.413 6.408 6.404 6.400 6.397 6.394 6.391 6.388 6.386 6.384 6.383 6.382 6.381 6.380 6.380 6.380 6.380 6.381 6.382 6.379 6.372 6.364 6.356 6.348 6.340 6.331 6.322 6.313 6.304 6.293 6.283 6.273 6.264 6.254 6.245 6.236 6.227 6.219 6.211 6.203 6.198 6.198 6.198 6.197 6.197 6.197 6.197 6.197 6.197 6.197 6.196 6.196 6.196 6.196 6.196 6.196 6.196 6.196 6.196 6.196 6.195 6.195 6.193 6.191 6.188 6.185 6.182 6.179 6.175 6.171 6.167 6.163 6.158 6.153 6.147 6.142 6.136 6.129 6.123 6.116 6.109 6.102 6.094 6.094 6.093 6.093 6.093 6.092 6.092 6.092 6.092 6.091 6.091 6.091 6.090 6.090 6.090 6.089 6.089 6.089 6.088 6.088 6.088 6.087 6.087 6.087 6.086 6.086 6.085 6.085 6.085 6.084 6.084 6.083 6.083 6.083 6.082 6.082 6.081 6.081 6.083 6.084 6.086 6.087 6.088 6.089 6.090 6.091 6.092 6.092 6.092 6.092 6.092 6.092 6.092 6.091 6.090 6.090 6.088 6.087 6.086 6.084 6.082 6.080 6.078 6.076 6.074 6.074 6.074 6.074 6.074 6.074 6.074 6.074 6.075 6.075 6.075 6.075 6.075 6.075 6.075 6.075 6.076 6.076 6.076 6.076 6.076 6.076 6.077 6.077 6.077 6.077 6.077 6.078 6.078 6.078 6.078 6.079 6.079 6.079 6.079 6.080 6.080 6.080 6.080 6.080 6.081 6.081 6.081 6.081 6.082 6.082 6.082 6.082 6.082 6.083 6.083 6.083 6.083 6.083 6.084 6.084 6.084 6.084 6.084 6.085 6.085 6.087 6.089 6.091 6.094 6.095 6.097 6.098 6.099 6.099 6.100 6.100 6.100 6.100 6.099 6.098 6.097 6.096 6.095 6.093 6.091 6.089 6.086 6.084 6.081 6.077 6.075 6.075 6.076 6.076 6.076 6.077 6.077 6.078 6.078 6.079 6.079 6.080 6.081 6.081 6.082 6.083 6.084 6.085 6.086 6.086 6.087 6.088 6.089 6.090 6.090 6.091 6.091 6.092 6.092 6.093 6.094 6.094 6.095 6.095 6.096 6.097 6.097 6.098 6.098 6.099 6.100 6.100 6.101 6.102 6.102 6.103 6.103 6.104 6.105 6.105 6.106 6.106 6.107 6.107 6.108 6.108 6.109 6.110 6.110 6.111 6.112 6.113 6.113 6.113 6.114 6.114 6.114 6.115 6.115 6.116 6.116 6.117 6.118 6.118 6.119 6.120 6.120 6.121 6.122 6.122 6.123 6.124 6.125 6.126 6.126 6.127 6.128 6.129 6.130 6.130 6.131 6.132 6.133 6.134 6.134 6.135 6.136 6.137 6.138 6.138 6.139 6.140 6.141 6.142 6.143 6.144 6.144 6.145 6.146 6.146 6.147 6.147 6.148 6.148 6.148 6.149 6.149 6.149 6.149 6.150 6.150 6.150 6.150 6.151 6.151 6.151 6.151 6.151 6.151 6.151 6.152 6.152 6.152 6.152 6.152 6.152 6.152 6.151 6.151 6.151 6.151 6.151 6.151 6.151 6.151 6.151 6.150 6.150 6.150 6.150 6.150 6.150 6.149 6.149 6.149 6.149 6.149 6.149 6.149 6.149 6.149 6.149 6.149 6.148 6.148 6.148 6.148 6.148 6.148 6.147 6.147 6.147 6.147 6.146 6.146 6.146 6.147 6.147 6.147 6.147 6.147 6.147 6.147 6.147 6.147 6.147 6.147 6.147 6.147 6.147 6.147 6.147 6.147 6.147 6.148 6.148 6.146 6.145 6.143 6.142 6.140 6.139 6.138 6.137 6.136 6.135 6.134 6.133 6.132 6.132 6.131 6.131 6.130 6.130 6.130 6.129 6.129 6.129 6.128 6.125 6.122 6.119 6.115 6.112 6.108 6.105 6.101 6.098 6.094 6.090 6.087 6.083 6.079 6.075 6.071 6.068 6.064 6.060 6.056 6.052 6.051 6.051 6.051 6.051 6.052 6.052 6.052 6.052 6.053 6.053 6.053 6.053 6.054 6.054 6.054 6.054 6.055 6.055 6.055 6.055 6.056 6.056 6.056 6.056 6.056 6.056 6.056 6.056 6.055 6.055 6.055 6.055 6.055 6.055 6.055 6.055 6.054 6.054 6.054 6.054 6.054 6.054 6.053 6.053 6.053 6.053 6.052 6.051 6.051 6.050 6.050 6.049 6.049 6.048 6.048 6.047 6.046 6.046 6.045 6.045 6.044 6.043 6.043 6.042 6.041 6.041 6.040 6.039 6.039 6.038 6.037 6.037 6.036 6.035 6.034 6.034 6.033 6.032 6.032 6.031 6.030 6.029 6.029 6.028 6.027 6.026 6.026 6.025 6.024 6.024 6.023 6.023 6.022 6.022 6.021 6.021 6.020 6.020 6.019 6.019 6.018 6.018 6.017 6.017 6.016 6.016 6.015 6.015 6.014 6.014 6.014 6.013 6.013 6.013 6.014 6.014 6.014 6.014 6.014 6.014 6.014 6.014 6.014 6.014 6.015 6.015 6.015 6.015 6.015 6.015 6.016 6.016 6.016 6.017 6.017 6.018 6.019 6.020 6.021 6.021 6.022 6.023 6.024 6.025 6.026 6.027 6.027 6.028 6.029 6.030 6.031 6.032 6.033 6.034 6.035 6.036 6.036 6.036 6.037 6.037 6.038 6.038 6.039 6.039 6.040 6.040 6.041 6.041 6.042 6.042 6.043 6.043 6.044 6.044 6.045 6.045 6.046 6.046 6.046 6.047 6.047 6.047 6.047 6.047 6.047 6.047 6.048 6.048 6.048 6.048 6.048 6.048 6.049 6.049 6.049 6.049 6.049 6.049 6.050 6.050 6.050 6.050 6.051 6.051 6.052 6.052 6.052 6.053 6.053 6.054 6.054 6.054 6.055 6.055 6.056 6.056 6.057 6.057 6.058 6.058 6.059 6.059 6.060 6.060 6.061 6.062 6.062 6.063 6.064 6.064 6.065 6.066 6.066 6.067 6.068 6.068 6.069 6.070 6.070 6.071 6.071 6.072 6.073 6.073 6.074 6.075 6.075 6.075 6.076 6.076 6.077 6.077 6.077 6.078 6.078 6.078 6.079 6.079 6.079 6.080 6.080 6.081 6.081 6.081 6.082 6.082 6.082 6.083 6.083 6.083 6.083 6.083 6.084 6.084 6.084 6.084 6.084 6.085 6.085 6.085 6.085 6.085 6.085 6.085 6.086 6.086 6.086 6.086 6.086 6.086 6.086 6.088 6.091 6.094 6.096 6.098 6.101 6.103 6.105 6.108 6.110 6.112 6.114 6.116 6.117 6.119 6.121 6.122 6.124 6.126 6.127 6.128 6.130 6.131 6.132 6.133 6.135 6.136 6.137 6.139 6.141 6.143 6.144 6.146 6.148 6.151 6.153 6.155 6.157 6.160 6.163 6.165 6.168 6.171 6.174 6.177 6.179 6.179 6.179 6.179 6.178 6.178 6.178 6.177 6.177 6.177 6.177 6.176 6.176 6.176 6.175 6.175 6.175 6.174 6.174 6.174 6.173 6.173 6.173 6.172 6.172 6.171 6.170 6.170 6.169 6.169 6.168 6.167 6.167 6.166 6.166 6.165 6.165 6.165 6.164 6.164 6.163 6.163 6.163 6.162 6.162 6.162 6.161 6.161 6.161 6.160 6.160 6.160 6.159 6.159 6.159 6.159 6.158 6.158 6.158 6.158 6.157 6.157 6.157 6.157 6.157 6.156 6.156 6.156 6.156 6.156 6.155 6.155 6.155 6.155 6.154 6.154 6.154 6.154 6.153 6.153 6.153 6.153 6.152 6.152 6.151 6.151 6.151 6.150 6.150 6.149 6.149 6.149 6.148 6.148 6.148 6.148 6.148 6.148 6.148 6.148 6.148 6.148 6.148 6.148 6.148 6.148 6.147 6.147 6.147 6.147 6.147 6.147 6.147 6.146 6.146 6.146 6.146 6.146 6.146 6.146 6.146 6.146 6.146 6.146 6.146 6.146 6.146 6.146 6.146 6.146 6.146 6.146 6.146 6.146 6.146 6.146 6.146 6.146 6.146 6.146 6.146 6.145 6.145 6.145 6.145 6.145 6.144 6.144 6.144 6.144 6.143 6.143 6.143 6.142 6.142 6.142 6.141 6.141 6.141 6.140 6.140 6.140 6.139 6.139 6.139 6.138 6.138 6.137 6.137 6.137 6.136 6.136 6.136 6.135 6.135 6.135 6.134 6.134 6.133 6.133 6.133 6.132 6.132 6.132 6.131 6.131 6.130 6.130 6.129 6.129 6.129 6.128 6.128 6.127 6.127 6.126 6.126 6.126 6.125 6.125 6.124 6.124 6.123 6.123 6.123 6.122 6.122 6.121 6.121 6.120 6.119 6.119 6.118 6.117 6.116 6.115 6.115 6.114 6.113 6.112 6.111 6.110 6.109 6.108 6.107 6.106 6.105 6.103 6.102 6.101 6.100 6.099 6.098 6.097 6.096 6.095 6.094 6.094 6.093 6.092 6.091 6.090 6.089 6.088 6.087 6.086 6.085 6.084 6.083 6.082 6.081 6.080 6.079 6.078 6.077 6.076 6.075 6.075 6.074 6.073 6.072 6.071 6.071 6.070 6.069 6.068 6.067 6.067 6.066 6.065 6.064 6.063 6.063 6.062 6.061 6.060 6.060 6.059 6.058 6.057 6.056 6.056 6.055 6.054 6.054 6.053 6.052 6.052 6.051 6.051 6.050 6.050 6.049 6.049 6.048 6.048 6.047 6.047 6.047 6.046 6.046 6.046 6.046 6.045 6.045 6.044 6.044 6.044 6.044 6.043 6.043 6.043 6.043 6.043 6.042 6.042 6.042 6.042 6.042 6.042 6.042 6.042 6.042 6.042 6.042 6.043 6.043 6.043 6.043 6.043 6.043 6.043 6.043 6.043 6.043 6.044 6.044 6.044 6.044 6.044 6.044 6.045 6.045 6.045 6.045 6.046 6.046 6.046 6.046 6.047 6.047 6.048 6.049 6.050 6.051 6.052 6.053 6.054 6.054 6.055 6.056 6.057 6.058 6.059 6.059 6.060 6.061 6.062 6.063 6.063 6.064 6.065 6.066 6.066 6.067 6.067 6.068 6.068 6.069 6.069 6.070 6.070 6.071 6.071 6.071 6.072 6.072 6.073 6.073 6.074 6.074 6.075 6.075 6.075 6.076 6.076 6.077 6.078 6.080 6.082 6.084 6.086 6.088 6.090 6.092 6.094 6.096 6.098 6.100 6.102 6.103 6.105 6.106 6.107 6.108 6.109 6.110 6.111 6.112 6.113 6.114 6.115 6.118 6.121 6.124 6.127 6.130 6.133 6.136 6.140 6.143 6.147 6.150 6.154 6.158 6.161 6.165 6.169 6.173 6.177 6.181 6.185 6.189 6.194 6.198 6.200 6.195 6.190 6.185 6.179 6.174 6.167 6.160 6.153 6.146 6.138 6.130 6.122 6.113 6.104 6.094 6.084 6.074 6.064 6.053 6.041 6.030 6.018 6.005 5.995 5.994 5.993 5.995 5.997 5.998 6.000 6.001 6.003 6.004 6.005 6.006 6.007 6.009 6.010 6.011 6.011 6.012 6.013 6.014 6.015 6.015 6.016 6.016 6.017 6.017 6.018 6.018 6.019 6.019 6.020 6.020 6.020 6.021 6.021 6.021 6.022 6.022 6.022 6.022 6.023 6.023 6.023 6.023 6.023 6.023 6.023 6.023 6.023 6.023 6.023 6.023 6.024 6.024 6.024 6.024 6.024 6.024 6.025 6.025 6.025 6.025 6.025 6.025 6.026 6.026 6.027 6.027 6.027 6.027 6.028 6.028 6.028 6.028 6.029 6.029 6.029 6.030 6.030 6.030 6.031 6.031 6.032 6.032 6.032 6.033 6.033 6.034 6.034 6.035 6.035 6.036 6.036 6.037 6.038 6.038 6.039 6.039 6.040 6.041 6.042 6.043 6.044 6.045 6.046 6.047 6.048 6.049 6.051 6.052 6.053 6.054 6.055 6.056 6.058 6.059 6.060 6.062 6.063 6.064 6.066 6.067 6.069 6.070 6.072 6.074 6.076 6.078 6.080 6.082 6.084 6.086 6.089 6.091 6.093 6.095 6.097 6.100 6.102 6.104 6.107 6.109 6.112 6.114 6.117 6.119 6.121 6.123 6.125 6.126 6.128 6.129 6.131 6.133 6.134 6.136 6.138 6.139 6.141 6.143 6.144 6.146 6.148 6.150 6.151 6.153 6.155 6.157 6.159 6.160 6.162 6.163 6.163 6.163 6.164 6.164 6.165 6.165 6.166 6.166 6.167 6.168 6.168 6.169 6.170 6.173 6.175 6.178 6.181 6.184 6.187 6.191 6.195 6.199 6.203 6.208 6.215 6.222 6.228 6.234 6.240 6.246 6.251 6.256 6.262 6.266 6.271 6.276 6.280 6.284 6.288 6.292 6.296 6.299 6.302 6.305 6.308 6.311 6.313 6.315 6.315 6.315 6.315 6.315 6.314 6.314 6.314 6.314 6.313 6.313 6.313 6.313 6.313 6.312 6.312 6.312 6.312 6.312 6.312 6.312 6.311 6.311 6.311 6.311 6.311 6.312 6.313 6.313 6.314 6.315 6.315 6.316 6.316 6.317 6.317 6.318 6.318 6.319 6.319 6.320 6.320 6.321 6.321 6.322 6.322 6.322 6.323 6.323 6.323 6.324 6.325 6.325 6.326 6.326 6.327 6.328 6.328 6.329 6.329 6.329 6.330 6.330 6.330 6.331 6.331 6.331 6.331 6.332 6.332 6.332 6.332 6.332 6.332 6.332 6.332 6.332 6.332 6.332 6.332 6.332 6.331 6.331 6.330 6.329 6.327 6.326 6.325 6.323 6.322 6.321 6.319 6.318 6.316 6.315 6.313 6.312 6.310 6.309 6.307 6.304 6.300 6.295 6.290 6.284 6.278 6.272 6.265 6.258 6.251 6.243 6.235 6.227 6.218 6.209 6.199 6.190 6.180 6.169 6.158 6.147 6.136 6.124 6.112 6.099 6.089 6.083 6.077 6.071 6.065 6.059 6.053 6.047 6.041 6.035 6.028 6.022 6.016 6.010 6.003 5.997 5.996 5.995 5.994 5.993 5.992 5.991 5.990 5.989 5.988 5.989 5.993 5.996 6.000 6.003 6.006 6.009 6.012 6.015 6.017 6.020 6.022 6.024 6.026 6.028 6.030 6.032 6.033 6.034 6.036 6.037 6.038 6.038 6.039 6.040 6.039 6.036 6.033 6.030 6.027 6.025 6.022 6.020 6.018 6.015 6.013 6.012 6.010 6.008 6.007 6.005 6.004 6.003 6.002 6.001 6.000 6.000 5.999 6.000 6.000 6.000 6.000 6.000 6.000 6.000 6.000 5.999 5.999 5.999 5.999 5.999 5.999 5.999 5.998 5.998 5.998 5.998 5.998 
7.536 7.530 7.524 7.522 7.524 7.526 7.528 7.530 7.531 7.533 7.535 7.537 7.539 7.541 7.542 7.544 7.546 7.548 7.550 7.552 7.553 7.555 7.553 7.538 7.522 7.505 7.489 7.472 7.455 7.437 7.420 7.401 7.383 7.364 7.345 7.325 7.305 7.285 7.265 7.244 7.222 7.201 7.197 7.195 7.193 7.191 7.189 7.188 7.186 7.184 7.182 7.180 7.178 7.177 7.175 7.173 7.171 7.169 7.167 7.165 7.164 7.162 7.161 7.160 7.159 7.158 7.157 7.156 7.154 7.153 7.152 7.150 7.149 7.148 7.146 7.145 7.143 7.142 7.140 7.138 7.136 7.131 7.126 7.122 7.117 7.113 7.110 7.106 7.103 7.100 7.098 7.096 7.094 7.092 7.090 7.089 7.088 7.088 7.087 7.087 7.081 7.075 7.068 7.062 7.055 7.048 7.041 7.033 7.026 7.018 7.010 7.002 6.994 6.986 6.977 6.968 6.960 6.950 6.941 6.936 6.936 6.935 6.935 6.935 6.934 6.934 6.933 6.933 6.932 6.932 6.931 6.931 6.930 6.930 6.929 6.928 6.928 6.927 6.926 6.926 6.925 6.924 6.924 6.923 6.922 6.921 6.921 6.920 6.919 6.918 6.917 6.917 6.916 6.915 6.914 6.913 6.913 6.912 6.911 6.909 6.908 6.907 6.906 6.905 6.904 6.902 6.901 6.900 6.899 6.898 6.897 6.895 6.894 6.893 6.892 6.891 6.890 6.888 6.887 6.886 6.885 6.884 6.883 6.882 6.881 6.880 6.879 6.878 6.877 6.876 6.875 6.874 6.873 6.872 6.871 6.870 6.869 6.869 6.868 6.868 6.867 6.866 6.866 6.865 6.865 6.864 6.864 6.863 6.863 6.862 6.862 6.861 6.860 6.860 6.859 6.859 6.858 6.858 6.857 6.856 6.855 6.855 6.854 6.853 6.853 6.852 6.851 6.850 6.850 6.849 6.848 6.848 6.847 6.846 6.845 6.845 6.844 6.844 6.843 6.843 6.842 6.842 6.841 6.841 6.840 6.840 6.840 6.839 6.839 6.838 6.838 6.837 6.837 6.836 6.836 6.836 6.836 6.836 6.836 6.836 6.835 6.835 6.835 6.835 6.835 6.835 6.835 6.835 6.835 6.835 6.835 6.835 6.835 6.835 6.835 6.835 6.835 6.835 6.835 6.835 6.835 6.835 6.835 6.835 6.835 6.835 6.835 6.835 6.835 6.835 6.835 6.835 6.835 6.835 6.835 6.835 6.835 6.835 6.836 6.836 6.836 6.836 6.836 6.836 6.837 6.837 6.837 6.837 6.837 6.837 6.837 6.837 6.838 6.838 6.838 6.839 6.840 6.840 6.841 6.842 6.842 6.843 6.844 6.844 6.845 6.845 6.846 6.847 6.847 6.848 6.849 6.849 6.850 6.850 6.851 6.852 6.852 6.853 6.853 6.854 6.854 6.855 6.855 6.856 6.856 6.857 6.857 6.858 6.858 6.859 6.859 6.860 6.860 6.861 6.861 6.861 6.861 6.860 6.860 6.860 6.860 6.860 6.860 6.860 6.860 6.860 6.860 6.860 6.860 6.860 6.859 6.859 6.868 6.898 6.928 6.957 6.986 7.015 7.043 7.071 7.099 7.126 7.153 7.180 7.206 7.232 7.258 7.284 7.309 7.334 7.358 7.383 7.369 7.341 7.313 7.286 7.258 7.232 7.205 7.179 7.153 7.127 7.102 7.077 7.052 7.027 7.003 6.979 6.956 6.933 6.910 6.894 6.922 6.950 6.977 7.004 7.031 7.058 7.084 7.109 7.135 7.160 7.184 7.209 7.232 7.256 7.279 7.302 7.324 7.347 7.368 7.384 7.396 7.408 7.421 7.434 7.447 7.461 7.475 7.489 7.504 7.519 7.535 7.551 7.567 7.584 7.601 7.619 7.637 7.655 7.674 7.665 7.652 7.639 7.626 7.612 7.598 7.584 7.570 7.555 7.540 7.524 7.508 7.492 7.476 7.459 7.442 7.424 7.406 7.388 7.374 7.373 7.372 7.370 7.369 7.367 7.366 7.365 7.363 7.362 7.361 7.359 7.358 7.356 7.355 7.354 7.352 7.351 7.349 7.348 7.341 7.331 7.321 7.312 7.303 7.294 7.285 7.277 7.269 7.261 7.254 7.246 7.240 7.233 7.227 7.221 7.215 7.210 7.205 7.200 7.221 7.244 7.268 7.291 7.316 7.340 7.365 7.391 7.416 7.442 7.469 7.495 7.522 7.549 7.577 7.605 7.633 7.662 7.691 7.708 7.685 7.661 7.637 7.613 7.588 7.563 7.538 7.512 7.486 7.460 7.433 7.406 7.379 7.351 7.323 7.294 7.266 7.236 7.207 7.191 7.187 7.184 7.183 7.183 7.182 7.180 7.179 7.177 7.174 7.172 7.169 7.166 7.163 7.159 7.155 7.151 7.146 7.141 7.136 7.162 7.198 7.233 7.268 7.302 7.336 7.370 7.403 7.436 7.468 7.501 7.532 7.563 7.594 7.625 7.655 7.684 7.714 7.743 7.770 7.739 7.709 7.679 7.650 7.620 7.592 7.563 7.535 7.507 7.479 7.452 7.425 7.398 7.372 7.346 7.320 7.295 7.270 7.245 7.227 7.227 7.226 7.226 7.226 7.226 7.225 7.225 7.224 7.224 7.223 7.223 7.222 7.222 7.221 7.220 7.220 7.219 7.218 7.217 7.214 7.208 7.203 7.197 7.192 7.186 7.181 7.176 7.171 7.166 7.161 7.156 7.151 7.146 7.142 7.138 7.133 7.129 7.125 7.121 7.118 7.116 7.115 7.113 7.111 7.109 7.108 7.106 7.104 7.102 7.100 7.098 7.097 7.095 7.093 7.091 7.089 7.087 7.085 7.083 7.081 7.078 7.076 7.073 7.071 7.068 7.066 7.063 7.061 7.058 7.056 7.053 7.051 7.048 7.045 7.043 7.040 7.038 7.035 7.032 7.030 7.027 7.025 7.022 7.020 7.017 7.015 7.012 7.009 7.007 7.004 7.002 6.999 6.996 6.994 6.991 6.989 6.986 6.983 6.980 6.971 6.962 6.952 6.943 6.933 6.924 6.915 6.905 6.896 6.887 6.877 6.868 6.859 6.849 6.840 6.831 6.821 6.812 6.803 6.793 6.781 6.770 6.759 6.748 6.737 6.726 6.716 6.705 6.695 6.684 6.674 6.664 6.654 6.644 6.635 6.625 6.616 6.606 6.597 6.586 6.567 6.548 6.528 6.508 6.489 6.469 6.448 6.428 6.408 6.387 6.367 6.346 6.325 6.304 6.282 6.261 6.239 6.218 6.196 6.179 6.177 6.176 6.174 6.173 6.172 6.170 6.169 6.168 6.166 6.165 6.164 6.162 6.161 6.160 6.159 6.157 6.156 6.155 6.154 6.152 6.150 6.148 6.145 6.143 6.140 6.138 6.135 6.133 6.131 6.128 6.126 6.123 6.121 6.119 6.116 6.114 6.111 6.109 6.107 6.104 6.102 6.099 6.096 6.094 6.091 6.088 6.086 6.083 6.080 6.078 6.075 6.072 6.070 6.067 6.064 6.061 6.059 6.056 6.053 6.051 6.048 6.045 6.043 6.040 6.037 6.035 6.032 6.029 6.026 6.024 6.021 6.018 6.015 6.013 6.010 6.007 6.004 6.002 5.999 5.996 5.994 5.991 5.989 5.986 5.984 5.981 5.978 5.976 5.973 5.971 5.968 5.966 5.963 5.961 5.958 5.955 5.953 5.950 5.947 5.945 5.943 5.942 5.940 5.939 5.937 5.936 5.934 5.933 5.931 5.930 5.928 5.927 5.925 5.924 5.922 5.921 5.919 5.918 5.916 5.915 5.915 5.915 5.915 5.915 5.915 5.915 5.915 5.915 5.915 5.915 5.915 5.915 5.915 5.915 5.915 5.915 5.916 5.916 5.916 5.916 5.917 5.918 5.919 5.920 5.921 5.922 5.924 5.925 5.926 5.927 5.929 5.930 5.931 5.932 5.934 5.935 5.936 5.937 5.939 5.940 5.942 5.943 5.945 5.947 5.949 5.951 5.953 5.955 5.956 5.958 5.960 5.962 5.964 5.966 5.968 5.970 5.972 5.974 5.976 5.978 5.981 5.984 5.988 5.991 5.995 5.998 6.002 6.005 6.009 6.012 6.016 6.019 6.023 6.026 6.030 6.034 6.037 6.041 6.045 6.049 6.052 6.056 6.060 6.063 6.067 6.071 6.074 6.078 6.082 6.085 6.089 6.093 6.097 6.100 6.104 6.108 6.112 6.115 6.119 6.123 6.127 6.130 6.133 6.135 6.138 6.141 6.143 6.146 6.149 6.151 6.154 6.157 6.159 6.162 6.164 6.167 6.170 6.172 6.175 6.177 6.180 6.197 6.219 6.240 6.261 6.282 6.303 6.324 6.344 6.364 6.384 6.404 6.424 6.443 6.463 6.482 6.501 6.520 6.538 6.557 6.575 6.586 6.590 6.594 6.598 6.602 6.606 6.611 6.616 6.621 6.626 6.631 6.637 6.643 6.648 6.654 6.661 6.667 6.674 6.680 6.687 6.693 6.695 6.696 6.698 6.699 6.701 6.702 6.704 6.705 6.707 6.708 6.709 6.711 6.712 6.714 6.715 6.717 6.718 6.720 6.721 6.723 6.728 6.735 6.742 6.748 6.755 6.762 6.768 6.775 6.781 6.788 6.794 6.800 6.807 6.813 6.820 6.826 6.832 6.839 6.845 6.851 6.855 6.857 6.858 6.859 6.860 6.862 6.863 6.864 6.866 6.867 6.869 6.870 6.872 6.873 6.875 6.876 6.878 6.880 6.882 6.884 6.885 6.886 6.887 6.888 6.890 6.891 6.892 6.893 6.894 6.895 6.896 6.897 6.898 6.899 6.900 6.902 6.903 6.904 6.905 6.906 6.907 6.908 6.910 6.911 6.912 6.914 6.915 6.916 6.917 6.919 6.920 6.921 6.922 6.923 6.925 6.926 6.927 6.928 6.929 6.930 6.932 6.933 6.934 6.935 6.936 6.937 6.938 6.939 6.940 6.941 6.942 6.943 6.944 6.945 6.946 6.947 6.948 6.949 6.950 6.951 6.952 6.953 6.953 6.953 6.953 6.953 6.953 6.953 6.953 6.953 6.953 6.953 6.953 6.953 6.953 6.952 6.952 6.952 6.952 6.952 6.952 6.952 6.951 6.951 6.951 6.951 6.951 6.951 6.951 6.951 6.951 6.951 6.951 6.951 6.951 6.951 6.951 6.951 6.951 6.951 6.951 6.951 6.951 6.951 6.951 6.951 6.951 6.951 6.951 6.951 6.951 6.951 6.951 6.951 6.952 6.952 6.952 6.952 6.952 6.953 6.953 6.953 6.953 6.954 6.953 6.952 6.951 6.950 6.949 6.948 6.947 6.946 6.944 6.943 6.942 6.941 6.940 6.938 6.937 6.936 6.934 6.933 6.931 6.930 6.929 6.927 6.926 6.925 6.924 6.922 6.921 6.920 6.919 6.917 6.916 6.915 6.914 6.913 6.911 6.910 6.909 6.908 6.906 6.905 6.904 6.902 6.900 6.898 6.897 6.895 6.893 6.891 6.889 6.888 6.886 6.884 6.882 6.880 6.879 6.877 6.875 6.874 6.872 6.870 6.869 6.867 6.865 6.863 6.862 6.860 6.858 6.857 6.855 6.853 6.852 6.850 6.848 6.847 6.845 6.844 6.842 6.841 6.839 6.838 6.836 6.835 6.833 6.832 6.831 6.829 6.828 6.827 6.826 6.824 6.823 6.822 6.820 6.819 6.817 6.816 6.814 6.813 6.811 6.809 6.807 6.806 6.804 6.802 6.801 6.801 6.800 6.799 6.799 6.798 6.798 6.797 6.797 6.797 6.796 6.796 6.796 6.796 6.796 6.796 6.796 6.796 6.796 6.796 6.796 6.796 6.795 6.794 6.794 6.793 6.792 6.792 6.791 6.790 6.790 6.789 6.788 6.787 6.787 6.786 6.785 6.785 6.784 6.783 6.782 6.782 6.781 6.780 6.779 6.778 6.777 6.776 6.775 6.774 6.773 6.772 6.771 6.770 6.769 6.768 6.767 6.766 6.765 6.764 6.763 6.762 6.760 6.758 6.756 6.754 6.753 6.751 6.749 6.748 6.746 6.744 6.743 6.742 6.740 6.739 6.738 6.737 6.736 6.735 6.734 6.733 6.732 6.730 6.729 6.728 6.727 6.726 6.725 6.723 6.722 6.721 6.719 6.718 6.716 6.715 6.713 6.712 6.710 6.708 6.707 6.705 6.703 6.701 6.697 6.691 6.685 6.680 6.674 6.669 6.664 6.659 6.654 6.649 6.644 6.639 6.634 6.630 6.625 6.621 6.617 6.613 6.609 6.605 6.601 6.598 6.596 6.594 6.591 6.589 6.586 6.583 6.581 6.578 6.574 6.571 6.568 6.565 6.561 6.557 6.554 6.550 6.546 6.542 6.538 6.533 6.528 6.521 6.516 6.510 6.505 6.501 6.497 6.493 6.489 6.486 6.484 6.481 6.480 6.478 6.477 6.476 6.476 6.476 6.477 6.478 6.479 6.475 6.465 6.454 6.443 6.431 6.419 6.407 6.394 6.381 6.368 6.354 6.340 6.326 6.313 6.301 6.288 6.276 6.264 6.253 6.242 6.231 6.225 6.226 6.228 6.229 6.231 6.232 6.234 6.235 6.236 6.237 6.238 6.239 6.240 6.241 6.242 6.243 6.243 6.244 6.245 6.245 6.246 6.246 6.243 6.241 6.238 6.235 6.232 6.228 6.225 6.220 6.216 6.211 6.206 6.201 6.195 6.189 6.183 6.176 6.170 6.162 6.155 6.147 6.139 6.139 6.139 6.138 6.138 6.138 6.138 6.137 6.137 6.137 6.137 6.136 6.136 6.136 6.136 6.135 6.135 6.135 6.134 6.134 6.134 6.134 6.133 6.133 6.133 6.132 6.132 6.132 6.131 6.131 6.131 6.130 6.130 6.130 6.129 6.129 6.128 6.128 6.129 6.130 6.131 6.132 6.133 6.133 6.134 6.134 6.135 6.135 6.135 6.136 6.136 6.135 6.135 6.135 6.134 6.134 6.133 6.132 6.131 6.130 6.129 6.128 6.126 6.125 6.123 6.123 6.123 6.124 6.124 6.124 6.124 6.124 6.124 6.125 6.125 6.125 6.125 6.125 6.126 6.126 6.126 6.126 6.126 6.126 6.127 6.127 6.127 6.127 6.128 6.128 6.128 6.129 6.129 6.129 6.129 6.130 6.130 6.130 6.131 6.131 6.131 6.132 6.132 6.132 6.132 6.133 6.133 6.133 6.133 6.134 6.134 6.134 6.134 6.135 6.135 6.135 6.135 6.136 6.136 6.136 6.136 6.137 6.137 6.137 6.137 6.139 6.140 6.142 6.143 6.144 6.145 6.146 6.146 6.147 6.147 6.147 6.147 6.147 6.146 6.146 6.145 6.144 6.143 6.142 6.141 6.140 6.138 6.136 6.134 6.132 6.131 6.131 6.131 6.132 6.132 6.132 6.133 6.133 6.134 6.134 6.135 6.135 6.136 6.136 6.137 6.137 6.138 6.139 6.139 6.140 6.141 6.142 6.142 6.143 6.143 6.144 6.144 6.145 6.145 6.146 6.146 6.147 6.147 6.148 6.149 6.149 6.150 6.150 6.151 6.152 6.152 6.153 6.153 6.154 6.155 6.155 6.156 6.156 6.157 6.158 6.158 6.159 6.159 6.160 6.161 6.161 6.162 6.163 6.163 6.164 6.165 6.166 6.166 6.167 6.167 6.168 6.168 6.168 6.169 6.169 6.170 6.170 6.171 6.171 6.172 6.172 6.173 6.173 6.174 6.174 6.175 6.176 6.176 6.177 6.178 6.178 6.179 6.180 6.180 6.181 6.182 6.182 6.183 6.184 6.184 6.185 6.186 6.186 6.187 6.188 6.188 6.189 6.190 6.191 6.191 6.192 6.193 6.194 6.194 6.195 6.195 6.195 6.196 6.196 6.196 6.196 6.196 6.197 6.197 6.197 6.197 6.197 6.198 6.198 6.198 6.198 6.198 6.198 6.198 6.198 6.198 6.198 6.198 6.198 6.198 6.197 6.197 6.197 6.197 6.197 6.197 6.196 6.196 6.196 6.196 6.195 6.195 6.195 6.195 6.194 6.194 6.194 6.194 6.193 6.193 6.193 6.193 6.192 6.192 6.192 6.191 6.191 6.191 6.190 6.190 6.190 6.189 6.189 6.188 6.188 6.188 6.187 6.187 6.186 6.186 6.186 6.186 6.185 6.185 6.185 6.185 6.185 6.185 6.185 6.184 6.184 6.184 6.184 6.184 6.184 6.184 6.183 6.183 6.183 6.183 6.183 6.182 6.181 6.180 6.179 6.178 6.177 6.176 6.175 6.174 6.174 6.173 6.172 6.172 6.171 6.171 6.170 6.170 6.170 6.169 6.169 6.169 6.169 6.168 6.166 6.164 6.162 6.159 6.157 6.155 6.153 6.150 6.148 6.145 6.143 6.141 6.138 6.136 6.133 6.130 6.128 6.125 6.123 6.120 6.117 6.116 6.116 6.116 6.116 6.116 6.116 6.116 6.116 6.116 6.116 6.116 6.116 6.116 6.116 6.116 6.116 6.116 6.116 6.116 6.116 6.116 6.116 6.116 6.115 6.115 6.115 6.114 6.114 6.114 6.113 6.113 6.112 6.112 6.112 6.111 6.111 6.111 6.110 6.110 6.109 6.109 6.109 6.108 6.108 6.107 6.107 6.106 6.105 6.105 6.104 6.104 6.103 6.102 6.102 6.101 6.100 6.100 6.099 6.098 6.097 6.097 6.096 6.095 6.094 6.094 6.093 6.092 6.091 6.091 6.090 6.089 6.088 6.087 6.087 6.086 6.085 6.084 6.083 6.083 6.082 6.081 6.080 6.079 6.078 6.078 6.077 6.076 6.075 6.074 6.074 6.073 6.072 6.072 6.071 6.071 6.070 6.069 6.069 6.068 6.068 6.067 6.066 6.066 6.065 6.065 6.064 6.064 6.063 6.063 6.062 6.061 6.061 6.061 6.061 6.061 6.061 6.061 6.061 6.061 6.061 6.061 6.061 6.061 6.061 6.061 6.061 6.061 6.061 6.061 6.061 6.061 6.062 6.062 6.062 6.063 6.064 6.065 6.065 6.066 6.067 6.068 6.069 6.070 6.071 6.071 6.072 6.073 6.074 6.075 6.076 6.077 6.078 6.079 6.080 6.081 6.082 6.082 6.083 6.083 6.083 6.084 6.084 6.085 6.085 6.086 6.086 6.087 6.087 6.088 6.088 6.089 6.089 6.090 6.090 6.091 6.091 6.092 6.092 6.093 6.093 6.093 6.093 6.093 6.094 6.094 6.094 6.094 6.094 6.095 6.095 6.095 6.095 6.095 6.095 6.096 6.096 6.096 6.096 6.096 6.097 6.097 6.097 6.098 6.098 6.099 6.099 6.100 6.100 6.101 6.101 6.102 6.103 6.103 6.104 6.104 6.105 6.105 6.106 6.106 6.107 6.108 6.108 6.109 6.110 6.110 6.111 6.112 6.113 6.114 6.114 6.115 6.116 6.117 6.117 6.118 6.119 6.120 6.121 6.121 6.122 6.123 6.124 6.124 6.125 6.126 6.127 6.127 6.128 6.128 6.129 6.129 6.130 6.130 6.130 6.131 6.131 6.132 6.132 6.133 6.133 6.134 6.134 6.135 6.135 6.135 6.136 6.136 6.137 6.137 6.138 6.138 6.139 6.139 6.140 6.140 6.141 6.141 6.141 6.142 6.142 6.143 6.143 6.144 6.144 6.144 6.145 6.145 6.146 6.146 6.147 6.147 6.149 6.151 6.153 6.155 6.156 6.158 6.160 6.162 6.164 6.165 6.167 6.168 6.170 6.171 6.173 6.174 6.176 6.177 6.178 6.180 6.181 6.182 6.183 6.184 6.184 6.185 6.186 6.187 6.188 6.189 6.190 6.192 6.193 6.194 6.196 6.197 6.199 6.200 6.202 6.204 6.206 6.207 6.209 6.211 6.213 6.215 6.215 6.215 6.215 6.214 6.214 6.214 6.214 6.213 6.213 6.213 6.213 6.213 6.212 6.212 6.212 6.211 6.211 6.211 6.211 6.210 6.210 6.210 6.209 6.209 6.208 6.208 6.207 6.207 6.206 6.206 6.205 6.205 6.205 6.204 6.204 6.203 6.203 6.203 6.202 6.202 6.202 6.201 6.201 6.201 6.201 6.200 6.200 6.200 6.200 6.199 6.199 6.199 6.199 6.199 6.199 6.198 6.198 6.198 6.198 6.198 6.198 6.198 6.197 6.197 6.197 6.197 6.197 6.197 6.197 6.197 6.197 6.196 6.196 6.196 6.196 6.195 6.195 6.195 6.195 6.194 6.194 6.194 6.193 6.193 6.193 6.192 6.192 6.192 6.191 6.191 6.191 6.190 6.190 6.190 6.190 6.190 6.190 6.190 6.190 6.190 6.190 6.190 6.190 6.190 6.190 6.190 6.190 6.190 6.190 6.190 6.190 6.189 6.189 6.189 6.189 6.189 6.189 6.189 6.189 6.190 6.190 6.190 6.190 6.190 6.190 6.190 6.190 6.190 6.190 6.190 6.190 6.190 6.190 6.190 6.190 6.190 6.190 6.190 6.190 6.190 6.190 6.190 6.189 6.189 6.189 6.189 6.189 6.188 6.188 6.188 6.187 6.187 6.187 6.186 6.186 6.186 6.185 6.185 6.185 6.184 6.184 6.184 6.183 6.183 6.182 6.182 6.182 6.181 6.181 6.181 6.180 6.180 6.179 6.179 6.179 6.178 6.178 6.177 6.177 6.177 6.176 6.176 6.175 6.175 6.174 6.174 6.174 6.173 6.173 6.172 6.172 6.171 6.171 6.170 6.170 6.170 6.169 6.169 6.168 6.168 6.167 6.167 6.167 6.166 6.166 6.165 6.165 6.165 6.164 6.163 6.163 6.162 6.161 6.161 6.160 6.159 6.159 6.158 6.157 6.156 6.155 6.154 6.153 6.152 6.151 6.151 6.150 6.149 6.148 6.147 6.146 6.145 6.144 6.143 6.142 6.141 6.140 6.140 6.139 6.138 6.137 6.136 6.135 6.134 6.133 6.133 6.132 6.131 6.130 6.129 6.128 6.127 6.126 6.125 6.124 6.124 6.123 6.122 6.122 6.121 6.120 6.120 6.119 6.118 6.117 6.117 6.116 6.115 6.115 6.114 6.113 6.113 6.112 6.111 6.111 6.110 6.109 6.109 6.108 6.107 6.107 6.106 6.106 6.105 6.104 6.104 6.103 6.103 6.102 6.102 6.102 6.101 6.101 6.100 6.100 6.100 6.100 6.099 6.099 6.099 6.099 6.098 6.098 6.098 6.098 6.098 6.098 6.098 6.098 6.098 6.098 6.098 6.098 6.098 6.098 6.098 6.098 6.098 6.098 6.099 6.099 6.099 6.099 6.100 6.100 6.100 6.101 6.101 6.101 6.102 6.102 6.102 6.103 6.103 6.103 6.104 6.104 6.105 6.105 6.105 6.106 6.106 6.107 6.107 6.108 6.108 6.109 6.109 6.110 6.111 6.112 6.112 6.113 6.114 6.115 6.116 6.117 6.118 6.119 6.120 6.121 6.122 6.123 6.124 6.124 6.125 6.126 6.127 6.128 6.129 6.130 6.131 6.132 6.133 6.133 6.134 6.135 6.135 6.136 6.137 6.138 6.138 6.139 6.140 6.140 6.141 6.142 6.143 6.143 6.144 6.145 6.145 6.146 6.147 6.148 6.148 6.149 6.151 6.152 6.154 6.156 6.157 6.159 6.161 6.162 6.164 6.166 6.167 6.168 6.169 6.170 6.171 6.172 6.173 6.174 6.175 6.176 6.176 6.177 6.178 6.179 6.181 6.183 6.186 6.188 6.190 6.193 6.195 6.198 6.200 6.203 6.205 6.208 6.211 6.214 6.216 6.219 6.222 6.225 6.228 6.231 6.234 6.237 6.240 6.241 6.239 6.236 6.232 6.229 6.225 6.221 6.217 6.212 6.207 6.202 6.197 6.192 6.186 6.180 6.174 6.167 6.161 6.154 6.147 6.139 6.132 6.124 6.116 6.109 6.108 6.108 6.110 6.111 6.112 6.113 6.114 6.115 6.116 6.117 6.118 6.119 6.119 6.120 6.121 6.121 6.122 6.123 6.123 6.123 6.124 6.124 6.124 6.125 6.125 6.125 6.125 6.126 6.126 6.126 6.126 6.126 6.126 6.126 6.126 6.126 6.126 6.126 6.126 6.126 6.126 6.126 6.125 6.125 6.125 6.125 6.125 6.124 6.124 6.124 6.124 6.124 6.124 6.124 6.124 6.124 6.124 6.123 6.123 6.123 6.123 6.123 6.123 6.123 6.123 6.123 6.123 6.123 6.123 6.123 6.123 6.123 6.123 6.123 6.123 6.123 6.123 6.123 6.124 6.124 6.124 6.124 6.124 6.124 6.125 6.125 6.125 6.125 6.125 6.126 6.126 6.126 6.127 6.127 6.127 6.127 6.128 6.129 6.129 6.130 6.131 6.132 6.133 6.133 6.134 6.135 6.136 6.137 6.138 6.139 6.140 6.141 6.142 6.144 6.145 6.146 6.147 6.148 6.150 6.151 6.152 6.153 6.155 6.156 6.157 6.159 6.160 6.162 6.163 6.165 6.167 6.168 6.170 6.172 6.173 6.175 6.177 6.179 6.181 6.183 6.184 6.186 6.188 6.190 6.192 6.194 6.195 6.196 6.197 6.198 6.200 6.201 6.202 6.203 6.204 6.206 6.207 6.208 6.210 6.211 6.212 6.214 6.215 6.216 6.218 6.219 6.221 6.222 6.224 6.225 6.225 6.225 6.226 6.226 6.226 6.226 6.226 6.227 6.227 6.227 6.228 6.228 6.228 6.229 6.230 6.232 6.234 6.235 6.237 6.240 6.242 6.244 6.247 6.250 6.253 6.258 6.262 6.266 6.269 6.273 6.277 6.280 6.284 6.287 6.290 6.293 6.296 6.298 6.301 6.303 6.306 6.308 6.310 6.312 6.314 6.315 6.317 6.318 6.320 6.319 6.319 6.319 6.318 6.318 6.318 6.317 6.317 6.317 6.316 6.316 6.316 6.315 6.315 6.315 6.315 6.314 6.314 6.314 6.314 6.313 6.313 6.313 6.313 6.313 6.313 6.314 6.314 6.315 6.315 6.316 6.316 6.316 6.317 6.317 6.318 6.318 6.318 6.318 6.319 6.319 6.319 6.320 6.320 6.320 6.320 6.320 6.321 6.321 6.321 6.322 6.322 6.323 6.323 6.324 6.324 6.325 6.325 6.326 6.326 6.326 6.326 6.327 6.327 6.327 6.327 6.327 6.328 6.328 6.328 6.328 6.328 6.328 6.328 6.328 6.328 6.327 6.327 6.327 6.327 6.327 6.327 6.326 6.324 6.323 6.322 6.320 6.319 6.318 6.316 6.315 6.313 6.312 6.310 6.309 6.307 6.306 6.304 6.303 6.300 6.297 6.293 6.289 6.284 6.280 6.275 6.270 6.265 6.260 6.254 6.248 6.242 6.235 6.229 6.222 6.215 6.207 6.200 6.192 6.184 6.176 6.167 6.158 6.149 6.142 6.138 6.134 6.130 6.125 6.121 6.116 6.112 6.108 6.103 6.099 6.094 6.090 6.085 6.080 6.076 6.075 6.074 6.073 6.072 6.071 6.071 6.070 6.069 6.068 6.068 6.070 6.073 6.075 6.077 6.079 6.081 6.082 6.084 6.086 6.087 6.089 6.090 6.091 6.092 6.093 6.094 6.095 6.096 6.096 6.097 6.098 6.098 6.098 6.099 6.098 6.096 6.094 6.091 6.089 6.087 6.085 6.083 6.081 6.080 6.078 6.077 6.075 6.074 6.073 6.071 6.070 6.069 6.068 6.068 6.067 6.066 6.066 6.066 6.066 6.066 6.066 6.065 6.065 6.065 6.064 6.064 6.063 6.063 6.062 6.062 6.062 6.061 6.061 6.060 6.060 6.060 6.059 
7.643 7.634 7.626 7.624 7.626 7.628 7.631 7.633 7.635 7.638 7.640 7.642 7.645 7.647 7.650 7.652 7.654 7.657 7.659 7.662 7.664 7.666 7.663 7.643 7.622 7.600 7.578 7.556 7.533 7.509 7.486 7.461 7.437 7.411 7.386 7.360 7.333 7.306 7.279 7.251 7.223 7.194 7.189 7.186 7.184 7.182 7.179 7.177 7.174 7.172 7.169 7.167 7.165 7.162 7.160 7.157 7.155 7.152 7.150 7.147 7.145 7.143 7.142 7.140 7.139 7.137 7.136 7.134 7.133 7.131 7.129 7.127 7.125 7.123 7.121 7.119 7.117 7.115 7.113 7.110 7.107 7.101 7.095 7.090 7.084 7.079 7.075 7.070 7.066 7.063 7.059 7.057 7.054 7.052 7.050 7.048 7.047 7.046 7.045 7.045 7.041 7.039 7.037 7.034 7.032 7.028 7.025 7.022 7.018 7.014 7.009 7.004 7.000 6.994 6.989 6.983 6.977 6.971 6.964 6.960 6.960 6.960 6.960 6.959 6.959 6.959 6.958 6.958 6.958 6.958 6.957 6.957 6.957 6.957 6.956 6.956 6.956 6.956 6.955 6.955 6.954 6.953 6.953 6.952 6.951 6.951 6.950 6.949 6.948 6.948 6.947 6.946 6.945 6.945 6.944 6.943 6.942 6.942 6.941 6.940 6.938 6.937 6.936 6.935 6.934 6.933 6.932 6.930 6.929 6.928 6.927 6.926 6.925 6.924 6.922 6.921 6.920 6.919 6.918 6.917 6.916 6.915 6.914 6.914 6.913 6.912 6.911 6.910 6.909 6.908 6.907 6.906 6.905 6.904 6.903 6.902 6.902 6.901 6.901 6.900 6.900 6.899 6.899 6.898 6.898 6.897 6.897 6.896 6.896 6.896 6.895 6.895 6.894 6.894 6.893 6.893 6.892 6.892 6.891 6.891 6.890 6.889 6.889 6.888 6.887 6.887 6.886 6.886 6.885 6.884 6.884 6.883 6.882 6.882 6.881 6.880 6.880 6.880 6.880 6.879 6.879 6.879 6.879 6.878 6.878 6.878 6.877 6.877 6.877 6.877 6.876 6.876 6.876 6.876 6.875 6.875 6.875 6.876 6.876 6.876 6.876 6.876 6.876 6.876 6.877 6.877 6.877 6.877 6.877 6.877 6.877 6.878 6.878 6.878 6.878 6.878 6.878 6.878 6.879 6.879 6.879 6.879 6.879 6.879 6.879 6.879 6.879 6.879 6.879 6.880 6.880 6.880 6.880 6.880 6.880 6.880 6.881 6.881 6.881 6.881 6.882 6.882 6.882 6.882 6.883 6.883 6.883 6.883 6.884 6.884 6.884 6.884 6.885 6.885 6.886 6.886 6.887 6.888 6.889 6.890 6.890 6.891 6.892 6.893 6.894 6.894 6.895 6.896 6.897 6.897 6.898 6.899 6.900 6.901 6.901 6.902 6.903 6.903 6.904 6.905 6.905 6.906 6.907 6.907 6.908 6.909 6.909 6.910 6.911 6.911 6.912 6.913 6.913 6.914 6.915 6.915 6.915 6.914 6.913 6.913 6.913 6.913 6.914 6.914 6.914 6.914 6.914 6.914 6.914 6.914 6.914 6.914 6.926 6.965 7.005 7.044 7.082 7.121 7.158 7.196 7.233 7.269 7.305 7.341 7.376 7.411 7.446 7.480 7.513 7.546 7.579 7.612 7.593 7.554 7.516 7.479 7.442 7.405 7.369 7.333 7.298 7.263 7.228 7.194 7.160 7.127 7.094 7.061 7.029 6.997 6.966 6.944 6.978 7.011 7.045 7.078 7.110 7.142 7.174 7.205 7.235 7.266 7.295 7.325 7.354 7.382 7.410 7.438 7.465 7.492 7.518 7.537 7.551 7.565 7.580 7.595 7.610 7.626 7.643 7.660 7.677 7.695 7.713 7.732 7.751 7.771 7.791 7.812 7.833 7.855 7.877 7.863 7.845 7.827 7.809 7.790 7.770 7.750 7.730 7.709 7.688 7.666 7.644 7.622 7.599 7.576 7.552 7.528 7.503 7.478 7.458 7.456 7.453 7.451 7.448 7.446 7.443 7.440 7.438 7.435 7.433 7.430 7.428 7.425 7.422 7.420 7.417 7.415 7.412 7.409 7.399 7.384 7.369 7.355 7.341 7.327 7.314 7.301 7.289 7.277 7.266 7.255 7.244 7.234 7.224 7.215 7.206 7.198 7.190 7.182 7.210 7.241 7.273 7.306 7.338 7.371 7.405 7.439 7.474 7.508 7.544 7.580 7.616 7.653 7.690 7.728 7.766 7.804 7.843 7.867 7.836 7.805 7.773 7.741 7.709 7.676 7.643 7.609 7.575 7.540 7.505 7.470 7.434 7.397 7.360 7.323 7.285 7.247 7.208 7.188 7.187 7.185 7.187 7.188 7.189 7.190 7.191 7.191 7.190 7.189 7.188 7.186 7.184 7.181 7.178 7.175 7.171 7.166 7.161 7.191 7.231 7.270 7.308 7.346 7.384 7.421 7.457 7.494 7.529 7.564 7.599 7.633 7.667 7.700 7.733 7.765 7.797 7.828 7.857 7.821 7.784 7.748 7.713 7.678 7.643 7.609 7.575 7.542 7.509 7.477 7.445 7.413 7.382 7.352 7.322 7.292 7.263 7.234 7.213 7.213 7.214 7.214 7.214 7.214 7.214 7.215 7.215 7.215 7.215 7.215 7.215 7.215 7.215 7.215 7.215 7.215 7.215 7.215 7.214 7.211 7.207 7.204 7.201 7.198 7.195 7.192 7.189 7.186 7.183 7.181 7.178 7.175 7.172 7.170 7.167 7.165 7.162 7.160 7.158 7.156 7.154 7.152 7.151 7.149 7.147 7.145 7.143 7.141 7.139 7.138 7.136 7.134 7.132 7.130 7.128 7.126 7.124 7.122 7.120 7.117 7.115 7.112 7.110 7.107 7.105 7.102 7.100 7.097 7.095 7.092 7.089 7.087 7.084 7.082 7.079 7.077 7.074 7.071 7.069 7.067 7.064 7.062 7.059 7.057 7.055 7.052 7.050 7.047 7.045 7.042 7.040 7.038 7.035 7.033 7.030 7.028 7.025 7.023 7.017 7.011 7.005 6.999 6.993 6.987 6.981 6.975 6.970 6.964 6.958 6.952 6.946 6.940 6.934 6.928 6.922 6.916 6.910 6.904 6.897 6.890 6.883 6.876 6.869 6.863 6.856 6.849 6.843 6.836 6.830 6.823 6.817 6.811 6.805 6.798 6.792 6.786 6.780 6.771 6.745 6.719 6.692 6.666 6.640 6.613 6.587 6.560 6.534 6.507 6.480 6.453 6.426 6.399 6.371 6.344 6.316 6.289 6.261 6.240 6.238 6.237 6.236 6.234 6.233 6.232 6.231 6.229 6.228 6.227 6.226 6.225 6.224 6.223 6.222 6.221 6.220 6.219 6.218 6.217 6.214 6.212 6.209 6.206 6.203 6.201 6.198 6.195 6.192 6.190 6.187 6.184 6.181 6.179 6.176 6.173 6.170 6.168 6.165 6.162 6.159 6.156 6.154 6.151 6.148 6.145 6.142 6.139 6.136 6.133 6.130 6.127 6.124 6.121 6.118 6.115 6.112 6.109 6.106 6.104 6.101 6.098 6.095 6.093 6.090 6.087 6.084 6.082 6.079 6.076 6.073 6.071 6.068 6.065 6.062 6.059 6.057 6.054 6.051 6.048 6.046 6.043 6.041 6.038 6.035 6.033 6.030 6.028 6.025 6.022 6.020 6.017 6.015 6.012 6.009 6.007 6.004 6.002 5.999 5.996 5.995 5.993 5.992 5.990 5.989 5.987 5.986 5.984 5.982 5.981 5.979 5.978 5.976 5.975 5.973 5.972 5.970 5.969 5.967 5.966 5.966 5.966 5.966 5.966 5.966 5.966 5.966 5.966 5.967 5.967 5.967 5.967 5.967 5.967 5.967 5.967 5.967 5.967 5.967 5.967 5.968 5.969 5.971 5.972 5.973 5.974 5.975 5.977 5.978 5.979 5.981 5.982 5.983 5.984 5.986 5.987 5.988 5.990 5.991 5.992 5.994 5.996 5.998 6.000 6.002 6.004 6.005 6.007 6.009 6.011 6.013 6.015 6.017 6.019 6.021 6.023 6.025 6.027 6.029 6.031 6.034 6.038 6.041 6.045 6.048 6.052 6.056 6.059 6.063 6.066 6.070 6.074 6.078 6.081 6.085 6.089 6.092 6.096 6.100 6.104 6.108 6.111 6.115 6.119 6.123 6.126 6.130 6.134 6.138 6.142 6.146 6.149 6.153 6.157 6.161 6.165 6.169 6.172 6.176 6.180 6.185 6.188 6.191 6.194 6.197 6.201 6.204 6.207 6.210 6.213 6.216 6.219 6.222 6.225 6.228 6.231 6.234 6.237 6.240 6.243 6.246 6.265 6.287 6.309 6.331 6.353 6.375 6.396 6.417 6.438 6.459 6.479 6.500 6.520 6.539 6.559 6.578 6.597 6.616 6.634 6.652 6.664 6.668 6.673 6.678 6.683 6.689 6.694 6.700 6.706 6.712 6.719 6.726 6.733 6.740 6.748 6.755 6.763 6.771 6.780 6.789 6.796 6.798 6.799 6.801 6.802 6.804 6.805 6.806 6.808 6.809 6.811 6.812 6.814 6.815 6.817 6.818 6.820 6.821 6.823 6.824 6.825 6.829 6.832 6.836 6.840 6.844 6.847 6.851 6.855 6.858 6.862 6.866 6.869 6.873 6.877 6.880 6.884 6.887 6.891 6.894 6.898 6.901 6.902 6.903 6.904 6.905 6.906 6.908 6.909 6.910 6.911 6.912 6.914 6.915 6.916 6.918 6.919 6.921 6.922 6.924 6.925 6.927 6.928 6.929 6.931 6.932 6.933 6.935 6.936 6.937 6.939 6.940 6.941 6.943 6.944 6.945 6.947 6.948 6.949 6.951 6.952 6.953 6.955 6.956 6.958 6.959 6.960 6.962 6.963 6.965 6.966 6.967 6.969 6.970 6.972 6.973 6.974 6.976 6.977 6.978 6.980 6.981 6.982 6.983 6.984 6.986 6.987 6.988 6.989 6.990 6.991 6.992 6.993 6.994 6.995 6.996 6.998 6.999 7.000 7.001 7.002 7.003 7.004 7.004 7.004 7.005 7.005 7.005 7.005 7.005 7.005 7.005 7.005 7.005 7.005 7.005 7.005 7.005 7.005 7.005 7.005 7.005 7.005 7.005 7.005 7.005 7.005 7.005 7.004 7.004 7.004 7.004 7.004 7.004 7.004 7.004 7.004 7.004 7.004 7.003 7.003 7.003 7.003 7.003 7.003 7.003 7.002 7.002 7.002 7.003 7.003 7.003 7.003 7.003 7.003 7.003 7.004 7.004 7.004 7.005 7.005 7.005 7.006 7.006 7.007 7.006 7.005 7.004 7.003 7.002 7.001 7.000 6.999 6.998 6.996 6.995 6.994 6.992 6.991 6.990 6.988 6.987 6.985 6.984 6.982 6.980 6.979 6.978 6.977 6.975 6.974 6.973 6.971 6.970 6.969 6.968 6.966 6.965 6.964 6.963 6.961 6.960 6.959 6.958 6.956 6.955 6.953 6.952 6.950 6.948 6.946 6.944 6.943 6.941 6.939 6.937 6.935 6.934 6.932 6.930 6.929 6.927 6.925 6.923 6.922 6.920 6.918 6.917 6.915 6.913 6.911 6.910 6.908 6.906 6.905 6.903 6.901 6.900 6.898 6.896 6.895 6.893 6.891 6.890 6.888 6.887 6.885 6.884 6.882 6.881 6.880 6.878 6.877 6.876 6.874 6.873 6.871 6.870 6.868 6.866 6.864 6.863 6.861 6.859 6.857 6.855 6.852 6.850 6.848 6.847 6.846 6.846 6.845 6.844 6.844 6.843 6.843 6.843 6.842 6.842 6.842 6.842 6.842 6.842 6.842 6.842 6.843 6.843 6.843 6.844 6.843 6.842 6.842 6.841 6.840 6.840 6.839 6.838 6.838 6.837 6.836 6.836 6.835 6.834 6.834 6.833 6.832 6.831 6.831 6.830 6.829 6.829 6.828 6.827 6.826 6.825 6.824 6.823 6.822 6.821 6.821 6.820 6.819 6.818 6.817 6.816 6.815 6.814 6.813 6.812 6.810 6.809 6.808 6.806 6.804 6.803 6.801 6.800 6.798 6.797 6.795 6.794 6.793 6.791 6.790 6.789 6.787 6.786 6.785 6.783 6.782 6.781 6.780 6.779 6.778 6.777 6.776 6.774 6.773 6.772 6.771 6.769 6.768 6.766 6.765 6.763 6.762 6.760 6.758 6.756 6.755 6.753 6.751 6.748 6.744 6.740 6.737 6.733 6.730 6.726 6.723 6.720 6.716 6.713 6.710 6.706 6.703 6.700 6.697 6.694 6.691 6.688 6.685 6.682 6.680 6.679 6.677 6.676 6.674 6.672 6.671 6.669 6.667 6.665 6.663 6.661 6.658 6.656 6.654 6.651 6.649 6.647 6.644 6.641 6.639 6.633 6.626 6.619 6.613 6.607 6.601 6.596 6.592 6.588 6.584 6.581 6.579 6.576 6.575 6.574 6.573 6.573 6.573 6.574 6.575 6.576 6.571 6.557 6.543 6.529 6.514 6.499 6.483 6.466 6.450 6.432 6.414 6.397 6.380 6.363 6.347 6.331 6.316 6.301 6.286 6.272 6.259 6.251 6.255 6.258 6.261 6.265 6.267 6.270 6.273 6.276 6.278 6.280 6.282 6.284 6.286 6.288 6.290 6.291 6.293 6.294 6.295 6.296 6.296 6.294 6.291 6.289 6.285 6.282 6.278 6.274 6.270 6.265 6.260 6.255 6.249 6.243 6.237 6.230 6.223 6.216 6.209 6.201 6.193 6.184 6.184 6.184 6.184 6.183 6.183 6.183 6.183 6.183 6.183 6.182 6.182 6.182 6.182 6.182 6.181 6.181 6.181 6.181 6.180 6.180 6.180 6.180 6.179 6.179 6.179 6.179 6.178 6.178 6.178 6.177 6.177 6.177 6.177 6.176 6.176 6.176 6.175 6.176 6.176 6.177 6.177 6.177 6.177 6.178 6.178 6.178 6.178 6.178 6.179 6.179 6.179 6.178 6.178 6.178 6.178 6.177 6.177 6.177 6.176 6.175 6.175 6.174 6.173 6.173 6.173 6.173 6.173 6.173 6.174 6.174 6.174 6.174 6.175 6.175 6.175 6.175 6.176 6.176 6.176 6.176 6.176 6.177 6.177 6.177 6.177 6.178 6.178 6.178 6.179 6.179 6.179 6.180 6.180 6.181 6.181 6.181 6.182 6.182 6.182 6.183 6.183 6.183 6.184 6.184 6.184 6.185 6.185 6.185 6.186 6.186 6.186 6.187 6.187 6.187 6.187 6.188 6.188 6.188 6.188 6.189 6.189 6.189 6.190 6.190 6.190 6.191 6.192 6.193 6.193 6.193 6.194 6.194 6.194 6.194 6.194 6.194 6.194 6.194 6.193 6.193 6.193 6.192 6.192 6.191 6.190 6.190 6.189 6.188 6.187 6.187 6.187 6.187 6.187 6.188 6.188 6.188 6.189 6.189 6.189 6.190 6.190 6.190 6.191 6.191 6.192 6.192 6.193 6.193 6.194 6.194 6.195 6.195 6.196 6.196 6.197 6.197 6.198 6.198 6.199 6.199 6.200 6.200 6.201 6.201 6.202 6.202 6.203 6.203 6.204 6.205 6.205 6.206 6.206 6.207 6.208 6.208 6.209 6.210 6.210 6.211 6.212 6.212 6.213 6.214 6.214 6.215 6.215 6.216 6.217 6.218 6.219 6.219 6.220 6.221 6.221 6.222 6.222 6.222 6.223 6.223 6.223 6.224 6.224 6.225 6.225 6.225 6.226 6.226 6.227 6.227 6.228 6.228 6.228 6.229 6.229 6.230 6.230 6.231 6.231 6.232 6.233 6.233 6.234 6.234 6.235 6.235 6.236 6.237 6.237 6.238 6.238 6.239 6.240 6.240 6.241 6.241 6.242 6.243 6.243 6.243 6.243 6.243 6.244 6.244 6.244 6.244 6.244 6.244 6.244 6.245 6.245 6.245 6.245 6.245 6.245 6.245 6.245 6.245 6.245 6.245 6.244 6.244 6.244 6.244 6.243 6.243 6.243 6.243 6.242 6.242 6.242 6.241 6.241 6.241 6.240 6.240 6.240 6.239 6.239 6.238 6.238 6.238 6.237 6.237 6.236 6.236 6.235 6.235 6.234 6.234 6.233 6.233 6.232 6.232 6.231 6.230 6.230 6.229 6.229 6.228 6.227 6.227 6.226 6.225 6.225 6.225 6.224 6.224 6.224 6.223 6.223 6.223 6.222 6.222 6.222 6.221 6.221 6.220 6.220 6.220 6.219 6.219 6.219 6.218 6.218 6.218 6.217 6.216 6.216 6.215 6.214 6.214 6.213 6.213 6.212 6.212 6.212 6.211 6.211 6.210 6.210 6.210 6.209 6.209 6.209 6.209 6.208 6.208 6.207 6.206 6.205 6.204 6.202 6.201 6.200 6.199 6.198 6.197 6.196 6.194 6.193 6.192 6.191 6.189 6.188 6.187 6.185 6.184 6.183 6.182 6.182 6.182 6.181 6.181 6.181 6.180 6.180 6.180 6.179 6.179 6.179 6.178 6.178 6.178 6.178 6.177 6.177 6.177 6.176 6.176 6.176 6.175 6.175 6.174 6.173 6.173 6.172 6.172 6.171 6.170 6.170 6.169 6.169 6.168 6.167 6.167 6.166 6.165 6.165 6.164 6.164 6.163 6.162 6.162 6.161 6.160 6.160 6.159 6.158 6.157 6.157 6.156 6.155 6.154 6.153 6.153 6.152 6.151 6.150 6.149 6.149 6.148 6.147 6.146 6.145 6.144 6.144 6.143 6.142 6.141 6.140 6.139 6.138 6.137 6.136 6.136 6.135 6.134 6.133 6.132 6.131 6.130 6.129 6.128 6.127 6.126 6.125 6.124 6.123 6.123 6.122 6.121 6.121 6.120 6.119 6.119 6.118 6.117 6.117 6.116 6.115 6.115 6.114 6.113 6.113 6.112 6.111 6.111 6.110 6.109 6.109 6.109 6.109 6.109 6.108 6.108 6.108 6.108 6.108 6.108 6.108 6.108 6.108 6.107 6.107 6.107 6.107 6.107 6.107 6.107 6.107 6.107 6.108 6.109 6.109 6.110 6.111 6.112 6.113 6.114 6.115 6.115 6.116 6.117 6.118 6.119 6.120 6.121 6.122 6.123 6.124 6.125 6.126 6.127 6.128 6.128 6.129 6.129 6.130 6.130 6.130 6.131 6.131 6.132 6.132 6.133 6.133 6.134 6.135 6.135 6.136 6.136 6.137 6.137 6.138 6.138 6.139 6.139 6.139 6.139 6.140 6.140 6.140 6.140 6.141 6.141 6.141 6.141 6.141 6.142 6.142 6.142 6.142 6.142 6.143 6.143 6.143 6.143 6.143 6.144 6.144 6.145 6.145 6.146 6.147 6.147 6.148 6.149 6.149 6.150 6.151 6.151 6.152 6.153 6.153 6.154 6.155 6.155 6.156 6.157 6.157 6.158 6.159 6.160 6.161 6.162 6.163 6.163 6.164 6.165 6.166 6.167 6.168 6.169 6.170 6.171 6.172 6.172 6.173 6.174 6.175 6.176 6.177 6.178 6.179 6.179 6.180 6.180 6.181 6.182 6.182 6.183 6.183 6.184 6.184 6.185 6.185 6.186 6.187 6.187 6.188 6.188 6.189 6.189 6.190 6.190 6.191 6.192 6.192 6.193 6.194 6.195 6.195 6.196 6.197 6.198 6.198 6.199 6.200 6.201 6.201 6.202 6.203 6.203 6.204 6.205 6.206 6.206 6.207 6.208 6.209 6.210 6.212 6.213 6.214 6.216 6.217 6.218 6.220 6.221 6.222 6.223 6.224 6.226 6.227 6.228 6.229 6.230 6.231 6.232 6.233 6.234 6.235 6.235 6.236 6.236 6.236 6.237 6.237 6.238 6.238 6.239 6.239 6.240 6.241 6.241 6.242 6.243 6.244 6.245 6.246 6.247 6.248 6.249 6.250 6.251 6.251 6.251 6.251 6.250 6.250 6.250 6.250 6.250 6.250 6.249 6.249 6.249 6.249 6.249 6.248 6.248 6.248 6.248 6.248 6.247 6.247 6.247 6.247 6.246 6.246 6.245 6.245 6.245 6.244 6.244 6.243 6.243 6.243 6.242 6.242 6.242 6.241 6.241 6.241 6.241 6.240 6.240 6.240 6.240 6.240 6.239 6.239 6.239 6.239 6.239 6.239 6.239 6.239 6.239 6.239 6.238 6.238 6.238 6.238 6.238 6.238 6.238 6.238 6.238 6.238 6.238 6.238 6.238 6.238 6.238 6.238 6.238 6.237 6.237 6.237 6.237 6.237 6.236 6.236 6.236 6.236 6.236 6.235 6.235 6.235 6.234 6.234 6.234 6.233 6.233 6.233 6.232 6.232 6.232 6.233 6.233 6.233 6.233 6.233 6.233 6.233 6.233 6.233 6.233 6.233 6.233 6.233 6.232 6.232 6.232 6.232 6.232 6.232 6.232 6.232 6.232 6.232 6.233 6.233 6.233 6.233 6.233 6.233 6.233 6.234 6.234 6.234 6.234 6.234 6.234 6.234 6.234 6.234 6.234 6.234 6.234 6.235 6.235 6.234 6.234 6.234 6.234 6.234 6.234 6.233 6.233 6.233 6.233 6.233 6.232 6.232 6.231 6.231 6.231 6.230 6.230 6.230 6.229 6.229 6.229 6.228 6.228 6.227 6.227 6.227 6.226 6.226 6.226 6.225 6.225 6.224 6.224 6.224 6.223 6.223 6.222 6.222 6.221 6.221 6.220 6.220 6.220 6.219 6.219 6.218 6.218 6.217 6.217 6.216 6.216 6.215 6.215 6.214 6.214 6.214 6.213 6.213 6.212 6.212 6.212 6.211 6.211 6.210 6.210 6.210 6.209 6.209 6.208 6.208 6.207 6.207 6.207 6.206 6.206 6.205 6.204 6.204 6.203 6.202 6.201 6.201 6.200 6.199 6.198 6.197 6.196 6.196 6.195 6.194 6.193 6.192 6.191 6.190 6.190 6.189 6.188 6.187 6.187 6.186 6.185 6.184 6.183 6.183 6.182 6.181 6.180 6.179 6.179 6.178 6.177 6.176 6.175 6.174 6.174 6.173 6.172 6.172 6.171 6.170 6.170 6.169 6.169 6.168 6.167 6.167 6.166 6.166 6.165 6.165 6.164 6.163 6.163 6.162 6.162 6.161 6.161 6.160 6.160 6.159 6.158 6.158 6.157 6.157 6.156 6.156 6.155 6.155 6.154 6.154 6.154 6.153 6.153 6.153 6.153 6.152 6.152 6.152 6.152 6.152 6.152 6.151 6.151 6.151 6.152 6.152 6.152 6.152 6.152 6.152 6.152 6.152 6.153 6.153 6.153 6.153 6.154 6.154 6.154 6.155 6.155 6.156 6.156 6.156 6.157 6.157 6.158 6.159 6.159 6.160 6.160 6.161 6.161 6.162 6.163 6.163 6.164 6.165 6.165 6.166 6.167 6.167 6.168 6.169 6.169 6.170 6.171 6.172 6.172 6.173 6.174 6.175 6.176 6.177 6.178 6.179 6.180 6.181 6.182 6.183 6.184 6.185 6.186 6.187 6.188 6.189 6.190 6.191 6.192 6.193 6.194 6.195 6.196 6.197 6.198 6.199 6.200 6.201 6.202 6.203 6.204 6.205 6.206 6.207 6.208 6.209 6.210 6.211 6.212 6.213 6.214 6.215 6.216 6.217 6.218 6.219 6.220 6.221 6.222 6.223 6.224 6.226 6.227 6.228 6.229 6.230 6.232 6.233 6.234 6.235 6.236 6.236 6.237 6.238 6.238 6.239 6.240 6.240 6.241 6.241 6.242 6.243 6.244 6.246 6.247 6.249 6.251 6.252 6.254 6.256 6.257 6.259 6.261 6.262 6.264 6.266 6.268 6.269 6.271 6.273 6.275 6.277 6.278 6.280 6.282 6.283 6.282 6.281 6.279 6.278 6.276 6.275 6.273 6.271 6.269 6.266 6.264 6.262 6.259 6.256 6.253 6.250 6.247 6.244 6.241 6.237 6.234 6.230 6.226 6.223 6.223 6.223 6.224 6.225 6.226 6.226 6.227 6.228 6.228 6.229 6.229 6.230 6.230 6.231 6.231 6.231 6.232 6.232 6.232 6.232 6.232 6.233 6.233 6.233 6.233 6.232 6.232 6.232 6.232 6.232 6.232 6.231 6.231 6.231 6.231 6.230 6.230 6.230 6.229 6.229 6.229 6.228 6.228 6.227 6.227 6.227 6.226 6.226 6.225 6.225 6.225 6.224 6.224 6.224 6.223 6.223 6.223 6.222 6.222 6.222 6.221 6.221 6.221 6.221 6.220 6.220 6.220 6.219 6.219 6.219 6.218 6.218 6.217 6.217 6.217 6.217 6.217 6.217 6.217 6.217 6.217 6.216 6.216 6.216 6.216 6.216 6.216 6.216 6.216 6.216 6.216 6.216 6.216 6.216 6.216 6.216 6.216 6.217 6.218 6.218 6.219 6.219 6.220 6.221 6.222 6.222 6.223 6.224 6.225 6.226 6.227 6.228 6.229 6.230 6.231 6.232 6.233 6.234 6.235 6.236 6.237 6.238 6.239 6.240 6.241 6.242 6.243 6.244 6.245 6.246 6.247 6.248 6.249 6.250 6.252 6.253 6.254 6.255 6.257 6.258 6.260 6.261 6.262 6.264 6.265 6.266 6.267 6.268 6.268 6.269 6.270 6.271 6.271 6.272 6.273 6.274 6.275 6.276 6.277 6.278 6.279 6.280 6.281 6.282 6.283 6.284 6.285 6.286 6.287 6.288 6.288 6.288 6.288 6.288 6.288 6.288 6.288 6.288 6.288 6.288 6.287 6.287 6.287 6.288 6.288 6.289 6.289 6.290 6.291 6.292 6.293 6.294 6.295 6.297 6.298 6.300 6.302 6.303 6.305 6.306 6.308 6.309 6.311 6.312 6.313 6.314 6.315 6.316 6.317 6.318 6.319 6.320 6.321 6.321 6.322 6.322 6.323 6.323 6.324 6.323 6.323 6.322 6.322 6.322 6.321 6.321 6.320 6.320 6.319 6.319 6.318 6.318 6.318 6.317 6.317 6.317 6.316 6.316 6.315 6.315 6.315 6.314 6.314 6.314 6.314 6.315 6.315 6.315 6.316 6.316 6.316 6.316 6.317 6.317 6.317 6.317 6.317 6.318 6.318 6.318 6.318 6.318 6.318 6.318 6.318 6.318 6.318 6.318 6.318 6.319 6.319 6.320 6.320 6.321 6.321 6.321 6.322 6.322 6.322 6.323 6.323 6.323 6.323 6.323 6.323 6.323 6.324 6.324 6.324 6.324 6.324 6.323 6.323 6.323 6.323 6.323 6.323 6.323 6.323 6.322 6.322 6.321 6.320 6.319 6.317 6.316 6.315 6.313 6.312 6.310 6.309 6.308 6.306 6.305 6.303 6.301 6.300 6.298 6.296 6.294 6.291 6.288 6.285 6.282 6.279 6.275 6.272 6.268 6.265 6.261 6.257 6.253 6.249 6.244 6.240 6.235 6.231 6.226 6.221 6.216 6.211 6.205 6.200 6.195 6.193 6.190 6.188 6.185 6.182 6.180 6.177 6.174 6.172 6.169 6.166 6.163 6.161 6.158 6.155 6.154 6.153 6.153 6.152 6.151 6.150 6.149 6.148 6.148 6.147 6.148 6.149 6.150 6.151 6.151 6.152 6.153 6.153 6.154 6.154 6.155 6.155 6.156 6.156 6.156 6.157 6.157 6.157 6.157 6.157 6.158 6.158 6.158 6.158 6.157 6.156 6.154 6.152 6.151 6.149 6.148 6.147 6.145 6.144 6.143 6.142 6.140 6.139 6.138 6.137 6.136 6.136 6.135 6.134 6.133 6.133 6.132 6.132 6.132 6.132 6.131 6.131 6.130 6.129 6.129 6.128 6.127 6.126 6.126 6.125 6.125 6.124 6.123 6.123 6.122 6.121 6.121 
7.750 7.739 7.728 7.725 7.728 7.731 7.733 7.736 7.739 7.742 7.745 7.748 7.751 7.754 7.757 7.760 7.763 7.766 7.769 7.772 7.775 7.778 7.774 7.748 7.722 7.695 7.667 7.639 7.610 7.581 7.552 7.521 7.490 7.459 7.427 7.394 7.361 7.328 7.293 7.259 7.223 7.187 7.181 7.178 7.175 7.172 7.169 7.166 7.163 7.160 7.157 7.154 7.151 7.148 7.145 7.142 7.139 7.136 7.132 7.129 7.126 7.124 7.122 7.121 7.119 7.117 7.115 7.113 7.111 7.108 7.106 7.104 7.101 7.099 7.096 7.094 7.091 7.088 7.086 7.083 7.079 7.071 7.064 7.058 7.051 7.045 7.040 7.034 7.030 7.025 7.021 7.017 7.014 7.011 7.009 7.007 7.005 7.003 7.002 7.002 7.001 7.004 7.006 7.007 7.008 7.009 7.010 7.010 7.010 7.009 7.008 7.007 7.005 7.003 7.001 6.998 6.995 6.991 6.988 6.985 6.985 6.984 6.984 6.984 6.984 6.984 6.983 6.983 6.983 6.983 6.983 6.983 6.983 6.983 6.983 6.984 6.984 6.984 6.984 6.984 6.983 6.982 6.982 6.981 6.980 6.980 6.979 6.978 6.978 6.977 6.976 6.976 6.975 6.974 6.974 6.973 6.972 6.972 6.971 6.970 6.969 6.967 6.966 6.965 6.964 6.963 6.962 6.961 6.960 6.959 6.957 6.956 6.955 6.954 6.953 6.952 6.951 6.950 6.949 6.948 6.947 6.946 6.946 6.945 6.944 6.943 6.942 6.941 6.941 6.940 6.939 6.938 6.937 6.936 6.935 6.935 6.934 6.933 6.933 6.933 6.932 6.932 6.932 6.931 6.931 6.930 6.930 6.930 6.929 6.929 6.929 6.928 6.928 6.928 6.927 6.927 6.927 6.926 6.926 6.925 6.925 6.924 6.923 6.923 6.922 6.922 6.921 6.921 6.920 6.920 6.919 6.919 6.918 6.917 6.917 6.916 6.916 6.916 6.916 6.916 6.916 6.916 6.916 6.916 6.916 6.915 6.915 6.915 6.915 6.915 6.915 6.915 6.915 6.915 6.915 6.915 6.915 6.915 6.916 6.916 6.916 6.917 6.917 6.917 6.918 6.918 6.918 6.919 6.919 6.919 6.920 6.920 6.920 6.921 6.921 6.921 6.921 6.922 6.922 6.922 6.922 6.922 6.923 6.923 6.923 6.923 6.923 6.924 6.924 6.924 6.924 6.924 6.925 6.925 6.925 6.925 6.926 6.926 6.927 6.927 6.927 6.928 6.928 6.928 6.929 6.929 6.929 6.930 6.930 6.931 6.931 6.931 6.932 6.932 6.933 6.934 6.935 6.936 6.937 6.938 6.939 6.939 6.940 6.941 6.942 6.943 6.944 6.945 6.946 6.947 6.948 6.949 6.950 6.951 6.952 6.952 6.953 6.954 6.955 6.956 6.957 6.957 6.958 6.959 6.960 6.961 6.962 6.962 6.963 6.964 6.965 6.966 6.966 6.968 6.968 6.969 6.968 6.968 6.967 6.967 6.967 6.967 6.967 6.967 6.968 6.968 6.968 6.968 6.968 6.968 6.968 6.968 6.983 7.033 7.082 7.131 7.179 7.227 7.274 7.321 7.367 7.412 7.458 7.502 7.546 7.590 7.633 7.676 7.718 7.759 7.800 7.841 7.816 7.768 7.720 7.672 7.625 7.579 7.533 7.487 7.443 7.398 7.354 7.311 7.268 7.226 7.184 7.143 7.102 7.062 7.022 6.993 7.033 7.073 7.112 7.151 7.189 7.227 7.264 7.300 7.336 7.372 7.407 7.441 7.475 7.509 7.541 7.574 7.606 7.637 7.668 7.690 7.706 7.722 7.739 7.756 7.774 7.792 7.811 7.830 7.850 7.870 7.891 7.913 7.935 7.958 7.981 8.005 8.029 8.054 8.079 8.062 8.039 8.015 7.991 7.967 7.942 7.916 7.890 7.864 7.837 7.809 7.781 7.752 7.722 7.693 7.662 7.631 7.599 7.567 7.542 7.539 7.535 7.531 7.527 7.524 7.520 7.516 7.512 7.509 7.505 7.501 7.497 7.494 7.490 7.486 7.482 7.479 7.475 7.471 7.457 7.437 7.417 7.398 7.379 7.361 7.343 7.326 7.310 7.294 7.278 7.263 7.249 7.235 7.222 7.209 7.197 7.186 7.175 7.164 7.199 7.239 7.279 7.320 7.361 7.402 7.445 7.487 7.531 7.575 7.619 7.664 7.710 7.756 7.803 7.850 7.898 7.946 7.995 8.025 7.987 7.948 7.909 7.870 7.830 7.789 7.748 7.706 7.664 7.621 7.577 7.533 7.489 7.443 7.398 7.351 7.305 7.257 7.209 7.186 7.186 7.186 7.190 7.194 7.197 7.200 7.203 7.204 7.206 7.206 7.207 7.206 7.205 7.203 7.201 7.199 7.195 7.191 7.187 7.220 7.263 7.306 7.348 7.390 7.431 7.472 7.512 7.551 7.590 7.628 7.666 7.703 7.739 7.775 7.811 7.846 7.880 7.913 7.945 7.902 7.859 7.817 7.776 7.735 7.694 7.655 7.616 7.577 7.539 7.502 7.465 7.428 7.393 7.358 7.323 7.289 7.256 7.223 7.199 7.200 7.201 7.201 7.202 7.203 7.204 7.205 7.205 7.206 7.207 7.208 7.208 7.209 7.210 7.211 7.211 7.212 7.213 7.213 7.213 7.213 7.212 7.211 7.211 7.210 7.209 7.208 7.208 7.207 7.206 7.205 7.205 7.204 7.203 7.202 7.201 7.201 7.200 7.199 7.197 7.196 7.194 7.192 7.190 7.188 7.186 7.184 7.182 7.180 7.179 7.177 7.175 7.173 7.171 7.169 7.167 7.165 7.163 7.161 7.158 7.156 7.154 7.151 7.149 7.146 7.144 7.141 7.139 7.136 7.133 7.131 7.128 7.126 7.123 7.121 7.118 7.116 7.113 7.111 7.108 7.106 7.104 7.101 7.099 7.097 7.095 7.092 7.090 7.088 7.085 7.083 7.081 7.079 7.076 7.074 7.072 7.070 7.067 7.065 7.063 7.060 7.058 7.055 7.053 7.050 7.048 7.045 7.043 7.040 7.038 7.036 7.033 7.031 7.028 7.026 7.023 7.021 7.018 7.015 7.013 7.010 7.007 7.005 7.002 6.999 6.997 6.994 6.991 6.988 6.986 6.983 6.980 6.977 6.975 6.972 6.969 6.966 6.964 6.955 6.922 6.890 6.857 6.824 6.791 6.758 6.725 6.693 6.659 6.626 6.593 6.560 6.527 6.494 6.460 6.427 6.394 6.360 6.327 6.301 6.299 6.298 6.297 6.296 6.294 6.293 6.292 6.291 6.290 6.289 6.288 6.287 6.287 6.286 6.285 6.285 6.284 6.283 6.283 6.282 6.279 6.276 6.272 6.269 6.266 6.263 6.260 6.257 6.254 6.251 6.248 6.245 6.242 6.239 6.236 6.233 6.229 6.226 6.223 6.220 6.217 6.214 6.211 6.208 6.204 6.201 6.198 6.195 6.192 6.188 6.185 6.182 6.179 6.176 6.172 6.169 6.166 6.163 6.160 6.157 6.154 6.151 6.148 6.145 6.143 6.140 6.137 6.134 6.132 6.129 6.126 6.123 6.120 6.117 6.115 6.112 6.109 6.106 6.103 6.100 6.098 6.095 6.092 6.090 6.087 6.085 6.082 6.079 6.077 6.074 6.072 6.069 6.066 6.064 6.061 6.058 6.056 6.053 6.050 6.048 6.046 6.045 6.043 6.041 6.040 6.038 6.037 6.035 6.034 6.032 6.031 6.029 6.028 6.026 6.024 6.023 6.021 6.020 6.018 6.017 6.017 6.017 6.017 6.017 6.017 6.018 6.018 6.018 6.018 6.018 6.018 6.018 6.018 6.018 6.018 6.018 6.019 6.019 6.019 6.019 6.020 6.021 6.022 6.024 6.025 6.026 6.027 6.029 6.030 6.031 6.033 6.034 6.035 6.037 6.038 6.039 6.041 6.042 6.043 6.045 6.047 6.048 6.050 6.052 6.054 6.056 6.058 6.060 6.062 6.064 6.066 6.068 6.070 6.072 6.074 6.076 6.079 6.081 6.083 6.085 6.088 6.091 6.095 6.099 6.102 6.106 6.110 6.113 6.117 6.121 6.125 6.128 6.132 6.136 6.140 6.144 6.148 6.151 6.155 6.159 6.163 6.167 6.171 6.175 6.179 6.182 6.186 6.190 6.194 6.198 6.202 6.206 6.210 6.214 6.218 6.221 6.225 6.229 6.233 6.238 6.242 6.246 6.249 6.253 6.257 6.260 6.264 6.268 6.271 6.275 6.278 6.282 6.285 6.289 6.292 6.296 6.299 6.302 6.306 6.309 6.312 6.332 6.355 6.379 6.402 6.424 6.447 6.469 6.491 6.512 6.534 6.554 6.575 6.596 6.616 6.635 6.655 6.674 6.693 6.712 6.730 6.742 6.747 6.753 6.758 6.764 6.771 6.777 6.784 6.791 6.799 6.806 6.815 6.823 6.832 6.841 6.850 6.859 6.869 6.879 6.890 6.899 6.901 6.902 6.904 6.905 6.906 6.908 6.909 6.911 6.912 6.914 6.915 6.916 6.918 6.919 6.921 6.922 6.924 6.925 6.927 6.928 6.929 6.930 6.931 6.932 6.932 6.933 6.934 6.935 6.936 6.936 6.937 6.938 6.939 6.940 6.941 6.941 6.942 6.943 6.944 6.945 6.946 6.947 6.948 6.949 6.950 6.951 6.952 6.953 6.954 6.955 6.956 6.957 6.959 6.960 6.961 6.962 6.963 6.964 6.966 6.967 6.968 6.970 6.971 6.973 6.974 6.976 6.977 6.979 6.981 6.982 6.984 6.985 6.987 6.988 6.990 6.991 6.993 6.995 6.996 6.998 6.999 7.001 7.003 7.004 7.006 7.007 7.009 7.010 7.012 7.014 7.015 7.017 7.018 7.020 7.021 7.023 7.024 7.026 7.027 7.029 7.030 7.032 7.033 7.034 7.035 7.036 7.038 7.039 7.040 7.041 7.042 7.043 7.045 7.046 7.047 7.048 7.049 7.050 7.051 7.052 7.054 7.055 7.055 7.055 7.056 7.056 7.056 7.056 7.056 7.057 7.057 7.057 7.057 7.057 7.057 7.058 7.058 7.058 7.058 7.058 7.058 7.058 7.058 7.058 7.058 7.058 7.058 7.058 7.057 7.057 7.057 7.057 7.057 7.056 7.056 7.056 7.056 7.056 7.056 7.055 7.055 7.055 7.055 7.055 7.054 7.054 7.054 7.054 7.054 7.054 7.054 7.055 7.055 7.055 7.055 7.056 7.056 7.056 7.057 7.057 7.058 7.058 7.059 7.059 7.059 7.058 7.057 7.056 7.055 7.054 7.053 7.052 7.051 7.049 7.048 7.047 7.045 7.044 7.042 7.041 7.039 7.038 7.036 7.034 7.032 7.031 7.030 7.028 7.027 7.026 7.024 7.023 7.022 7.020 7.019 7.018 7.017 7.015 7.014 7.013 7.011 7.010 7.009 7.008 7.006 7.005 7.003 7.001 6.999 6.997 6.996 6.994 6.992 6.990 6.989 6.987 6.985 6.983 6.982 6.980 6.978 6.977 6.975 6.973 6.972 6.970 6.968 6.966 6.965 6.963 6.961 6.959 6.958 6.956 6.954 6.952 6.951 6.949 6.947 6.946 6.944 6.942 6.941 6.939 6.938 6.936 6.934 6.933 6.931 6.930 6.929 6.927 6.926 6.924 6.922 6.921 6.919 6.917 6.915 6.913 6.911 6.909 6.906 6.904 6.902 6.899 6.897 6.894 6.893 6.892 6.892 6.891 6.890 6.890 6.889 6.889 6.888 6.888 6.888 6.888 6.888 6.888 6.888 6.888 6.889 6.889 6.890 6.890 6.891 6.890 6.889 6.889 6.888 6.887 6.887 6.886 6.886 6.885 6.884 6.884 6.883 6.882 6.882 6.881 6.880 6.880 6.879 6.878 6.878 6.877 6.876 6.875 6.875 6.874 6.873 6.872 6.871 6.870 6.870 6.869 6.868 6.867 6.866 6.865 6.864 6.863 6.862 6.861 6.860 6.859 6.858 6.857 6.856 6.854 6.853 6.852 6.851 6.849 6.848 6.846 6.845 6.844 6.842 6.841 6.839 6.838 6.836 6.835 6.833 6.832 6.831 6.830 6.829 6.828 6.827 6.826 6.824 6.823 6.822 6.821 6.819 6.818 6.816 6.815 6.813 6.812 6.810 6.808 6.806 6.804 6.803 6.801 6.799 6.797 6.796 6.794 6.792 6.791 6.789 6.787 6.785 6.784 6.782 6.780 6.778 6.777 6.775 6.773 6.771 6.769 6.768 6.766 6.764 6.763 6.762 6.761 6.760 6.759 6.759 6.758 6.757 6.756 6.755 6.754 6.753 6.752 6.751 6.750 6.749 6.748 6.747 6.746 6.745 6.744 6.738 6.730 6.722 6.715 6.708 6.702 6.696 6.691 6.686 6.682 6.679 6.676 6.673 6.671 6.670 6.669 6.669 6.669 6.670 6.672 6.674 6.667 6.650 6.633 6.615 6.597 6.578 6.558 6.538 6.518 6.497 6.475 6.454 6.433 6.413 6.393 6.374 6.356 6.338 6.320 6.303 6.286 6.278 6.283 6.289 6.293 6.298 6.303 6.307 6.311 6.315 6.319 6.322 6.325 6.329 6.331 6.334 6.337 6.339 6.341 6.343 6.345 6.346 6.347 6.344 6.342 6.339 6.335 6.332 6.328 6.323 6.319 6.314 6.309 6.303 6.297 6.291 6.284 6.277 6.270 6.263 6.255 6.247 6.238 6.229 6.229 6.229 6.229 6.229 6.229 6.229 6.228 6.228 6.228 6.228 6.228 6.228 6.228 6.227 6.227 6.227 6.227 6.227 6.227 6.226 6.226 6.226 6.226 6.226 6.225 6.225 6.225 6.225 6.224 6.224 6.224 6.224 6.223 6.223 6.223 6.223 6.222 6.222 6.222 6.222 6.222 6.221 6.221 6.221 6.221 6.221 6.221 6.222 6.222 6.222 6.222 6.222 6.222 6.222 6.222 6.222 6.222 6.222 6.222 6.222 6.222 6.222 6.222 6.222 6.222 6.223 6.223 6.223 6.223 6.224 6.224 6.224 6.225 6.225 6.225 6.225 6.226 6.226 6.226 6.227 6.227 6.227 6.227 6.228 6.228 6.228 6.229 6.229 6.229 6.230 6.230 6.231 6.231 6.232 6.232 6.232 6.233 6.233 6.234 6.234 6.235 6.235 6.235 6.236 6.236 6.237 6.237 6.237 6.238 6.238 6.238 6.239 6.239 6.239 6.240 6.240 6.240 6.240 6.241 6.241 6.241 6.242 6.242 6.242 6.242 6.242 6.242 6.242 6.242 6.242 6.242 6.241 6.241 6.241 6.241 6.241 6.241 6.241 6.241 6.241 6.241 6.241 6.241 6.241 6.241 6.241 6.242 6.242 6.242 6.242 6.242 6.243 6.243 6.243 6.243 6.244 6.244 6.244 6.244 6.245 6.245 6.245 6.245 6.246 6.246 6.246 6.247 6.247 6.247 6.247 6.248 6.248 6.249 6.249 6.249 6.250 6.250 6.251 6.251 6.252 6.252 6.253 6.253 6.254 6.254 6.255 6.255 6.256 6.256 6.257 6.258 6.258 6.259 6.259 6.260 6.261 6.261 6.262 6.263 6.263 6.264 6.265 6.266 6.266 6.267 6.268 6.268 6.269 6.270 6.271 6.272 6.272 6.273 6.274 6.275 6.275 6.276 6.276 6.276 6.276 6.277 6.277 6.277 6.277 6.278 6.278 6.278 6.278 6.279 6.279 6.279 6.280 6.280 6.280 6.281 6.281 6.281 6.282 6.282 6.282 6.283 6.283 6.284 6.284 6.285 6.285 6.286 6.286 6.286 6.287 6.287 6.288 6.288 6.289 6.289 6.290 6.290 6.291 6.291 6.291 6.291 6.291 6.292 6.292 6.292 6.292 6.292 6.292 6.292 6.292 6.292 6.292 6.292 6.292 6.292 6.292 6.291 6.291 6.291 6.291 6.291 6.290 6.290 6.290 6.289 6.289 6.289 6.288 6.288 6.287 6.287 6.287 6.286 6.286 6.285 6.285 6.284 6.284 6.283 6.283 6.282 6.282 6.281 6.281 6.280 6.279 6.279 6.278 6.277 6.276 6.276 6.275 6.274 6.273 6.273 6.272 6.271 6.270 6.269 6.268 6.267 6.266 6.266 6.265 6.264 6.264 6.263 6.263 6.262 6.262 6.261 6.260 6.260 6.259 6.259 6.258 6.258 6.257 6.257 6.256 6.256 6.255 6.254 6.254 6.253 6.253 6.253 6.253 6.253 6.252 6.252 6.252 6.252 6.252 6.251 6.251 6.251 6.251 6.250 6.250 6.250 6.249 6.249 6.249 6.249 6.248 6.248 6.248 6.248 6.248 6.248 6.248 6.248 6.248 6.248 6.248 6.248 6.248 6.248 6.248 6.248 6.248 6.248 6.248 6.248 6.248 6.248 6.248 6.248 6.248 6.247 6.247 6.246 6.246 6.245 6.244 6.244 6.243 6.243 6.242 6.242 6.241 6.240 6.240 6.239 6.239 6.238 6.237 6.237 6.236 6.235 6.235 6.234 6.233 6.232 6.231 6.231 6.230 6.229 6.228 6.227 6.226 6.226 6.225 6.224 6.223 6.222 6.221 6.220 6.219 6.218 6.218 6.217 6.216 6.215 6.214 6.214 6.213 6.212 6.211 6.210 6.209 6.209 6.208 6.207 6.206 6.205 6.204 6.203 6.202 6.201 6.200 6.199 6.198 6.197 6.197 6.196 6.195 6.194 6.193 6.192 6.191 6.190 6.189 6.188 6.187 6.186 6.185 6.184 6.183 6.182 6.181 6.180 6.178 6.177 6.176 6.175 6.174 6.173 6.172 6.172 6.171 6.170 6.169 6.169 6.168 6.167 6.166 6.165 6.165 6.164 6.163 6.162 6.162 6.161 6.160 6.159 6.159 6.158 6.157 6.157 6.157 6.156 6.156 6.156 6.156 6.155 6.155 6.155 6.155 6.155 6.154 6.154 6.154 6.154 6.154 6.153 6.153 6.153 6.153 6.153 6.153 6.153 6.154 6.155 6.156 6.157 6.158 6.158 6.159 6.160 6.161 6.162 6.163 6.164 6.165 6.166 6.167 6.168 6.169 6.170 6.171 6.172 6.173 6.174 6.174 6.175 6.175 6.176 6.176 6.177 6.177 6.178 6.178 6.179 6.179 6.180 6.180 6.181 6.181 6.182 6.182 6.183 6.183 6.184 6.185 6.185 6.185 6.186 6.186 6.186 6.186 6.187 6.187 6.187 6.187 6.188 6.188 6.188 6.188 6.188 6.189 6.189 6.189 6.189 6.190 6.190 6.190 6.190 6.191 6.191 6.192 6.193 6.193 6.194 6.195 6.196 6.196 6.197 6.198 6.199 6.199 6.200 6.201 6.202 6.203 6.203 6.204 6.205 6.206 6.207 6.207 6.208 6.209 6.210 6.211 6.212 6.213 6.214 6.215 6.216 6.217 6.219 6.220 6.221 6.222 6.223 6.224 6.225 6.226 6.227 6.228 6.229 6.230 6.231 6.232 6.232 6.233 6.233 6.234 6.235 6.235 6.236 6.237 6.237 6.238 6.239 6.239 6.240 6.241 6.241 6.242 6.243 6.243 6.244 6.244 6.245 6.246 6.247 6.248 6.249 6.250 6.251 6.252 6.253 6.254 6.255 6.256 6.257 6.258 6.259 6.260 6.261 6.262 6.263 6.264 6.265 6.266 6.267 6.268 6.269 6.270 6.271 6.272 6.272 6.273 6.274 6.275 6.276 6.276 6.277 6.278 6.279 6.280 6.280 6.281 6.282 6.283 6.284 6.285 6.285 6.286 6.287 6.287 6.287 6.287 6.286 6.286 6.286 6.286 6.286 6.286 6.286 6.286 6.286 6.286 6.286 6.286 6.286 6.286 6.286 6.286 6.286 6.287 6.287 6.287 6.287 6.287 6.287 6.286 6.286 6.286 6.286 6.286 6.286 6.286 6.286 6.286 6.286 6.285 6.285 6.285 6.285 6.285 6.285 6.285 6.284 6.284 6.284 6.284 6.283 6.283 6.283 6.282 6.282 6.282 6.281 6.281 6.281 6.280 6.280 6.280 6.280 6.280 6.279 6.279 6.279 6.279 6.279 6.279 6.279 6.279 6.279 6.279 6.278 6.278 6.278 6.278 6.278 6.278 6.278 6.278 6.279 6.279 6.279 6.279 6.279 6.279 6.279 6.279 6.279 6.279 6.279 6.279 6.279 6.279 6.279 6.279 6.279 6.279 6.278 6.278 6.278 6.278 6.278 6.278 6.278 6.277 6.277 6.277 6.276 6.276 6.276 6.275 6.275 6.275 6.275 6.274 6.274 6.275 6.275 6.275 6.275 6.275 6.275 6.275 6.275 6.275 6.275 6.275 6.275 6.275 6.275 6.275 6.275 6.275 6.275 6.275 6.275 6.275 6.275 6.275 6.275 6.276 6.276 6.276 6.276 6.276 6.277 6.277 6.277 6.277 6.277 6.278 6.278 6.278 6.278 6.278 6.278 6.278 6.279 6.279 6.279 6.279 6.279 6.279 6.279 6.278 6.278 6.278 6.278 6.278 6.277 6.277 6.277 6.277 6.276 6.276 6.275 6.275 6.275 6.274 6.274 6.274 6.273 6.273 6.272 6.272 6.272 6.271 6.271 6.271 6.270 6.270 6.269 6.269 6.268 6.268 6.268 6.267 6.267 6.266 6.266 6.265 6.265 6.264 6.264 6.263 6.263 6.262 6.262 6.261 6.261 6.260 6.260 6.259 6.259 6.259 6.258 6.258 6.257 6.257 6.256 6.256 6.256 6.255 6.255 6.254 6.254 6.254 6.253 6.253 6.253 6.252 6.252 6.252 6.251 6.251 6.251 6.250 6.250 6.249 6.249 6.248 6.247 6.247 6.246 6.245 6.245 6.244 6.243 6.242 6.242 6.241 6.240 6.239 6.239 6.238 6.237 6.236 6.236 6.235 6.234 6.234 6.233 6.232 6.232 6.231 6.230 6.229 6.229 6.228 6.227 6.226 6.226 6.225 6.224 6.223 6.223 6.222 6.221 6.221 6.220 6.220 6.219 6.219 6.218 6.218 6.217 6.217 6.216 6.216 6.215 6.215 6.214 6.214 6.213 6.213 6.213 6.212 6.212 6.211 6.211 6.210 6.210 6.209 6.209 6.208 6.208 6.208 6.207 6.207 6.206 6.206 6.206 6.206 6.205 6.205 6.205 6.205 6.205 6.204 6.204 6.204 6.204 6.204 6.204 6.204 6.205 6.205 6.205 6.206 6.206 6.206 6.207 6.207 6.207 6.208 6.208 6.209 6.209 6.210 6.210 6.211 6.211 6.212 6.212 6.213 6.214 6.214 6.215 6.216 6.216 6.217 6.218 6.219 6.220 6.221 6.221 6.222 6.223 6.224 6.225 6.226 6.227 6.228 6.229 6.230 6.231 6.232 6.232 6.233 6.234 6.235 6.236 6.237 6.238 6.239 6.240 6.241 6.242 6.243 6.244 6.245 6.246 6.247 6.249 6.250 6.251 6.252 6.253 6.254 6.255 6.257 6.258 6.259 6.260 6.261 6.263 6.264 6.265 6.266 6.268 6.269 6.270 6.271 6.273 6.274 6.275 6.276 6.278 6.279 6.280 6.281 6.283 6.284 6.285 6.286 6.287 6.289 6.290 6.291 6.292 6.293 6.294 6.295 6.296 6.296 6.297 6.298 6.299 6.299 6.300 6.301 6.301 6.302 6.302 6.303 6.303 6.304 6.304 6.304 6.305 6.305 6.306 6.306 6.306 6.307 6.308 6.309 6.310 6.311 6.312 6.313 6.314 6.314 6.315 6.316 6.317 6.317 6.318 6.319 6.320 6.320 6.321 6.322 6.322 6.323 6.324 6.324 6.325 6.325 6.326 6.327 6.327 6.328 6.328 6.329 6.329 6.330 6.330 6.331 6.331 6.332 6.332 6.333 6.333 6.334 6.334 6.335 6.335 6.336 6.336 6.336 6.337 6.337 6.338 6.338 6.339 6.339 6.340 6.340 6.340 6.340 6.341 6.341 6.341 6.341 6.341 6.341 6.341 6.341 6.341 6.341 6.341 6.341 6.341 6.341 6.341 6.340 6.340 6.339 6.339 6.338 6.338 6.337 6.337 6.336 6.336 6.335 6.335 6.334 6.334 6.333 6.332 6.332 6.331 6.330 6.330 6.329 6.328 6.328 6.327 6.326 6.326 6.325 6.325 6.324 6.323 6.323 6.322 6.322 6.321 6.321 6.320 6.320 6.319 6.319 6.318 6.317 6.317 6.316 6.315 6.315 6.314 6.313 6.312 6.312 6.312 6.311 6.311 6.311 6.310 6.310 6.310 6.309 6.309 6.309 6.308 6.308 6.308 6.307 6.307 6.307 6.306 6.306 6.306 6.306 6.305 6.305 6.305 6.305 6.305 6.306 6.306 6.307 6.307 6.308 6.308 6.309 6.309 6.310 6.311 6.311 6.312 6.313 6.314 6.315 6.315 6.316 6.317 6.318 6.319 6.320 6.321 6.322 6.323 6.323 6.323 6.324 6.324 6.325 6.325 6.326 6.327 6.327 6.328 6.328 6.329 6.330 6.331 6.331 6.332 6.333 6.334 6.335 6.336 6.336 6.337 6.338 6.339 6.339 6.339 6.340 6.340 6.340 6.340 6.341 6.341 6.342 6.342 6.343 6.343 6.344 6.344 6.345 6.345 6.346 6.347 6.347 6.348 6.349 6.350 6.350 6.351 6.351 6.351 6.350 6.350 6.350 6.349 6.349 6.349 6.348 6.348 6.347 6.347 6.347 6.346 6.346 6.345 6.345 6.345 6.345 6.344 6.344 6.344 6.344 6.344 6.343 6.343 6.342 6.341 6.341 6.340 6.339 6.338 6.338 6.337 6.336 6.336 6.335 6.335 6.334 6.333 6.333 6.332 6.331 6.331 6.330 6.330 6.329 6.329 6.328 6.327 6.327 6.326 6.326 6.325 6.325 6.324 6.323 6.323 6.322 6.322 6.321 6.321 6.320 6.320 6.319 6.319 6.318 6.318 6.317 6.317 6.317 6.316 6.316 6.316 6.316 6.316 6.316 6.316 6.316 6.316 6.316 6.317 6.317 6.317 6.317 6.317 6.317 6.317 6.317 6.317 6.316 6.316 6.316 6.316 6.316 6.316 6.316 6.315 6.315 6.316 6.316 6.317 6.317 6.317 6.318 6.318 6.318 6.319 6.319 6.319 6.319 6.319 6.319 6.319 6.319 6.320 6.320 6.320 6.319 6.319 6.319 6.319 6.319 6.319 6.319 6.319 6.319 6.318 6.318 6.318 6.318 6.317 6.315 6.314 6.313 6.312 6.310 6.309 6.307 6.306 6.305 6.303 6.302 6.300 6.299 6.297 6.295 6.294 6.292 6.290 6.289 6.287 6.286 6.284 6.282 6.281 6.279 6.277 6.275 6.274 6.272 6.270 6.268 6.267 6.265 6.263 6.261 6.259 6.258 6.256 6.254 6.252 6.250 6.249 6.248 6.247 6.246 6.245 6.244 6.243 6.242 6.241 6.240 6.239 6.238 6.237 6.236 6.235 6.234 6.233 6.233 6.232 6.231 6.230 6.230 6.229 6.228 6.227 6.226 6.226 6.225 6.225 6.224 6.224 6.223 6.223 6.222 6.222 6.222 6.221 6.221 6.220 6.220 6.220 6.219 6.219 6.218 6.218 6.218 6.217 6.217 6.217 6.217 6.216 6.215 6.214 6.213 6.213 6.212 6.211 6.210 6.209 6.208 6.207 6.207 6.206 6.205 6.204 6.203 6.203 6.202 6.201 6.201 6.200 6.199 6.198 6.198 6.198 6.198 6.197 6.196 6.195 6.194 6.193 6.192 6.191 6.190 6.189 6.188 6.187 6.187 6.186 6.185 6.184 6.183 6.182 
7.794 7.785 7.776 7.774 7.777 7.779 7.781 7.784 7.786 7.789 7.791 7.794 7.796 7.799 7.801 7.804 7.806 7.809 7.811 7.813 7.816 7.818 7.815 7.795 7.773 7.752 7.729 7.707 7.684 7.660 7.636 7.612 7.587 7.561 7.536 7.509 7.483 7.456 7.428 7.400 7.371 7.342 7.337 7.334 7.332 7.329 7.327 7.325 7.322 7.320 7.317 7.315 7.312 7.310 7.307 7.305 7.302 7.300 7.297 7.295 7.292 7.290 7.289 7.287 7.286 7.284 7.283 7.281 7.279 7.278 7.276 7.274 7.272 7.270 7.268 7.266 7.263 7.261 7.259 7.257 7.254 7.247 7.242 7.236 7.231 7.226 7.222 7.218 7.214 7.210 7.207 7.204 7.201 7.199 7.197 7.195 7.193 7.192 7.191 7.191 7.191 7.193 7.194 7.195 7.196 7.197 7.197 7.197 7.197 7.197 7.196 7.195 7.194 7.192 7.190 7.188 7.186 7.183 7.180 7.178 7.177 7.177 7.177 7.177 7.177 7.176 7.176 7.176 7.176 7.176 7.176 7.176 7.176 7.176 7.176 7.176 7.177 7.177 7.177 7.176 7.176 7.175 7.174 7.174 7.173 7.173 7.172 7.171 7.171 7.170 7.170 7.169 7.168 7.168 7.167 7.166 7.166 7.165 7.164 7.163 7.162 7.161 7.160 7.159 7.158 7.157 7.156 7.155 7.154 7.153 7.152 7.151 7.150 7.149 7.148 7.147 7.146 7.145 7.144 7.143 7.142 7.141 7.140 7.139 7.138 7.137 7.136 7.135 7.134 7.133 7.132 7.131 7.130 7.129 7.128 7.127 7.126 7.125 7.125 7.125 7.125 7.125 7.125 7.125 7.124 7.124 7.124 7.124 7.124 7.124 7.124 7.123 7.123 7.123 7.123 7.123 7.122 7.120 7.119 7.117 7.115 7.114 7.112 7.110 7.109 7.107 7.106 7.104 7.102 7.101 7.099 7.098 7.096 7.095 7.093 7.092 7.093 7.095 7.096 7.098 7.099 7.100 7.102 7.103 7.105 7.106 7.107 7.109 7.110 7.111 7.112 7.114 7.115 7.116 7.117 7.118 7.119 7.119 7.119 7.120 7.120 7.121 7.121 7.122 7.122 7.122 7.123 7.123 7.124 7.124 7.125 7.125 7.126 7.126 7.126 7.127 7.127 7.127 7.128 7.128 7.128 7.128 7.129 7.129 7.129 7.129 7.130 7.130 7.130 7.130 7.131 7.131 7.131 7.131 7.132 7.132 7.132 7.133 7.133 7.134 7.134 7.134 7.135 7.135 7.135 7.136 7.136 7.136 7.137 7.137 7.137 7.138 7.138 7.138 7.139 7.140 7.141 7.142 7.143 7.144 7.145 7.146 7.147 7.147 7.148 7.149 7.150 7.151 7.152 7.153 7.154 7.155 7.155 7.156 7.157 7.158 7.159 7.160 7.160 7.161 7.162 7.163 7.163 7.164 7.165 7.166 7.167 7.167 7.168 7.169 7.170 7.170 7.171 7.172 7.173 7.173 7.173 7.172 7.172 7.172 7.172 7.172 7.172 7.172 7.172 7.172 7.173 7.173 7.173 7.173 7.173 7.173 7.185 7.225 7.265 7.304 7.343 7.382 7.420 7.457 7.494 7.531 7.568 7.604 7.639 7.674 7.709 7.743 7.777 7.811 7.844 7.876 7.857 7.818 7.779 7.741 7.703 7.665 7.628 7.591 7.555 7.519 7.484 7.449 7.414 7.380 7.347 7.313 7.280 7.248 7.216 7.193 7.226 7.258 7.289 7.321 7.352 7.382 7.412 7.442 7.471 7.500 7.528 7.556 7.584 7.611 7.638 7.664 7.690 7.715 7.740 7.759 7.772 7.785 7.799 7.813 7.827 7.843 7.858 7.874 7.890 7.907 7.924 7.942 7.960 7.979 7.998 8.017 8.037 8.058 8.078 8.065 8.046 8.028 8.009 7.990 7.970 7.949 7.929 7.908 7.886 7.864 7.842 7.819 7.795 7.771 7.747 7.723 7.697 7.672 7.652 7.649 7.646 7.644 7.641 7.638 7.635 7.633 7.630 7.627 7.624 7.622 7.619 7.616 7.613 7.610 7.608 7.605 7.602 7.599 7.588 7.572 7.556 7.541 7.526 7.511 7.497 7.484 7.470 7.458 7.445 7.433 7.422 7.411 7.400 7.390 7.381 7.371 7.363 7.354 7.383 7.415 7.447 7.480 7.513 7.547 7.581 7.616 7.651 7.687 7.723 7.759 7.796 7.833 7.871 7.909 7.948 7.987 8.027 8.051 8.020 7.989 7.958 7.926 7.894 7.861 7.828 7.794 7.760 7.725 7.690 7.655 7.619 7.582 7.545 7.508 7.470 7.432 7.394 7.375 7.375 7.375 7.378 7.381 7.384 7.386 7.388 7.389 7.390 7.391 7.391 7.391 7.390 7.388 7.387 7.384 7.382 7.379 7.375 7.402 7.436 7.471 7.505 7.538 7.572 7.604 7.636 7.668 7.699 7.730 7.760 7.790 7.820 7.849 7.877 7.905 7.933 7.960 7.985 7.950 7.916 7.882 7.849 7.816 7.784 7.752 7.720 7.689 7.659 7.629 7.599 7.570 7.541 7.513 7.486 7.458 7.432 7.405 7.386 7.387 7.388 7.388 7.389 7.390 7.391 7.392 7.392 7.393 7.394 7.395 7.395 7.396 7.397 7.397 7.398 7.399 7.400 7.400 7.399 7.394 7.390 7.385 7.380 7.375 7.370 7.365 7.360 7.355 7.349 7.344 7.338 7.332 7.326 7.320 7.314 7.308 7.301 7.295 7.288 7.282 7.275 7.269 7.262 7.256 7.250 7.243 7.237 7.231 7.225 7.220 7.214 7.208 7.203 7.197 7.192 7.187 7.181 7.176 7.172 7.169 7.166 7.162 7.159 7.155 7.152 7.149 7.145 7.142 7.139 7.135 7.132 7.129 7.125 7.122 7.119 7.116 7.112 7.109 7.107 7.105 7.102 7.100 7.098 7.096 7.093 7.091 7.089 7.087 7.084 7.082 7.080 7.078 7.075 7.073 7.071 7.069 7.066 7.064 7.062 7.059 7.057 7.055 7.052 7.050 7.048 7.045 7.043 7.040 7.038 7.036 7.033 7.031 7.029 7.026 7.024 7.021 7.019 7.016 7.014 7.011 7.009 7.006 7.004 7.001 6.998 6.996 6.993 6.991 6.988 6.985 6.983 6.980 6.977 6.975 6.972 6.969 6.967 6.959 6.933 6.906 6.879 6.852 6.825 6.798 6.771 6.744 6.717 6.690 6.663 6.636 6.609 6.582 6.554 6.527 6.500 6.472 6.445 6.424 6.422 6.420 6.419 6.417 6.416 6.414 6.413 6.411 6.410 6.409 6.408 6.406 6.405 6.404 6.403 6.402 6.401 6.400 6.399 6.398 6.395 6.392 6.388 6.385 6.382 6.379 6.376 6.373 6.370 6.367 6.364 6.361 6.358 6.355 6.352 6.349 6.346 6.343 6.340 6.337 6.334 6.331 6.328 6.324 6.321 6.318 6.315 6.312 6.309 6.305 6.302 6.299 6.296 6.293 6.289 6.286 6.283 6.280 6.277 6.274 6.271 6.268 6.265 6.262 6.259 6.257 6.254 6.251 6.248 6.245 6.242 6.239 6.237 6.234 6.231 6.228 6.225 6.222 6.219 6.216 6.214 6.211 6.208 6.205 6.202 6.199 6.196 6.193 6.190 6.187 6.184 6.181 6.178 6.176 6.173 6.170 6.167 6.164 6.161 6.158 6.156 6.153 6.151 6.149 6.147 6.145 6.143 6.141 6.139 6.136 6.134 6.132 6.130 6.128 6.126 6.124 6.122 6.119 6.117 6.115 6.115 6.114 6.114 6.114 6.113 6.113 6.112 6.112 6.111 6.111 6.111 6.110 6.110 6.109 6.109 6.108 6.108 6.107 6.107 6.107 6.107 6.108 6.109 6.109 6.110 6.111 6.112 6.113 6.114 6.114 6.115 6.116 6.117 6.118 6.119 6.120 6.121 6.122 6.123 6.124 6.125 6.127 6.128 6.130 6.131 6.133 6.135 6.136 6.138 6.140 6.141 6.143 6.145 6.146 6.148 6.150 6.152 6.153 6.155 6.157 6.160 6.164 6.169 6.173 6.177 6.181 6.185 6.189 6.193 6.198 6.202 6.206 6.210 6.214 6.218 6.222 6.225 6.229 6.233 6.237 6.241 6.247 6.252 6.258 6.263 6.269 6.275 6.281 6.286 6.292 6.298 6.304 6.310 6.316 6.322 6.328 6.335 6.341 6.347 6.354 6.360 6.364 6.367 6.371 6.374 6.378 6.381 6.385 6.388 6.391 6.395 6.398 6.401 6.405 6.408 6.411 6.414 6.417 6.421 6.424 6.427 6.443 6.462 6.481 6.500 6.518 6.536 6.555 6.572 6.590 6.607 6.625 6.642 6.658 6.675 6.691 6.707 6.723 6.738 6.754 6.769 6.778 6.783 6.787 6.792 6.797 6.802 6.807 6.813 6.819 6.825 6.831 6.838 6.845 6.852 6.859 6.867 6.874 6.882 6.890 6.899 6.906 6.908 6.909 6.910 6.911 6.912 6.914 6.915 6.916 6.918 6.919 6.920 6.921 6.923 6.924 6.925 6.927 6.928 6.929 6.931 6.932 6.933 6.934 6.935 6.935 6.936 6.937 6.938 6.939 6.939 6.940 6.941 6.942 6.943 6.943 6.944 6.945 6.946 6.947 6.947 6.948 6.949 6.950 6.951 6.952 6.953 6.954 6.956 6.957 6.958 6.959 6.960 6.961 6.962 6.963 6.964 6.965 6.966 6.968 6.969 6.970 6.971 6.973 6.975 6.977 6.980 6.982 6.985 6.988 6.991 6.994 6.998 7.001 7.005 7.009 7.013 7.017 7.021 7.026 7.030 7.035 7.040 7.048 7.059 7.069 7.079 7.089 7.099 7.109 7.118 7.127 7.136 7.145 7.154 7.163 7.171 7.179 7.187 7.195 7.203 7.210 7.217 7.224 7.225 7.226 7.227 7.227 7.228 7.229 7.230 7.230 7.231 7.232 7.233 7.233 7.234 7.235 7.236 7.236 7.237 7.238 7.239 7.239 7.240 7.239 7.239 7.239 7.238 7.238 7.238 7.237 7.237 7.237 7.237 7.236 7.236 7.236 7.236 7.236 7.235 7.235 7.235 7.235 7.235 7.232 7.230 7.228 7.226 7.225 7.223 7.222 7.221 7.220 7.219 7.219 7.218 7.218 7.218 7.218 7.218 7.219 7.220 7.221 7.222 7.223 7.225 7.226 7.226 7.226 7.226 7.226 7.227 7.227 7.227 7.227 7.227 7.227 7.228 7.228 7.228 7.228 7.229 7.229 7.230 7.230 7.229 7.229 7.228 7.227 7.226 7.225 7.224 7.223 7.222 7.220 7.219 7.218 7.217 7.215 7.214 7.213 7.211 7.210 7.208 7.206 7.205 7.203 7.202 7.200 7.199 7.197 7.196 7.195 7.193 7.192 7.190 7.189 7.187 7.186 7.185 7.183 7.182 7.180 7.179 7.178 7.176 7.175 7.172 7.170 7.168 7.166 7.164 7.162 7.160 7.158 7.156 7.154 7.152 7.150 7.148 7.146 7.144 7.142 7.141 7.139 7.137 7.135 7.133 7.131 7.129 7.127 7.125 7.124 7.122 7.120 7.118 7.117 7.115 7.114 7.112 7.111 7.109 7.108 7.107 7.106 7.105 7.103 7.102 7.101 7.100 7.099 7.098 7.096 7.094 7.092 7.090 7.088 7.086 7.083 7.081 7.079 7.077 7.074 7.072 7.069 7.067 7.064 7.062 7.059 7.057 7.056 7.054 7.053 7.052 7.051 7.050 7.049 7.048 7.047 7.046 7.045 7.045 7.044 7.044 7.044 7.043 7.043 7.043 7.043 7.043 7.042 7.042 7.041 7.041 7.040 7.039 7.039 7.038 7.038 7.037 7.037 7.036 7.035 7.035 7.034 7.034 7.033 7.033 7.033 7.032 7.031 7.030 7.029 7.028 7.027 7.026 7.025 7.024 7.023 7.022 7.021 7.020 7.018 7.017 7.016 7.015 7.014 7.013 7.012 7.011 7.010 7.008 7.006 7.004 7.002 7.001 6.999 6.997 6.996 6.994 6.993 6.991 6.990 6.988 6.987 6.986 6.985 6.983 6.982 6.981 6.980 6.979 6.977 6.976 6.974 6.972 6.971 6.969 6.967 6.965 6.963 6.961 6.960 6.958 6.956 6.954 6.952 6.949 6.947 6.945 6.943 6.941 6.939 6.933 6.926 6.919 6.912 6.906 6.899 6.892 6.886 6.880 6.874 6.868 6.862 6.856 6.850 6.845 6.839 6.834 6.829 6.824 6.819 6.814 6.811 6.809 6.806 6.804 6.801 6.798 6.795 6.792 6.789 6.785 6.782 6.778 6.774 6.769 6.765 6.760 6.756 6.751 6.746 6.740 6.735 6.729 6.722 6.716 6.711 6.706 6.701 6.696 6.692 6.689 6.685 6.682 6.680 6.678 6.676 6.675 6.674 6.673 6.673 6.674 6.674 6.675 6.670 6.658 6.645 6.632 6.619 6.605 6.591 6.577 6.562 6.547 6.531 6.516 6.501 6.486 6.472 6.458 6.445 6.432 6.419 6.406 6.394 6.388 6.392 6.395 6.399 6.402 6.405 6.408 6.411 6.413 6.416 6.418 6.421 6.423 6.425 6.427 6.429 6.430 6.432 6.434 6.435 6.436 6.436 6.432 6.428 6.424 6.419 6.415 6.410 6.404 6.399 6.394 6.388 6.382 6.376 6.370 6.363 6.356 6.350 6.342 6.335 6.328 6.320 6.312 6.313 6.313 6.314 6.315 6.315 6.316 6.316 6.317 6.318 6.318 6.319 6.320 6.320 6.321 6.322 6.322 6.323 6.324 6.324 6.325 6.326 6.324 6.322 6.320 6.318 6.316 6.314 6.312 6.309 6.307 6.304 6.302 6.299 6.296 6.294 6.291 6.288 6.285 6.283 6.280 6.278 6.275 6.274 6.274 6.274 6.274 6.275 6.275 6.275 6.275 6.275 6.276 6.276 6.276 6.276 6.276 6.277 6.277 6.277 6.277 6.278 6.278 6.278 6.278 6.279 6.280 6.281 6.282 6.283 6.284 6.284 6.285 6.286 6.287 6.288 6.289 6.290 6.291 6.292 6.292 6.293 6.294 6.295 6.296 6.297 6.298 6.300 6.301 6.302 6.304 6.305 6.306 6.308 6.309 6.310 6.312 6.313 6.314 6.316 6.317 6.319 6.320 6.321 6.323 6.324 6.326 6.326 6.324 6.322 6.320 6.318 6.315 6.313 6.311 6.308 6.305 6.303 6.300 6.297 6.294 6.291 6.288 6.284 6.281 6.278 6.275 6.272 6.269 6.270 6.271 6.273 6.274 6.276 6.277 6.278 6.280 6.281 6.283 6.284 6.285 6.287 6.288 6.290 6.291 6.293 6.294 6.295 6.297 6.298 6.300 6.300 6.301 6.302 6.303 6.303 6.304 6.305 6.306 6.306 6.307 6.308 6.309 6.309 6.310 6.311 6.312 6.313 6.313 6.314 6.315 6.316 6.317 6.318 6.319 6.320 6.321 6.322 6.323 6.324 6.326 6.327 6.328 6.329 6.330 6.331 6.332 6.333 6.334 6.335 6.337 6.338 6.339 6.340 6.339 6.338 6.337 6.336 6.335 6.334 6.332 6.331 6.330 6.328 6.327 6.325 6.324 6.322 6.320 6.319 6.318 6.317 6.316 6.315 6.314 6.314 6.315 6.316 6.318 6.319 6.320 6.321 6.322 6.324 6.325 6.326 6.327 6.329 6.330 6.331 6.333 6.334 6.335 6.337 6.338 6.340 6.341 6.342 6.342 6.342 6.342 6.342 6.342 6.342 6.341 6.341 6.341 6.340 6.340 6.339 6.339 6.338 6.337 6.336 6.335 6.334 6.333 6.332 6.331 6.331 6.332 6.332 6.332 6.332 6.332 6.333 6.333 6.333 6.333 6.333 6.333 6.333 6.333 6.333 6.333 6.333 6.333 6.333 6.333 6.333 6.333 6.333 6.333 6.332 6.332 6.332 6.332 6.331 6.331 6.330 6.330 6.330 6.329 6.329 6.329 6.328 6.328 6.327 6.327 6.327 6.326 6.326 6.325 6.324 6.324 6.323 6.322 6.321 6.321 6.320 6.319 6.318 6.317 6.316 6.315 6.314 6.313 6.312 6.311 6.310 6.309 6.308 6.307 6.306 6.304 6.303 6.301 6.300 6.298 6.296 6.295 6.294 6.292 6.291 6.290 6.288 6.287 6.286 6.285 6.284 6.283 6.282 6.281 6.281 6.280 6.279 6.278 6.277 6.276 6.275 6.274 6.272 6.271 6.270 6.268 6.266 6.265 6.263 6.261 6.259 6.257 6.255 6.253 6.251 6.248 6.246 6.244 6.241 6.240 6.240 6.240 6.241 6.241 6.242 6.242 6.242 6.243 6.243 6.243 6.243 6.243 6.243 6.243 6.243 6.243 6.243 6.243 6.243 6.242 6.242 6.242 6.241 6.241 6.240 6.239 6.239 6.238 6.238 6.237 6.237 6.236 6.236 6.235 6.235 6.234 6.233 6.233 6.232 6.232 6.231 6.231 6.230 6.229 6.228 6.228 6.227 6.226 6.225 6.224 6.224 6.223 6.222 6.221 6.220 6.219 6.219 6.218 6.217 6.216 6.215 6.214 6.213 6.213 6.212 6.211 6.210 6.209 6.208 6.208 6.207 6.206 6.205 6.204 6.203 6.202 6.201 6.200 6.199 6.198 6.197 6.196 6.196 6.195 6.194 6.193 6.192 6.191 6.190 6.189 6.188 6.187 6.186 6.185 6.184 6.183 6.182 6.181 6.180 6.178 6.177 6.176 6.175 6.174 6.173 6.172 6.171 6.170 6.168 6.167 6.167 6.166 6.165 6.164 6.163 6.163 6.162 6.161 6.160 6.160 6.159 6.158 6.157 6.157 6.156 6.155 6.154 6.154 6.153 6.152 6.151 6.151 6.150 6.150 6.150 6.150 6.149 6.149 6.149 6.149 6.149 6.148 6.148 6.148 6.148 6.148 6.148 6.147 6.147 6.147 6.147 6.147 6.147 6.147 6.147 6.148 6.149 6.150 6.151 6.152 6.153 6.153 6.154 6.155 6.156 6.157 6.158 6.159 6.160 6.161 6.162 6.163 6.164 6.165 6.166 6.167 6.168 6.169 6.169 6.170 6.170 6.171 6.171 6.172 6.172 6.173 6.173 6.174 6.174 6.175 6.175 6.176 6.177 6.177 6.178 6.178 6.179 6.179 6.180 6.180 6.181 6.181 6.181 6.181 6.182 6.182 6.182 6.183 6.183 6.183 6.183 6.184 6.184 6.184 6.184 6.185 6.185 6.185 6.186 6.186 6.186 6.186 6.187 6.188 6.189 6.189 6.190 6.191 6.192 6.192 6.193 6.194 6.195 6.196 6.197 6.197 6.198 6.199 6.200 6.201 6.202 6.203 6.203 6.204 6.205 6.206 6.207 6.208 6.209 6.211 6.212 6.213 6.214 6.215 6.216 6.217 6.218 6.219 6.220 6.221 6.222 6.223 6.224 6.225 6.226 6.227 6.228 6.229 6.230 6.230 6.231 6.232 6.233 6.233 6.234 6.235 6.235 6.236 6.237 6.237 6.238 6.239 6.239 6.240 6.241 6.241 6.242 6.243 6.243 6.244 6.245 6.246 6.248 6.249 6.250 6.251 6.252 6.253 6.254 6.255 6.256 6.257 6.258 6.259 6.260 6.261 6.262 6.263 6.264 6.265 6.266 6.268 6.268 6.269 6.270 6.271 6.272 6.272 6.273 6.274 6.275 6.276 6.277 6.278 6.278 6.279 6.280 6.281 6.282 6.283 6.284 6.284 6.285 6.286 6.287 6.287 6.287 6.287 6.286 6.286 6.286 6.286 6.286 6.286 6.286 6.286 6.286 6.286 6.286 6.286 6.286 6.286 6.286 6.286 6.286 6.286 6.287 6.287 6.287 6.287 6.286 6.286 6.286 6.286 6.286 6.286 6.286 6.286 6.286 6.285 6.285 6.286 6.286 6.286 6.286 6.286 6.286 6.286 6.287 6.287 6.287 6.288 6.289 6.289 6.290 6.291 6.291 6.292 6.292 6.293 6.294 6.294 6.295 6.295 6.296 6.296 6.297 6.297 6.298 6.298 6.299 6.299 6.300 6.300 6.300 6.300 6.300 6.300 6.300 6.300 6.300 6.300 6.300 6.300 6.300 6.300 6.300 6.300 6.300 6.301 6.301 6.301 6.301 6.301 6.301 6.301 6.301 6.301 6.301 6.301 6.301 6.301 6.301 6.301 6.301 6.300 6.300 6.300 6.300 6.300 6.300 6.299 6.299 6.299 6.299 6.299 6.298 6.298 6.298 6.298 6.298 6.298 6.298 6.298 6.299 6.299 6.299 6.299 6.299 6.299 6.299 6.299 6.299 6.300 6.300 6.300 6.300 6.300 6.300 6.300 6.300 6.300 6.300 6.300 6.301 6.301 6.301 6.302 6.302 6.302 6.303 6.303 6.303 6.304 6.304 6.304 6.305 6.305 6.305 6.305 6.306 6.306 6.306 6.306 6.307 6.307 6.307 6.307 6.307 6.307 6.307 6.307 6.307 6.307 6.307 6.307 6.307 6.306 6.306 6.306 6.306 6.306 6.305 6.305 6.305 6.305 6.305 6.305 6.304 6.304 6.304 6.304 6.304 6.303 6.303 6.303 6.303 6.302 6.302 6.302 6.301 6.301 6.301 6.301 6.300 6.300 6.300 6.299 6.299 6.299 6.298 6.298 6.297 6.297 6.297 6.296 6.296 6.296 6.295 6.295 6.295 6.295 6.294 6.294 6.294 6.294 6.293 6.293 6.293 6.293 6.293 6.292 6.292 6.292 6.292 6.292 6.292 6.291 6.291 6.291 6.291 6.291 6.290 6.290 6.290 6.289 6.289 6.288 6.288 6.287 6.287 6.286 6.286 6.285 6.284 6.284 6.283 6.282 6.282 6.281 6.281 6.280 6.280 6.279 6.279 6.278 6.278 6.277 6.276 6.276 6.275 6.275 6.274 6.274 6.273 6.272 6.272 6.271 6.271 6.270 6.269 6.269 6.268 6.268 6.267 6.267 6.266 6.266 6.265 6.265 6.265 6.264 6.264 6.263 6.263 6.262 6.262 6.262 6.261 6.261 6.261 6.260 6.260 6.259 6.259 6.259 6.258 6.258 6.257 6.257 6.257 6.256 6.256 6.256 6.255 6.255 6.255 6.255 6.255 6.255 6.254 6.254 6.254 6.254 6.254 6.254 6.254 6.255 6.255 6.255 6.255 6.256 6.256 6.256 6.257 6.257 6.258 6.258 6.259 6.259 6.260 6.261 6.261 6.262 6.262 6.263 6.264 6.264 6.265 6.266 6.267 6.267 6.268 6.269 6.270 6.271 6.272 6.273 6.273 6.274 6.275 6.276 6.277 6.278 6.279 6.280 6.281 6.282 6.283 6.284 6.285 6.286 6.288 6.288 6.289 6.290 6.291 6.292 6.294 6.295 6.296 6.297 6.298 6.299 6.300 6.301 6.303 6.304 6.305 6.306 6.307 6.308 6.310 6.311 6.312 6.313 6.315 6.316 6.317 6.318 6.320 6.321 6.322 6.324 6.325 6.327 6.328 6.329 6.331 6.332 6.333 6.335 6.336 6.337 6.339 6.340 6.341 6.343 6.344 6.345 6.347 6.348 6.349 6.351 6.352 6.353 6.354 6.354 6.355 6.356 6.357 6.358 6.359 6.359 6.360 6.361 6.361 6.362 6.362 6.363 6.363 6.364 6.364 6.365 6.365 6.365 6.366 6.366 6.367 6.368 6.369 6.370 6.371 6.371 6.372 6.373 6.374 6.375 6.376 6.376 6.377 6.378 6.379 6.380 6.380 6.381 6.382 6.382 6.383 6.384 6.384 6.385 6.386 6.386 6.387 6.388 6.388 6.389 6.389 6.390 6.391 6.391 6.392 6.392 6.393 6.393 6.394 6.395 6.395 6.396 6.396 6.397 6.397 6.398 6.398 6.399 6.399 6.400 6.400 6.401 6.401 6.402 6.402 6.402 6.402 6.403 6.403 6.403 6.403 6.403 6.403 6.403 6.403 6.404 6.403 6.403 6.403 6.403 6.403 6.403 6.403 6.402 6.402 6.401 6.401 6.400 6.400 6.399 6.399 6.398 6.397 6.397 6.396 6.396 6.395 6.394 6.394 6.393 6.392 6.392 6.391 6.390 6.389 6.389 6.388 6.387 6.387 6.386 6.385 6.385 6.384 6.384 6.383 6.382 6.382 6.381 6.381 6.380 6.379 6.379 6.378 6.377 6.376 6.376 6.375 6.374 6.373 6.373 6.372 6.371 6.371 6.370 6.370 6.369 6.369 6.368 6.368 6.368 6.367 6.367 6.366 6.366 6.365 6.365 6.365 6.364 6.364 6.364 6.363 6.363 6.362 6.362 6.362 6.362 6.362 6.362 6.363 6.363 6.364 6.364 6.365 6.365 6.366 6.366 6.367 6.368 6.368 6.369 6.370 6.371 6.371 6.372 6.373 6.374 6.375 6.376 6.377 6.378 6.378 6.378 6.379 6.379 6.379 6.380 6.380 6.381 6.381 6.382 6.382 6.383 6.383 6.384 6.385 6.385 6.386 6.387 6.387 6.388 6.389 6.390 6.391 6.392 6.392 6.392 6.392 6.392 6.393 6.393 6.393 6.393 6.394 6.394 6.394 6.395 6.395 6.396 6.396 6.397 6.397 6.398 6.399 6.399 6.400 6.401 6.401 6.402 6.403 6.402 6.402 6.402 6.401 6.401 6.401 6.400 6.400 6.399 6.399 6.399 6.398 6.398 6.397 6.397 6.397 6.396 6.396 6.396 6.395 6.395 6.395 6.395 6.394 6.394 6.393 6.392 6.392 6.391 6.390 6.389 6.389 6.388 6.387 6.386 6.386 6.385 6.384 6.384 6.383 6.382 6.382 6.381 6.380 6.380 6.379 6.378 6.378 6.377 6.376 6.376 6.375 6.374 6.374 6.373 6.372 6.372 6.371 6.370 6.370 6.369 6.369 6.368 6.367 6.367 6.366 6.366 6.365 6.365 6.364 6.364 6.363 6.363 6.362 6.362 6.362 6.362 6.362 6.363 6.363 6.363 6.363 6.362 6.362 6.362 6.362 6.362 6.362 6.362 6.362 6.362 6.361 6.361 6.361 6.361 6.361 6.360 6.360 6.360 6.360 6.361 6.361 6.361 6.362 6.362 6.362 6.363 6.363 6.363 6.363 6.363 6.363 6.364 6.364 6.364 6.364 6.364 6.364 6.364 6.364 6.364 6.363 6.363 6.363 6.363 6.363 6.363 6.363 6.363 6.362 6.362 6.361 6.360 6.359 6.357 6.356 6.355 6.353 6.352 6.351 6.349 6.348 6.346 6.345 6.343 6.342 6.340 6.339 6.337 6.335 6.334 6.332 6.331 6.329 6.327 6.326 6.324 6.322 6.321 6.319 6.317 6.316 6.314 6.312 6.310 6.309 6.307 6.305 6.303 6.302 6.300 6.298 6.296 6.295 6.294 6.293 6.292 6.291 6.290 6.289 6.288 6.287 6.286 6.285 6.284 6.283 6.283 6.282 6.281 6.280 6.279 6.278 6.278 6.277 6.276 6.275 6.274 6.274 6.273 6.272 6.272 6.271 6.271 6.270 6.269 6.269 6.268 6.268 6.267 6.267 6.267 6.266 6.266 6.265 6.265 6.264 6.264 6.264 6.263 6.263 6.263 6.262 6.262 6.261 6.261 6.260 6.259 6.258 6.257 6.256 6.255 6.254 6.254 6.253 6.252 6.251 6.250 6.249 6.249 6.248 6.247 6.246 6.246 6.245 6.244 6.243 6.243 6.243 6.243 6.242 6.241 6.240 6.239 6.238 6.237 6.236 6.235 6.234 6.233 6.232 6.231 6.230 6.230 6.229 6.228 6.227 
7.837 7.831 7.824 7.823 7.825 7.827 7.828 7.830 7.832 7.834 7.836 7.838 7.840 7.842 7.844 7.846 7.848 7.850 7.852 7.854 7.856 7.858 7.856 7.840 7.824 7.808 7.791 7.774 7.757 7.739 7.721 7.703 7.684 7.665 7.646 7.626 7.606 7.585 7.564 7.543 7.522 7.500 7.496 7.494 7.492 7.490 7.488 7.486 7.484 7.483 7.481 7.479 7.477 7.475 7.473 7.471 7.469 7.467 7.465 7.463 7.461 7.460 7.459 7.458 7.457 7.455 7.454 7.453 7.451 7.450 7.449 7.447 7.446 7.444 7.443 7.441 7.439 7.438 7.436 7.434 7.432 7.427 7.423 7.419 7.415 7.411 7.408 7.405 7.402 7.399 7.396 7.394 7.392 7.390 7.389 7.387 7.386 7.385 7.385 7.384 7.384 7.385 7.386 7.387 7.388 7.389 7.389 7.389 7.389 7.388 7.388 7.387 7.386 7.384 7.383 7.381 7.379 7.377 7.375 7.373 7.373 7.373 7.373 7.373 7.372 7.372 7.372 7.372 7.372 7.372 7.372 7.372 7.372 7.372 7.372 7.372 7.372 7.372 7.373 7.372 7.371 7.371 7.370 7.370 7.369 7.369 7.368 7.367 7.367 7.366 7.366 7.365 7.365 7.364 7.363 7.363 7.362 7.362 7.361 7.360 7.359 7.358 7.357 7.356 7.355 7.354 7.353 7.352 7.351 7.351 7.350 7.349 7.348 7.347 7.346 7.345 7.344 7.343 7.342 7.341 7.339 7.338 7.337 7.336 7.335 7.333 7.332 7.331 7.330 7.329 7.327 7.326 7.325 7.324 7.323 7.322 7.321 7.320 7.320 7.321 7.321 7.321 7.321 7.321 7.321 7.321 7.321 7.321 7.321 7.321 7.321 7.321 7.321 7.321 7.321 7.321 7.320 7.318 7.315 7.312 7.309 7.306 7.303 7.301 7.298 7.295 7.293 7.290 7.287 7.285 7.282 7.280 7.277 7.275 7.273 7.270 7.273 7.276 7.279 7.282 7.285 7.288 7.291 7.294 7.296 7.299 7.302 7.305 7.307 7.310 7.313 7.315 7.318 7.320 7.323 7.324 7.325 7.325 7.326 7.326 7.327 7.328 7.328 7.329 7.329 7.330 7.330 7.331 7.331 7.332 7.333 7.333 7.334 7.334 7.335 7.335 7.336 7.336 7.336 7.337 7.337 7.337 7.338 7.338 7.338 7.339 7.339 7.339 7.339 7.340 7.340 7.340 7.341 7.341 7.341 7.342 7.342 7.342 7.343 7.343 7.343 7.344 7.344 7.345 7.345 7.345 7.346 7.346 7.346 7.347 7.347 7.347 7.347 7.348 7.349 7.349 7.350 7.351 7.352 7.353 7.354 7.355 7.356 7.356 7.357 7.358 7.359 7.360 7.361 7.361 7.362 7.363 7.364 7.365 7.366 7.366 7.367 7.368 7.369 7.369 7.370 7.371 7.371 7.372 7.373 7.374 7.374 7.375 7.376 7.377 7.377 7.378 7.379 7.379 7.380 7.380 7.380 7.380 7.379 7.379 7.379 7.380 7.380 7.380 7.380 7.380 7.380 7.380 7.380 7.380 7.381 7.381 7.390 7.420 7.450 7.479 7.508 7.537 7.566 7.594 7.622 7.650 7.677 7.704 7.731 7.757 7.783 7.809 7.834 7.859 7.884 7.908 7.894 7.864 7.835 7.806 7.778 7.750 7.722 7.695 7.667 7.640 7.614 7.588 7.562 7.536 7.511 7.486 7.461 7.437 7.413 7.395 7.420 7.444 7.469 7.492 7.516 7.539 7.562 7.584 7.607 7.628 7.650 7.671 7.692 7.713 7.733 7.753 7.773 7.793 7.812 7.826 7.836 7.846 7.857 7.868 7.879 7.891 7.903 7.916 7.928 7.941 7.955 7.969 7.983 7.997 8.012 8.027 8.042 8.058 8.074 8.064 8.051 8.037 8.024 8.009 7.995 7.980 7.965 7.950 7.934 7.918 7.901 7.884 7.867 7.850 7.832 7.814 7.795 7.777 7.762 7.760 7.759 7.757 7.755 7.753 7.752 7.750 7.748 7.746 7.745 7.743 7.741 7.739 7.738 7.736 7.734 7.732 7.731 7.729 7.721 7.709 7.697 7.685 7.674 7.664 7.653 7.643 7.634 7.624 7.615 7.606 7.598 7.590 7.582 7.575 7.568 7.561 7.554 7.548 7.570 7.594 7.619 7.643 7.669 7.694 7.720 7.746 7.773 7.799 7.827 7.854 7.882 7.910 7.939 7.968 7.997 8.027 8.056 8.075 8.052 8.028 8.005 7.981 7.957 7.932 7.907 7.882 7.856 7.830 7.804 7.777 7.750 7.723 7.695 7.667 7.639 7.610 7.581 7.567 7.567 7.567 7.569 7.572 7.574 7.575 7.577 7.578 7.578 7.579 7.579 7.578 7.577 7.576 7.575 7.573 7.571 7.569 7.566 7.586 7.612 7.638 7.664 7.689 7.714 7.738 7.762 7.786 7.810 7.833 7.856 7.878 7.900 7.922 7.943 7.964 7.985 8.005 8.024 7.998 7.973 7.948 7.923 7.898 7.874 7.850 7.827 7.803 7.781 7.758 7.736 7.714 7.693 7.672 7.651 7.631 7.611 7.591 7.576 7.577 7.578 7.579 7.580 7.581 7.581 7.582 7.583 7.584 7.584 7.585 7.586 7.586 7.587 7.588 7.589 7.589 7.590 7.591 7.587 7.579 7.570 7.562 7.553 7.544 7.534 7.525 7.515 7.505 7.494 7.484 7.473 7.462 7.451 7.440 7.428 7.416 7.404 7.392 7.380 7.369 7.357 7.346 7.335 7.324 7.313 7.303 7.293 7.283 7.273 7.263 7.253 7.244 7.235 7.225 7.217 7.208 7.199 7.191 7.186 7.182 7.177 7.173 7.169 7.164 7.160 7.156 7.152 7.148 7.143 7.139 7.135 7.131 7.127 7.123 7.119 7.115 7.111 7.107 7.105 7.102 7.100 7.098 7.096 7.093 7.091 7.089 7.087 7.085 7.082 7.080 7.078 7.076 7.074 7.071 7.069 7.067 7.065 7.063 7.060 7.058 7.056 7.053 7.051 7.048 7.046 7.044 7.041 7.039 7.037 7.034 7.032 7.030 7.027 7.025 7.023 7.020 7.018 7.015 7.013 7.010 7.008 7.005 7.003 7.000 6.998 6.995 6.993 6.990 6.987 6.985 6.982 6.980 6.977 6.975 6.972 6.969 6.967 6.961 6.940 6.919 6.899 6.878 6.857 6.836 6.816 6.795 6.774 6.753 6.732 6.711 6.690 6.669 6.648 6.627 6.606 6.585 6.564 6.547 6.545 6.543 6.542 6.540 6.538 6.536 6.535 6.533 6.531 6.530 6.528 6.526 6.525 6.523 6.522 6.520 6.519 6.518 6.516 6.515 6.512 6.508 6.505 6.502 6.499 6.496 6.493 6.490 6.487 6.485 6.482 6.479 6.476 6.473 6.470 6.467 6.464 6.461 6.458 6.455 6.452 6.449 6.446 6.442 6.439 6.436 6.433 6.430 6.427 6.423 6.420 6.417 6.414 6.411 6.408 6.404 6.401 6.398 6.395 6.392 6.389 6.386 6.383 6.380 6.377 6.374 6.371 6.369 6.366 6.363 6.360 6.357 6.354 6.351 6.348 6.345 6.342 6.340 6.337 6.334 6.331 6.327 6.324 6.321 6.318 6.315 6.311 6.308 6.305 6.302 6.298 6.295 6.292 6.289 6.285 6.282 6.279 6.275 6.272 6.269 6.266 6.263 6.261 6.258 6.255 6.253 6.250 6.247 6.244 6.242 6.239 6.236 6.233 6.231 6.228 6.225 6.223 6.220 6.217 6.214 6.213 6.213 6.212 6.211 6.210 6.209 6.208 6.207 6.206 6.205 6.204 6.203 6.202 6.201 6.200 6.199 6.198 6.197 6.196 6.195 6.195 6.195 6.196 6.196 6.196 6.197 6.197 6.197 6.198 6.198 6.199 6.199 6.200 6.200 6.200 6.201 6.201 6.202 6.202 6.203 6.204 6.205 6.206 6.208 6.209 6.210 6.212 6.213 6.214 6.215 6.217 6.218 6.220 6.221 6.222 6.224 6.225 6.226 6.228 6.229 6.233 6.238 6.242 6.247 6.252 6.257 6.261 6.266 6.270 6.275 6.279 6.283 6.288 6.292 6.296 6.300 6.304 6.308 6.311 6.315 6.320 6.327 6.334 6.342 6.349 6.356 6.364 6.372 6.379 6.387 6.395 6.403 6.411 6.420 6.428 6.436 6.445 6.453 6.462 6.471 6.480 6.483 6.486 6.490 6.493 6.496 6.499 6.503 6.506 6.509 6.512 6.515 6.518 6.521 6.524 6.527 6.530 6.533 6.536 6.539 6.542 6.554 6.569 6.584 6.598 6.612 6.627 6.641 6.654 6.668 6.681 6.695 6.708 6.721 6.733 6.746 6.758 6.771 6.783 6.795 6.806 6.814 6.817 6.821 6.825 6.829 6.833 6.837 6.841 6.846 6.850 6.855 6.860 6.865 6.871 6.876 6.882 6.888 6.894 6.900 6.906 6.912 6.913 6.914 6.915 6.916 6.917 6.918 6.919 6.920 6.921 6.922 6.923 6.925 6.926 6.927 6.928 6.929 6.931 6.932 6.933 6.934 6.935 6.936 6.937 6.938 6.939 6.939 6.940 6.941 6.942 6.943 6.944 6.944 6.945 6.946 6.947 6.948 6.948 6.949 6.950 6.951 6.952 6.953 6.954 6.955 6.956 6.957 6.958 6.959 6.960 6.961 6.963 6.964 6.965 6.966 6.967 6.968 6.969 6.970 6.971 6.972 6.973 6.975 6.978 6.981 6.985 6.988 6.992 6.997 7.001 7.006 7.011 7.017 7.023 7.029 7.035 7.042 7.049 7.057 7.065 7.073 7.081 7.095 7.115 7.134 7.153 7.172 7.190 7.208 7.225 7.242 7.259 7.276 7.292 7.307 7.323 7.338 7.352 7.367 7.381 7.394 7.407 7.420 7.420 7.420 7.421 7.421 7.421 7.422 7.422 7.422 7.423 7.423 7.423 7.424 7.424 7.424 7.425 7.425 7.425 7.426 7.426 7.426 7.426 7.425 7.425 7.424 7.423 7.422 7.421 7.421 7.420 7.419 7.419 7.418 7.417 7.417 7.416 7.416 7.415 7.415 7.414 7.414 7.413 7.409 7.404 7.400 7.397 7.394 7.391 7.389 7.387 7.385 7.383 7.383 7.382 7.382 7.382 7.382 7.383 7.385 7.386 7.388 7.391 7.394 7.397 7.400 7.401 7.401 7.401 7.401 7.401 7.401 7.401 7.401 7.401 7.401 7.401 7.401 7.402 7.402 7.402 7.402 7.402 7.403 7.402 7.401 7.400 7.399 7.398 7.397 7.397 7.395 7.394 7.393 7.392 7.391 7.390 7.389 7.388 7.386 7.385 7.384 7.382 7.381 7.380 7.378 7.376 7.375 7.373 7.371 7.370 7.368 7.367 7.365 7.363 7.362 7.360 7.359 7.357 7.356 7.354 7.353 7.352 7.350 7.349 7.347 7.344 7.341 7.339 7.336 7.334 7.331 7.329 7.327 7.325 7.322 7.320 7.318 7.316 7.314 7.312 7.310 7.308 7.306 7.305 7.303 7.301 7.298 7.296 7.294 7.292 7.290 7.288 7.286 7.285 7.283 7.282 7.280 7.279 7.278 7.277 7.276 7.275 7.274 7.274 7.273 7.273 7.272 7.271 7.270 7.269 7.266 7.264 7.262 7.259 7.257 7.254 7.252 7.249 7.247 7.244 7.242 7.239 7.237 7.234 7.231 7.229 7.226 7.224 7.222 7.220 7.218 7.216 7.214 7.212 7.210 7.209 7.207 7.206 7.205 7.204 7.203 7.202 7.201 7.200 7.199 7.198 7.198 7.197 7.197 7.196 7.195 7.195 7.194 7.194 7.193 7.193 7.192 7.192 7.191 7.191 7.191 7.190 7.190 7.190 7.189 7.189 7.189 7.188 7.188 7.186 7.185 7.184 7.182 7.181 7.180 7.178 7.177 7.176 7.174 7.173 7.172 7.171 7.169 7.168 7.167 7.165 7.164 7.163 7.162 7.160 7.157 7.154 7.152 7.150 7.148 7.146 7.144 7.142 7.140 7.139 7.137 7.136 7.135 7.134 7.133 7.132 7.132 7.131 7.131 7.129 7.127 7.124 7.122 7.120 7.117 7.115 7.113 7.110 7.108 7.105 7.103 7.100 7.098 7.096 7.093 7.091 7.088 7.086 7.083 7.081 7.078 7.069 7.056 7.044 7.032 7.020 7.008 6.997 6.986 6.975 6.964 6.954 6.943 6.933 6.924 6.914 6.905 6.896 6.888 6.879 6.871 6.863 6.858 6.855 6.851 6.847 6.842 6.837 6.832 6.826 6.821 6.814 6.808 6.801 6.794 6.786 6.778 6.770 6.761 6.752 6.743 6.734 6.724 6.717 6.713 6.709 6.705 6.701 6.698 6.695 6.692 6.689 6.687 6.685 6.683 6.681 6.679 6.678 6.677 6.676 6.676 6.675 6.675 6.675 6.672 6.664 6.656 6.648 6.640 6.632 6.623 6.615 6.606 6.596 6.587 6.578 6.568 6.560 6.551 6.543 6.534 6.526 6.519 6.511 6.504 6.500 6.502 6.503 6.505 6.507 6.508 6.510 6.511 6.513 6.514 6.515 6.517 6.518 6.519 6.520 6.522 6.523 6.524 6.525 6.526 6.527 6.527 6.521 6.515 6.510 6.504 6.498 6.492 6.486 6.480 6.474 6.468 6.461 6.455 6.449 6.442 6.436 6.429 6.423 6.416 6.409 6.403 6.396 6.397 6.398 6.400 6.401 6.402 6.404 6.405 6.407 6.408 6.410 6.411 6.412 6.414 6.415 6.417 6.418 6.420 6.421 6.423 6.424 6.426 6.424 6.420 6.416 6.412 6.408 6.404 6.399 6.395 6.390 6.385 6.380 6.375 6.370 6.365 6.359 6.354 6.349 6.344 6.339 6.334 6.329 6.327 6.327 6.327 6.328 6.328 6.328 6.328 6.329 6.329 6.330 6.330 6.330 6.331 6.331 6.332 6.332 6.332 6.333 6.333 6.334 6.334 6.335 6.336 6.338 6.339 6.341 6.342 6.344 6.345 6.347 6.348 6.350 6.351 6.353 6.354 6.356 6.357 6.359 6.360 6.362 6.363 6.365 6.367 6.369 6.371 6.373 6.375 6.378 6.380 6.382 6.384 6.387 6.389 6.391 6.394 6.396 6.398 6.401 6.403 6.406 6.408 6.410 6.413 6.415 6.416 6.412 6.407 6.402 6.398 6.393 6.388 6.382 6.377 6.371 6.365 6.359 6.353 6.347 6.340 6.333 6.327 6.319 6.313 6.307 6.302 6.296 6.298 6.301 6.304 6.307 6.310 6.313 6.316 6.319 6.322 6.325 6.327 6.330 6.333 6.336 6.339 6.341 6.344 6.347 6.349 6.352 6.355 6.357 6.358 6.359 6.361 6.362 6.363 6.365 6.366 6.367 6.368 6.370 6.371 6.372 6.374 6.375 6.376 6.378 6.379 6.380 6.382 6.383 6.384 6.386 6.388 6.389 6.391 6.393 6.394 6.396 6.398 6.400 6.401 6.403 6.405 6.407 6.408 6.410 6.412 6.413 6.415 6.417 6.418 6.420 6.421 6.419 6.416 6.413 6.411 6.408 6.405 6.401 6.398 6.395 6.391 6.388 6.384 6.380 6.376 6.372 6.368 6.364 6.361 6.358 6.356 6.353 6.353 6.355 6.357 6.359 6.361 6.363 6.365 6.368 6.370 6.372 6.374 6.377 6.379 6.381 6.384 6.386 6.389 6.391 6.394 6.396 6.399 6.402 6.402 6.402 6.402 6.402 6.401 6.400 6.400 6.399 6.398 6.396 6.395 6.394 6.392 6.390 6.388 6.386 6.384 6.382 6.379 6.376 6.374 6.371 6.371 6.372 6.372 6.372 6.373 6.373 6.373 6.374 6.374 6.374 6.374 6.374 6.375 6.375 6.375 6.375 6.375 6.375 6.375 6.375 6.376 6.375 6.375 6.375 6.375 6.375 6.374 6.374 6.374 6.373 6.373 6.373 6.372 6.372 6.372 6.371 6.371 6.371 6.371 6.370 6.370 6.369 6.369 6.369 6.368 6.367 6.366 6.365 6.364 6.363 6.362 6.361 6.360 6.359 6.358 6.357 6.356 6.355 6.354 6.353 6.352 6.350 6.349 6.348 6.346 6.344 6.341 6.338 6.336 6.333 6.331 6.328 6.326 6.324 6.322 6.320 6.318 6.316 6.315 6.313 6.312 6.310 6.309 6.308 6.307 6.306 6.305 6.304 6.302 6.299 6.297 6.295 6.292 6.290 6.287 6.284 6.281 6.278 6.274 6.271 6.267 6.264 6.260 6.256 6.251 6.247 6.243 6.238 6.233 6.232 6.232 6.232 6.233 6.234 6.234 6.235 6.236 6.236 6.237 6.237 6.237 6.237 6.237 6.237 6.237 6.237 6.237 6.236 6.236 6.235 6.235 6.234 6.234 6.233 6.233 6.232 6.232 6.231 6.231 6.230 6.230 6.229 6.229 6.228 6.228 6.227 6.226 6.226 6.225 6.225 6.224 6.224 6.223 6.223 6.222 6.221 6.220 6.219 6.219 6.218 6.217 6.216 6.215 6.215 6.214 6.213 6.212 6.211 6.211 6.210 6.209 6.208 6.207 6.206 6.206 6.205 6.204 6.203 6.202 6.201 6.200 6.200 6.199 6.198 6.197 6.196 6.195 6.194 6.193 6.192 6.191 6.190 6.189 6.188 6.187 6.186 6.185 6.184 6.183 6.182 6.181 6.180 6.179 6.178 6.176 6.175 6.174 6.173 6.172 6.171 6.170 6.169 6.168 6.167 6.165 6.164 6.163 6.162 6.161 6.160 6.159 6.158 6.157 6.157 6.156 6.155 6.154 6.153 6.153 6.152 6.151 6.150 6.150 6.149 6.148 6.147 6.147 6.146 6.145 6.144 6.144 6.143 6.143 6.143 6.142 6.142 6.142 6.142 6.141 6.141 6.141 6.141 6.141 6.141 6.141 6.140 6.140 6.140 6.140 6.140 6.140 6.140 6.140 6.140 6.140 6.141 6.142 6.143 6.144 6.145 6.146 6.147 6.148 6.149 6.149 6.150 6.151 6.152 6.153 6.154 6.155 6.156 6.157 6.158 6.159 6.161 6.162 6.162 6.163 6.163 6.164 6.164 6.165 6.165 6.166 6.166 6.167 6.167 6.168 6.169 6.169 6.170 6.170 6.171 6.172 6.172 6.173 6.173 6.174 6.174 6.175 6.175 6.175 6.176 6.176 6.176 6.177 6.177 6.177 6.177 6.178 6.178 6.178 6.179 6.179 6.179 6.180 6.180 6.180 6.181 6.181 6.181 6.182 6.183 6.184 6.184 6.185 6.186 6.187 6.188 6.189 6.190 6.190 6.191 6.192 6.193 6.194 6.195 6.196 6.197 6.198 6.198 6.199 6.200 6.201 6.202 6.203 6.205 6.206 6.207 6.208 6.209 6.210 6.211 6.212 6.213 6.214 6.215 6.216 6.218 6.219 6.220 6.221 6.222 6.223 6.224 6.225 6.226 6.227 6.227 6.228 6.229 6.229 6.230 6.231 6.231 6.232 6.233 6.233 6.234 6.235 6.236 6.236 6.237 6.238 6.238 6.239 6.240 6.241 6.241 6.243 6.244 6.245 6.246 6.247 6.248 6.249 6.251 6.252 6.253 6.254 6.255 6.256 6.257 6.258 6.259 6.260 6.261 6.262 6.264 6.265 6.266 6.267 6.267 6.268 6.269 6.270 6.271 6.272 6.273 6.273 6.274 6.275 6.276 6.277 6.278 6.279 6.280 6.281 6.282 6.282 6.283 6.284 6.285 6.286 6.286 6.286 6.286 6.285 6.285 6.285 6.285 6.285 6.285 6.285 6.285 6.285 6.285 6.285 6.285 6.285 6.285 6.285 6.285 6.286 6.286 6.286 6.286 6.286 6.286 6.286 6.286 6.285 6.285 6.285 6.285 6.285 6.285 6.285 6.285 6.285 6.285 6.285 6.285 6.286 6.286 6.287 6.287 6.288 6.289 6.290 6.292 6.293 6.295 6.297 6.298 6.300 6.302 6.303 6.305 6.306 6.308 6.309 6.310 6.312 6.313 6.314 6.315 6.316 6.318 6.319 6.320 6.321 6.321 6.321 6.321 6.321 6.321 6.321 6.321 6.321 6.321 6.321 6.321 6.321 6.321 6.322 6.322 6.322 6.322 6.322 6.322 6.322 6.322 6.323 6.323 6.323 6.323 6.323 6.323 6.323 6.323 6.323 6.323 6.323 6.323 6.322 6.322 6.322 6.322 6.322 6.322 6.322 6.322 6.321 6.321 6.321 6.321 6.321 6.321 6.321 6.321 6.322 6.322 6.322 6.322 6.322 6.323 6.323 6.323 6.323 6.323 6.323 6.324 6.324 6.324 6.324 6.324 6.324 6.324 6.324 6.325 6.325 6.325 6.326 6.326 6.327 6.327 6.328 6.328 6.328 6.329 6.329 6.330 6.330 6.331 6.331 6.331 6.332 6.332 6.333 6.333 6.333 6.334 6.334 6.334 6.335 6.335 6.335 6.335 6.335 6.335 6.336 6.336 6.336 6.336 6.336 6.336 6.336 6.336 6.336 6.336 6.336 6.336 6.336 6.336 6.336 6.336 6.336 6.336 6.336 6.336 6.336 6.336 6.336 6.336 6.336 6.335 6.335 6.335 6.335 6.335 6.335 6.335 6.335 6.334 6.334 6.334 6.334 6.334 6.333 6.333 6.333 6.333 6.333 6.332 6.332 6.332 6.332 6.332 6.332 6.331 6.331 6.331 6.331 6.331 6.331 6.331 6.331 6.331 6.331 6.331 6.331 6.331 6.331 6.331 6.331 6.331 6.331 6.331 6.331 6.331 6.331 6.331 6.331 6.330 6.330 6.330 6.329 6.329 6.329 6.328 6.328 6.327 6.327 6.327 6.326 6.326 6.325 6.325 6.324 6.324 6.324 6.323 6.323 6.322 6.322 6.322 6.321 6.321 6.320 6.320 6.320 6.319 6.319 6.318 6.318 6.317 6.317 6.317 6.316 6.316 6.315 6.315 6.314 6.314 6.314 6.313 6.313 6.312 6.312 6.312 6.311 6.311 6.311 6.310 6.310 6.309 6.309 6.309 6.308 6.308 6.308 6.308 6.307 6.307 6.307 6.306 6.306 6.306 6.305 6.305 6.305 6.305 6.304 6.304 6.304 6.304 6.304 6.304 6.304 6.304 6.304 6.304 6.304 6.304 6.304 6.305 6.305 6.305 6.306 6.306 6.307 6.307 6.308 6.309 6.309 6.310 6.311 6.311 6.312 6.313 6.313 6.314 6.315 6.315 6.316 6.317 6.318 6.319 6.319 6.320 6.321 6.322 6.323 6.324 6.325 6.326 6.327 6.328 6.329 6.330 6.331 6.333 6.334 6.335 6.336 6.337 6.338 6.339 6.340 6.341 6.342 6.344 6.345 6.346 6.347 6.348 6.349 6.350 6.351 6.352 6.354 6.355 6.356 6.357 6.359 6.360 6.361 6.362 6.364 6.365 6.366 6.367 6.369 6.370 6.371 6.373 6.374 6.375 6.377 6.378 6.380 6.381 6.382 6.384 6.385 6.387 6.388 6.390 6.391 6.393 6.394 6.396 6.397 6.398 6.400 6.401 6.403 6.404 6.406 6.407 6.408 6.410 6.411 6.412 6.413 6.414 6.415 6.416 6.417 6.417 6.418 6.419 6.420 6.421 6.421 6.422 6.422 6.423 6.423 6.424 6.424 6.425 6.425 6.426 6.426 6.426 6.427 6.428 6.429 6.430 6.431 6.432 6.433 6.434 6.435 6.435 6.436 6.437 6.438 6.439 6.440 6.440 6.441 6.442 6.443 6.443 6.444 6.445 6.445 6.446 6.447 6.447 6.448 6.449 6.449 6.450 6.451 6.451 6.452 6.452 6.453 6.454 6.454 6.455 6.455 6.456 6.456 6.457 6.457 6.458 6.459 6.459 6.460 6.460 6.461 6.461 6.462 6.462 6.463 6.463 6.463 6.464 6.464 6.464 6.464 6.464 6.465 6.465 6.465 6.465 6.465 6.465 6.465 6.465 6.465 6.465 6.465 6.464 6.464 6.464 6.463 6.463 6.462 6.461 6.461 6.460 6.460 6.459 6.458 6.458 6.457 6.456 6.456 6.455 6.454 6.453 6.453 6.452 6.451 6.450 6.450 6.449 6.448 6.447 6.447 6.446 6.445 6.445 6.444 6.443 6.443 6.442 6.441 6.441 6.440 6.440 6.439 6.438 6.437 6.437 6.436 6.435 6.434 6.433 6.432 6.431 6.430 6.430 6.429 6.429 6.428 6.427 6.427 6.426 6.426 6.425 6.425 6.424 6.424 6.423 6.423 6.422 6.422 6.421 6.421 6.420 6.420 6.420 6.419 6.419 6.418 6.418 6.418 6.419 6.419 6.419 6.420 6.420 6.421 6.421 6.422 6.422 6.423 6.423 6.424 6.425 6.425 6.426 6.427 6.428 6.428 6.429 6.430 6.431 6.432 6.433 6.433 6.433 6.433 6.434 6.434 6.434 6.435 6.435 6.435 6.436 6.436 6.437 6.437 6.438 6.438 6.439 6.439 6.440 6.441 6.441 6.442 6.443 6.444 6.444 6.445 6.445 6.445 6.445 6.445 6.445 6.445 6.446 6.446 6.446 6.447 6.447 6.447 6.448 6.448 6.449 6.449 6.450 6.450 6.451 6.451 6.452 6.453 6.453 6.454 6.454 6.453 6.453 6.453 6.452 6.452 6.451 6.451 6.451 6.450 6.450 6.449 6.449 6.448 6.448 6.447 6.447 6.447 6.446 6.446 6.446 6.446 6.445 6.445 6.445 6.444 6.443 6.442 6.441 6.441 6.440 6.439 6.438 6.438 6.437 6.436 6.435 6.435 6.434 6.433 6.432 6.432 6.431 6.430 6.430 6.429 6.428 6.427 6.427 6.426 6.425 6.424 6.424 6.423 6.422 6.422 6.421 6.420 6.419 6.419 6.418 6.417 6.417 6.416 6.415 6.415 6.414 6.413 6.413 6.412 6.411 6.411 6.410 6.410 6.410 6.410 6.410 6.410 6.410 6.410 6.409 6.409 6.409 6.409 6.409 6.409 6.409 6.408 6.408 6.408 6.408 6.407 6.407 6.407 6.407 6.406 6.406 6.406 6.405 6.406 6.406 6.406 6.407 6.407 6.407 6.408 6.408 6.408 6.408 6.408 6.409 6.409 6.409 6.409 6.409 6.409 6.409 6.409 6.409 6.409 6.409 6.409 6.408 6.408 6.408 6.408 6.408 6.408 6.408 6.408 6.407 6.406 6.405 6.404 6.403 6.402 6.400 6.399 6.398 6.396 6.395 6.394 6.392 6.391 6.389 6.388 6.386 6.385 6.383 6.381 6.380 6.378 6.376 6.375 6.373 6.371 6.370 6.368 6.366 6.365 6.363 6.361 6.360 6.358 6.356 6.354 6.353 6.351 6.349 6.347 6.346 6.344 6.342 6.341 6.340 6.339 6.338 6.337 6.336 6.335 6.334 6.333 6.332 6.331 6.330 6.329 6.328 6.328 6.327 6.326 6.325 6.324 6.323 6.323 6.322 6.321 6.320 6.319 6.319 6.318 6.317 6.317 6.316 6.316 6.315 6.315 6.314 6.313 6.313 6.312 6.312 6.311 6.311 6.311 6.310 6.310 6.309 6.309 6.308 6.308 6.308 6.307 6.307 6.307 6.306 6.305 6.304 6.303 6.302 6.301 6.300 6.299 6.299 6.298 6.297 6.296 6.295 6.294 6.294 6.293 6.292 6.291 6.290 6.290 6.289 6.288 6.288 6.288 6.287 6.286 6.285 6.284 6.283 6.282 6.282 6.281 6.280 6.279 6.278 6.277 6.276 6.275 6.274 6.273 6.272 6.271 
7.880 7.876 7.872 7.871 7.873 7.874 7.876 7.877 7.878 7.880 7.881 7.883 7.884 7.886 7.887 7.889 7.890 7.892 7.893 7.895 7.896 7.898 7.896 7.886 7.875 7.864 7.853 7.842 7.830 7.818 7.806 7.794 7.781 7.768 7.755 7.742 7.729 7.715 7.701 7.687 7.673 7.658 7.655 7.654 7.652 7.651 7.650 7.648 7.647 7.646 7.644 7.643 7.641 7.640 7.639 7.637 7.636 7.635 7.633 7.632 7.631 7.629 7.629 7.628 7.627 7.626 7.625 7.625 7.624 7.623 7.622 7.621 7.620 7.619 7.618 7.617 7.615 7.614 7.613 7.612 7.610 7.607 7.604 7.601 7.599 7.596 7.594 7.592 7.590 7.588 7.586 7.585 7.583 7.582 7.581 7.580 7.579 7.578 7.578 7.578 7.577 7.578 7.579 7.579 7.580 7.580 7.580 7.580 7.580 7.580 7.579 7.579 7.578 7.577 7.576 7.575 7.573 7.572 7.570 7.569 7.569 7.569 7.569 7.568 7.568 7.568 7.568 7.568 7.568 7.568 7.568 7.568 7.568 7.568 7.568 7.568 7.568 7.568 7.568 7.568 7.567 7.567 7.566 7.566 7.565 7.565 7.564 7.563 7.563 7.562 7.562 7.561 7.561 7.560 7.560 7.559 7.559 7.558 7.557 7.556 7.556 7.555 7.554 7.553 7.552 7.551 7.551 7.550 7.549 7.548 7.547 7.546 7.546 7.545 7.544 7.543 7.542 7.541 7.540 7.538 7.537 7.536 7.534 7.533 7.531 7.530 7.529 7.527 7.526 7.525 7.523 7.522 7.521 7.519 7.518 7.517 7.516 7.515 7.516 7.516 7.516 7.517 7.517 7.517 7.517 7.518 7.518 7.518 7.518 7.519 7.519 7.519 7.519 7.520 7.520 7.520 7.519 7.515 7.511 7.507 7.503 7.499 7.495 7.491 7.487 7.483 7.480 7.476 7.472 7.469 7.465 7.462 7.458 7.455 7.452 7.448 7.452 7.457 7.462 7.466 7.471 7.475 7.480 7.484 7.488 7.493 7.497 7.501 7.505 7.509 7.513 7.517 7.521 7.524 7.528 7.531 7.531 7.532 7.533 7.533 7.534 7.535 7.535 7.536 7.537 7.537 7.538 7.539 7.539 7.540 7.541 7.541 7.542 7.543 7.543 7.544 7.544 7.545 7.545 7.545 7.546 7.546 7.547 7.547 7.547 7.548 7.548 7.548 7.549 7.549 7.550 7.550 7.550 7.551 7.551 7.551 7.552 7.552 7.552 7.553 7.553 7.553 7.554 7.554 7.554 7.555 7.555 7.555 7.556 7.556 7.556 7.557 7.557 7.557 7.558 7.559 7.560 7.560 7.561 7.562 7.563 7.564 7.565 7.565 7.566 7.567 7.568 7.569 7.569 7.570 7.571 7.572 7.572 7.573 7.574 7.575 7.575 7.576 7.577 7.577 7.578 7.579 7.579 7.580 7.581 7.582 7.582 7.583 7.584 7.584 7.585 7.586 7.586 7.587 7.587 7.587 7.587 7.587 7.587 7.587 7.587 7.587 7.587 7.587 7.588 7.588 7.588 7.588 7.588 7.588 7.588 7.588 7.594 7.615 7.634 7.654 7.674 7.693 7.712 7.731 7.750 7.768 7.786 7.804 7.822 7.840 7.857 7.874 7.891 7.908 7.924 7.941 7.931 7.911 7.892 7.872 7.853 7.835 7.816 7.798 7.779 7.761 7.744 7.726 7.709 7.692 7.675 7.658 7.642 7.625 7.609 7.598 7.615 7.631 7.648 7.664 7.680 7.696 7.711 7.727 7.742 7.757 7.772 7.787 7.801 7.815 7.829 7.843 7.856 7.870 7.883 7.893 7.900 7.908 7.915 7.923 7.931 7.940 7.948 7.957 7.966 7.976 7.985 7.995 8.005 8.015 8.026 8.036 8.047 8.058 8.070 8.063 8.055 8.047 8.038 8.029 8.020 8.011 8.001 7.991 7.981 7.971 7.961 7.950 7.939 7.928 7.917 7.905 7.893 7.881 7.872 7.871 7.871 7.870 7.869 7.869 7.868 7.867 7.867 7.866 7.865 7.864 7.864 7.863 7.862 7.861 7.861 7.860 7.859 7.858 7.853 7.845 7.838 7.830 7.823 7.816 7.810 7.803 7.797 7.791 7.785 7.779 7.774 7.769 7.764 7.759 7.754 7.750 7.746 7.742 7.757 7.773 7.790 7.807 7.824 7.841 7.858 7.876 7.894 7.912 7.931 7.949 7.968 7.987 8.006 8.026 8.046 8.066 8.086 8.098 8.083 8.067 8.052 8.036 8.020 8.003 7.986 7.970 7.952 7.935 7.918 7.900 7.882 7.864 7.845 7.826 7.807 7.788 7.769 7.759 7.759 7.759 7.761 7.762 7.763 7.764 7.765 7.766 7.766 7.766 7.766 7.766 7.765 7.764 7.763 7.762 7.761 7.759 7.757 7.770 7.788 7.805 7.822 7.839 7.856 7.872 7.888 7.904 7.920 7.935 7.951 7.966 7.981 7.995 8.009 8.023 8.037 8.051 8.064 8.047 8.030 8.013 7.996 7.980 7.964 7.948 7.933 7.917 7.902 7.887 7.873 7.858 7.844 7.830 7.816 7.803 7.790 7.777 7.767 7.768 7.769 7.770 7.770 7.771 7.772 7.773 7.773 7.774 7.775 7.776 7.776 7.777 7.778 7.778 7.779 7.780 7.780 7.781 7.776 7.764 7.751 7.738 7.725 7.712 7.698 7.684 7.670 7.655 7.640 7.624 7.609 7.593 7.576 7.559 7.542 7.525 7.507 7.489 7.472 7.455 7.439 7.423 7.408 7.392 7.377 7.362 7.348 7.334 7.320 7.306 7.292 7.279 7.266 7.254 7.241 7.229 7.217 7.206 7.199 7.194 7.189 7.184 7.178 7.173 7.168 7.163 7.158 7.153 7.148 7.143 7.138 7.133 7.128 7.124 7.119 7.114 7.110 7.105 7.102 7.100 7.098 7.096 7.094 7.091 7.089 7.087 7.085 7.083 7.080 7.078 7.076 7.074 7.072 7.070 7.067 7.065 7.063 7.061 7.059 7.056 7.054 7.052 7.049 7.047 7.045 7.042 7.040 7.038 7.035 7.033 7.031 7.028 7.026 7.024 7.021 7.019 7.017 7.014 7.012 7.009 7.007 7.004 7.002 7.000 6.997 6.995 6.992 6.990 6.987 6.985 6.982 6.979 6.977 6.974 6.972 6.969 6.967 6.962 6.947 6.933 6.918 6.904 6.889 6.875 6.860 6.845 6.831 6.816 6.801 6.787 6.772 6.757 6.742 6.727 6.713 6.698 6.683 6.671 6.669 6.667 6.665 6.662 6.660 6.658 6.656 6.654 6.652 6.650 6.648 6.646 6.644 6.643 6.641 6.639 6.637 6.635 6.634 6.631 6.628 6.625 6.622 6.620 6.617 6.614 6.611 6.608 6.605 6.602 6.599 6.596 6.593 6.590 6.587 6.584 6.582 6.579 6.576 6.573 6.570 6.567 6.563 6.560 6.557 6.554 6.551 6.548 6.545 6.541 6.538 6.535 6.532 6.529 6.526 6.523 6.519 6.516 6.513 6.510 6.507 6.504 6.501 6.498 6.495 6.492 6.489 6.486 6.483 6.480 6.477 6.475 6.472 6.469 6.466 6.463 6.460 6.457 6.454 6.451 6.448 6.444 6.441 6.437 6.434 6.430 6.427 6.423 6.420 6.416 6.412 6.409 6.405 6.402 6.398 6.394 6.391 6.387 6.384 6.380 6.377 6.373 6.370 6.367 6.363 6.360 6.357 6.353 6.350 6.347 6.344 6.340 6.337 6.334 6.330 6.327 6.324 6.320 6.317 6.314 6.312 6.311 6.309 6.308 6.306 6.305 6.303 6.302 6.300 6.299 6.297 6.296 6.294 6.293 6.291 6.290 6.288 6.286 6.285 6.283 6.283 6.283 6.283 6.283 6.282 6.282 6.282 6.282 6.282 6.282 6.282 6.282 6.282 6.282 6.282 6.282 6.282 6.282 6.282 6.282 6.283 6.284 6.285 6.286 6.287 6.288 6.288 6.289 6.290 6.291 6.292 6.293 6.294 6.295 6.296 6.297 6.299 6.300 6.301 6.302 6.305 6.311 6.316 6.322 6.327 6.332 6.337 6.342 6.347 6.352 6.357 6.361 6.365 6.370 6.374 6.378 6.382 6.386 6.390 6.393 6.398 6.407 6.416 6.425 6.434 6.444 6.453 6.463 6.472 6.482 6.492 6.502 6.513 6.523 6.533 6.544 6.555 6.566 6.577 6.588 6.599 6.602 6.605 6.609 6.612 6.615 6.618 6.621 6.624 6.627 6.629 6.632 6.635 6.638 6.641 6.644 6.646 6.649 6.652 6.655 6.657 6.666 6.676 6.687 6.697 6.707 6.717 6.727 6.736 6.746 6.755 6.765 6.774 6.783 6.792 6.801 6.810 6.819 6.827 6.836 6.844 6.850 6.852 6.855 6.858 6.860 6.863 6.866 6.869 6.872 6.876 6.879 6.882 6.886 6.890 6.893 6.897 6.901 6.905 6.909 6.913 6.917 6.918 6.919 6.920 6.920 6.921 6.922 6.923 6.924 6.925 6.926 6.927 6.928 6.929 6.930 6.931 6.932 6.933 6.934 6.935 6.936 6.937 6.938 6.939 6.940 6.941 6.942 6.943 6.943 6.944 6.945 6.946 6.947 6.948 6.949 6.949 6.950 6.951 6.952 6.953 6.953 6.954 6.955 6.957 6.958 6.959 6.960 6.961 6.962 6.963 6.964 6.965 6.966 6.967 6.968 6.970 6.971 6.972 6.973 6.973 6.974 6.975 6.978 6.981 6.985 6.989 6.994 6.999 7.005 7.011 7.018 7.025 7.032 7.041 7.049 7.058 7.067 7.077 7.088 7.099 7.110 7.122 7.143 7.171 7.199 7.227 7.254 7.281 7.307 7.332 7.357 7.382 7.406 7.429 7.452 7.474 7.496 7.517 7.538 7.558 7.578 7.597 7.615 7.615 7.615 7.615 7.615 7.614 7.614 7.614 7.614 7.614 7.614 7.614 7.614 7.614 7.614 7.614 7.614 7.614 7.614 7.614 7.614 7.613 7.612 7.610 7.609 7.608 7.606 7.605 7.604 7.603 7.602 7.601 7.600 7.599 7.598 7.597 7.596 7.595 7.594 7.593 7.592 7.592 7.585 7.579 7.573 7.568 7.563 7.559 7.555 7.552 7.550 7.548 7.547 7.546 7.546 7.546 7.547 7.548 7.550 7.553 7.556 7.560 7.564 7.569 7.575 7.576 7.576 7.576 7.576 7.575 7.575 7.575 7.575 7.575 7.575 7.575 7.575 7.575 7.575 7.575 7.575 7.575 7.575 7.575 7.574 7.573 7.572 7.571 7.570 7.569 7.568 7.567 7.566 7.565 7.564 7.563 7.562 7.561 7.560 7.559 7.558 7.557 7.556 7.554 7.553 7.551 7.549 7.547 7.545 7.544 7.542 7.540 7.538 7.537 7.535 7.533 7.532 7.530 7.529 7.527 7.526 7.524 7.523 7.521 7.519 7.516 7.513 7.510 7.507 7.504 7.501 7.499 7.496 7.494 7.491 7.489 7.486 7.484 7.482 7.480 7.478 7.476 7.474 7.472 7.471 7.468 7.465 7.463 7.461 7.458 7.456 7.454 7.453 7.451 7.450 7.448 7.447 7.446 7.445 7.444 7.444 7.443 7.443 7.443 7.443 7.443 7.442 7.441 7.441 7.440 7.437 7.434 7.432 7.429 7.426 7.423 7.421 7.418 7.415 7.412 7.410 7.407 7.404 7.401 7.399 7.396 7.393 7.390 7.387 7.385 7.382 7.380 7.377 7.375 7.372 7.370 7.368 7.366 7.364 7.363 7.361 7.359 7.358 7.356 7.355 7.354 7.353 7.352 7.351 7.350 7.350 7.349 7.349 7.348 7.348 7.347 7.347 7.347 7.346 7.346 7.346 7.346 7.345 7.345 7.345 7.345 7.345 7.345 7.344 7.342 7.341 7.339 7.338 7.336 7.334 7.333 7.331 7.330 7.328 7.327 7.325 7.324 7.322 7.321 7.319 7.318 7.317 7.315 7.314 7.311 7.308 7.305 7.302 7.299 7.297 7.294 7.292 7.290 7.288 7.287 7.285 7.284 7.283 7.282 7.282 7.281 7.281 7.281 7.281 7.279 7.276 7.273 7.270 7.267 7.264 7.261 7.258 7.255 7.252 7.249 7.246 7.243 7.240 7.238 7.235 7.232 7.229 7.226 7.224 7.221 7.218 7.205 7.187 7.169 7.151 7.134 7.118 7.101 7.085 7.070 7.054 7.040 7.025 7.011 6.997 6.984 6.971 6.959 6.946 6.935 6.923 6.912 6.905 6.901 6.895 6.889 6.883 6.876 6.869 6.861 6.852 6.844 6.834 6.824 6.814 6.803 6.792 6.780 6.767 6.754 6.741 6.727 6.712 6.705 6.703 6.701 6.699 6.697 6.695 6.693 6.692 6.690 6.688 6.687 6.685 6.684 6.683 6.681 6.680 6.679 6.678 6.677 6.676 6.675 6.673 6.670 6.667 6.665 6.662 6.659 6.656 6.652 6.649 6.646 6.643 6.639 6.636 6.633 6.630 6.627 6.624 6.621 6.619 6.616 6.613 6.612 6.612 6.611 6.611 6.611 6.612 6.612 6.612 6.612 6.612 6.612 6.613 6.613 6.614 6.614 6.615 6.615 6.616 6.616 6.617 6.618 6.617 6.610 6.603 6.596 6.588 6.581 6.575 6.568 6.561 6.554 6.548 6.541 6.535 6.528 6.522 6.515 6.509 6.503 6.497 6.491 6.485 6.479 6.481 6.483 6.485 6.488 6.490 6.492 6.494 6.496 6.499 6.501 6.503 6.505 6.508 6.510 6.512 6.515 6.517 6.519 6.522 6.524 6.526 6.523 6.517 6.512 6.506 6.500 6.493 6.487 6.480 6.473 6.466 6.459 6.451 6.444 6.436 6.428 6.420 6.412 6.405 6.397 6.390 6.383 6.379 6.380 6.380 6.381 6.381 6.382 6.382 6.382 6.383 6.384 6.384 6.385 6.385 6.386 6.386 6.387 6.388 6.388 6.389 6.390 6.391 6.391 6.393 6.395 6.397 6.399 6.402 6.404 6.406 6.408 6.410 6.412 6.414 6.416 6.418 6.421 6.423 6.425 6.427 6.429 6.432 6.434 6.436 6.439 6.442 6.445 6.449 6.452 6.455 6.458 6.461 6.465 6.468 6.471 6.474 6.478 6.481 6.484 6.488 6.491 6.495 6.498 6.501 6.505 6.505 6.499 6.492 6.485 6.478 6.470 6.462 6.454 6.446 6.437 6.428 6.419 6.409 6.400 6.390 6.379 6.369 6.358 6.349 6.340 6.331 6.323 6.326 6.330 6.335 6.340 6.344 6.349 6.353 6.358 6.362 6.366 6.371 6.375 6.379 6.383 6.387 6.391 6.395 6.399 6.403 6.407 6.411 6.414 6.416 6.418 6.420 6.421 6.423 6.425 6.427 6.429 6.431 6.432 6.434 6.436 6.438 6.440 6.442 6.443 6.445 6.447 6.449 6.451 6.453 6.455 6.457 6.460 6.462 6.464 6.467 6.469 6.471 6.474 6.476 6.478 6.481 6.483 6.485 6.488 6.490 6.492 6.495 6.497 6.499 6.501 6.503 6.499 6.494 6.490 6.485 6.481 6.476 6.471 6.465 6.460 6.454 6.448 6.442 6.436 6.429 6.423 6.416 6.411 6.406 6.401 6.397 6.392 6.392 6.394 6.397 6.400 6.403 6.407 6.410 6.413 6.416 6.419 6.423 6.426 6.429 6.433 6.436 6.440 6.443 6.447 6.451 6.454 6.458 6.462 6.463 6.462 6.462 6.461 6.460 6.459 6.458 6.456 6.454 6.452 6.450 6.448 6.445 6.442 6.439 6.435 6.432 6.428 6.424 6.420 6.415 6.411 6.411 6.412 6.412 6.413 6.413 6.414 6.414 6.414 6.415 6.415 6.415 6.416 6.416 6.416 6.417 6.417 6.417 6.417 6.417 6.418 6.418 6.418 6.418 6.417 6.417 6.417 6.417 6.416 6.416 6.416 6.415 6.415 6.415 6.415 6.415 6.414 6.414 6.414 6.414 6.413 6.413 6.413 6.412 6.412 6.411 6.410 6.409 6.408 6.407 6.406 6.405 6.404 6.403 6.402 6.400 6.399 6.398 6.397 6.395 6.394 6.393 6.391 6.390 6.388 6.387 6.384 6.380 6.376 6.372 6.368 6.365 6.362 6.359 6.356 6.353 6.350 6.348 6.345 6.343 6.341 6.339 6.337 6.336 6.334 6.333 6.332 6.331 6.329 6.326 6.323 6.319 6.316 6.312 6.308 6.304 6.300 6.296 6.291 6.286 6.281 6.276 6.270 6.264 6.258 6.252 6.246 6.239 6.233 6.226 6.224 6.224 6.224 6.225 6.226 6.227 6.228 6.229 6.230 6.230 6.231 6.231 6.231 6.231 6.231 6.231 6.231 6.230 6.230 6.229 6.228 6.227 6.227 6.226 6.226 6.225 6.225 6.224 6.224 6.223 6.223 6.222 6.222 6.221 6.221 6.220 6.220 6.220 6.219 6.219 6.218 6.218 6.217 6.217 6.216 6.215 6.214 6.214 6.213 6.212 6.211 6.211 6.210 6.209 6.208 6.207 6.207 6.206 6.205 6.204 6.203 6.203 6.202 6.201 6.200 6.199 6.199 6.198 6.197 6.196 6.195 6.194 6.193 6.192 6.191 6.190 6.189 6.188 6.187 6.186 6.185 6.184 6.183 6.182 6.181 6.180 6.179 6.178 6.177 6.176 6.175 6.174 6.172 6.171 6.170 6.169 6.168 6.167 6.166 6.165 6.164 6.163 6.161 6.160 6.159 6.158 6.157 6.156 6.154 6.153 6.152 6.151 6.150 6.150 6.149 6.148 6.147 6.147 6.146 6.145 6.144 6.143 6.143 6.142 6.141 6.141 6.140 6.139 6.138 6.138 6.137 6.136 6.135 6.135 6.135 6.135 6.135 6.134 6.134 6.134 6.134 6.134 6.134 6.134 6.133 6.133 6.133 6.133 6.133 6.133 6.133 6.133 6.133 6.133 6.133 6.133 6.134 6.135 6.136 6.137 6.138 6.139 6.140 6.141 6.142 6.143 6.144 6.145 6.146 6.147 6.148 6.149 6.150 6.151 6.152 6.153 6.154 6.155 6.156 6.156 6.157 6.157 6.158 6.158 6.159 6.159 6.160 6.161 6.161 6.162 6.162 6.163 6.164 6.164 6.165 6.165 6.166 6.167 6.167 6.168 6.168 6.169 6.169 6.169 6.170 6.170 6.170 6.171 6.171 6.171 6.172 6.172 6.173 6.173 6.173 6.174 6.174 6.174 6.175 6.175 6.175 6.176 6.176 6.177 6.178 6.179 6.179 6.180 6.181 6.182 6.183 6.184 6.185 6.186 6.187 6.188 6.189 6.190 6.191 6.191 6.192 6.193 6.194 6.195 6.196 6.197 6.198 6.200 6.201 6.202 6.203 6.204 6.205 6.206 6.207 6.208 6.209 6.211 6.212 6.213 6.214 6.215 6.216 6.217 6.218 6.220 6.221 6.222 6.222 6.223 6.224 6.225 6.225 6.226 6.227 6.228 6.228 6.229 6.230 6.230 6.231 6.232 6.233 6.233 6.234 6.235 6.236 6.236 6.237 6.238 6.239 6.240 6.241 6.242 6.243 6.245 6.246 6.247 6.248 6.249 6.250 6.252 6.253 6.254 6.255 6.256 6.257 6.258 6.259 6.260 6.262 6.263 6.264 6.265 6.266 6.266 6.267 6.268 6.269 6.270 6.271 6.272 6.273 6.274 6.275 6.276 6.277 6.277 6.278 6.279 6.280 6.281 6.282 6.283 6.284 6.285 6.285 6.285 6.285 6.285 6.284 6.284 6.284 6.284 6.284 6.284 6.284 6.284 6.284 6.284 6.284 6.284 6.284 6.284 6.285 6.285 6.285 6.285 6.285 6.285 6.285 6.285 6.285 6.285 6.284 6.284 6.284 6.284 6.284 6.284 6.284 6.284 6.284 6.285 6.285 6.286 6.287 6.288 6.288 6.290 6.291 6.292 6.295 6.298 6.301 6.304 6.306 6.309 6.312 6.314 6.316 6.319 6.321 6.323 6.325 6.327 6.329 6.331 6.333 6.335 6.337 6.338 6.340 6.341 6.342 6.342 6.342 6.342 6.342 6.342 6.342 6.342 6.342 6.342 6.343 6.343 6.343 6.343 6.343 6.343 6.343 6.343 6.344 6.344 6.344 6.344 6.344 6.344 6.344 6.345 6.345 6.345 6.345 6.345 6.345 6.345 6.345 6.345 6.345 6.345 6.345 6.344 6.344 6.344 6.344 6.344 6.344 6.344 6.344 6.344 6.344 6.344 6.344 6.345 6.345 6.345 6.346 6.346 6.346 6.346 6.347 6.347 6.347 6.347 6.348 6.348 6.348 6.348 6.348 6.349 6.349 6.349 6.349 6.349 6.350 6.351 6.351 6.352 6.352 6.353 6.354 6.354 6.355 6.355 6.356 6.356 6.357 6.358 6.358 6.359 6.359 6.360 6.360 6.361 6.361 6.362 6.362 6.362 6.363 6.363 6.363 6.364 6.364 6.364 6.364 6.365 6.365 6.365 6.365 6.366 6.366 6.366 6.366 6.366 6.367 6.367 6.367 6.367 6.367 6.368 6.368 6.368 6.368 6.368 6.368 6.368 6.369 6.369 6.369 6.369 6.369 6.369 6.369 6.369 6.369 6.369 6.369 6.369 6.369 6.369 6.369 6.369 6.368 6.368 6.368 6.368 6.368 6.368 6.368 6.368 6.368 6.368 6.368 6.368 6.368 6.369 6.369 6.369 6.369 6.369 6.369 6.369 6.370 6.370 6.370 6.370 6.370 6.371 6.371 6.371 6.371 6.371 6.372 6.372 6.372 6.372 6.371 6.371 6.371 6.371 6.371 6.371 6.370 6.370 6.370 6.370 6.369 6.369 6.369 6.368 6.368 6.368 6.368 6.367 6.367 6.367 6.367 6.367 6.366 6.366 6.366 6.366 6.365 6.365 6.365 6.365 6.364 6.364 6.364 6.363 6.363 6.363 6.362 6.362 6.362 6.361 6.361 6.361 6.360 6.360 6.360 6.359 6.359 6.359 6.358 6.358 6.358 6.358 6.357 6.357 6.357 6.356 6.356 6.356 6.356 6.355 6.355 6.355 6.355 6.354 6.354 6.354 6.354 6.354 6.353 6.353 6.353 6.353 6.353 6.353 6.353 6.353 6.354 6.354 6.354 6.354 6.354 6.355 6.355 6.355 6.356 6.356 6.357 6.358 6.358 6.359 6.360 6.361 6.361 6.362 6.363 6.364 6.364 6.365 6.366 6.367 6.368 6.369 6.370 6.371 6.371 6.372 6.373 6.374 6.375 6.376 6.378 6.379 6.380 6.381 6.382 6.383 6.384 6.386 6.387 6.388 6.389 6.390 6.391 6.393 6.394 6.395 6.396 6.397 6.399 6.400 6.401 6.402 6.403 6.404 6.406 6.407 6.408 6.409 6.411 6.412 6.413 6.415 6.416 6.417 6.418 6.420 6.421 6.423 6.424 6.425 6.427 6.428 6.429 6.431 6.432 6.434 6.435 6.437 6.438 6.440 6.441 6.443 6.444 6.446 6.448 6.449 6.451 6.452 6.454 6.455 6.457 6.458 6.460 6.461 6.463 6.465 6.466 6.468 6.469 6.471 6.472 6.473 6.474 6.474 6.475 6.476 6.477 6.478 6.479 6.480 6.481 6.481 6.482 6.482 6.483 6.483 6.484 6.484 6.485 6.485 6.486 6.486 6.487 6.487 6.488 6.489 6.490 6.491 6.492 6.493 6.494 6.495 6.496 6.497 6.498 6.499 6.500 6.500 6.501 6.502 6.503 6.504 6.504 6.505 6.506 6.507 6.507 6.508 6.509 6.509 6.510 6.510 6.511 6.512 6.512 6.513 6.514 6.514 6.515 6.515 6.516 6.517 6.517 6.518 6.518 6.519 6.519 6.520 6.521 6.521 6.522 6.522 6.523 6.523 6.524 6.524 6.524 6.525 6.525 6.525 6.525 6.526 6.526 6.526 6.526 6.526 6.526 6.526 6.526 6.526 6.526 6.526 6.526 6.526 6.526 6.526 6.525 6.524 6.524 6.523 6.523 6.522 6.521 6.521 6.520 6.519 6.518 6.518 6.517 6.516 6.516 6.515 6.514 6.513 6.512 6.512 6.511 6.510 6.509 6.508 6.508 6.507 6.506 6.505 6.505 6.504 6.503 6.503 6.502 6.501 6.501 6.500 6.499 6.498 6.498 6.497 6.496 6.495 6.494 6.493 6.492 6.491 6.490 6.489 6.488 6.488 6.487 6.486 6.486 6.485 6.484 6.484 6.483 6.482 6.482 6.481 6.481 6.480 6.480 6.479 6.478 6.478 6.477 6.477 6.476 6.476 6.475 6.475 6.474 6.475 6.475 6.475 6.475 6.476 6.476 6.476 6.477 6.477 6.478 6.478 6.479 6.480 6.480 6.481 6.481 6.482 6.483 6.484 6.485 6.485 6.486 6.487 6.488 6.488 6.488 6.488 6.488 6.489 6.489 6.489 6.489 6.490 6.490 6.490 6.491 6.491 6.492 6.492 6.492 6.493 6.493 6.494 6.495 6.495 6.496 6.496 6.497 6.497 6.497 6.497 6.497 6.498 6.498 6.498 6.498 6.498 6.498 6.499 6.499 6.499 6.500 6.500 6.500 6.501 6.501 6.502 6.502 6.503 6.504 6.504 6.505 6.505 6.505 6.505 6.504 6.504 6.504 6.503 6.503 6.502 6.502 6.501 6.501 6.500 6.500 6.499 6.499 6.498 6.498 6.498 6.497 6.497 6.497 6.496 6.496 6.496 6.495 6.494 6.494 6.493 6.492 6.491 6.490 6.490 6.489 6.488 6.487 6.486 6.486 6.485 6.484 6.483 6.483 6.482 6.481 6.480 6.479 6.479 6.478 6.477 6.476 6.476 6.475 6.474 6.473 6.472 6.472 6.471 6.470 6.469 6.468 6.468 6.467 6.466 6.465 6.464 6.464 6.463 6.462 6.461 6.461 6.460 6.459 6.458 6.458 6.457 6.457 6.457 6.457 6.457 6.457 6.457 6.456 6.456 6.456 6.456 6.456 6.455 6.455 6.455 6.454 6.454 6.454 6.453 6.453 6.453 6.452 6.452 6.451 6.451 6.451 6.451 6.451 6.452 6.452 6.452 6.453 6.453 6.453 6.453 6.453 6.454 6.454 6.454 6.454 6.454 6.454 6.454 6.454 6.454 6.454 6.454 6.454 6.454 6.454 6.454 6.453 6.453 6.453 6.453 6.453 6.453 6.453 6.452 6.450 6.449 6.448 6.447 6.446 6.444 6.443 6.442 6.441 6.439 6.438 6.436 6.435 6.433 6.432 6.430 6.429 6.427 6.425 6.424 6.422 6.421 6.419 6.417 6.415 6.414 6.412 6.410 6.409 6.407 6.405 6.404 6.402 6.400 6.398 6.397 6.395 6.393 6.392 6.390 6.388 6.387 6.386 6.385 6.384 6.383 6.382 6.381 6.380 6.379 6.378 6.377 6.376 6.375 6.374 6.373 6.373 6.372 6.371 6.370 6.369 6.368 6.368 6.367 6.366 6.365 6.364 6.364 6.363 6.362 6.362 6.361 6.361 6.360 6.360 6.359 6.358 6.358 6.357 6.357 6.356 6.356 6.355 6.355 6.355 6.354 6.354 6.353 6.353 6.352 6.352 6.352 6.351 6.350 6.349 6.348 6.347 6.346 6.345 6.344 6.344 6.343 6.342 6.341 6.340 6.339 6.338 6.338 6.337 6.336 6.335 6.334 6.334 6.333 6.332 6.332 6.332 6.331 6.330 6.329 6.328 6.327 6.326 6.325 6.324 6.323 6.322 6.321 6.320 6.319 6.319 6.318 6.317 6.316 
7.923 7.921 7.920 7.920 7.921 7.922 7.923 7.924 7.925 7.926 7.927 7.928 7.929 7.929 7.930 7.931 7.932 7.933 7.934 7.935 7.936 7.937 7.937 7.931 7.926 7.920 7.915 7.909 7.903 7.897 7.891 7.885 7.878 7.872 7.865 7.859 7.852 7.845 7.838 7.831 7.823 7.816 7.814 7.813 7.813 7.812 7.811 7.810 7.809 7.809 7.808 7.807 7.806 7.805 7.805 7.804 7.803 7.802 7.801 7.801 7.800 7.799 7.799 7.798 7.798 7.797 7.797 7.796 7.796 7.795 7.795 7.794 7.794 7.793 7.793 7.792 7.791 7.791 7.790 7.790 7.789 7.787 7.786 7.784 7.783 7.781 7.780 7.779 7.778 7.777 7.776 7.775 7.774 7.774 7.773 7.772 7.772 7.772 7.771 7.771 7.771 7.771 7.771 7.772 7.772 7.772 7.772 7.772 7.771 7.771 7.771 7.770 7.770 7.769 7.769 7.768 7.767 7.766 7.765 7.765 7.765 7.764 7.764 7.764 7.764 7.764 7.764 7.764 7.764 7.764 7.764 7.764 7.764 7.764 7.764 7.764 7.764 7.764 7.764 7.763 7.763 7.762 7.762 7.761 7.761 7.760 7.760 7.759 7.759 7.758 7.758 7.757 7.757 7.756 7.756 7.755 7.755 7.754 7.754 7.753 7.752 7.752 7.751 7.750 7.749 7.749 7.748 7.747 7.746 7.746 7.745 7.744 7.743 7.743 7.742 7.741 7.740 7.739 7.738 7.736 7.735 7.733 7.731 7.730 7.728 7.727 7.725 7.724 7.722 7.721 7.719 7.718 7.716 7.715 7.713 7.712 7.710 7.711 7.711 7.712 7.712 7.713 7.713 7.714 7.714 7.714 7.715 7.715 7.716 7.716 7.717 7.717 7.718 7.718 7.718 7.719 7.717 7.712 7.707 7.701 7.696 7.691 7.686 7.681 7.676 7.671 7.667 7.662 7.657 7.653 7.648 7.644 7.639 7.635 7.631 7.627 7.632 7.638 7.644 7.651 7.657 7.663 7.669 7.674 7.680 7.686 7.692 7.697 7.703 7.708 7.713 7.718 7.724 7.729 7.734 7.737 7.738 7.738 7.739 7.740 7.741 7.742 7.742 7.743 7.744 7.745 7.745 7.746 7.747 7.748 7.749 7.749 7.750 7.751 7.752 7.752 7.753 7.753 7.754 7.754 7.755 7.755 7.756 7.756 7.756 7.757 7.757 7.758 7.758 7.759 7.759 7.759 7.760 7.760 7.761 7.761 7.761 7.762 7.762 7.762 7.763 7.763 7.763 7.764 7.764 7.764 7.765 7.765 7.765 7.766 7.766 7.766 7.766 7.767 7.767 7.768 7.769 7.770 7.770 7.771 7.772 7.773 7.774 7.774 7.775 7.776 7.777 7.777 7.778 7.779 7.780 7.780 7.781 7.782 7.782 7.783 7.784 7.784 7.785 7.786 7.786 7.787 7.788 7.788 7.789 7.789 7.790 7.791 7.791 7.792 7.793 7.793 7.794 7.794 7.794 7.795 7.795 7.794 7.794 7.794 7.795 7.795 7.795 7.795 7.795 7.795 7.795 7.796 7.796 7.796 7.796 7.796 7.799 7.809 7.819 7.829 7.839 7.849 7.858 7.868 7.877 7.886 7.896 7.905 7.913 7.922 7.931 7.940 7.948 7.956 7.965 7.973 7.968 7.958 7.948 7.938 7.929 7.919 7.910 7.901 7.892 7.882 7.874 7.865 7.856 7.847 7.839 7.830 7.822 7.814 7.806 7.800 7.809 7.818 7.827 7.836 7.844 7.853 7.861 7.869 7.878 7.886 7.894 7.902 7.910 7.917 7.925 7.932 7.940 7.947 7.954 7.960 7.964 7.969 7.974 7.979 7.983 7.989 7.994 7.999 8.004 8.010 8.016 8.021 8.027 8.033 8.039 8.046 8.052 8.059 8.065 8.063 8.060 8.056 8.053 8.049 8.045 8.041 8.037 8.033 8.029 8.025 8.020 8.016 8.011 8.006 8.001 7.996 7.991 7.986 7.982 7.983 7.983 7.983 7.984 7.984 7.984 7.985 7.985 7.985 7.985 7.986 7.986 7.986 7.987 7.987 7.987 7.987 7.988 7.988 7.986 7.982 7.979 7.975 7.972 7.969 7.966 7.963 7.960 7.957 7.955 7.952 7.950 7.948 7.945 7.943 7.941 7.940 7.938 7.936 7.944 7.952 7.961 7.970 7.979 7.988 7.997 8.006 8.015 8.025 8.035 8.044 8.054 8.064 8.074 8.084 8.095 8.105 8.116 8.122 8.114 8.107 8.099 8.091 8.082 8.074 8.066 8.057 8.049 8.040 8.031 8.022 8.013 8.004 7.995 7.986 7.976 7.966 7.957 7.952 7.952 7.951 7.952 7.953 7.953 7.953 7.954 7.954 7.954 7.954 7.954 7.953 7.953 7.952 7.952 7.951 7.950 7.949 7.948 7.955 7.963 7.972 7.981 7.989 7.998 8.006 8.014 8.022 8.030 8.038 8.046 8.053 8.061 8.068 8.076 8.083 8.090 8.097 8.103 8.095 8.086 8.078 8.070 8.062 8.054 8.046 8.039 8.031 8.024 8.016 8.009 8.002 7.995 7.988 7.982 7.975 7.969 7.962 7.958 7.959 7.959 7.960 7.961 7.962 7.962 7.963 7.964 7.965 7.965 7.966 7.967 7.967 7.968 7.969 7.969 7.970 7.971 7.971 7.965 7.949 7.932 7.915 7.898 7.880 7.862 7.843 7.824 7.805 7.785 7.765 7.744 7.723 7.701 7.679 7.657 7.634 7.610 7.586 7.564 7.542 7.521 7.501 7.481 7.461 7.441 7.422 7.403 7.385 7.367 7.349 7.332 7.315 7.298 7.282 7.266 7.251 7.236 7.221 7.213 7.207 7.200 7.194 7.188 7.182 7.176 7.170 7.164 7.158 7.153 7.147 7.141 7.136 7.130 7.124 7.119 7.113 7.108 7.103 7.100 7.098 7.096 7.094 7.092 7.089 7.087 7.085 7.083 7.081 7.079 7.076 7.074 7.072 7.070 7.068 7.066 7.064 7.061 7.059 7.057 7.055 7.052 7.050 7.048 7.046 7.043 7.041 7.039 7.036 7.034 7.032 7.030 7.027 7.025 7.023 7.020 7.018 7.016 7.013 7.011 7.008 7.006 7.004 7.001 6.999 6.996 6.994 6.991 6.989 6.987 6.984 6.982 6.979 6.977 6.974 6.972 6.969 6.967 6.963 6.955 6.946 6.938 6.930 6.921 6.913 6.904 6.896 6.887 6.879 6.870 6.862 6.853 6.845 6.836 6.828 6.819 6.811 6.802 6.795 6.792 6.790 6.788 6.785 6.783 6.780 6.778 6.776 6.773 6.771 6.769 6.766 6.764 6.762 6.760 6.757 6.755 6.753 6.751 6.748 6.745 6.742 6.740 6.737 6.734 6.731 6.728 6.725 6.722 6.719 6.716 6.714 6.711 6.708 6.705 6.702 6.699 6.696 6.694 6.691 6.688 6.685 6.681 6.678 6.675 6.672 6.669 6.666 6.663 6.659 6.656 6.653 6.650 6.647 6.644 6.641 6.638 6.635 6.632 6.628 6.625 6.622 6.619 6.616 6.613 6.610 6.607 6.604 6.601 6.598 6.595 6.592 6.589 6.586 6.583 6.580 6.577 6.574 6.571 6.568 6.565 6.561 6.557 6.553 6.549 6.546 6.542 6.538 6.534 6.530 6.526 6.522 6.519 6.515 6.511 6.507 6.503 6.499 6.495 6.491 6.487 6.483 6.479 6.476 6.472 6.468 6.464 6.460 6.456 6.452 6.448 6.444 6.440 6.436 6.432 6.429 6.425 6.421 6.417 6.413 6.411 6.409 6.407 6.405 6.403 6.401 6.399 6.397 6.395 6.393 6.391 6.389 6.387 6.384 6.382 6.380 6.378 6.376 6.374 6.372 6.371 6.370 6.370 6.369 6.369 6.368 6.367 6.367 6.366 6.366 6.365 6.365 6.365 6.364 6.364 6.363 6.363 6.362 6.362 6.362 6.362 6.363 6.363 6.364 6.364 6.365 6.365 6.366 6.367 6.367 6.368 6.369 6.369 6.370 6.371 6.371 6.372 6.373 6.373 6.374 6.378 6.384 6.390 6.396 6.402 6.408 6.413 6.419 6.424 6.429 6.434 6.439 6.443 6.448 6.452 6.456 6.460 6.464 6.468 6.472 6.477 6.488 6.498 6.509 6.520 6.531 6.542 6.554 6.566 6.577 6.589 6.602 6.614 6.626 6.639 6.652 6.665 6.678 6.692 6.706 6.719 6.722 6.725 6.727 6.730 6.733 6.736 6.739 6.741 6.744 6.747 6.750 6.752 6.755 6.757 6.760 6.763 6.765 6.768 6.770 6.773 6.778 6.784 6.790 6.795 6.801 6.807 6.812 6.818 6.824 6.829 6.835 6.840 6.846 6.851 6.856 6.862 6.867 6.872 6.877 6.882 6.886 6.887 6.889 6.890 6.892 6.894 6.895 6.897 6.899 6.901 6.903 6.905 6.906 6.908 6.910 6.912 6.914 6.916 6.919 6.921 6.923 6.923 6.924 6.924 6.925 6.926 6.926 6.927 6.928 6.928 6.929 6.930 6.931 6.932 6.933 6.934 6.935 6.936 6.937 6.938 6.939 6.940 6.940 6.941 6.942 6.943 6.944 6.945 6.946 6.947 6.948 6.949 6.949 6.950 6.951 6.952 6.953 6.954 6.954 6.955 6.956 6.957 6.958 6.959 6.960 6.961 6.962 6.964 6.965 6.966 6.967 6.968 6.969 6.970 6.971 6.972 6.973 6.974 6.975 6.976 6.977 6.977 6.981 6.985 6.989 6.994 7.000 7.007 7.014 7.021 7.030 7.039 7.048 7.058 7.069 7.081 7.093 7.105 7.119 7.133 7.147 7.163 7.190 7.228 7.265 7.301 7.337 7.372 7.406 7.440 7.472 7.505 7.536 7.567 7.597 7.626 7.655 7.683 7.710 7.736 7.762 7.787 7.811 7.810 7.809 7.809 7.808 7.808 7.807 7.806 7.806 7.805 7.805 7.804 7.804 7.804 7.803 7.803 7.802 7.802 7.802 7.801 7.801 7.800 7.798 7.796 7.794 7.792 7.791 7.789 7.787 7.786 7.784 7.783 7.781 7.780 7.778 7.777 7.776 7.775 7.773 7.772 7.771 7.770 7.761 7.753 7.745 7.738 7.732 7.727 7.722 7.718 7.715 7.712 7.711 7.710 7.709 7.710 7.711 7.713 7.716 7.720 7.724 7.729 7.735 7.742 7.749 7.751 7.750 7.750 7.750 7.750 7.750 7.750 7.749 7.749 7.749 7.749 7.749 7.749 7.748 7.748 7.748 7.748 7.748 7.747 7.746 7.746 7.745 7.744 7.743 7.742 7.741 7.740 7.740 7.739 7.738 7.737 7.736 7.735 7.734 7.733 7.732 7.731 7.730 7.729 7.727 7.725 7.723 7.721 7.719 7.717 7.716 7.714 7.712 7.710 7.708 7.706 7.705 7.703 7.701 7.700 7.698 7.697 7.695 7.693 7.691 7.688 7.684 7.681 7.677 7.674 7.671 7.668 7.665 7.663 7.660 7.657 7.655 7.652 7.650 7.648 7.646 7.644 7.642 7.640 7.638 7.635 7.633 7.630 7.627 7.625 7.623 7.621 7.619 7.617 7.616 7.615 7.614 7.613 7.612 7.612 7.612 7.612 7.612 7.612 7.612 7.613 7.613 7.612 7.612 7.611 7.608 7.605 7.602 7.598 7.595 7.592 7.589 7.586 7.583 7.580 7.577 7.574 7.572 7.569 7.566 7.563 7.560 7.557 7.553 7.550 7.547 7.543 7.540 7.537 7.534 7.532 7.529 7.526 7.524 7.522 7.519 7.517 7.515 7.513 7.511 7.509 7.507 7.506 7.505 7.505 7.504 7.504 7.503 7.503 7.502 7.502 7.502 7.501 7.501 7.501 7.501 7.501 7.501 7.501 7.501 7.501 7.501 7.501 7.500 7.499 7.497 7.495 7.493 7.491 7.489 7.487 7.486 7.484 7.482 7.480 7.479 7.477 7.475 7.474 7.472 7.471 7.469 7.467 7.466 7.463 7.459 7.455 7.452 7.448 7.445 7.443 7.440 7.438 7.436 7.434 7.433 7.432 7.431 7.431 7.430 7.430 7.430 7.431 7.432 7.429 7.426 7.422 7.418 7.415 7.411 7.407 7.404 7.400 7.397 7.393 7.390 7.386 7.383 7.380 7.376 7.373 7.370 7.367 7.364 7.361 7.358 7.341 7.317 7.294 7.271 7.249 7.227 7.206 7.185 7.165 7.145 7.126 7.107 7.089 7.071 7.054 7.037 7.021 7.005 6.990 6.976 6.962 6.953 6.947 6.940 6.932 6.924 6.915 6.905 6.895 6.884 6.873 6.860 6.848 6.834 6.820 6.805 6.789 6.773 6.756 6.738 6.720 6.701 6.693 6.693 6.693 6.693 6.693 6.692 6.692 6.691 6.691 6.690 6.689 6.688 6.687 6.686 6.684 6.683 6.682 6.680 6.678 6.677 6.675 6.675 6.676 6.678 6.681 6.683 6.685 6.688 6.690 6.693 6.696 6.699 6.701 6.704 6.707 6.709 6.712 6.714 6.717 6.719 6.721 6.723 6.723 6.721 6.720 6.718 6.716 6.715 6.714 6.712 6.711 6.710 6.710 6.709 6.708 6.708 6.708 6.708 6.708 6.708 6.708 6.708 6.709 6.708 6.699 6.690 6.681 6.673 6.665 6.657 6.649 6.642 6.635 6.627 6.621 6.614 6.607 6.601 6.595 6.589 6.584 6.578 6.573 6.568 6.563 6.566 6.568 6.571 6.574 6.577 6.580 6.583 6.586 6.589 6.592 6.595 6.598 6.601 6.604 6.608 6.611 6.614 6.617 6.620 6.623 6.627 6.622 6.615 6.607 6.599 6.591 6.583 6.574 6.565 6.556 6.547 6.537 6.527 6.517 6.507 6.496 6.485 6.475 6.465 6.456 6.446 6.437 6.432 6.433 6.433 6.434 6.434 6.435 6.436 6.436 6.437 6.438 6.438 6.439 6.440 6.441 6.441 6.442 6.443 6.444 6.445 6.446 6.447 6.448 6.451 6.453 6.456 6.458 6.461 6.464 6.466 6.469 6.472 6.474 6.477 6.480 6.483 6.486 6.488 6.491 6.494 6.497 6.500 6.503 6.506 6.510 6.514 6.518 6.522 6.526 6.530 6.534 6.538 6.543 6.547 6.551 6.555 6.559 6.564 6.568 6.572 6.577 6.581 6.586 6.590 6.594 6.595 6.586 6.577 6.568 6.558 6.547 6.537 6.526 6.515 6.503 6.491 6.478 6.466 6.452 6.439 6.425 6.411 6.396 6.384 6.372 6.361 6.350 6.353 6.360 6.366 6.372 6.379 6.385 6.391 6.397 6.402 6.408 6.414 6.420 6.425 6.431 6.436 6.442 6.447 6.452 6.457 6.462 6.467 6.472 6.474 6.476 6.479 6.481 6.483 6.486 6.488 6.490 6.493 6.495 6.497 6.500 6.502 6.504 6.507 6.509 6.511 6.514 6.516 6.519 6.521 6.524 6.527 6.530 6.533 6.536 6.539 6.542 6.545 6.548 6.551 6.554 6.557 6.560 6.563 6.565 6.568 6.571 6.574 6.577 6.580 6.583 6.584 6.579 6.573 6.567 6.560 6.554 6.547 6.540 6.532 6.525 6.517 6.509 6.501 6.492 6.483 6.474 6.465 6.458 6.451 6.444 6.438 6.431 6.430 6.434 6.438 6.442 6.446 6.450 6.454 6.458 6.462 6.467 6.471 6.475 6.480 6.484 6.489 6.493 6.498 6.503 6.508 6.513 6.517 6.522 6.523 6.523 6.522 6.521 6.519 6.518 6.516 6.513 6.511 6.508 6.505 6.501 6.498 6.494 6.489 6.485 6.480 6.474 6.469 6.463 6.457 6.451 6.452 6.452 6.453 6.453 6.454 6.454 6.455 6.455 6.456 6.456 6.457 6.457 6.457 6.458 6.458 6.458 6.459 6.459 6.459 6.460 6.460 6.460 6.460 6.460 6.459 6.459 6.459 6.459 6.459 6.458 6.458 6.458 6.458 6.458 6.457 6.457 6.457 6.457 6.457 6.457 6.456 6.456 6.456 6.455 6.454 6.453 6.452 6.451 6.450 6.449 6.448 6.446 6.445 6.444 6.443 6.441 6.440 6.438 6.437 6.435 6.434 6.432 6.431 6.429 6.427 6.424 6.418 6.413 6.408 6.404 6.399 6.395 6.391 6.387 6.384 6.380 6.377 6.374 6.371 6.369 6.366 6.364 6.362 6.361 6.359 6.358 6.357 6.354 6.350 6.346 6.342 6.337 6.332 6.327 6.322 6.316 6.310 6.304 6.298 6.291 6.284 6.277 6.269 6.261 6.253 6.245 6.236 6.227 6.218 6.215 6.215 6.216 6.217 6.219 6.220 6.221 6.222 6.223 6.224 6.225 6.225 6.225 6.225 6.225 6.225 6.224 6.224 6.223 6.222 6.221 6.220 6.219 6.219 6.218 6.218 6.217 6.217 6.216 6.216 6.216 6.215 6.215 6.214 6.214 6.213 6.213 6.213 6.212 6.212 6.211 6.211 6.210 6.210 6.209 6.209 6.208 6.207 6.206 6.206 6.205 6.204 6.203 6.203 6.202 6.201 6.200 6.199 6.199 6.198 6.197 6.196 6.196 6.195 6.194 6.193 6.192 6.192 6.191 6.190 6.189 6.188 6.187 6.186 6.185 6.184 6.183 6.182 6.181 6.180 6.178 6.177 6.176 6.175 6.174 6.173 6.172 6.171 6.170 6.169 6.168 6.166 6.165 6.164 6.163 6.162 6.161 6.160 6.159 6.158 6.156 6.155 6.154 6.153 6.152 6.150 6.149 6.148 6.147 6.145 6.144 6.143 6.143 6.142 6.141 6.140 6.140 6.139 6.138 6.137 6.137 6.136 6.135 6.134 6.134 6.133 6.132 6.131 6.131 6.130 6.129 6.129 6.128 6.128 6.127 6.127 6.127 6.127 6.127 6.127 6.127 6.126 6.126 6.126 6.126 6.126 6.126 6.126 6.126 6.126 6.126 6.126 6.126 6.126 6.126 6.126 6.127 6.128 6.129 6.130 6.131 6.132 6.133 6.134 6.135 6.136 6.137 6.138 6.139 6.140 6.141 6.142 6.143 6.144 6.145 6.146 6.147 6.148 6.149 6.150 6.150 6.151 6.151 6.152 6.152 6.153 6.154 6.154 6.155 6.155 6.156 6.157 6.157 6.158 6.159 6.159 6.160 6.160 6.161 6.162 6.162 6.163 6.163 6.163 6.164 6.164 6.165 6.165 6.165 6.166 6.166 6.167 6.167 6.167 6.168 6.168 6.169 6.169 6.169 6.170 6.170 6.171 6.171 6.172 6.173 6.174 6.175 6.175 6.176 6.177 6.178 6.179 6.180 6.181 6.182 6.183 6.184 6.185 6.186 6.187 6.188 6.189 6.190 6.191 6.192 6.193 6.194 6.196 6.197 6.198 6.199 6.200 6.201 6.202 6.204 6.205 6.206 6.207 6.208 6.209 6.210 6.212 6.213 6.214 6.215 6.216 6.217 6.218 6.219 6.220 6.221 6.221 6.222 6.223 6.224 6.224 6.225 6.226 6.227 6.227 6.228 6.229 6.230 6.230 6.231 6.232 6.233 6.233 6.234 6.235 6.236 6.237 6.238 6.240 6.241 6.242 6.243 6.245 6.246 6.247 6.248 6.249 6.250 6.252 6.253 6.254 6.255 6.256 6.257 6.258 6.260 6.261 6.262 6.263 6.264 6.265 6.266 6.267 6.268 6.268 6.269 6.270 6.271 6.272 6.273 6.274 6.275 6.276 6.277 6.278 6.279 6.280 6.281 6.282 6.283 6.284 6.284 6.284 6.284 6.284 6.283 6.283 6.283 6.283 6.283 6.283 6.283 6.283 6.283 6.283 6.283 6.283 6.284 6.284 6.284 6.284 6.284 6.284 6.284 6.284 6.284 6.284 6.284 6.284 6.284 6.283 6.283 6.283 6.283 6.283 6.283 6.283 6.284 6.284 6.285 6.286 6.287 6.288 6.290 6.291 6.292 6.295 6.299 6.303 6.307 6.311 6.314 6.318 6.321 6.325 6.328 6.331 6.334 6.337 6.340 6.343 6.346 6.348 6.351 6.353 6.356 6.358 6.360 6.362 6.363 6.363 6.363 6.363 6.363 6.363 6.363 6.364 6.364 6.364 6.364 6.364 6.364 6.364 6.364 6.364 6.365 6.365 6.365 6.365 6.365 6.366 6.366 6.366 6.366 6.366 6.366 6.366 6.366 6.366 6.367 6.367 6.367 6.367 6.367 6.367 6.367 6.367 6.367 6.367 6.367 6.367 6.367 6.367 6.367 6.367 6.367 6.367 6.368 6.368 6.368 6.369 6.369 6.369 6.370 6.370 6.370 6.371 6.371 6.371 6.372 6.372 6.372 6.373 6.373 6.373 6.373 6.374 6.374 6.374 6.375 6.376 6.376 6.377 6.378 6.379 6.379 6.380 6.381 6.381 6.382 6.383 6.383 6.384 6.385 6.385 6.386 6.387 6.387 6.388 6.388 6.389 6.390 6.390 6.391 6.391 6.392 6.392 6.392 6.393 6.393 6.394 6.394 6.395 6.395 6.395 6.396 6.396 6.397 6.397 6.397 6.398 6.398 6.399 6.399 6.399 6.400 6.400 6.400 6.401 6.401 6.401 6.401 6.402 6.402 6.402 6.402 6.402 6.403 6.403 6.403 6.403 6.403 6.403 6.403 6.404 6.404 6.404 6.404 6.404 6.404 6.404 6.404 6.404 6.404 6.405 6.405 6.405 6.405 6.405 6.406 6.406 6.406 6.407 6.407 6.407 6.407 6.408 6.408 6.409 6.409 6.409 6.410 6.410 6.411 6.411 6.411 6.412 6.412 6.412 6.413 6.413 6.413 6.413 6.413 6.413 6.413 6.413 6.412 6.412 6.412 6.412 6.412 6.412 6.412 6.412 6.411 6.411 6.411 6.411 6.411 6.411 6.411 6.411 6.411 6.411 6.411 6.411 6.411 6.411 6.410 6.410 6.410 6.410 6.410 6.410 6.410 6.409 6.409 6.409 6.409 6.409 6.408 6.408 6.408 6.407 6.407 6.407 6.407 6.406 6.406 6.406 6.406 6.405 6.405 6.405 6.405 6.404 6.404 6.404 6.404 6.404 6.403 6.403 6.403 6.403 6.403 6.402 6.402 6.402 6.402 6.402 6.402 6.402 6.403 6.403 6.403 6.403 6.403 6.403 6.404 6.404 6.404 6.405 6.405 6.405 6.406 6.407 6.408 6.408 6.409 6.410 6.411 6.412 6.413 6.414 6.415 6.416 6.416 6.417 6.418 6.419 6.420 6.421 6.422 6.423 6.424 6.425 6.426 6.427 6.428 6.430 6.431 6.432 6.433 6.435 6.436 6.437 6.438 6.440 6.441 6.442 6.443 6.445 6.446 6.447 6.449 6.450 6.451 6.452 6.454 6.455 6.456 6.457 6.459 6.460 6.461 6.462 6.464 6.465 6.466 6.468 6.469 6.471 6.472 6.473 6.475 6.476 6.478 6.479 6.480 6.482 6.483 6.485 6.486 6.488 6.489 6.491 6.492 6.494 6.495 6.497 6.499 6.500 6.502 6.504 6.505 6.507 6.509 6.510 6.512 6.514 6.515 6.517 6.519 6.520 6.522 6.524 6.525 6.527 6.529 6.530 6.531 6.532 6.533 6.534 6.535 6.536 6.537 6.538 6.539 6.539 6.540 6.541 6.541 6.542 6.543 6.543 6.544 6.544 6.545 6.545 6.546 6.546 6.547 6.548 6.549 6.550 6.551 6.552 6.553 6.554 6.555 6.556 6.557 6.558 6.559 6.559 6.560 6.561 6.562 6.563 6.564 6.565 6.565 6.566 6.567 6.568 6.568 6.569 6.570 6.570 6.571 6.572 6.572 6.573 6.574 6.574 6.575 6.575 6.576 6.577 6.577 6.578 6.578 6.579 6.580 6.580 6.581 6.581 6.582 6.583 6.583 6.584 6.584 6.585 6.585 6.586 6.586 6.586 6.586 6.587 6.587 6.587 6.587 6.587 6.588 6.588 6.588 6.588 6.588 6.588 6.588 6.588 6.588 6.587 6.587 6.587 6.586 6.586 6.585 6.584 6.584 6.583 6.582 6.582 6.581 6.580 6.579 6.579 6.578 6.577 6.576 6.575 6.575 6.574 6.573 6.572 6.571 6.570 6.569 6.568 6.568 6.567 6.566 6.565 6.565 6.564 6.563 6.562 6.562 6.561 6.560 6.559 6.559 6.558 6.557 6.556 6.555 6.554 6.553 6.552 6.551 6.550 6.549 6.548 6.547 6.546 6.545 6.545 6.544 6.543 6.542 6.542 6.541 6.540 6.539 6.539 6.538 6.537 6.537 6.536 6.535 6.535 6.534 6.533 6.533 6.532 6.532 6.531 6.531 6.531 6.531 6.531 6.531 6.532 6.532 6.532 6.533 6.533 6.534 6.534 6.535 6.535 6.536 6.536 6.537 6.538 6.538 6.539 6.540 6.541 6.541 6.542 6.543 6.543 6.543 6.543 6.543 6.543 6.543 6.543 6.544 6.544 6.544 6.544 6.545 6.545 6.545 6.546 6.546 6.546 6.547 6.547 6.548 6.548 6.549 6.549 6.550 6.550 6.550 6.550 6.550 6.550 6.550 6.550 6.550 6.550 6.551 6.551 6.551 6.551 6.552 6.552 6.552 6.553 6.553 6.554 6.554 6.555 6.555 6.556 6.556 6.557 6.556 6.556 6.556 6.555 6.555 6.554 6.554 6.553 6.553 6.552 6.552 6.551 6.551 6.550 6.550 6.549 6.549 6.549 6.548 6.548 6.547 6.547 6.547 6.546 6.546 6.545 6.544 6.543 6.543 6.542 6.541 6.540 6.539 6.538 6.538 6.537 6.536 6.535 6.534 6.534 6.533 6.532 6.531 6.530 6.529 6.529 6.528 6.527 6.526 6.525 6.524 6.524 6.523 6.522 6.521 6.520 6.519 6.518 6.517 6.516 6.516 6.515 6.514 6.513 6.512 6.511 6.510 6.509 6.509 6.508 6.507 6.506 6.505 6.505 6.505 6.504 6.504 6.504 6.504 6.504 6.503 6.503 6.503 6.502 6.502 6.502 6.501 6.501 6.501 6.500 6.500 6.499 6.499 6.499 6.498 6.498 6.497 6.496 6.496 6.497 6.497 6.497 6.497 6.498 6.498 6.498 6.498 6.498 6.499 6.499 6.499 6.499 6.499 6.499 6.499 6.499 6.499 6.499 6.499 6.499 6.499 6.499 6.499 6.499 6.499 6.499 6.499 6.498 6.498 6.498 6.498 6.497 6.496 6.495 6.494 6.492 6.491 6.490 6.489 6.487 6.486 6.485 6.483 6.482 6.481 6.479 6.478 6.476 6.475 6.473 6.471 6.470 6.468 6.466 6.465 6.463 6.461 6.460 6.458 6.456 6.454 6.453 6.451 6.449 6.448 6.446 6.444 6.443 6.441 6.439 6.437 6.436 6.434 6.433 6.432 6.431 6.430 6.429 6.428 6.427 6.426 6.425 6.424 6.423 6.422 6.421 6.420 6.419 6.418 6.418 6.417 6.416 6.415 6.414 6.413 6.413 6.412 6.411 6.410 6.410 6.409 6.408 6.408 6.407 6.406 6.406 6.405 6.405 6.404 6.403 6.403 6.402 6.402 6.401 6.401 6.400 6.400 6.399 6.399 6.398 6.398 6.398 6.397 6.397 6.396 6.395 6.394 6.393 6.392 6.391 6.390 6.389 6.388 6.388 6.387 6.386 6.385 6.384 6.383 6.382 6.382 6.381 6.380 6.379 6.378 6.377 6.377 6.377 6.376 6.376 6.375 6.374 6.373 6.372 6.371 6.370 6.369 6.368 6.367 6.366 6.365 6.364 6.363 6.362 6.361 6.360
[truncated: 16,162,926 more chars]
