# Supplementary material for: Ultra-low-velocity anomaly inside the Pacific Slab near the 410-km discontinuity
Source: Commun Earth Environ. 2023 May 3;4(1):149. doi: 10.1038/s43247-023-00756-y (PMC10155659; doi:10.1038/s43247-023-00756-y)
Supplement: Supplementary file 2 — Supplementary Software 1 [file 43247_2023_756_MOESM2_ESM.zip › Codes/Example_Pwave/M20_267.par_0]

nx=3200        #        x direction, will be multiple of 32
nz=800         #        z direction, will be multiple of 16
model=M20_267 #        
nt=15600
gpuid=0         #    gpuids [0,1,2], default use only one gpu(id is 1), use gpuid 0 will slow the desktop display
xs=100          #       source position, the souce located on Txx,Tzz grid
zs=43          #     source position
h=1             #       grid size 
dt=0.025         #        time step size


srctype=1       #    1 for 2D line, p for p
srctime=g       #     t for triangle, g for gaussian
  alpha=-60     #        <0 for gaussian, bell length is about 6*alpha 
  trap1=        #     trap1,trap2,trap3 for triangle
  trap2=        #      
  trap3=        #      
 
strike=231     #     
dip=31        #   
rake=110      #   
azimuth=265     #       
 
npml=32         #     pml need to be toned if you want good result
pml_r=1E-11
pml_dt=0.005
pml_v=30.0
pml_fc=2
itrecord=1      #     record every itrecord step
output=output   #           tag name, output_U.isis
 
nrec=45        #        for line record
ixrec0=1847     #        first x0
izrec0_u=0      #      z0 for u
izrec0_w=0      #      z0 for w
idxrec=20       #     line record dx
idzrec=0        #     line record dz
 
ntsnap=40000      #  snapshot every ntstep
usetable=0
