# Supplementary material for: Ultra-low-velocity anomaly inside the Pacific Slab near the 410-km discontinuity
Source: Commun Earth Environ. 2023 May 3;4(1):149. doi: 10.1038/s43247-023-00756-y (PMC10155659; doi:10.1038/s43247-023-00756-y)
Supplement: Supplementary file 2 — Supplementary Software 1 [file 43247_2023_756_MOESM2_ESM.zip › Codes/Example_Pwave/myforward.py]

import os
import numpy as np
from scipy import interpolate
from scipy import signal
import struct
import sys
import obspy


def main():
    #####################################################
    depth_iasp=[
          0,         3,         3,         3,         3,         10,        10,        18,        18,        43,         80,       80,       120,       165,       210,
        210,       260,       310,       360,       410,        410,       460,       510,       560,       610,        660,      660,       710,       760,       809,
        859,       908,       958,      1007,      1057,       1106,      1156,      1205,      1255,      1304,       1354,     1403,      1453,      1502,      1552,
       1601,      1651,      1700,      1750,      1799,       1849,      1898,      1948,      1997,      2047,       2096,     2146,      2195,      2245,      2294,
       2344,      2393,      2443,      2492,      2542,       2591,      2640,      2690,      2740,      2740,       2789,     2839,      2891
    ]

    

    #####################################################
    output_file_name='.fortran_output_file'
    input_file_name='.fortran_input_file'
    layers=17
    ka=1.732
    Core=20
    #####################################################

    absolute_path=os.getcwd()

#############################Once #######################################################################

    # if not os.path.isfile('qseis'): 
    # 	##Compile Qseis##
    # 	qseis_main_backup = open ( absolute_path + '/' + 'qseis_code' + '/qsmain.f_backup', 'r')
    # 	qseis_main = open(absolute_path + '/' + 'qseis_code' + '/qsmain.f', 'w')
    # 	new = []
    # 	for line in qseis_main_backup:
    # 	    new.append(line)
    # 	new[39] = '     &\'%s/\'\n'%absolute_path
    # 	new[48] = '     &\'%s\n'%absolute_path
    # 	new[49] = '     &/Qseis.input\',status=\'old\')\n'
    # 	new[14] = '      character(%d) absolute_path\n' % (len(absolute_path) + 1)
    # 	new[16] = '      character(%d) absolute_name\n' % (len(absolute_path) + 12)
    # 	for n in new:
    # 	    qseis_main.write(n)
    # 	qseis_main_backup.close()
    # 	qseis_main.close()
    	
    # 	qsfftinv_backup = open ( absolute_path + '/' + 'qseis_code' + '/qsfftinv.f_backup', 'r')
    # 	qsfftinv = open(absolute_path + '/' + 'qseis_code' + '/qsfftinv.f', 'w')
    # 	new_2 = []
    # 	for line in qsfftinv_backup:
    # 	    new_2.append(line)
    # 	new_2[15] = '      character(%d) absolute_name\n' % (len(absolute_path) + 12)
    # 	for n in new_2:
    # 	    qsfftinv.write(n)
    # 	qsfftinv_backup.close()
    # 	qsfftinv.close()
    	
    # 	os.chdir('qseis_code')
    # 	os.system('make clean')
    # 	os.system('make')
    # 	os.system('cp qseis ..')
    # 	os.chdir('..')
    # 	os.system('chmod u+x qseis')
    # 	#################

##########################################################################################################


    input_file = open(input_file_name, 'r')
    first_line_of_input=input_file.readline()[:-1].split()
    npar=int(first_line_of_input[0])
    nmod=int(first_line_of_input[1])
    ndeme=int(first_line_of_input[2])
    folder_index=[None for i in range(nmod*ndeme)]
    folder_name=[None for i in range(nmod*ndeme)]
    phi_name=[None for i in range(nmod*ndeme)]

    for j in range(nmod*ndeme):
      folder_index[j] = format("%03s" %(j+100))
      folder_name[j] = folder_index[j] + '_folder'
      phi_name[j] = absolute_path + '/' + folder_name[j] + '/phi.dat'
      if not os.path.exists(folder_name[j]):
          os.system('mkdir '+ folder_name[j])
          # os.system('cp qseis '+ folder_name[j])
          # os.system('cp model_261_py.den '+ folder_name[j])
          # os.system('cp model_261_py.par '+ folder_name[j])
          # os.system('cp nbpsv2d '+ folder_name[j])
          
      para = [0 for i in range(npar)]
      for k in range(npar):
        para[k] = float(input_file.readline()[:-1])

      depth = np.zeros([layers])
      vp    = np.zeros([layers])
      vs    = np.zeros([layers])
      ro    = np.zeros([layers])
      qp    = np.zeros([layers])
      qs    = np.zeros([layers])
      

      velocity_file = open('velocity_top.dat', 'w') 

      depth[0]=0;          depth[1]= 45;         depth[2]= 64;         depth[3]=100;         depth[4]=140;
      vp[0]=0;             vp[1]=0;              vp[2]=0;              vp[3]=0;              vp[4]=0;
      vs[0]=vp[0]/ka;      vs[1]=vp[1]/ka;       vs[2]=vp[2]/ka;       vs[3]=vp[3]/ka;       vs[4]=vp[4]/ka;

      depth[5]=240;        depth[6]=260;         depth[7]=280;         depth[8]=300;         depth[9]=320;
      vp[5]=para[18];             vp[6]=para[11];       vp[7]=para[10];       vp[8]=para[9];        vp[9]=para[6];
      vs[5]=vp[5]/ka;      vs[6]=vp[6]/ka;       vs[7]=vp[7]/ka;       vs[8]=vp[8]/ka;       vs[9]=vp[9]/ka;

      depth[10]=340;       depth[11]=depth[10]+para[7];                          depth[12]=depth[11]+1;depth[13]=depth[12]+para[8];             depth[14]=depth[13]+1;
      vp[10]=para[0];      vp[11]=para[0]+para[7]*0.0033*para[1];            vp[12]=para[2];       vp[13]=para[2];                          vp[14]=0.35+para[4];
      vs[10]=vp[10]/ka;    vs[11]=vp[11]/ka;                                     vs[12]=vp[12]/ka;     vs[13]=vp[13]/ka;                        vs[14]=vp[14]/ka;

      #depth[15]=105+(1-0.167)*depth[14];   depth[16]=210+(1-0.167*2)*depth[14];  depth[17]=315+(1-0.167*3)*depth[14];  depth[18]=420+(1-0.167*4)*depth[14];depth[19]=525+(1-0.167*5)*depth[14]; depth[20]=630;
      #vp[15]=para[5];                      vp[16]=para[6];                       vp[17]=para[7];                       vp[18]=para[8];                     vp[19]=para[9];                   vp[20]=para[10];
      #vs[15]=vp[15]/ka;                    vs[16]=vp[16]/ka;                     vs[17]=vp[17]/ka;                     vs[18]=vp[18]/ka;                   vs[19]=vp[19]/ka;                 vs[20]=vp[20]/ka;

      depth[15]=460;                       depth[16]=520;     #    depth[23]=720;                        depth[24]=800;
      vp[15]=0.4+para[5];                  vp[16]=para[3];      #    vp[23]=10.95+para[20];                vp[24]=11.05+para[21];
      vs[15]=vp[15]/ka;                    vs[16]=vp[16]/ka;           #    vs[23]=vp[23]/ka;                     vs[24]=vp[24]/ka;

       
      

      for kk in range(layers):
        velocity_file.write('%9.3f %9.4f\n' %(depth[kk],vp[kk]))
      velocity_file.close()
      os.system('cp velocity_top.dat '+ folder_name[j])


      velocity_file = open('velocity_bottom.dat', 'w')

      depth[0]=620;        
      vp[0]=10.15+para[12];             
      vs[0]=vp[0]/ka;      


      depth[1]=660+para[17];                   depth[2]=661+para[17];         depth[3]=720;                        depth[4]=800;
      vp[1]=10.2+para[13];                     vp[2]=10.79+para[14];          vp[3]=10.95+para[15];                vp[4]=11.05+para[16];
      vs[1]=vp[1]/ka;                          vs[2]=vp[2]/ka;                vs[3]=vp[3]/ka;                      vs[4]=vp[4]/ka;

      for kk in range(5):
        velocity_file.write('%9.3f %9.4f\n' %(depth[kk],vp[kk]))
      velocity_file.close()
      os.system('cp velocity_bottom.dat '+ folder_name[j])

      
    input_file.close()


    ##########################
    for loop_core in range(0,int(80/Core)):
    # for loop_core in range(0,int(5/Core)):
        # os.system('ibrun -n '+str(Core)+' /work/06917/tg862162/stampede2/anaconda3/envs/python3/bin/python3.7 MPI_run.py')
        os.system('srun -n '+str(Core)+' /mnt/ufs18/home-175/lijiaqi9/anaconda3/envs/ASDF/bin/python3.7  FastTrip2D_2009_267.py --loop_core '+ str(loop_core))
    ##########################

    out_file = open(output_file_name, 'w')
    for j in range(nmod*ndeme):
        phi_file = open(phi_name[j], 'r')
        phi_file_content = phi_file.readline()[:-1]
        out_file.write('%f\n' %(float(phi_file_content)))
        phi_file.close()
    out_file.close()


main()
