# Supplementary material for: Ultra-low-velocity anomaly inside the Pacific Slab near the 410-km discontinuity
Source: Commun Earth Environ. 2023 May 3;4(1):149. doi: 10.1038/s43247-023-00756-y (PMC10155659; doi:10.1038/s43247-023-00756-y)
Supplement: Supplementary file 2 — Supplementary Software 1 [file 43247_2023_756_MOESM2_ESM.zip › Codes/Example_Pwave/run_V100.bash]

#!/bin/bash
#SBATCH --job-name=2009_0.5
#SBATCH -N 5
#SBATCH --gres=gpu:4
#SBATCH --output=JobArray_out/measure_adj_%A_%a.out 
#SBATCH --error=JobArray_err/measure_adj_%A_%a.err 
#SBATCH --cpus-per-task=1
#SBATCH --tasks-per-node=4
#SBATCH --time=03:55:59
#SBATCH --mem-per-cpu=4G

pwd
date

#sleep 1800

./fga > log.dat

date
