# Supplementary material for: Ultra-low-velocity anomaly inside the Pacific Slab near the 410-km discontinuity
Source: Commun Earth Environ. 2023 May 3;4(1):149. doi: 10.1038/s43247-023-00756-y (PMC10155659; doi:10.1038/s43247-023-00756-y)
Supplement: Supplementary file 2 — Supplementary Software 1 [file 43247_2023_756_MOESM2_ESM.zip › Codes/Example_Pwave/Window.txt]

Wedge_2675_HCTJ.dat
 30  89   1
 30 170 100
 30  85 0.3
Wedge_2675_YNBJ.dat
 30  96   1
 30 170 100
 30  95 0.3
Wedge_2675_DHTJ.dat
 30 170   1
 40  69 0.5
 30 110 0.3
Wedge_2675_ZXTJ.dat
 30 170   1
 52  76 0.5
 30 115 0.3
Wedge_2675_CBSJ.dat
 30 170   1
 58  81 0.5
 30 115 0.3
Wedge_2675_HSTJ.dat
 30 170   1
 58  79 0.5
 30 120 0.3
Wedge_2675_FSTJ.dat
 30 170   1
 58  79 0.5
 30 120 0.3
Wedge_2675_JYTJ.dat
 30 170   1
 30 170 100
 30 120 0.3
Wedge_2675_JCTJ.dat
 30 170   1
 30 170 100
 30 120 0.3
Wedge_2675_PSTJ.dat
 30 170   1
 30 170 100
 30 120 0.3
Wedge_2675_BSTJ.dat
 30 170   1
 30 170 100
 30 120 0.3
Wedge_2675_LHTJ.dat
 30 170   1
 30 170 100
 30 125 100
Wedge_2675_THTJ.dat
 30 170   1
 30 170 100
 30 125 100
Wedge_2675_HURL.dat
 30 170   1
 30 170 100
 30 134 0.3
Wedge_2675_MQIL.dat
 30 170   1
 30 170 100
 30 134 0.3
Wedge_2675_TILL.dat
 30 170   1
 30 170 100
 30 135 0.3
Wedge_2675_LHTL.dat
 30 170   1
 30 170 100
 30 135 0.3
Wedge_2675_FSHL.dat
 30 170   1
 30 170 100
 30 135 0.3
