# Supplementary material for: Ultra-low-velocity anomaly inside the Pacific Slab near the 410-km discontinuity
Source: Commun Earth Environ. 2023 May 3;4(1):149. doi: 10.1038/s43247-023-00756-y (PMC10155659; doi:10.1038/s43247-023-00756-y)
Supplement: Supplementary file 2 — Supplementary Software 1 [file 43247_2023_756_MOESM2_ESM.zip › Codes/Example_Swave/data/Wedge_2640_ANSQ.dat]

0.02467393
0.00485601
-0.01637806
-0.03700877
-0.05401108
-0.06538672
-0.06997658
-0.06826864
-0.06261721
-0.05669024
-0.05429518
-0.05634565
-0.06010592
-0.06307027
-0.06508358
-0.06612463
-0.06582725
-0.06561259
-0.06787094
-0.07363983
-0.08298993
-0.09526610
-0.10800449
-0.11828127
-0.12544389
-0.13055297
-0.13347653
-0.13209055
-0.12427977
-0.11034232
-0.09318197
-0.07565037
-0.05817200
-0.03990612
-0.02170736
-0.00638595
0.00424467
0.01097089
0.01563032
0.02030174
0.02738002
0.03694552
0.04425769
0.04254771
0.02890489
0.00671307
-0.01746877
-0.03849897
-0.05397777
-0.06241602
-0.06290436
-0.05689256
-0.04749499
-0.03707661
-0.02659534
-0.01597537
-0.00466145
0.00766652
0.02038032
0.03159845
0.03911540
0.04185269
0.04002036
0.03396060
0.02443683
0.01438660
0.00852674
0.01045356
0.01990795
0.03325965
0.04666507
0.05768114
0.06524156
0.06928230
0.06994121
0.06800661
0.06570332
0.06538803
0.06800817
0.07307751
0.07907640
0.08451877
0.08886703
0.09170238
0.09226539
0.08987648
0.08392661
0.07447441
0.06233560
0.04851164
0.03544505
0.02714079
0.02602340
0.03144184
0.04165702
0.05533093
0.07111227
0.08732148
0.10197003
0.11331951
0.12130519
0.12666688
0.12820219
0.12346364
0.11185693
0.09508489
0.07591145
0.05805096
0.04531407
0.03918245
0.03749368
0.03546147
0.02861866
0.01599399
0.00037003
-0.01523619
-0.03026184
-0.04515817
-0.05972276
-0.07343723
-0.08638105
-0.10022845
-0.11725135
-0.13750669
-0.15839267
-0.17732703
-0.19339235
-0.20610957
-0.21500762
-0.22077358
-0.22470715
-0.22763567
-0.23032962
-0.23377161
-0.23854533
-0.24398462
-0.24826837
-0.25000000
-0.24902391
-0.24553618
-0.23915866
-0.22900994
-0.21432881
-0.19514055
-0.17357266
-0.15405755
-0.14068800
-0.13520210
-0.13746627
-0.14608657
-0.15839841
-0.17098986
-0.18118439
-0.18778225
-0.18980532
-0.18610424
-0.17773677
-0.16824167
-0.15944332
-0.15019861
-0.14019219
-0.13145889
-0.12599116
-0.12298990
-0.11850407
-0.10762596
-0.08596866
-0.04982794
0.00284732
0.07108229
0.15047949
0.23406860
0.31416051
0.38371023
0.43674201
0.46989739
0.48396840
0.48198360
0.46590468
0.43700409
0.39854561
0.35491101
0.30846776
0.26027259
0.21269323
0.16794094
0.12510009
0.08168550
0.03695417
-0.00837406
-0.05336759
-0.09579445
-0.13131796
-0.15546550
-0.16621013
-0.16351238
-0.14763367
-0.11991282
-0.08353429
-0.04178868
0.00318629
0.04855905
0.08925445
0.12042020
0.14021935
0.14956769
0.15074247
0.14573590
0.13571430
0.12277370
0.11015061
0.09969051
0.09063598
0.08116562
0.07026918
0.05759274
0.04273653
0.02559091
0.00627293
-0.01480512
-0.03650184
-0.05737888
-0.07599431
-0.09059687
-0.09917600
-0.10020921
-0.09316264
-0.07830567
-0.05700671
-0.03191766
