# Supplementary material for: Ultra-low-velocity anomaly inside the Pacific Slab near the 410-km discontinuity
Source: Commun Earth Environ. 2023 May 3;4(1):149. doi: 10.1038/s43247-023-00756-y (PMC10155659; doi:10.1038/s43247-023-00756-y)
Supplement: Supplementary file 2 — Supplementary Software 1 [file 43247_2023_756_MOESM2_ESM.zip › Codes/Example_Swave/data/Wedge_2640_BSTQ.dat]

0.00701595
0.00642968
0.00720002
0.00967784
0.01303761
0.01574289
0.01667656
0.01583637
0.01370992
0.01049874
0.00629408
0.00181407
-0.00123915
-0.00101256
0.00318988
0.01084271
0.02134718
0.03486365
0.05197055
0.07249701
0.09442659
0.11382071
0.12644611
0.13014269
0.12564807
0.11537556
0.10185865
0.08727571
0.07337094
0.06080125
0.04927255
0.03904360
0.03165533
0.02898440
0.03179187
0.03910399
0.04899108
0.05941908
0.06808756
0.07241376
0.07025395
0.06062312
0.04405762
0.02239934
-0.00167994
-0.02502643
-0.04480342
-0.05930445
-0.06789799
-0.07077276
-0.06878538
-0.06322482
-0.05597586
-0.04947505
-0.04556274
-0.04456913
-0.04591607
-0.04896175
-0.05314747
-0.05827669
-0.06442869
-0.07077766
-0.07526817
-0.07642241
-0.07514082
-0.07391283
-0.07414072
-0.07501209
-0.07496249
-0.07288882
-0.06797103
-0.06012095
-0.05077252
-0.04209357
-0.03551260
-0.03102476
-0.02760441
-0.02453132
-0.02204281
-0.02055675
-0.01978920
-0.01868943
-0.01614128
-0.01189538
-0.00688234
-0.00264206
-0.00041641
-0.00043451
-0.00188049
-0.00392594
-0.00671209
-0.01065862
-0.01494143
-0.01757236
-0.01727954
-0.01445932
-0.00986444
-0.00349133
0.00476330
0.01435450
0.02421442
0.03314733
0.04029610
0.04552915
0.04931556
0.05230812
0.05524402
0.05877359
0.06273261
0.06591923
0.06704855
0.06573776
0.06247965
0.05778419
0.05150147
0.04317058
0.03288748
0.02145590
0.00964478
-0.00235225
-0.01459035
-0.02675143
-0.03815131
-0.04877563
-0.06015924
-0.07453907
-0.09324344
-0.11617227
-0.14220038
-0.16945485
-0.19553106
-0.21817408
-0.23569067
-0.24667283
-0.25000000
-0.24499299
-0.23120560
-0.20872392
-0.17897224
-0.14469289
-0.10891170
-0.07392633
-0.04115011
-0.01173092
0.01314226
0.03289761
0.04825066
0.06078105
0.07185891
0.08212601
0.09167627
0.10033136
0.10790083
0.11448399
0.12047334
0.12602356
0.13075400
0.13433051
0.13690942
0.13888480
0.14086910
0.14383723
0.14855691
0.15455830
0.15950347
0.15968541
0.15180855
0.13483342
0.11031752
0.08106145
0.04968086
0.01858828
-0.00984832
-0.03435143
-0.05533884
-0.07375251
-0.08963850
-0.10203232
-0.10977320
-0.11212315
-0.10866879
-0.09881429
-0.08176929
-0.05758339
-0.02796628
0.00469892
0.03905230
0.07478370
0.11101461
0.14534442
0.17477004
0.19706541
0.21108122
0.21639622
0.21307785
0.20152199
0.18257877
0.15799760
0.13031971
0.10182398
0.07363166
0.04606914
0.01961019
-0.00514102
-0.02797474
-0.04863107
-0.06628684
-0.08000983
-0.08921630
-0.09393791
-0.09515730
-0.09443536
-0.09308923
-0.09194805
-0.09128289
-0.09057400
-0.08897462
-0.08627858
-0.08296054
-0.07929022
-0.07499956
-0.06990215
-0.06448384
-0.05967363
-0.05593855
-0.05270134
-0.04876558
-0.04317422
-0.03572290
-0.02710993
