# Supplementary material for: Ultra-low-velocity anomaly inside the Pacific Slab near the 410-km discontinuity
Source: Commun Earth Environ. 2023 May 3;4(1):149. doi: 10.1038/s43247-023-00756-y (PMC10155659; doi:10.1038/s43247-023-00756-y)
Supplement: Supplementary file 2 — Supplementary Software 1 [file 43247_2023_756_MOESM2_ESM.zip › Codes/Example_Swave/data/Wedge_2640_BXIQ.dat]

0.05287534
0.03520100
0.02251219
0.01430375
0.01101252
0.01683129
0.03211812
0.05117613
0.06940453
0.08548553
0.09655821
0.09865641
0.09225205
0.08175415
0.06907010
0.05215310
0.03087972
0.00944092
-0.00893716
-0.02478162
-0.03933404
-0.05344200
-0.06822785
-0.08302829
-0.09441685
-0.09884673
-0.09465091
-0.08231032
-0.06456820
-0.04541522
-0.02834591
-0.01577833
-0.00930073
-0.00956825
-0.01620109
-0.02847676
-0.04542343
-0.06383824
-0.07770330
-0.08229751
-0.07779681
-0.06767947
-0.05565200
-0.04423636
-0.03486996
-0.02864915
-0.02636937
-0.02813312
-0.03201876
-0.03343028
-0.02959181
-0.02349590
-0.01997812
-0.02166506
-0.02981078
-0.04341074
-0.05789799
-0.06825850
-0.07136096
-0.06536445
-0.05116603
-0.03441994
-0.02206259
-0.01585040
-0.01282911
-0.01132372
-0.01115826
-0.00983749
-0.00405857
0.00576439
0.01528590
0.02000697
0.01922780
0.01719466
0.01877947
0.02479469
0.03462967
0.04985198
0.07070805
0.09314017
0.11298460
0.12924390
0.14112206
0.14569008
0.13989619
0.12347558
0.10024748
0.07671869
0.05844145
0.04761496
0.04384766
0.04494730
0.04749541
0.05047492
0.05696147
0.06879709
0.08242517
0.09297683
0.09977913
0.10511429
0.10960862
0.11168999
0.11010533
0.10469475
0.09693051
0.09055376
0.08744672
0.08415300
0.07723273
0.06843912
0.06141891
0.05815549
0.05970376
0.06524997
0.07088130
0.07273629
0.06942647
0.06142756
0.05014105
0.03546425
0.01584442
-0.00771858
-0.03265647
-0.05876756
-0.08675133
-0.11603005
-0.14602301
-0.17625756
-0.20410060
-0.22524684
-0.23817750
-0.24524409
-0.24836952
-0.24705788
-0.24066669
-0.23004588
-0.21720022
-0.20453781
-0.19427352
-0.18814077
-0.18657412
-0.18725472
-0.18599819
-0.18012641
-0.17017338
-0.15904116
-0.15054285
-0.14728209
-0.14919138
-0.15542989
-0.16670273
-0.18356574
-0.20350699
-0.22190855
-0.23588911
-0.24540334
-0.25000000
-0.24686158
-0.23366877
-0.21138080
-0.18174268
-0.14458049
-0.10208476
-0.06235910
-0.03319660
-0.01619795
-0.01012222
-0.01466654
-0.02875473
-0.04843012
-0.06706780
-0.07746026
-0.07599297
-0.06502784
-0.04897667
-0.02898827
-0.00363843
0.02702283
0.06026936
0.09264483
0.12264244
0.15152327
0.18012837
0.20634765
0.22860363
0.24849090
0.26657569
0.27932058
0.28263740
0.27518290
0.25638232
0.22403499
0.17596385
0.11248899
0.03705138
-0.04315968
-0.11892948
-0.18486822
-0.24087214
-0.28639170
-0.31816763
-0.33409821
-0.33566764
-0.32660064
-0.30962662
-0.28483528
-0.25219044
-0.21305310
-0.16753305
-0.11359042
-0.04956681
0.02402531
0.10407116
0.18540603
0.26285495
0.33234449
0.38973161
0.43032570
0.45087046
0.45245652
0.44031294
0.41928308
0.39163891
0.35915068
0.32338162
0.28517983
0.24645278
0.20980124
0.17587819
0.14377904
