# Supplementary material for: Ultra-low-velocity anomaly inside the Pacific Slab near the 410-km discontinuity
Source: Commun Earth Environ. 2023 May 3;4(1):149. doi: 10.1038/s43247-023-00756-y (PMC10155659; doi:10.1038/s43247-023-00756-y)
Supplement: Supplementary file 2 — Supplementary Software 1 [file 43247_2023_756_MOESM2_ESM.zip › Codes/Example_Swave/data/Wedge_2640_BZHQ.dat]

-0.01293060
-0.01265519
-0.01756255
-0.02810308
-0.04166901
-0.05605302
-0.07013621
-0.08327801
-0.09444816
-0.10174772
-0.10392557
-0.10193695
-0.09760744
-0.09173930
-0.08414901
-0.07462191
-0.06396593
-0.05399446
-0.04597550
-0.03987744
-0.03538513
-0.03283980
-0.03247564
-0.03277656
-0.03100724
-0.02572478
-0.01752007
-0.00836204
-0.00147163
0.00027632
-0.00301446
-0.00851749
-0.01336900
-0.01615900
-0.01668521
-0.01570669
-0.01467761
-0.01410650
-0.01200534
-0.00556691
0.00521332
0.01667792
0.02461147
0.02735926
0.02541781
0.01955293
0.01075357
0.00047114
-0.00978534
-0.01768094
-0.02030904
-0.01696608
-0.00998175
-0.00201157
0.00591516
0.01342053
0.01967093
0.02401015
0.02633900
0.02671326
0.02611912
0.02728036
0.03293815
0.04340702
0.05658849
0.06963203
0.07963751
0.08363196
0.08000048
0.07062987
0.06058214
0.05483075
0.05506173
0.05964925
0.06618744
0.07301353
0.07913417
0.08436821
0.08932345
0.09465433
0.10032665
0.10537664
0.10856818
0.10930019
0.10771674
0.10452807
0.10063718
0.09621281
0.09077208
0.08474837
0.07993673
0.07787914
0.07838909
0.07950289
0.07878072
0.07559300
0.07146093
0.06673770
0.05894005
0.04621267
0.03005525
0.01325260
-0.00267341
-0.01758893
-0.03221445
-0.04746119
-0.06366705
-0.08051091
-0.09695318
-0.11101393
-0.12057250
-0.12507023
-0.12654759
-0.12867463
-0.13421195
-0.14373783
-0.15690980
-0.17341299
-0.19220840
-0.21145034
-0.22928468
-0.24327504
-0.25000000
-0.24787903
-0.23977694
-0.23019760
-0.22081479
-0.21079619
-0.19960847
-0.18741387
-0.17407582
-0.15896652
-0.14154584
-0.12255081
-0.10492174
-0.09328317
-0.09200708
-0.10233320
-0.12085604
-0.14200517
-0.16142282
-0.17603082
-0.18332800
-0.18261492
-0.17509342
-0.16145856
-0.14092147
-0.11318527
-0.07964701
-0.04236279
-0.00341399
0.03502017
0.07160224
0.10662933
0.14072213
0.17261259
0.19853991
0.21382059
0.21517526
0.20194906
0.17566421
0.13900006
0.09538024
0.04907299
0.00465296
-0.03417832
-0.06505646
-0.08664618
-0.09816466
-0.09871143
-0.08738932
-0.06447242
-0.03160152
0.00902397
0.05468281
0.10229885
0.14977528
0.19638186
0.24102390
0.28103971
0.31355154
0.33705842
0.35082869
0.35419869
0.34786520
0.33438881
0.31630158
0.29531633
0.27349300
0.25263778
0.23252968
0.21220870
0.19249415
0.17484959
0.15856957
0.14108778
0.12020563
0.09472665
0.06416331
0.02938146
-0.00679419
-0.04064724
-0.06963972
-0.09309696
-0.11089553
-0.12256331
-0.12803181
-0.12828452
-0.12458086
-0.11741447
-0.10702235
-0.09461844
-0.08229618
-0.07229957
-0.06678960
-0.06712298
-0.07269055
-0.08106869
-0.08968892
-0.09711424
-0.10284585
-0.10670889
-0.10851839
-0.10772529
-0.10361911
-0.09623120
-0.08641126
-0.07502947
-0.06280998
-0.05033631
