# Supplementary material for: Ultra-low-velocity anomaly inside the Pacific Slab near the 410-km discontinuity
Source: Commun Earth Environ. 2023 May 3;4(1):149. doi: 10.1038/s43247-023-00756-y (PMC10155659; doi:10.1038/s43247-023-00756-y)
Supplement: Supplementary file 2 — Supplementary Software 1 [file 43247_2023_756_MOESM2_ESM.zip › Codes/Example_Swave/data/Wedge_2640_DHTQ.dat]

0.00461141
0.00690119
0.01079542
0.01589220
0.02080288
0.02431004
0.02559552
0.02522593
0.02503738
0.02581127
0.02635443
0.02537429
0.02309836
0.02087431
0.01983781
0.02003054
0.02052640
0.02049297
0.02026285
0.02085502
0.02233259
0.02365738
0.02445903
0.02584505
0.02872713
0.03207051
0.03391265
0.03364408
0.03202121
0.02946644
0.02557929
0.01976262
0.01160967
0.00104802
-0.01167860
-0.02570535
-0.03908458
-0.04964787
-0.05647065
-0.05984151
-0.06013068
-0.05737833
-0.05188804
-0.04455315
-0.03635414
-0.02784877
-0.01942367
-0.01191802
-0.00635354
-0.00305134
-0.00206417
-0.00414383
-0.00965388
-0.01694033
-0.02342140
-0.02792437
-0.03080551
-0.03223968
-0.03140272
-0.02728927
-0.01966827
-0.00906286
0.00359343
0.01677360
0.02849856
0.03733849
0.04277862
0.04493788
0.04494617
0.04446339
0.04372740
0.04167558
0.03852583
0.03610633
0.03523440
0.03487066
0.03428204
0.03400960
0.03422557
0.03399121
0.03260732
0.03044587
0.02808241
0.02552045
0.02275445
0.02032348
0.01894946
0.01906446
0.02062824
0.02323546
0.02623737
0.02839154
0.02801382
0.02459297
0.01991708
0.01659743
0.01566477
0.01634238
0.01776201
0.01977754
0.02211716
0.02393892
0.02473886
0.02464853
0.02343728
0.02066899
0.01692666
0.01324137
0.00933141
0.00353799
-0.00538465
-0.01696196
-0.02979264
-0.04305227
-0.05653297
-0.07002991
-0.08348430
-0.09730790
-0.11244779
-0.12985577
-0.14943684
-0.16995943
-0.18960008
-0.20540888
-0.21299305
-0.20843710
-0.19045798
-0.16020019
-0.12024053
-0.07430054
-0.02616672
0.02170092
0.06785381
0.11096753
0.14981960
0.18329718
0.21043118
0.23086751
0.24447385
0.25000000
0.24527542
0.22955318
0.20491747
0.17465075
0.14082199
0.10419135
0.06578511
0.02739962
-0.00947285
-0.04428962
-0.07644034
-0.10403701
-0.12437582
-0.13553537
-0.13720059
-0.13016925
-0.11589306
-0.09682511
-0.07657074
-0.05907290
-0.04728335
-0.04229631
-0.04363428
-0.05011887
-0.06029092
-0.07265966
-0.08617979
-0.10015679
-0.11345304
-0.12399834
-0.12917452
-0.12688706
-0.11673756
-0.10042531
-0.08070586
-0.05965218
-0.03812026
-0.01684364
0.00291432
0.02038422
0.03598100
0.05017931
0.06240241
0.07137194
0.07587879
0.07519356
0.06946426
0.05978861
0.04767725
0.03471782
0.02228508
0.01049495
-0.00227919
-0.01790621
-0.03669940
-0.05739103
-0.07810603
-0.09690908
-0.11174816
-0.12020534
-0.12012013
-0.11096655
-0.09382963
-0.06994261
-0.04018239
-0.00590643
0.03038486
0.06536898
0.09586915
0.11936755
0.13389079
0.13845463
0.13390038
0.12267931
0.10773337
0.09172019
0.07683767
0.06465368
0.05559150
0.04892740
0.04404578
0.04115827
0.04006988
0.03929046
0.03736913
0.03434904
0.03104644
0.02734940
0.02221294
0.01555013
