# Supplementary material for: Ultra-low-velocity anomaly inside the Pacific Slab near the 410-km discontinuity
Source: Commun Earth Environ. 2023 May 3;4(1):149. doi: 10.1038/s43247-023-00756-y (PMC10155659; doi:10.1038/s43247-023-00756-y)
Supplement: Supplementary file 2 — Supplementary Software 1 [file 43247_2023_756_MOESM2_ESM.zip › Codes/Example_Swave/data/Wedge_2640_FSHQ.dat]

0.04319139
0.03448468
0.02800844
0.02642302
0.03105409
0.04020914
0.04987014
0.05576483
0.05587062
0.05147469
0.04580774
0.04223440
0.04238873
0.04482999
0.04667961
0.04619649
0.04289398
0.03687479
0.02901126
0.02059073
0.01204684
0.00257614
-0.00850380
-0.02072505
-0.03298197
-0.04423109
-0.05390707
-0.06199125
-0.06825001
-0.07161058
-0.07089512
-0.06628321
-0.05957412
-0.05254312
-0.04532447
-0.03743308
-0.03045150
-0.02751337
-0.02958741
-0.03480809
-0.04120585
-0.04803956
-0.05533087
-0.06261283
-0.06826230
-0.07189550
-0.07571175
-0.08044251
-0.08309624
-0.08137411
-0.07653066
-0.07018952
-0.06196408
-0.05184225
-0.04246492
-0.03684452
-0.03506536
-0.03525305
-0.03616328
-0.03677010
-0.03546236
-0.03188379
-0.02773029
-0.02438198
-0.02153994
-0.01846597
-0.01484339
-0.01051545
-0.00550000
-0.00013348
0.00535213
0.01108226
0.01683237
0.02181637
0.02610779
0.03141214
0.03984571
0.05266666
0.06985306
0.08947811
0.10722677
0.11845562
0.12186101
0.11966369
0.11423980
0.10670037
0.09796047
0.08864493
0.07894496
0.06990398
0.06319418
0.05958242
0.05910733
0.06208111
0.06899465
0.07990429
0.09372672
0.10764232
0.11848417
0.12578263
0.13203760
0.13895635
0.14442769
0.14391371
0.13464135
0.11807941
0.09820236
0.07845265
0.06110827
0.04808566
0.04100911
0.04084186
0.04734223
0.05822285
0.06961436
0.07768742
0.07926696
0.07244040
0.05731269
0.03446794
0.00369319
-0.03406228
-0.07542937
-0.11665431
-0.15522254
-0.18887551
-0.21514008
-0.23288948
-0.24251799
-0.24435873
-0.23917120
-0.22951751
-0.21843343
-0.20802467
-0.20044614
-0.19789241
-0.20088344
-0.20780846
-0.21613722
-0.22442570
-0.23304311
-0.24192050
-0.24870696
-0.25000000
-0.24330361
-0.22852649
-0.20895802
-0.18968251
-0.17422388
-0.16362791
-0.15822914
-0.15827308
-0.16277832
-0.16959135
-0.17674494
-0.18205040
-0.18129030
-0.16971042
-0.14675110
-0.11706823
-0.08666346
-0.06044387
-0.04256363
-0.03613203
-0.04202706
-0.05893842
-0.08425793
-0.11378891
-0.14163517
-0.16198947
-0.17069685
-0.16584802
-0.14850412
-0.12214336
-0.09049021
-0.05624864
-0.02185196
0.00959738
0.03552118
0.05581424
0.07250488
0.08766876
0.10181884
0.11374172
0.12159159
0.12449361
0.12340095
0.11992758
0.11427495
0.10519862
0.09203289
0.07536136
0.05570611
0.03335283
0.00959090
-0.01332505
-0.03346243
-0.04932420
-0.05862348
-0.05821684
-0.04655723
-0.02545624
0.00289668
0.03931152
0.08473725
0.13597517
0.18699161
0.23268966
0.27045812
0.29984363
0.32122693
0.33407103
0.33664975
0.32795890
0.30940338
0.28421997
0.25563107
0.22574411
0.19600094
0.16789449
0.14221196
0.11794937
0.09324989
0.06783360
0.04443149
0.02728885
0.01837224
0.01591750
0.01737837
0.02138343
