# Supplementary material for: Ultra-low-velocity anomaly inside the Pacific Slab near the 410-km discontinuity
Source: Commun Earth Environ. 2023 May 3;4(1):149. doi: 10.1038/s43247-023-00756-y (PMC10155659; doi:10.1038/s43247-023-00756-y)
Supplement: Supplementary file 2 — Supplementary Software 1 [file 43247_2023_756_MOESM2_ESM.zip › Codes/Example_Swave/data/Wedge_2640_FSTQ.dat]

-0.00291551
0.00040281
0.00472195
0.00966404
0.01409334
0.01656490
0.01537392
0.01002861
0.00283237
-0.00267015
-0.00516461
-0.00554332
-0.00365534
0.00186589
0.01076042
0.02062054
0.02843320
0.03164440
0.02943892
0.02345175
0.01608257
0.00839391
0.00022483
-0.00819934
-0.01560020
-0.02075711
-0.02350835
-0.02416758
-0.02204114
-0.01490361
-0.00123993
0.01723587
0.03712446
0.05631073
0.07339157
0.08576837
0.09058988
0.08692394
0.07582991
0.05921543
0.03968188
0.02055007
0.00468073
-0.00661843
-0.01331208
-0.01604993
-0.01578572
-0.01303018
-0.00759044
0.00047762
0.01007141
0.01939313
0.02631168
0.02868163
0.02585086
0.01946095
0.01200717
0.00565986
0.00190150
0.00047911
-0.00065896
-0.00293898
-0.00519669
-0.00543430
-0.00396772
-0.00291235
-0.00303993
-0.00363350
-0.00509830
-0.00905169
-0.01548979
-0.02151382
-0.02345566
-0.02000688
-0.01327870
-0.00662639
-0.00160809
0.00207240
0.00433907
0.00444280
0.00265289
0.00036927
-0.00170108
-0.00421201
-0.00761033
-0.01085503
-0.01256089
-0.01325900
-0.01530827
-0.01973486
-0.02437751
-0.02598490
-0.02283645
-0.01523737
-0.00481508
0.00696176
0.01998459
0.03459231
0.05032410
0.06654736
0.08270277
0.09690507
0.10604321
0.10822554
0.10406307
0.09558091
0.08500347
0.07405784
0.06338730
0.05288783
0.04254276
0.03227650
0.02125904
0.00816969
-0.00757687
-0.02530127
-0.04411658
-0.06412767
-0.08613514
-0.11026351
-0.13524929
-0.15938552
-0.18184620
-0.20253548
-0.22096532
-0.23587520
-0.24586764
-0.25000000
-0.24772484
-0.23872481
-0.22307365
-0.20127583
-0.17394138
-0.14171311
-0.10564727
-0.06727351
-0.02827055
0.00959766
0.04454554
0.07506268
0.09974460
0.11711684
0.12670719
0.13015393
0.13043398
0.13000889
0.12976817
0.12942544
0.12872322
0.12811864
0.12810871
0.12823344
0.12755417
0.12591799
0.12394159
0.12204567
0.11993680
0.11665423
0.11096031
0.10153874
0.08688861
0.06598093
0.03925744
0.00869973
-0.02267367
-0.05169474
-0.07616989
-0.09521013
-0.10904233
-0.11853682
-0.12392256
-0.12454741
-0.12067663
-0.11425889
-0.10730648
-0.10030110
-0.09211314
-0.08089857
-0.06505677
-0.04394306
-0.01858309
0.00836621
0.03422591
0.05791074
0.07961549
0.09932233
0.11584849
0.12688294
0.13007694
0.12469674
0.11227413
0.09566707
0.07747353
0.05880815
0.03936345
0.01884537
-0.00184356
-0.02093610
-0.03702021
-0.04990949
-0.06038976
-0.06884527
-0.07420807
-0.07506662
-0.07169874
-0.06583424
-0.05855067
-0.04946032
-0.03797309
-0.02483752
-0.01215623
-0.00199613
0.00467616
0.00815925
0.00963428
0.01031034
0.01116625
0.01359495
0.01924689
0.02873896
0.04076432
0.05258053
0.06160282
0.06668510
0.06780812
0.06484249
0.05717388
0.04449579
0.02753034
0.00807963
