# Supplementary material for: Ultra-low-velocity anomaly inside the Pacific Slab near the 410-km discontinuity
Source: Commun Earth Environ. 2023 May 3;4(1):149. doi: 10.1038/s43247-023-00756-y (PMC10155659; doi:10.1038/s43247-023-00756-y)
Supplement: Supplementary file 2 — Supplementary Software 1 [file 43247_2023_756_MOESM2_ESM.zip › Codes/Example_Swave/data/Wedge_2640_JCAQ.dat]

-0.01496883
-0.01378048
-0.01364741
-0.01527256
-0.01824794
-0.02138460
-0.02387060
-0.02579315
-0.02793140
-0.03129141
-0.03624084
-0.04183489
-0.04657761
-0.04935445
-0.04910627
-0.04511080
-0.03828238
-0.03089638
-0.02469446
-0.01998207
-0.01656766
-0.01467432
-0.01393004
-0.01211239
-0.00672340
0.00227829
0.01255858
0.02180603
0.02925240
0.03534921
0.04061082
0.04473981
0.04685542
0.04667008
0.04512346
0.04349837
0.04212169
0.04018446
0.03671908
0.03208541
0.02856771
0.02823085
0.03028801
0.03247047
0.03457339
0.03842555
0.04451332
0.05135635
0.05910430
0.07070074
0.08738920
0.10536942
0.11934358
0.12794107
0.13341423
0.13735787
0.13925208
0.13842265
0.13510864
0.12952911
0.12136094
0.11054544
0.09768010
0.08332736
0.06831932
0.05503737
0.04633163
0.04250402
0.04114763
0.04029336
0.03952913
0.03764002
0.03191956
0.02094699
0.00609318
-0.01052425
-0.02799185
-0.04574417
-0.06205715
-0.07495048
-0.08461364
-0.09340932
-0.10277887
-0.11142223
-0.11760590
-0.12236778
-0.12844655
-0.13622954
-0.14369690
-0.15045724
-0.15835957
-0.16835798
-0.17970882
-0.19127645
-0.20213038
-0.21206205
-0.22131200
-0.22912246
-0.23398375
-0.23557670
-0.23490599
-0.23217081
-0.22553960
-0.21254172
-0.19186851
-0.16343845
-0.12817676
-0.08875550
-0.04976755
-0.01625386
0.00840663
0.02386467
0.03288643
0.04010607
0.04969607
0.06306023
0.07853181
0.09361860
0.10728262
0.11941208
0.12821038
0.12971933
0.12110349
0.10341299
0.08049227
0.05663882
0.03584657
0.02123611
0.01365289
0.01191340
0.01509822
0.02286732
0.03309771
0.04117786
0.04242718
0.03487233
0.02002245
0.00166069
-0.01582956
-0.02907217
-0.03722769
-0.04165921
-0.04380872
-0.04457706
-0.04536543
-0.04793831
-0.05284856
-0.05837957
-0.06137161
-0.05903409
-0.04965014
-0.03243856
-0.00776145
0.02301682
0.05805426
0.09486841
0.13052913
0.16352091
0.19462145
0.22427363
0.25000000
0.26776490
0.27473625
0.27011448
0.25520811
0.23346368
0.20853344
0.18140579
0.15060513
0.11544407
0.07817655
0.04314938
0.01397770
-0.00910988
-0.02843924
-0.04486118
-0.05648907
-0.06238878
-0.06508488
-0.06792771
-0.07194081
-0.07640163
-0.08084253
-0.08554474
-0.09083492
-0.09625542
-0.10054126
-0.10281493
-0.10347317
-0.10337220
-0.10256077
-0.10031448
-0.09616071
-0.09037305
-0.08355570
-0.07620293
-0.06863992
-0.06121598
-0.05451347
-0.04909824
-0.04513453
-0.04293249
-0.04348337
-0.04688825
-0.05062418
-0.05119227
-0.04709667
-0.03883558
-0.02697810
-0.01188725
0.00540580
0.02322833
0.03973483
0.05303267
0.06154099
0.06482563
0.06354947
0.05796027
0.04768862
0.03406736
0.02093782
0.01201902
0.00839030
0.00863780
0.01069750
0.01311669
0.01490569
0.01566853
0.01613556
0.01710426
