# Supplementary material for: Ultra-low-velocity anomaly inside the Pacific Slab near the 410-km discontinuity
Source: Commun Earth Environ. 2023 May 3;4(1):149. doi: 10.1038/s43247-023-00756-y (PMC10155659; doi:10.1038/s43247-023-00756-y)
Supplement: Supplementary file 2 — Supplementary Software 1 [file 43247_2023_756_MOESM2_ESM.zip › Codes/Example_Swave/data/Wedge_2640_JCTQ.dat]

-0.00988740
-0.01059103
-0.01032792
-0.00809155
-0.00347705
0.00290884
0.01005185
0.01682480
0.02203964
0.02519711
0.02636812
0.02515994
0.02129854
0.01581822
0.01030850
0.00589793
0.00390690
0.00632019
0.01479900
0.02982850
0.05063960
0.07496831
0.09939857
0.12099120
0.13794005
0.14830660
0.14973927
0.14134964
0.12507200
0.10466620
0.08368946
0.06467428
0.04953615
0.03961743
0.03538454
0.03657190
0.04209778
0.04955510
0.05551122
0.05645271
0.04966728
0.03515056
0.01719897
0.00179294
-0.00834408
-0.01468885
-0.01963095
-0.02417483
-0.02822278
-0.03131505
-0.03314558
-0.03421680
-0.03607769
-0.04036031
-0.04710611
-0.05414945
-0.05840669
-0.05812855
-0.05423515
-0.04915603
-0.04448472
-0.04047717
-0.03738734
-0.03603610
-0.03665398
-0.03787422
-0.03771596
-0.03551427
-0.03215298
-0.02827140
-0.02355675
-0.01844051
-0.01480287
-0.01419234
-0.01655729
-0.02070604
-0.02489028
-0.02701718
-0.02524734
-0.01927788
-0.01101306
-0.00300864
0.00366754
0.00930069
0.01398744
0.01727215
0.01927464
0.02145271
0.02546159
0.03131333
0.03742173
0.04255273
0.04681000
0.05030921
0.05196775
0.05052277
0.04610242
0.04009300
0.03408993
0.02947028
0.02730954
0.02802981
0.03098645
0.03454034
0.03703870
0.03812282
0.03892480
0.04084235
0.04419310
0.04791035
0.05036522
0.05040940
0.04746640
0.04105820
0.03100431
0.01789863
0.00324448
-0.01062625
-0.02195111
-0.03181361
-0.04345566
-0.05861698
-0.07623275
-0.09482859
-0.11452859
-0.13648474
-0.16100209
-0.18631347
-0.20935000
-0.22777921
-0.24086772
-0.24848894
-0.25000000
-0.24436690
-0.23124043
-0.21156028
-0.18670806
-0.15750470
-0.12473973
-0.08978824
-0.05403184
-0.01879399
0.01430480
0.04403440
0.06977946
0.09070866
0.10612740
0.11644473
0.12249954
0.12468384
0.12362168
0.12081022
0.11788577
0.11564371
0.11432057
0.11471583
0.11807032
0.12452609
0.13273387
0.14126663
0.14964092
0.15792585
0.16548887
0.17009859
0.16929227
0.16287926
0.15248793
0.13877070
0.12106507
0.09942257
0.07521736
0.05010667
0.02523109
0.00124677
-0.02095661
-0.03989141
-0.05423062
-0.06344156
-0.06740739
-0.06607246
-0.05970512
-0.04889155
-0.03396240
-0.01480821
0.00861019
0.03531466
0.06246514
0.08616639
0.10374326
0.11476160
0.11990017
0.11979309
0.11524456
0.10765270
0.09835426
0.08774650
0.07563848
0.06204576
0.04705625
0.03076935
0.01388096
-0.00236430
-0.01673218
-0.02836785
-0.03716146
-0.04362462
-0.04838475
-0.05257838
-0.05840666
-0.06780112
-0.08039741
-0.09393398
-0.10638650
-0.11653499
-0.12301079
-0.12433048
-0.11991086
-0.11041675
-0.09730370
-0.08222900
-0.06667766
-0.05208257
-0.04012947
-0.03232248
-0.02881801
-0.02797730
-0.02775737
-0.02752944
-0.02791180
-0.02920330
