# Supplementary material for: Ultra-low-velocity anomaly inside the Pacific Slab near the 410-km discontinuity
Source: Commun Earth Environ. 2023 May 3;4(1):149. doi: 10.1038/s43247-023-00756-y (PMC10155659; doi:10.1038/s43247-023-00756-y)
Supplement: Supplementary file 2 — Supplementary Software 1 [file 43247_2023_756_MOESM2_ESM.zip › Codes/Example_Swave/data/Wedge_2640_JYTQ.dat]

-0.04054464
-0.03719527
-0.03474678
-0.03287569
-0.03112736
-0.02983418
-0.02945850
-0.02986017
-0.03061090
-0.03147905
-0.03213901
-0.03186973
-0.03026376
-0.02766958
-0.02422047
-0.01948029
-0.01397860
-0.00973941
-0.00799750
-0.00763362
-0.00694659
-0.00533065
-0.00212930
0.00441746
0.01585798
0.03197217
0.05101968
0.07086570
0.08921816
0.10326087
0.11032433
0.10936737
0.10147987
0.08912393
0.07516871
0.06213152
0.05156680
0.04388591
0.03897269
0.03686570
0.03720324
0.03873237
0.04063802
0.04297715
0.04446995
0.04202300
0.03393048
0.02178393
0.00860749
-0.00336264
-0.01336911
-0.02210033
-0.03039378
-0.03708833
-0.03901570
-0.03392793
-0.02302919
-0.01016138
0.00093350
0.00801811
0.01028582
0.00847383
0.00457729
0.00032837
-0.00386095
-0.00838081
-0.01330259
-0.01753004
-0.01924684
-0.01794593
-0.01545742
-0.01407020
-0.01420747
-0.01464452
-0.01429542
-0.01308449
-0.01153812
-0.01002795
-0.00851360
-0.00701639
-0.00603859
-0.00612014
-0.00683088
-0.00669883
-0.00459913
-0.00042837
0.00555491
0.01241165
0.01813587
0.02145105
0.02315031
0.02468396
0.02649277
0.02809356
0.02892299
0.02862783
0.02696630
0.02421654
0.02153013
0.02019132
0.02091573
0.02405372
0.02940472
0.03574963
0.04146172
0.04537828
0.04685920
0.04581739
0.04281469
0.03850786
0.03327113
0.02769489
0.02278405
0.01903394
0.01557217
0.01082937
0.00381009
-0.00599932
-0.01945920
-0.03747673
-0.05977143
-0.08451406
-0.10978154
-0.13494822
-0.15996601
-0.18422748
-0.20678878
-0.22649976
-0.24152059
-0.24975793
-0.25000000
-0.24203545
-0.22592310
-0.20206005
-0.17184649
-0.13743851
-0.10099856
-0.06472147
-0.03091961
-0.00091975
0.02598092
0.05139537
0.07559900
0.09712872
0.11448719
0.12746034
0.13677374
0.14313266
0.14683989
0.14809461
0.14744947
0.14596678
0.14483267
0.14466866
0.14534637
0.14644358
0.14738878
0.14703935
0.14381157
0.13669980
0.12582799
0.11180651
0.09495899
0.07546127
0.05398128
0.03173624
0.00976088
-0.01161944
-0.03240642
-0.05231119
-0.07060523
-0.08611268
-0.09716450
-0.10191777
-0.09905522
-0.08843111
-0.07122191
-0.04953278
-0.02585560
-0.00223736
0.02076870
0.04396919
0.06807566
0.09280807
0.11719017
0.14003989
0.15993539
0.17493294
0.18307453
0.18353055
0.17676061
0.16360292
0.14476312
0.12110461
0.09398474
0.06496992
0.03502909
0.00422606
-0.02736233
-0.05842882
-0.08652397
-0.10948058
-0.12638020
-0.13700420
-0.14127256
-0.13975294
-0.13358498
-0.12342708
-0.10955663
-0.09307581
-0.07594207
-0.05980602
-0.04572113
-0.03481205
-0.02799424
-0.02476601
-0.02311395
-0.02092614
-0.01723076
-0.01224518
-0.00663063
-0.00074700
0.00520994
0.01051205
0.01421652
0.01598257
0.01557207
0.01198242
0.00422534
-0.00678072
