# Supplementary material for: Ultra-low-velocity anomaly inside the Pacific Slab near the 410-km discontinuity
Source: Commun Earth Environ. 2023 May 3;4(1):149. doi: 10.1038/s43247-023-00756-y (PMC10155659; doi:10.1038/s43247-023-00756-y)
Supplement: Supplementary file 2 — Supplementary Software 1 [file 43247_2023_756_MOESM2_ESM.zip › Codes/Example_Swave/data/Wedge_2640_JZHQ.dat]

-0.00246429
-0.00721114
-0.00908797
-0.00772159
-0.00448484
-0.00025906
0.00474441
0.00955050
0.01252833
0.01291037
0.01098935
0.00723641
0.00230590
-0.00276718
-0.00705023
-0.00992186
-0.01127635
-0.01214640
-0.01414631
-0.01770793
-0.02150230
-0.02378911
-0.02401714
-0.02288849
-0.02080531
-0.01700537
-0.01105178
-0.00414443
0.00210037
0.00715355
0.01149116
0.01586037
0.02018789
0.02290081
0.02249482
0.01971003
0.01698429
0.01623975
0.01774847
0.02039485
0.02293404
0.02501389
0.02652354
0.02672153
0.02487839
0.02133420
0.01752654
0.01493010
0.01400370
0.01448006
0.01625783
0.01928041
0.02316050
0.02740844
0.03134926
0.03402891
0.03491483
0.03441222
0.03338676
0.03235140
0.03134188
0.03052898
0.03054312
0.03225143
0.03661082
0.04389105
0.05237951
0.05947251
0.06456667
0.06899502
0.07319796
0.07610217
0.07743622
0.07884397
0.08227290
0.08839985
0.09659303
0.10509746
0.11134467
0.11352783
0.11191932
0.10793047
0.10243829
0.09530101
0.08601731
0.07488047
0.06318798
0.05194088
0.04079982
0.02859588
0.01479046
0.00031160
-0.01329562
-0.02527500
-0.03575708
-0.04472723
-0.05160725
-0.05633253
-0.06038118
-0.06577027
-0.07351586
-0.08400300
-0.09767846
-0.11427834
-0.13246373
-0.15082103
-0.16864035
-0.18594083
-0.20302463
-0.21954030
-0.23399755
-0.24456333
-0.25000000
-0.24953981
-0.24253665
-0.22881646
-0.20936730
-0.18694183
-0.16570759
-0.14935261
-0.13941881
-0.13552221
-0.13623758
-0.13934594
-0.14194621
-0.14085069
-0.13344249
-0.11915524
-0.10009209
-0.07932738
-0.05885086
-0.03957208
-0.02212243
-0.00670084
0.00720173
0.02041528
0.03358949
0.04697790
0.06064497
0.07472775
0.08892784
0.10195650
0.11232236
0.11935957
0.12285970
0.12231674
0.11736573
0.10887536
0.09887139
0.08925629
0.08109024
0.07454998
0.06897522
0.06346627
0.05745619
0.05061313
0.04284732
0.03439684
0.02529025
0.01511130
0.00417729
-0.00538296
-0.01063970
-0.00992202
-0.00343051
0.00784067
0.02290681
0.04064081
0.05970533
0.07886380
0.09723590
0.11425601
0.12963233
0.14366777
0.15723472
0.17070684
0.18288331
0.19162383
0.19562268
0.19478431
0.18914487
0.17870688
0.16427915
0.14747202
0.12994448
0.11320748
0.09856086
0.08642385
0.07603818
0.06624022
0.05645457
0.04711216
0.03956006
0.03546963
0.03549137
0.03851848
0.04303649
0.04842850
0.05421980
0.05929583
0.06229799
0.06178643
0.05650037
0.04638554
0.03266384
0.01655866
-0.00104152
-0.01857384
-0.03390705
-0.04612305
-0.05651696
-0.06764477
-0.08157270
-0.09863602
-0.11751887
-0.13615220
-0.15215918
-0.16331970
-0.16860704
-0.16823243
-0.16249192
-0.15170488
-0.13709454
-0.12035467
-0.10290576
-0.08656358
-0.07384918
-0.06677435
-0.06561485
-0.06842471
