# Supplementary material for: Ultra-low-velocity anomaly inside the Pacific Slab near the 410-km discontinuity
Source: Commun Earth Environ. 2023 May 3;4(1):149. doi: 10.1038/s43247-023-00756-y (PMC10155659; doi:10.1038/s43247-023-00756-y)
Supplement: Supplementary file 2 — Supplementary Software 1 [file 43247_2023_756_MOESM2_ESM.zip › Codes/Example_Swave/data/Wedge_2640_LHTQ.dat]

0.04801954
0.03261414
0.01860669
0.00660288
-0.00430834
-0.01337806
-0.01736232
-0.01699655
-0.01873291
-0.02688714
-0.03893989
-0.04928074
-0.05440333
-0.05475119
-0.05286642
-0.05006670
-0.04549943
-0.03845716
-0.03052763
-0.02498294
-0.02458290
-0.02996567
-0.03939750
-0.04981015
-0.05904455
-0.06752346
-0.07632388
-0.08453667
-0.09092930
-0.09570897
-0.09855050
-0.09810511
-0.09471639
-0.09096880
-0.08889553
-0.08823617
-0.08713807
-0.08371690
-0.07795164
-0.07168258
-0.06624956
-0.06231830
-0.06111319
-0.06298629
-0.06667082
-0.07148448
-0.07791037
-0.08592848
-0.09455703
-0.10192707
-0.10529046
-0.10291049
-0.09585080
-0.08618521
-0.07488281
-0.06347516
-0.05495846
-0.05069302
-0.04895073
-0.04715862
-0.04349358
-0.03770245
-0.03209869
-0.03002927
-0.03260145
-0.03700086
-0.03763375
-0.03078615
-0.01856068
-0.00577841
0.00552730
0.01624377
0.02759572
0.04032494
0.05432410
0.06826648
0.08109674
0.09304948
0.10347818
0.11031282
0.11383970
0.11703813
0.12019683
0.11958931
0.11247441
0.10003679
0.08576253
0.07312482
0.06384577
0.05711187
0.05156959
0.04805631
0.04846489
0.05286674
0.05984207
0.06791437
0.07582932
0.08331205
0.09084991
0.09788082
0.10256420
0.10313815
0.09891917
0.09096347
0.08168543
0.07314411
0.06582278
0.05865767
0.05000546
0.03977427
0.03066634
0.02596152
0.02656761
0.03095028
0.03704165
0.04340969
0.04876857
0.05193029
0.05276489
0.05144336
0.04697126
0.03808585
0.02388910
0.00204904
-0.03107212
-0.07591494
-0.12627966
-0.17270697
-0.20900990
-0.23370661
-0.24705715
-0.25000000
-0.24427832
-0.23150211
-0.21335543
-0.19235293
-0.17087992
-0.15064612
-0.13424516
-0.12512361
-0.12459852
-0.13086142
-0.14108489
-0.15277602
-0.16411969
-0.17412786
-0.18166329
-0.18482118
-0.18226830
-0.17484952
-0.16518085
-0.15580675
-0.14826242
-0.14334742
-0.14081529
-0.13825624
-0.13175849
-0.11822318
-0.09640166
-0.06687846
-0.03176883
0.00569676
0.04080170
0.06797762
0.08261604
0.08157726
0.06428371
0.03473497
0.00016654
-0.03261290
-0.05871610
-0.07514871
-0.08110886
-0.07734796
-0.06497973
-0.04581472
-0.02327906
-0.00176812
0.01464079
0.02278137
0.02159282
0.01307575
0.00069268
-0.01266431
-0.02452292
-0.03224555
-0.03389036
-0.02927358
-0.01973317
-0.00683200
0.00828578
0.02372497
0.03653180
0.04498673
0.04936507
0.04966699
0.04462101
0.03339092
0.01715829
-0.00127169
-0.01900046
-0.03376488
-0.04358071
-0.04714989
-0.04417503
-0.03373438
-0.01439726
0.01280582
0.04452513
0.07850663
0.11426083
0.15098472
0.18660986
0.21813813
0.24232818
0.25731581
0.26370036
0.26309274
0.25650130
0.24481308
0.22930085
0.21078411
0.18947000
0.16634487
0.14356240
0.12270436
0.10377579
0.08671926
0.07243948
0.06106927
