# Supplementary material for: Ultra-low-velocity anomaly inside the Pacific Slab near the 410-km discontinuity
Source: Commun Earth Environ. 2023 May 3;4(1):149. doi: 10.1038/s43247-023-00756-y (PMC10155659; doi:10.1038/s43247-023-00756-y)
Supplement: Supplementary file 2 — Supplementary Software 1 [file 43247_2023_756_MOESM2_ESM.zip › Codes/Example_Swave/data/Wedge_2640_LYNQ.dat]

0.13617445
0.13055090
0.12537322
0.11865294
0.10926643
0.09933850
0.09230237
0.08908281
0.08673682
0.08152340
0.07243686
0.06061385
0.04718778
0.03367053
0.02262797
0.01528736
0.00969863
0.00327950
-0.00430678
-0.01220085
-0.02102437
-0.03269558
-0.04725767
-0.06171155
-0.07350294
-0.08334689
-0.09259614
-0.10041539
-0.10594092
-0.10990857
-0.11189761
-0.10989759
-0.10450611
-0.09940573
-0.09630556
-0.09321376
-0.08852930
-0.08347764
-0.07971004
-0.07734940
-0.07598335
-0.07482673
-0.07156057
-0.06358569
-0.05112026
-0.03795190
-0.02883407
-0.02626427
-0.02970193
-0.03735295
-0.04737511
-0.05743922
-0.06521235
-0.06956507
-0.06995407
-0.06543683
-0.05580861
-0.04307290
-0.03108659
-0.02383792
-0.02294242
-0.02598327
-0.02883910
-0.03039153
-0.03266869
-0.03601102
-0.03698239
-0.03190465
-0.02101392
-0.00779775
0.00551569
0.01970758
0.03541538
0.05054824
0.06164552
0.06638636
0.06497370
0.05979571
0.05333588
0.04691002
0.04136088
0.03742383
0.03515361
0.03429080
0.03491570
0.03656045
0.03790250
0.03840481
0.03910486
0.04114324
0.04423538
0.04705093
0.04863070
0.04918336
0.04990907
0.05199579
0.05543515
0.05904711
0.06161782
0.06298020
0.06410523
0.06573358
0.06765138
0.06944879
0.07019276
0.06769349
0.05980856
0.04652805
0.03001070
0.01250315
-0.00458844
-0.02015795
-0.03369802
-0.04505884
-0.05332588
-0.05735599
-0.05759915
-0.05690981
-0.05894735
-0.06533633
-0.07511075
-0.08655451
-0.09851523
-0.11097707
-0.12518285
-0.14253844
-0.16328564
-0.18607597
-0.20845899
-0.22786142
-0.24211501
-0.24964368
-0.25000000
-0.24404154
-0.23344714
-0.22028945
-0.20658891
-0.19396991
-0.18324658
-0.17389662
-0.16499764
-0.15647310
-0.14872342
-0.14265719
-0.14025452
-0.14321179
-0.15107768
-0.16159023
-0.17230840
-0.18152579
-0.18818341
-0.19157338
-0.19131645
-0.18746618
-0.18042960
-0.17035141
-0.15690723
-0.14086961
-0.12521227
-0.11312613
-0.10554280
-0.10123543
-0.09809236
-0.09372243
-0.08598801
-0.07376595
-0.05694056
-0.03558947
-0.00981050
0.01969261
0.05205001
0.08724179
0.12567161
0.16711548
0.21049814
0.25400632
0.29511346
0.33099216
0.35923295
0.37792369
0.38552717
0.38115611
0.36456713
0.33640212
0.29860541
0.25369206
0.20370520
0.15053360
0.09655784
0.04349056
-0.00914810
-0.06287071
-0.11729570
-0.16903023
-0.21392780
-0.25011243
-0.27750866
-0.29477937
-0.29852796
-0.28539760
-0.25479713
-0.21019163
-0.15703690
-0.09975082
-0.04135110
0.01542429
0.06741311
0.11143945
0.14603012
0.17192014
0.19033636
0.20218145
0.20862615
0.21060394
0.20809332
0.20095276
0.18940857
0.17343254
0.15308698
0.12956934
0.10492260
0.08070688
0.05779249
0.03755982
0.02229994
0.01394172
0.01283033
0.01795676
0.02775634
0.04033965
