# Supplementary material for: Ultra-low-velocity anomaly inside the Pacific Slab near the 410-km discontinuity
Source: Commun Earth Environ. 2023 May 3;4(1):149. doi: 10.1038/s43247-023-00756-y (PMC10155659; doi:10.1038/s43247-023-00756-y)
Supplement: Supplementary file 2 — Supplementary Software 1 [file 43247_2023_756_MOESM2_ESM.zip › Codes/Example_Swave/data/Wedge_2640_MQIQ.dat]

0.01780998
0.02083024
0.02103784
0.01823715
0.01355371
0.00778910
0.00155697
-0.00479035
-0.01147202
-0.01904180
-0.02774001
-0.03684538
-0.04498391
-0.05119018
-0.05459553
-0.05307665
-0.04433019
-0.02901719
-0.01136645
0.00366607
0.01318859
0.01705546
0.01665499
0.01301529
0.00639588
-0.00236345
-0.01126006
-0.01837534
-0.02314200
-0.02617029
-0.02843720
-0.03098898
-0.03459510
-0.03887488
-0.04226488
-0.04359417
-0.04322530
-0.04198536
-0.03988170
-0.03699324
-0.03489332
-0.03587350
-0.04088115
-0.04884201
-0.05739260
-0.06383018
-0.06631341
-0.06453870
-0.05906508
-0.05083109
-0.04183647
-0.03525596
-0.03364224
-0.03662407
-0.04068851
-0.04168031
-0.03778571
-0.03043131
-0.02275819
-0.01735215
-0.01510412
-0.01588692
-0.01962364
-0.02574987
-0.03221380
-0.03626263
-0.03599837
-0.03102706
-0.02235107
-0.01184551
-0.00156588
0.00687973
0.01289957
0.01704352
0.02035220
0.02375504
0.02808814
0.03396452
0.04148870
0.05029164
0.05940124
0.06723596
0.07253196
0.07529034
0.07634573
0.07613875
0.07439415
0.07092385
0.06630264
0.06158117
0.05730087
0.05309383
0.04850056
0.04376712
0.03996588
0.03867584
0.04094474
0.04639132
0.05361809
0.06096882
0.06647446
0.06783109
0.06358563
0.05459024
0.04342609
0.03221316
0.02223666
0.01562663
0.01518580
0.02176922
0.03324455
0.04618546
0.05745838
0.06492118
0.06787349
0.06644528
0.06035921
0.04865659
0.03058606
0.00662904
-0.02172891
-0.05290656
-0.08491274
-0.11486015
-0.14015511
-0.15975798
-0.17358466
-0.18137420
-0.18303356
-0.17972092
-0.17365344
-0.16697339
-0.16130560
-0.15775214
-0.15668354
-0.15794350
-0.16116933
-0.16513756
-0.16723851
-0.16491309
-0.15756416
-0.14656598
-0.13390577
-0.12087146
-0.10771681
-0.09448709
-0.08140875
-0.06817834
-0.05368219
-0.03642558
-0.01491047
0.01182858
0.04387231
0.08062487
0.12067400
0.16116463
0.19790759
0.22670685
0.24463219
0.25000000
0.24192793
0.22077930
0.18880183
0.14975707
0.10797366
0.06765056
0.03226804
0.00399103
-0.01661948
-0.03056771
-0.04006849
-0.04780039
-0.05608720
-0.06626703
-0.07844580
-0.09207216
-0.10664886
-0.12124577
-0.13377092
-0.14188279
-0.14445755
-0.14154259
-0.13355933
-0.12119211
-0.10551337
-0.08778509
-0.06922004
-0.05078310
-0.03279817
-0.01469478
0.00420638
0.02328152
0.04068419
0.05515502
0.06690290
0.07675291
0.08544543
0.09371138
0.10238216
0.11226533
0.12386313
0.13679650
0.14904241
0.15708906
0.15771714
0.14983125
0.13437852
0.11312883
0.08826166
0.06258712
0.03918822
0.02051506
0.00777686
0.00114194
0.00016983
0.00346467
0.00826314
0.01157104
0.01197380
0.00977034
0.00565239
-0.00009527
-0.00748568
-0.01619946
-0.02469745
-0.03045825
-0.03170093
-0.02835075
-0.02134760
-0.01211171
