# Supplementary material for: Ultra-low-velocity anomaly inside the Pacific Slab near the 410-km discontinuity
Source: Commun Earth Environ. 2023 May 3;4(1):149. doi: 10.1038/s43247-023-00756-y (PMC10155659; doi:10.1038/s43247-023-00756-y)
Supplement: Supplementary file 2 — Supplementary Software 1 [file 43247_2023_756_MOESM2_ESM.zip › Codes/Example_Swave/data/Wedge_2640_QYUQ.dat]

-0.05716572
-0.10047942
-0.14655767
-0.18867102
-0.21588918
-0.22095074
-0.20134106
-0.15984897
-0.10644326
-0.05466582
-0.01303515
0.01870141
0.04395255
0.06171878
0.06652792
0.05542718
0.03318706
0.00973743
-0.00746132
-0.01719290
-0.02058147
-0.01822335
-0.01278149
-0.00822603
-0.00464363
0.00156390
0.01203593
0.02401467
0.03304902
0.03664825
0.03537558
0.03064567
0.02305724
0.01404741
0.00656546
0.00246247
0.00134028
0.00218249
0.00429090
0.00711699
0.01034470
0.01468530
0.02241806
0.03470701
0.04750116
0.05305129
0.04658786
0.02981729
0.00863140
-0.01045698
-0.02310941
-0.02918146
-0.03133222
-0.03098687
-0.02740004
-0.02046421
-0.01203432
-0.00391651
0.00382419
0.01197895
0.02097378
0.03060901
0.04030714
0.04997165
0.05978050
0.06871324
0.07513644
0.07876184
0.08033420
0.08016256
0.07812759
0.07436120
0.06906316
0.06183141
0.05220741
0.04120778
0.03094540
0.02262589
0.01632818
0.01198706
0.00924571
0.00754391
0.00712117
0.00896416
0.01418208
0.02409840
0.03931492
0.05760797
0.07435208
0.08622098
0.09337765
0.09714460
0.09702181
0.09192439
0.08350617
0.07577959
0.07147780
0.07094787
0.07395247
0.07937201
0.08380688
0.08392086
0.07969798
0.07355369
0.06763166
0.06282440
0.05879048
0.05445144
0.04960517
0.04604915
0.04610825
0.04996672
0.05554017
0.06140330
0.06786059
0.07406975
0.07697562
0.07432199
0.06605835
0.05248183
0.03318763
0.00799436
-0.02164398
-0.05199247
-0.07862600
-0.09931202
-0.11489373
-0.12807597
-0.14209054
-0.15893846
-0.17805309
-0.19748858
-0.21562188
-0.23084031
-0.24117067
-0.24576487
-0.24585003
-0.24286736
-0.23668678
-0.22655330
-0.21235559
-0.19480904
-0.17546189
-0.15557159
-0.13447923
-0.11055003
-0.08379430
-0.05613645
-0.02938784
-0.00435381
0.01868162
0.04008952
0.06120294
0.08354601
0.10761907
0.13252617
0.15664217
0.17840693
0.19679075
0.21150014
0.22264479
0.23026227
0.23416364
0.23360509
0.22721952
0.21368035
0.19187038
0.16110582
0.12255382
0.07899058
0.03227079
-0.01670292
-0.06543327
-0.11010378
-0.14830534
-0.17958327
-0.20436302
-0.22349712
-0.23763297
-0.24660682
-0.25000000
-0.24816865
-0.24236167
-0.23347011
-0.22100835
-0.20410328
-0.18317145
-0.15997727
-0.13633415
-0.11316684
-0.09053087
-0.06812593
-0.04610004
-0.02578226
-0.00912943
0.00307971
0.01192894
0.01928421
0.02710283
0.03736001
0.05138569
0.06927515
0.08997627
0.11133778
0.13007032
0.14290958
0.14932962
0.15274086
0.15776254
0.16670994
0.17864910
0.19035512
0.19802766
0.19859515
0.18975732
0.17016774
0.14020347
0.10181042
0.05798016
0.01296840
-0.02838194
-0.06236293
-0.08669467
-0.10005244
-0.10270340
-0.09649108
-0.08324444
-0.06385638
-0.03890459
-0.01001430
