# Supplementary material for: Ultra-low-velocity anomaly inside the Pacific Slab near the 410-km discontinuity
Source: Commun Earth Environ. 2023 May 3;4(1):149. doi: 10.1038/s43247-023-00756-y (PMC10155659; doi:10.1038/s43247-023-00756-y)
Supplement: Supplementary file 2 — Supplementary Software 1 [file 43247_2023_756_MOESM2_ESM.zip › Codes/Example_Swave/data/Wedge_2640_SHSQ.dat]

0.00073234
-0.00175279
-0.00251179
-0.00154186
-0.00032763
-0.00006755
-0.00079558
-0.00194467
-0.00292141
-0.00350435
-0.00370393
-0.00307112
-0.00138508
0.00013441
0.00011995
-0.00131739
-0.00406065
-0.00962905
-0.01949375
-0.03251226
-0.04516035
-0.05402959
-0.05723843
-0.05380600
-0.04347467
-0.02740891
-0.00808805
0.01138607
0.02818083
0.04042637
0.04713372
0.04867502
0.04723004
0.04492557
0.04195485
0.03743580
0.03107816
0.02395869
0.01814429
0.01475558
0.01304251
0.01227246
0.01273529
0.01396740
0.01383131
0.01051810
0.00476452
-0.00083095
-0.00439311
-0.00575636
-0.00541823
-0.00354229
0.00012840
0.00572636
0.01289931
0.02097823
0.02933192
0.03790635
0.04741723
0.05847994
0.07050605
0.08166410
0.08985548
0.09416156
0.09580649
0.09704370
0.09913806
0.10231760
0.10696617
0.11385018
0.12287279
0.13151914
0.13603367
0.13490959
0.12991567
0.12371989
0.11742544
0.11029763
0.10132313
0.09089730
0.08117126
0.07405023
0.06851491
0.06126120
0.05048529
0.03788741
0.02646852
0.01700635
0.00751941
-0.00370596
-0.01585451
-0.02714058
-0.03756570
-0.04909877
-0.06331875
-0.07972349
-0.09645781
-0.11178877
-0.12480758
-0.13534076
-0.14363174
-0.15070309
-0.15836793
-0.16767434
-0.17835500
-0.19028868
-0.20342372
-0.21617809
-0.22629954
-0.23370147
-0.24035092
-0.24659279
-0.25000000
-0.24852916
-0.24203595
-0.23053507
-0.21345597
-0.19075237
-0.16380896
-0.13537083
-0.10866944
-0.08646377
-0.07013318
-0.05896794
-0.05096468
-0.04472775
-0.04014420
-0.03719014
-0.03450049
-0.02968259
-0.02141232
-0.01025437
0.00301190
0.01806610
0.03378058
0.04859581
0.06230744
0.07521643
0.08586727
0.09181498
0.09214296
0.08817834
0.08258964
0.07780556
0.07442875
0.07162343
0.06928258
0.06838652
0.06867658
0.06776805
0.06352276
0.05566935
0.04445861
0.02965794
0.01146559
-0.00924923
-0.03178880
-0.05527297
-0.07753207
-0.09574021
-0.10828134
-0.11459682
-0.11291110
-0.09991570
-0.07353051
-0.03496421
0.01206097
0.06305360
0.11340329
0.15853307
0.19483011
0.22033201
0.23422609
0.23624057
0.22674028
0.20734538
0.18109817
0.15123949
0.11979946
0.08806549
0.05804115
0.03201312
0.01120845
-0.00347535
-0.01079806
-0.01068724
-0.00503056
0.00341327
0.01231079
0.02060741
0.02866694
0.03748804
0.04719446
0.05618741
0.06240017
0.06489720
0.06390796
0.06021069
0.05428646
0.04558497
0.03344643
0.01876896
0.00369458
-0.01059811
-0.02484344
-0.03971613
-0.05386146
-0.06491947
-0.07171546
-0.07443354
-0.07328113
-0.06827353
-0.05996528
-0.04922629
-0.03695928
-0.02480521
-0.01513412
-0.00991239
-0.00968300
-0.01298537
-0.01700821
-0.01967853
-0.02101835
-0.02218556
-0.02356230
-0.02434408
-0.02371864
-0.02144475
-0.01747049
-0.01218045
