# Supplementary material for: Ultra-low-velocity anomaly inside the Pacific Slab near the 410-km discontinuity
Source: Commun Earth Environ. 2023 May 3;4(1):149. doi: 10.1038/s43247-023-00756-y (PMC10155659; doi:10.1038/s43247-023-00756-y)
Supplement: Supplementary file 2 — Supplementary Software 1 [file 43247_2023_756_MOESM2_ESM.zip › Codes/Example_Swave/data/Wedge_2640_SNYQ.dat]

0.02442148
0.02024668
0.01527644
0.00732659
-0.00521593
-0.01973969
-0.02991821
-0.03201709
-0.02902743
-0.02637530
-0.02600703
-0.02688666
-0.02749895
-0.02576864
-0.02070262
-0.01461591
-0.00980788
-0.00486907
0.00209493
0.00919404
0.01252185
0.01026110
0.00335411
-0.00639203
-0.01749595
-0.02903004
-0.04049522
-0.05116097
-0.05988731
-0.06609565
-0.07023817
-0.07313307
-0.07561073
-0.07817857
-0.07967471
-0.07753019
-0.07171898
-0.06678243
-0.06628139
-0.06663764
-0.06136765
-0.05056160
-0.04046894
-0.03452303
-0.03040239
-0.02536620
-0.02010435
-0.01730061
-0.01898966
-0.02507439
-0.03331153
-0.04133239
-0.04765066
-0.05019144
-0.04701978
-0.03917916
-0.02987365
-0.02110013
-0.01330252
-0.00722700
-0.00372929
-0.00227165
-0.00170943
-0.00209202
-0.00395479
-0.00682341
-0.00916131
-0.00841977
-0.00204372
0.00971468
0.02336285
0.03553655
0.04540290
0.05425374
0.06389551
0.07460352
0.08481727
0.09300784
0.09833497
0.09978343
0.09629210
0.08782541
0.07619462
0.06482366
0.05679753
0.05322717
0.05436899
0.06072451
0.07134446
0.08293793
0.09178831
0.09531302
0.09290604
0.08666797
0.08017069
0.07594030
0.07431677
0.07455515
0.07645714
0.08002253
0.08385598
0.08534937
0.08303140
0.07798041
0.07217089
0.06660887
0.06183231
0.05833495
0.05588974
0.05383785
0.05177899
0.04908278
0.04472439
0.03870280
0.03241916
0.02665262
0.02061374
0.01305461
0.00217395
-0.01496161
-0.04026029
-0.07187262
-0.10508718
-0.13526384
-0.15889909
-0.17391322
-0.18117418
-0.18443995
-0.18673297
-0.18757778
-0.18544259
-0.18148528
-0.17819424
-0.17562836
-0.17200204
-0.16657478
-0.15991771
-0.15370543
-0.15128018
-0.15522125
-0.16400354
-0.17379238
-0.18252127
-0.19001731
-0.19629508
-0.20180472
-0.20771741
-0.21505124
-0.22427070
-0.23502023
-0.24501847
-0.25000000
-0.24613693
-0.23244241
-0.21080347
-0.18415698
-0.15503951
-0.12630545
-0.10154870
-0.08274260
-0.06910961
-0.06030032
-0.05867182
-0.06638935
-0.08188374
-0.10036252
-0.11639289
-0.12568297
-0.12560779
-0.11491304
-0.09401859
-0.06536805
-0.03176214
0.00513187
0.04353391
0.08013137
0.11131493
0.13575416
0.15461854
0.16894973
0.17830029
0.18225891
0.18213739
0.18094996
0.18169724
0.18525298
0.18965692
0.19062927
0.18269150
0.16138882
0.12514160
0.07471148
0.01215844
-0.05826766
-0.12930022
-0.19246837
-0.24114058
-0.27223658
-0.28547937
-0.28104448
-0.25869863
-0.21943758
-0.16658265
-0.10480469
-0.03903688
0.02559553
0.08444635
0.13519418
0.17812564
0.21425297
0.24431903
0.26919166
0.28976084
0.30611517
0.31701763
0.32052615
0.31554814
0.30277530
0.28386416
0.25993158
0.23127126
0.19881045
0.16553554
0.13526612
0.10980865
0.08847529
0.07070578
0.05877090
0.05649322
0.06321648
