# Supplementary material for: Ultra-low-velocity anomaly inside the Pacific Slab near the 410-km discontinuity
Source: Commun Earth Environ. 2023 May 3;4(1):149. doi: 10.1038/s43247-023-00756-y (PMC10155659; doi:10.1038/s43247-023-00756-y)
Supplement: Supplementary file 2 — Supplementary Software 1 [file 43247_2023_756_MOESM2_ESM.zip › Codes/Example_Swave/data/Wedge_2640_THTQ.dat]

0.00634082
0.00747810
0.00851674
0.00885763
0.00795194
0.00547689
0.00140444
-0.00249783
-0.00198163
0.00694975
0.02502363
0.04961705
0.07628381
0.10032736
0.11803551
0.12717538
0.12723932
0.11968036
0.10733225
0.09320021
0.07960138
0.06807651
0.05995724
0.05671347
0.05944540
0.06805393
0.08062260
0.09344377
0.10250459
0.10580248
0.10390670
0.09811333
0.08891781
0.07650239
0.06162996
0.04540903
0.02897548
0.01380829
0.00118282
-0.00906420
-0.01798237
-0.02566743
-0.03118730
-0.03417767
-0.03556400
-0.03679370
-0.03874837
-0.04138919
-0.04432810
-0.04738915
-0.05037056
-0.05283516
-0.05479448
-0.05719353
-0.06091851
-0.06538551
-0.06895812
-0.07091177
-0.07184829
-0.07203772
-0.07087086
-0.06815241
-0.06465369
-0.06113889
-0.05755635
-0.05336287
-0.04810806
-0.04163395
-0.03430169
-0.02687988
-0.01981081
-0.01315760
-0.00743961
-0.00356003
-0.00175779
-0.00161554
-0.00300908
-0.00596296
-0.00959200
-0.01197294
-0.01125117
-0.00697059
-0.00059767
0.00569390
0.01106733
0.01616714
0.02150754
0.02676058
0.03084477
0.03215128
0.03015325
0.02668860
0.02412640
0.02282798
0.02143612
0.01899506
0.01610650
0.01423320
0.01424192
0.01597111
0.01899323
0.02291589
0.02702315
0.03050011
0.03330391
0.03661770
0.04186754
0.04910263
0.05694913
0.06412559
0.07039979
0.07598531
0.08040459
0.08250094
0.08148012
0.07726378
0.07003486
0.06007886
0.04787568
0.03419667
0.02017146
0.00678969
-0.00583061
-0.01846386
-0.03220849
-0.04787358
-0.06572045
-0.08586608
-0.10855110
-0.13345705
-0.15933142
-0.18472005
-0.20828599
-0.22831723
-0.24278148
-0.25000000
-0.24899046
-0.23981325
-0.22433159
-0.20555695
-0.18516617
-0.16270851
-0.13758074
-0.11022384
-0.08144894
-0.05213095
-0.02306841
0.00583421
0.03509589
0.06397559
0.09070311
0.11430737
0.13489136
0.15247920
0.16675310
0.17766087
0.18539392
0.18985171
0.19070764
0.18785780
0.18148323
0.17215829
0.16136429
0.15141509
0.14415590
0.13971261
0.13666846
0.13275331
0.12498608
0.11066839
0.08944789
0.06350684
0.03515737
0.00518150
-0.02611959
-0.05742819
-0.08670711
-0.11188388
-0.13070861
-0.14121844
-0.14265750
-0.13539599
-0.12053233
-0.09971807
-0.07472003
-0.04717305
-0.01856815
0.01006171
0.03814330
0.06482893
0.08871200
0.10860920
0.12396586
0.13413855
0.13817917
0.13584232
0.12803212
0.11602765
0.10113777
0.08496933
0.06888802
0.05311500
0.03673879
0.01856727
-0.00180886
-0.02362905
-0.04557003
-0.06617163
-0.08356003
-0.09569733
-0.10162207
-0.10211870
-0.09865515
-0.09192655
-0.08206573
-0.07022055
-0.05903227
-0.05095460
-0.04660993
-0.04511751
-0.04531127
-0.04644500
-0.04827071
-0.05047288
-0.05192566
-0.05089633
-0.04612358
-0.03756125
-0.02632871
-0.01397515
