# Supplementary material for: Ultra-low-velocity anomaly inside the Pacific Slab near the 410-km discontinuity
Source: Commun Earth Environ. 2023 May 3;4(1):149. doi: 10.1038/s43247-023-00756-y (PMC10155659; doi:10.1038/s43247-023-00756-y)
Supplement: Supplementary file 2 — Supplementary Software 1 [file 43247_2023_756_MOESM2_ESM.zip › Codes/Example_Swave/data/Wedge_2640_TILQ.dat]

0.03809611
0.02749134
0.01535890
0.00490951
0.00182366
0.00799384
0.01849370
0.02572972
0.02634787
0.02228049
0.01688178
0.01203840
0.00699723
-0.00042885
-0.00996441
-0.01729154
-0.01828945
-0.01418828
-0.01057993
-0.01145353
-0.01598280
-0.02078638
-0.02329401
-0.02314403
-0.02177398
-0.02062081
-0.01965581
-0.01847564
-0.01818651
-0.02067836
-0.02643922
-0.03382722
-0.04009035
-0.04350205
-0.04480423
-0.04605057
-0.04862534
-0.05274885
-0.05820421
-0.06476882
-0.07129687
-0.07550943
-0.07577341
-0.07221507
-0.06620574
-0.05966846
-0.05483793
-0.05369398
-0.05651780
-0.06141385
-0.06599525
-0.06920853
-0.07079967
-0.06975926
-0.06535967
-0.05880295
-0.05181849
-0.04499073
-0.03822196
-0.03118747
-0.02318018
-0.01373182
-0.00333230
0.00672236
0.01472489
0.01996543
0.02431544
0.03007985
0.03672545
0.04230289
0.04618921
0.04836123
0.04809778
0.04482567
0.03949590
0.03459475
0.03252793
0.03359992
0.03555962
0.03587800
0.03469071
0.03442737
0.03661409
0.04067025
0.04570705
0.05156109
0.05795588
0.06396591
0.06822392
0.06942169
0.06738467
0.06369714
0.06042549
0.05844698
0.05797926
0.06017395
0.06668565
0.07721950
0.08852473
0.09734504
0.10398337
0.11081811
0.11746958
0.12002377
0.11566684
0.10601321
0.09463648
0.08352465
0.07428100
0.07018113
0.07349026
0.08205506
0.09090063
0.09639209
0.09703288
0.09104633
0.07642967
0.05395923
0.02708959
-0.00220160
-0.03520024
-0.07321225
-0.11458087
-0.15577819
-0.19333862
-0.22369436
-0.24318103
-0.25000000
-0.24577469
-0.23446261
-0.21997406
-0.20505566
-0.19164484
-0.18119522
-0.17465229
-0.17250915
-0.17460342
-0.18010514
-0.18827435
-0.19876617
-0.21103074
-0.22378642
-0.23514699
-0.24311185
-0.24548995
-0.24034108
-0.22814054
-0.21271771
-0.19833688
-0.18573260
-0.17196333
-0.15399861
-0.13106018
-0.10368566
-0.07251224
-0.03878480
-0.00512897
0.02516246
0.04959386
0.06649626
0.07409074
0.07107154
0.05832160
0.03921054
0.01745898
-0.00519051
-0.02832021
-0.05075292
-0.07056322
-0.08594215
-0.09519349
-0.09736317
-0.09297146
-0.08317901
-0.06900146
-0.05135431
-0.03042954
-0.00553921
0.02289173
0.05114117
0.07272715
0.08173952
0.07564298
0.05549568
0.02533895
-0.00878672
-0.04069778
-0.06456119
-0.07435595
-0.06625947
-0.04215352
-0.00846445
0.02803510
0.06178760
0.08780528
0.10263480
0.10655929
0.10349201
0.09832739
0.09507363
0.09683675
0.10581372
0.12240504
0.14453684
0.16836265
0.18964359
0.20451792
0.21038353
0.20756869
0.19952292
0.19020552
0.18171159
0.17418119
0.16638483
0.15690309
0.14617114
0.13643859
0.12916405
0.12354947
0.11787393
0.11157228
0.10516977
0.09835987
0.08978355
0.07886591
0.06616859
0.05203915
0.03636968
0.01940692
0.00205978
