# Supplementary material for: Ultra-low-velocity anomaly inside the Pacific Slab near the 410-km discontinuity
Source: Commun Earth Environ. 2023 May 3;4(1):149. doi: 10.1038/s43247-023-00756-y (PMC10155659; doi:10.1038/s43247-023-00756-y)
Supplement: Supplementary file 2 — Supplementary Software 1 [file 43247_2023_756_MOESM2_ESM.zip › Codes/Example_Swave/data/Wedge_2640_YNBQ.dat]

0.00847523
0.00690607
0.00554774
0.00501615
0.00579982
0.00790841
0.01096564
0.01406720
0.01592528
0.01560029
0.01263407
0.00668305
-0.00153776
-0.00911738
-0.01227885
-0.00908626
-0.00040123
0.01149920
0.02419640
0.03499428
0.04124821
0.04171167
0.03703117
0.02911597
0.02010471
0.01101583
0.00121393
-0.01036257
-0.02356804
-0.03688154
-0.04886445
-0.05907361
-0.06708940
-0.07197494
-0.07330585
-0.07185628
-0.06907192
-0.06593004
-0.06259933
-0.05915098
-0.05573652
-0.05258949
-0.05036142
-0.04951816
-0.04965949
-0.04983893
-0.04867957
-0.04465253
-0.03752588
-0.02912615
-0.02177843
-0.01639971
-0.01265448
-0.01030092
-0.00947209
-0.00967466
-0.00936643
-0.00696468
-0.00204336
0.00447439
0.01151322
0.01898289
0.02722844
0.03657706
0.04763682
0.06026612
0.07237741
0.08099253
0.08448279
0.08358184
0.08016782
0.07517345
0.06860774
0.06159956
0.05647025
0.05426325
0.05392031
0.05441808
0.05622199
0.05978148
0.06396763
0.06688295
0.06703520
0.06393019
0.05879501
0.05414863
0.05200789
0.05257706
0.05449990
0.05650336
0.05849667
0.06047217
0.06129730
0.05966463
0.05555360
0.04999034
0.04357115
0.03596078
0.02705491
0.01727218
0.00606257
-0.00798976
-0.02462739
-0.04119665
-0.05508517
-0.06563415
-0.07388695
-0.08176725
-0.09141791
-0.10424388
-0.11984833
-0.13648284
-0.15318296
-0.17050781
-0.18871047
-0.20585671
-0.21800126
-0.22148205
-0.21503986
-0.19927972
-0.17479601
-0.14202017
-0.10242357
-0.05849273
-0.01252727
0.03364725
0.07811189
0.11901439
0.15508357
0.18544680
0.20952502
0.22764592
0.24087733
0.24910639
0.25000000
0.24125509
0.22317550
0.19805606
0.16830902
0.13618730
0.10403018
0.07336263
0.04397722
0.01431662
-0.01739678
-0.05151939
-0.08578746
-0.11695242
-0.14381554
-0.16717663
-0.18710097
-0.20223548
-0.21160211
-0.21543005
-0.21491190
-0.21169134
-0.20661273
-0.19964148
-0.19137373
-0.18330019
-0.17649705
-0.17088691
-0.16586745
-0.16098496
-0.15541852
-0.14752028
-0.13598670
-0.12094832
-0.10301681
-0.08224620
-0.05905286
-0.03541253
-0.01388059
0.00462794
0.02110521
0.03667305
0.05173322
0.06661557
0.08150838
0.09560896
0.10751550
0.11622875
0.12110328
0.12174997
0.11847648
0.11174453
0.10111432
0.08597184
0.06705625
0.04617526
0.02499625
0.00486922
-0.01287246
-0.02686141
-0.03557242
-0.03755955
-0.03215747
-0.01961509
-0.00080410
0.02250075
0.04732881
0.07047433
0.09001754
0.10572354
0.11841160
0.12919242
0.13846189
0.14490172
0.14606411
0.14039923
0.12801308
0.10971583
0.08662122
0.06089617
0.03616642
0.01640425
0.00436777
0.00106995
0.00579203
0.01637573
0.02965391
0.04140487
0.04740191
0.04606657
0.03917309
0.02931991
0.01786687
0.00569778
-0.00574774
-0.01576401
