# Supplementary material for: Ultra-low-velocity anomaly inside the Pacific Slab near the 410-km discontinuity
Source: Commun Earth Environ. 2023 May 3;4(1):149. doi: 10.1038/s43247-023-00756-y (PMC10155659; doi:10.1038/s43247-023-00756-y)
Supplement: Supplementary file 2 — Supplementary Software 1 [file 43247_2023_756_MOESM2_ESM.zip › Codes/Example_Swave/FastTrip2D_2009283_264.py]

import os
import numpy as np
from scipy import interpolate
from scipy import signal
from mpi4py import MPI
import struct
import sys
import obspy
import argparse
from decimal import Decimal


if sys.byteorder =='little':
    h = '<'
else:
    h = '>'


def iasp91_fun(Depth):
    
    RADIUS = 6371
    X = (RADIUS-Depth)/RADIUS
    if (Depth<=20):
        vp=5.8
        vs=3.36
        rou=2.6
    else:
        if (Depth<=35):
            vp=6.5
            vs=3.75
            rou=2.9
        else:
            if (Depth<=120):
                vp=8.78541 -0.74953*X;
                vs=6.706231 -2.248585*X;
                rou=2.6910 +0.6924*X;
            else:
                if (Depth<=210):
                    vp=25.41389-17.69722*X;
                    vs=5.7502-1.2742*X;
                    rou=2.6910 +0.6924*X;
                else:
                    if (Depth<=410):
                        vp=30.78765 - 23.25415*X;
                        vs=15.24213-11.08552*X;
                        rou=7.1089 -3.8045*X;
                    else:
                        if( Depth<=600):
                            vp=29.38896 - 21.40656*X;
                            vs=17.70732-13.50652*X;
                            rou=11.2494 -8.0298*X;
                        else:
                            if (Depth<=660):
                                vp=29.38896 - 21.40656*X;
                                vs=17.70732-13.50652*X;
                                rou=5.3197 -1.4836*X;
                            else: 
                                if (Depth<=760):
                                    vp=25.96984 - 16.93412*X
                                    vs=20.7689 -16.53147*X
                                    rou=7.9565 -6.4761*X+5.5283*X*X-3.0807*X*X*X
                                else: 
                                    if (Depth<=2740):
                                        vp = 25.1486- 41.1538*X + 51.9932*X*X - 26.6083*X*X*X
                                        vs = 12.9303- 21.2590*X + 27.8988*X*X - 14.1080*X*X*X
                                        rou=7.9565 -6.4761*X+5.5283*X*X-3.0807*X*X*X
                                    else:
                                        if (Depth<=2889):
                                            vp = 14.4947-1.47089*X
                                            vs = 8.16616-1.58206*X
                                            rou=7.9565 -6.4761*X+5.5283*X*X-3.0807*X*X*X
                                        else:
                                            if (Depth<=5150):
                                                vp =10.03904+3.75665*X-13.67046*X*X
                                                vs =0
                                                rou=12.5815 -1.2638*X-3.6426*X*X-5.5281*X*X*X
                                            else: 
                                                vp = 11.24094-4.09689*X*X
                                                vs = 3.56454-3.45241*X*X
                                                rou=13.0885-8.8381*X*X
    return vp

def get_args(args=None):
    parser = argparse.ArgumentParser(
        description='pre-proc obs and syn data (depth pert and/or cmt3d pert)',
        formatter_class=argparse.ArgumentDefaultsHelpFormatter)

    parser.add_argument('--loop_core',
                        help='loop core',
                        required=True)
    
    results = parser.parse_args(args)
    return results.loop_core

def flat_z(z,R=6371):
    z = np.array(z)
    r=np.exp(-z/R)
    zNew=R*(1-r)
    return zNew

def flat(z,vp,vs,rho,m=-2,R=6371):
    z = np.array(z)
    zmid = z.mean()
    miu  = vs**2*rho
    lamb = vp**2*rho-2*miu
    r = R-zmid
    zNew = R*np.log(R/(R-z))
    lambNew =  ((r/R)**(m-1))*lamb
    miuNew  =  ((r/R)**(m-1))*miu
    rhoNew  =  ((r/R)**(m+1))*rho
    vpNew   =  ((lambNew+2*miuNew)/rhoNew)**0.5
    vsNew   =  (miuNew/rhoNew)**0.5
    return zNew,vpNew,vsNew,rhoNew

def flat_matlab(z,vp,m=-2,R=6371):
    z = np.array(z)
    r=R-z
    vpNew=vp/r*R
    return vpNew

def writeModel(vs):
    with open('./M20_264'+'.vs','wb') as f:
        f.write(toB(vs))


def read(file):
    with open(file, 'rb') as f:
        s = f.read()
    nT = int(toNum('i',8,s)[7])
    perSize = (nT+21)*struct.calcsize(h+'f')
    nRec = int(len(s)/perSize)
    data = toNum('f',nRec*(nT+21),s)
    data = data.reshape([nRec,nT+21])
    b  = data[:,21:]
    xs = data[:,0]
    zs = data[:,2]
    xr = data[:,3]
    zr = data[:,5]
    dt = data[:,8]
    gain = data[:,12]
    return Records(b,xs,zs,xr,zr,dt,gain)

def toNum(TYPE,n,s):
    typeL = h+TYPE*n
    size = struct.calcsize(typeL)
    return np.array(struct.unpack(typeL,s[:size]))

def toB(v,TYPE='f'):
    typeL= h+ TYPE*v.size
    return struct.pack(typeL,*(v.reshape([-1]).tolist()))

class Records:
    def __init__(self,data,xs,zs,xr,zr,dt,gain):
        self.data = data
        self.xs   = xs[0::2]
        self.zs   = zs[0::2]
        self.xr   = xr[0::2]
        self.zr   = zr[0::2]
        self.dt   = dt[0::2]
        self.gain  = gain
        self.nt = self.data.shape[1]
        self.t  = self.dt[0]*(np.arange(self.nt)+(np.pi**2)/16)
    def __call__(self):
        bt = (self.data[1::2]+self.data[0::2])/2
        btNew = bt*0
        for i in  range(bt.shape[0]):
            btNew[i] = signal.convolve(1/(self.t**0.5),bt[i])[:self.nt]
        btNew[:,1:]=btNew[:,1:]-btNew[:,0:-1]

        btp = (self.data[1::2]-self.data[0::2])/2*self.gain[0]
        btpNew = btp*0
        for i in  range(btp.shape[0]):
            btpNew[i] = signal.convolve(1/(self.t**0.5),btp[i])[:self.nt]
        bts=np.sign(btNew)*np.sqrt(abs(btNew*btpNew))
        for i in range(bts.shape[0]):
            sqrtR = np.abs(self.xr[i]-self.xs[i])**0.5
            btNew[i]/=sqrtR
            btpNew[i]/=sqrtR
            bts[i]/=sqrtR
        return btNew,btpNew,bts

def cal_phi(Station_Num, Length,lowf,highf,delta,len_2d, folder_index):

    Tstar_4s   =[
    0.0010, 0.0010, 0.0011, 0.0013, 0.0020, 0.0040, 0.0082, 0.0158, 0.0270, 0.0418, 0.0590, 0.0772,
    0.0949, 0.1105, 0.1234, 0.1329, 0.1392, 0.1422, 0.1426, 0.1408, 0.1373, 0.1324, 0.1268, 0.1206,
    0.1141, 0.1076, 0.1011, 0.0948, 0.0888, 0.0831, 0.0777, 0.0726, 0.0679, 0.0635, 0.0594, 0.0556,
    0.0521, 0.0488, 0.0458, 0.0430, 0.0405, 0.0381, 0.0359, 0.0338, 0.0320, 0.0302, 0.0286, 0.0271,
    0.0257, 0.0244, 0.0231, 0.0220, 0.0210, 0.0200, 0.0190, 0.0182, 0.0174, 0.0166, 0.0159, 0.0152,
    0.0146, 0.0140, 0.0134, 0.0129, 0.0124, 0.0119, 0.0115, 0.0111, 0.0107, 0.0103, 0.0099, 0.0096,
    0.0093, 0.0090, 0.0087, 0.0084, 0.0081, 0.0079, 0.0076, 0.0074, 0.0072, 0.0070, 0.0068, 0.0066,
    0.0064, 0.0062, 0.0061, 0.0059, 0.0057, 0.0056, 0.0055, 0.0053, 0.0052, 0.0051, 0.0049, 0.0048,
    0.0047, 0.0046, 0.0045, 0.0044, 0.0043, 0.0042, 0.0041, 0.0040, 0.0039, 0.0038, 0.0038, 0.0037,
    0.0036, 0.0035, 0.0035, 0.0034, 0.0033, 0.0033, 0.0032, 0.0032, 0.0031, 0.0030, 0.0030, 0.0029,
    0.0029, 0.0028, 0.0028, 0.0027, 0.0027, 0.0026, 0.0026, 0.0026, 0.0025, 0.0025, 0.0024, 0.0024,
    0.0024, 0.0023, 0.0023, 0.0023, 0.0022, 0.0022, 0.0022, 0.0021, 0.0021, 0.0021, 0.0020, 0.0020,
    0.0020, 0.0020, 0.0019, 0.0019, 0.0019, 0.0019, 0.0018, 0.0018, 0.0018, 0.0018, 0.0017, 0.0017,
    0.0017, 0.0017, 0.0017, 0.0016, 0.0016, 0.0016, 0.0016, 0.0016, 0.0015, 0.0015, 0.0015, 0.0015,
    0.0015, 0.0015, 0.0014, 0.0014, 0.0014, 0.0014, 0.0014, 0.0014, 0.0014, 0.0013, 0.0013, 0.0013,
    0.0013, 0.0013, 0.0013, 0.0013, 0.0012, 0.0012, 0.0012, 0.0012, 0.0012, 0.0012, 0.0012, 0.0012,
    0.0012, 0.0011, 0.0011, 0.0011, 0.0011, 0.0011, 0.0011, 0.0011, 0.0011, 0.0011, 0.0011, 0.0010,
    0.0010
    ]
 
 
 
    absolute_path = os.getcwd()
    folder_name = folder_index + '_folder'
    syn_Z_name = absolute_path + '/' + folder_name + '/fil_seis.tz'
    phi_name   = absolute_path + '/' + folder_name + '/phi.dat'
    infor_name = absolute_path + '/' + folder_name + '/infor.dat'


    Station_file = open('Window.txt', 'r')
    Station_name    = [None for i in range(Station_Num)]
    Station_begin1  = [0    for i in range(Station_Num)]
    Station_end1    = [0    for i in range(Station_Num)]
    Station_weight1 = [0.0  for i in range(Station_Num)]
    Station_begin2  = [0    for i in range(Station_Num)]
    Station_end2    = [0    for i in range(Station_Num)]
    Station_weight2 = [0.0  for i in range(Station_Num)]
    Station_begin3  = [0    for i in range(Station_Num)]
    Station_end3    = [0    for i in range(Station_Num)]
    Station_weight3 = [0.0  for i in range(Station_Num)]
    for i in range(Station_Num):
        Station_name[i]    = Station_file.readline()[:-1]
        line1=Station_file.readline()[:-1].split()
        Station_begin1[i]  = int(line1[0])
        Station_end1[i]    = int(line1[1])
        Station_weight1[i] = float(line1[2])
        line2=Station_file.readline()[:-1].split()
        Station_begin2[i]  = int(line2[0])
        Station_end2[i]    = int(line2[1])
        Station_weight2[i] = float(line2[2])
        line3=Station_file.readline()[:-1].split()
        Station_begin3[i]  = int(line3[0])
        Station_end3[i]    = int(line3[1])
        Station_weight3[i] = float(line3[2])
    Station_file.close()


    Obs_Data = np.zeros([Station_Num,Length])
    Syn_Data = np.zeros([Station_Num,Length])
    Obs_name = [None for i in range(Station_Num)]
    for i in range(Station_Num):
            Obs_name[i]=absolute_path + '/data/' + Station_name[i]
            Obs_txt = np.loadtxt(Obs_name[i])
            Obs_Data[i, :] = Obs_txt[:].copy()

 


    # data = np.loadtxt(absolute_path + '/' + folder_name + '/syn_seis.tz')

    gcarc=[16.9712,17.6961,18.6918,19.0228,19.3100,19.5038,19.8619,20.4063,20.7699,21.0142,21.1684,21.1695,21.4194,21.5369,21.8685,22.1231,22.7354,23.3899,23.6705,24.3500]
    sort_index=[1,5,11,12,14,15,17,20,22,23,24,25,26,27,28,30,33,37,38,42]


    
    data_2D=[]     
    count=1 
    with open(absolute_path + '/' + folder_name + '/bts.txt', 'r') as f:
        for line in f.readlines():
            if count in sort_index:
               data_2D.append(line.strip('\n').strip(' ').split(' '))
            count=count+1
            
    data_filter=np.zeros([Station_Num+1,Length])
    
    
    
    for Station_index in np.arange(0,Station_Num,1):
        disp_data=np.zeros(len_2d)
        disp_data[0]=0
        for j in range(1,len_2d):
            disp_data[j]=disp_data[j-1]+(float(data_2D[Station_index][j-1])+float(data_2D[Station_index][j]))*0.04/2

        b, a = signal.butter(2, [2*0.04*lowf, 2*0.04*highf], 'bandpass')
        tempt_in=disp_data.copy()
        tempt_out=signal.filtfilt(b, a, tempt_in, padtype = 'odd', padlen=3*(max(len(b),len(a))-1))
        b_qseis=45+22*gcarc[Station_index]
        time_b=float(Decimal(str(b_qseis)))
        time_e=float(Decimal(str(b_qseis))+Decimal(str(delta))*Decimal(str(Length)))
        time_d=float(Decimal(str(delta)))
        time_new=np.arange(time_b,time_e,time_d)
        time=np.arange(0,len_2d*0.04,0.04)
        data_interp = interpolate.interp1d(time,tempt_out,kind="slinear")
        data_tempt=data_interp(time_new)
        Tempt_convolve=np.convolve(data_tempt.copy(),Tstar_4s[:],'full')*delta
        data_filter[Station_index+1,:]=-1*Tempt_convolve[0:Length].copy()  
        
    data_filter[0,:]=data_filter[1,:]
        
    data_norm = data_filter.copy()


    
        
#    norm_index=int(8-1)
#    Syn_max=max(map(abs,data_filter[norm_index+1,0:180].copy()))

    tmp_shift = 10

    for Station_index in np.arange(1,Station_Num+1,1):
        num = int((163 - 200)/ (24 - 17) *(gcarc[Station_index-1] -17) + 200) + tmp_shift
        Syn_self=max(map(abs,data_filter[Station_index,0:num].copy()))
        if Station_weight1[Station_index-1] > 50:
           data_norm[Station_index,:] = data_filter[Station_index,:].copy()/Syn_self/4
        else:
           data_norm[Station_index,:] = data_filter[Station_index,:].copy()/Syn_self/4

    
    data_output=data_norm.T.copy()
    np.savetxt(absolute_path + '/' + folder_name + '/fil_seis.tz', data_output, fmt='%.4e')

    Syn_txt = np.loadtxt(syn_Z_name)
    for i in range(Station_Num):
        Syn_Data[i, :] = Syn_txt[:, i + 1].copy()

    res = np.zeros([Station_Num])
    index_align = [0    for i in range(Station_Num)]
    norm_2 = np.zeros([Station_Num])
    norm_3 = np.zeros([Station_Num])
    for i in range(Station_Num):
        value_align = 9999
        res[i]=0
        index_align[i] = 0
        for syn_shift in range(-49,39,1):
            Obs_Data_1 = Obs_Data[i][Station_begin1[i]:Station_end1[i]+1].copy()
            Syn_Data_1 = Syn_Data[i][Station_begin1[i]+syn_shift:Station_end1[i]+1+syn_shift].copy()
            norm_shift = np.linalg.norm((Obs_Data_1-Syn_Data_1), ord=2)/ np.linalg.norm((Obs_Data_1+Syn_Data_1)/2, ord=2)
            if norm_shift < value_align:
                value_align = norm_shift
                index_align[i] = syn_shift


    norm_index=int(5-1)
    Syn_max=max(map(abs,data_filter[norm_index+1,0:150].copy()))


    for Station_index in np.arange(1,Station_Num+1,1):
        num = int((163 - 200)/ (24 - 17) *(gcarc[Station_index-1] -17) + 200) + index_align[Station_index-1]
        Syn_self=max(map(abs,data_filter[Station_index,0:num].copy()))
        if Station_weight1[Station_index-1] > 50:
           data_norm[Station_index,:] = data_filter[Station_index,:].copy()/Syn_max/4
        else:
           data_norm[Station_index,:] = data_filter[Station_index,:].copy()/Syn_max/4
 
 
    data_output=data_norm.T.copy()
    np.savetxt(absolute_path + '/' + folder_name + '/fil_seis.tz', data_output, fmt='%.4e')
 
    Syn_txt = np.loadtxt(syn_Z_name)
    for i in range(Station_Num):
        Syn_Data[i, :] = Syn_txt[:, i + 1].copy()
 
    res = np.zeros([Station_Num])
    index_align = [0    for i in range(Station_Num)]
    norm_2 = np.zeros([Station_Num])
    norm_3 = np.zeros([Station_Num])
    for i in range(Station_Num):
        value_align = 9999
        res[i]=0
        index_align[i] = 0
        for syn_shift in range(-49,39,1):
            Obs_Data_1 = Obs_Data[i][Station_begin1[i]:Station_end1[i]+1].copy()
            Syn_Data_1 = Syn_Data[i][Station_begin1[i]+syn_shift:Station_end1[i]+1+syn_shift].copy()
            norm_shift = np.linalg.norm((Obs_Data_1-Syn_Data_1), ord=2)/ np.linalg.norm((Obs_Data_1+Syn_Data_1)/2, ord=2)
            if norm_shift < value_align:
                value_align = norm_shift
                index_align[i] = syn_shift

        Obs_Data_2 = Obs_Data[i][Station_begin2[i]:Station_end2[i]+1].copy()
        Syn_Data_2 = Syn_Data[i][Station_begin2[i]+index_align[i]:Station_end2[i]+1+index_align[i]].copy()
        Obs_Data_3 = Obs_Data[i][Station_begin3[i]:Station_end3[i]+1].copy()
        Syn_Data_3 = Syn_Data[i][Station_begin3[i]+index_align[i]:Station_end3[i]+1+index_align[i]].copy()

        norm_2[i] = np.linalg.norm((Obs_Data_2-Syn_Data_2), ord=2) / np.linalg.norm((Obs_Data_2+Syn_Data_2)/2, ord=2) / Station_weight2[i]
        norm_3[i] = np.linalg.norm((Obs_Data_3-Syn_Data_3), ord=2) / np.linalg.norm((Obs_Data_3+Syn_Data_3)/2, ord=2) / Station_weight3[i]
 

        res[i] = res[i] + norm_2[i]
        res[i] = res[i] + norm_3[i]

    residual=0
    for i in range(Station_Num):
        residual=residual+res[i]
    residual=residual/Station_Num

    phi_file=open(phi_name,'w')
    phi_file.write('%f\n' %(residual))
    phi_file.close()

    infor_file=open(infor_name,'w')
    for i in range(Station_Num):
        infor_file.write('Station Num: %2d   shift: %3d\n' %(i,index_align[i]))
        infor_file.write('res : %f  weight: %4.2f\n' % (norm_2[i], Station_weight2[i]))
        infor_file.write('res : %f  weight: %4.2f\n' % (norm_3[i], Station_weight3[i]))
        infor_file.write('%f\n' % (res[i]))
    infor_file.write('\n')
    infor_file.write('Final Residual :\n')
    infor_file.write('%f\n' % (residual))
    infor_file.close()


def main():
	
     loop_core= get_args(sys.argv[1:])
    
     comm = MPI.COMM_WORLD
     size = comm.Get_size()
     rank = comm.Get_rank()  
     arg = int(rank) + int(loop_core)*int(size)

#     arg = int(loop_core)  
    
    
     absolute_path=os.getcwd()
     folder_index = format("%03s" % (arg + 100))
     folder_name= folder_index + '_folder'
    
     folder_path=absolute_path + '/' + folder_name

     if not os.path.isfile(folder_name + '/M20_264.den'):
         os.system('cp M20_264.den ' + folder_name + '/')
     if not os.path.isfile(folder_name + '/nbsh2d'):
         os.system('cp nbsh2d ' + folder_name + '/')

     par=int(rank)%4

     os.system('cp M20_264.par_' + str(par)+ ' '+ folder_name + '/M20_264.par')

     os.chdir(folder_path)

     depth_top=[]
     vs_top=[]
     with open('./velocity_top.dat', 'r') as f:
         for line in f.readlines():
             depth_top.append(float(line[:-1].split()[0]))
             vs_top.append(float(line[:-1].split()[1]))


     depth_bottom=[]
     vs_bottom=[]
     with open('./velocity_bottom.dat', 'r') as f:
         for line in f.readlines():
             depth_bottom.append(float(line[:-1].split()[0]))
             vs_bottom.append(float(line[:-1].split()[1]))


     nx=3200
     nz=800

     vs_2d=np.zeros([nz,nx])
     z_f=range(0,nz)
     z_s=flat_z(z_f)
     vs_f=z_s*0

     vs_s_top=z_s*0
     vs_1d_top=z_s*0
     vs_interp_top = interpolate.interp1d(depth_top,vs_top,kind="slinear")
     for i_dep in range(0,465):
         vs_s_top[i_dep]=vs_interp_top(z_s[i_dep])
     vs_1d_top=flat_matlab(z_s,vs_s_top)
  
     vs_s_bottom=z_s*0
     vs_1d_bottom=z_s*0
     vs_interp_bottom = interpolate.interp1d(depth_bottom,vs_bottom,kind="slinear")
     for i_dep in range(660,800):
         vs_s_bottom[i_dep]=vs_interp_bottom(z_s[i_dep])
     vs_1d_bottom=flat_matlab(z_s,vs_s_bottom)
         
  
     slab2D=[]
     with open(absolute_path + '/M20_2620_2660_Vs.txt', 'r') as f:
         for line in f.readlines():
             slab2D.append(line.strip('\n').strip(' ').split(' '))

     for p in range(0,nx):
         for i_dep in range(0,nz): 
             vs_f[i_dep]=float(slab2D[i_dep][p])
         vs_2d[:,p]=vs_f
 


     slope=600/750

     for i_dep in range(200,530):
         begin=int(i_dep*slope)+500
         for p in range(begin,begin+600):
             vs_2d[i_dep,p]=vs_2d[i_dep,p]+vs_1d_top[i_dep]


     for i_dep in range(660,800):
         begin=int(i_dep*slope)+500
         for p in range(0,3200):
             vs_2d[i_dep,p]=vs_1d_bottom[i_dep]
     
      
     
    
  
     writeModel(vs_2d)
  

 
     os.system('./nbsh2d par=M20_264.par') 
 


    
     recordsL=read('./output_V.isis')
     bt,btp,bts = recordsL()

     with open('bts.txt','w') as f:  
        for i in range(0,42):
            for j in range(len(bts[i])):
                f.write('%20.18f ' %bts[i][j])
            f.write('\n')
        f.close()


 
    
    
     os.chdir(absolute_path)
    

    
     cal_phi(20,230,0.03,1,0.25,16000,folder_index)


main()
