# Supplementary material for: Ultra-low-velocity anomaly inside the Pacific Slab near the 410-km discontinuity
Source: Commun Earth Environ. 2023 May 3;4(1):149. doi: 10.1038/s43247-023-00756-y (PMC10155659; doi:10.1038/s43247-023-00756-y)
Supplement: Supplementary file 2 — Supplementary Software 1 [file 43247_2023_756_MOESM2_ESM.zip › Codes/Example_Swave/fga.in]

2                        -- flag for obj. function (1=mahfoud,2=fortran)
194                      -- seed for PRNG (positive integer)
10                       -- number of demes (subpopulations)
8                       -- number of models in each deme
1                        -- number of elitist models in each deme
101                       -- number of generations to run algorithm
0.900                    -- probability of crossover (0.8-1.0)
0.130                    -- probability of mutation  ( (1-3)/string_length )
0.1                      -- Rc for similarity metric, 0.0 for no effect
basic                    -- distance type (basic)
lcombo                   -- crossover type (spoint,lcombo)
uniform                  -- mutation type (gaussian or uniform)
basic                    -- fitness scaling type (basic, linear, or rank)
universal                -- selection type (universal or roulette)
-0.4 0.4 0.1  1.0
 0.8 1.4 0.1  1.0
-1.01 -1.0 0.1  1.0
-0.3 0.3 0.1  1.0
-0.3 0.3 0.1  1.0
-0.3 0.3 0.1  1.0
-0.3 0.3 0.1  1.0
   5  70 0.1  1.0
   1  50 0.1  1.0
-0.3 0.3 0.1  1.0
-0.3 0.3 0.1  1.0
-0.3 0.3 0.1  1.0
-0.4 0.4 0.1  1.0
-0.5 0.4 0.1  1.0
-0.4 0.4 0.1  1.0
-0.4 0.4 0.1  1.0
-0.4 0.4 0.1  1.0
 -40  40 0.1  1.0
