# Supplementary material for: Ultra-low-velocity anomaly inside the Pacific Slab near the 410-km discontinuity
Source: Commun Earth Environ. 2023 May 3;4(1):149. doi: 10.1038/s43247-023-00756-y (PMC10155659; doi:10.1038/s43247-023-00756-y)
Supplement: Supplementary file 2 — Supplementary Software 1 [file 43247_2023_756_MOESM2_ESM.zip › Codes/Example_Swave/log.dat]

nz1,nz2:0,799
boxdevice= 0
model stability vmax=   6.9891 stab=   0.5086 (should be < 1)
         0 TOTAL   0.002145 sec     2.145 msec per step
nz1,nz2:0,799
boxdevice= 0
model stability vmax=   7.3814 stab=   0.5371 (should be < 1)
         0 TOTAL   0.001956 sec     1.956 msec per step
nz1,nz2:0,799
boxdevice= 0
model stability vmax=   7.1671 stab=   0.5215 (should be < 1)
         0 TOTAL   0.001935 sec     1.935 msec per step
nz1,nz2:0,799
boxdevice= 0
model stability vmax=   7.0611 stab=   0.5138 (should be < 1)
         0 TOTAL   0.001925 sec     1.925 msec per step
       100 TOTAL   0.169587 sec   1.67908 msec per step
       100 TOTAL    0.17067 sec    1.6898 msec per step
       100 TOTAL   0.170556 sec   1.68867 msec per step
       100 TOTAL   0.171424 sec   1.69727 msec per step
       200 TOTAL   0.325406 sec   1.61894 msec per step
       200 TOTAL   0.329369 sec   1.63865 msec per step
       200 TOTAL   0.330434 sec   1.64395 msec per step
       200 TOTAL    0.33356 sec    1.6595 msec per step
       300 TOTAL   0.463812 sec    1.5409 msec per step
       300 TOTAL   0.468871 sec   1.55771 msec per step
       300 TOTAL    0.47071 sec   1.56382 msec per step
       300 TOTAL   0.475958 sec   1.58125 msec per step
       400 TOTAL    0.59362 sec   1.48035 msec per step
       400 TOTAL   0.599268 sec   1.49443 msec per step
       400 TOTAL   0.601067 sec   1.49892 msec per step
       400 TOTAL   0.608632 sec   1.51778 msec per step
nz1,nz2:0,799
boxdevice= 0
model stability vmax=   7.2286 stab=   0.5260 (should be < 1)
         0 TOTAL   0.002258 sec     2.258 msec per step
nz1,nz2:0,799
boxdevice= 0
model stability vmax=   7.1482 stab=   0.5201 (should be < 1)
         0 TOTAL   0.002431 sec     2.431 msec per step
nz1,nz2:0,799
boxdevice= 0
model stability vmax=   7.2501 stab=   0.5276 (should be < 1)
         0 TOTAL    0.00313 sec      3.13 msec per step
nz1,nz2:0,799
boxdevice= 0
model stability vmax=   7.2063 stab=   0.5244 (should be < 1)
         0 TOTAL   0.002171 sec     2.171 msec per step
nz1,nz2:0,799
boxdevice= 0
model stability vmax=   7.2413 stab=   0.5269 (should be < 1)
         0 TOTAL   0.002396 sec     2.396 msec per step
nz1,nz2:0,799
boxdevice= 0
model stability vmax=   7.4117 stab=   0.5393 (should be < 1)
         0 TOTAL   0.002648 sec     2.648 msec per step
nz1,nz2:0,799
boxdevice= 0
model stability vmax=   7.2001 stab=   0.5239 (should be < 1)
         0 TOTAL    0.00212 sec      2.12 msec per step
nz1,nz2:0,799
boxdevice= 0
model stability vmax=   7.2416 stab=   0.5269 (should be < 1)
         0 TOTAL   0.002188 sec     2.188 msec per step
nz1,nz2:0,799
boxdevice= 0
model stability vmax=   7.1068 stab=   0.5171 (should be < 1)
         0 TOTAL   0.002678 sec     2.677 msec per step
nz1,nz2:0,799
boxdevice= 0
model stability vmax=   7.3214 stab=   0.5327 (should be < 1)
         0 TOTAL   0.001966 sec     1.966 msec per step
       500 TOTAL    0.71544 sec   1.42802 msec per step
nz1,nz2:0,799
boxdevice= 0
model stability vmax=   7.0806 stab=   0.5152 (should be < 1)
         0 TOTAL   0.002516 sec     2.516 msec per step
nz1,nz2:0,799
boxdevice= 0
model stability vmax=   7.0301 stab=   0.5115 (should be < 1)
         0 TOTAL   0.002202 sec     2.202 msec per step
nz1,nz2:0,799
boxdevice= 0
model stability vmax=   7.0865 stab=   0.5156 (should be < 1)
         0 TOTAL   0.002179 sec     2.179 msec per step
       500 TOTAL   0.721596 sec   1.44031 msec per step
nz1,nz2:0,799
boxdevice= 0
model stability vmax=   7.2868 stab=   0.5302 (should be < 1)
         0 TOTAL   0.002225 sec     2.225 msec per step
nz1,nz2:0,799
boxdevice= 0
model stability vmax=   7.0655 stab=   0.5141 (should be < 1)
         0 TOTAL   0.001951 sec     1.951 msec per step
nz1,nz2:0,799
boxdevice= 0
model stability vmax=   7.2744 stab=   0.5293 (should be < 1)
         0 TOTAL   0.001946 sec     1.946 msec per step
       500 TOTAL   0.722886 sec   1.44289 msec per step
       500 TOTAL   0.730379 sec   1.45784 msec per step
       600 TOTAL   0.828428 sec   1.37842 msec per step
       100 TOTAL    0.17293 sec   1.71218 msec per step
       100 TOTAL    0.16893 sec   1.67257 msec per step
       100 TOTAL   0.174224 sec   1.72499 msec per step
       600 TOTAL   0.835929 sec    1.3909 msec per step
       600 TOTAL   0.837687 sec   1.39382 msec per step
       100 TOTAL   0.174485 sec   1.72757 msec per step
       100 TOTAL   0.172042 sec   1.70339 msec per step
       100 TOTAL   0.169971 sec   1.68288 msec per step
       100 TOTAL   0.172628 sec   1.70919 msec per step
       100 TOTAL    0.16833 sec   1.66663 msec per step
       100 TOTAL   0.169868 sec   1.68186 msec per step
       100 TOTAL    0.16611 sec   1.64465 msec per step
       100 TOTAL   0.168251 sec   1.66585 msec per step
       100 TOTAL   0.169066 sec   1.67392 msec per step
       600 TOTAL   0.846342 sec   1.40822 msec per step
       100 TOTAL   0.166991 sec   1.65338 msec per step
       100 TOTAL   0.169195 sec    1.6752 msec per step
       100 TOTAL   0.171575 sec   1.69876 msec per step
       100 TOTAL   0.168565 sec   1.66896 msec per step
       700 TOTAL    0.94058 sec   1.34177 msec per step
       700 TOTAL   0.948842 sec   1.35355 msec per step
       700 TOTAL   0.950856 sec   1.35643 msec per step
       200 TOTAL   0.319265 sec   1.58838 msec per step
       200 TOTAL   0.329156 sec   1.63759 msec per step
       700 TOTAL   0.960185 sec   1.36974 msec per step
       200 TOTAL   0.334454 sec   1.66395 msec per step
       200 TOTAL   0.331039 sec   1.64696 msec per step
       200 TOTAL   0.321832 sec   1.60115 msec per step
       200 TOTAL   0.313343 sec   1.55892 msec per step
       200 TOTAL   0.320673 sec   1.59539 msec per step
       200 TOTAL    0.31692 sec   1.57672 msec per step
       200 TOTAL   0.330043 sec     1.642 msec per step
       200 TOTAL   0.332053 sec     1.652 msec per step
       200 TOTAL   0.319705 sec   1.59057 msec per step
       200 TOTAL   0.328441 sec   1.63403 msec per step
       200 TOTAL   0.321081 sec   1.59742 msec per step
       200 TOTAL   0.319236 sec   1.58824 msec per step
       800 TOTAL    1.05216 sec   1.31355 msec per step
       200 TOTAL    0.32837 sec   1.63368 msec per step
       200 TOTAL   0.320924 sec   1.59664 msec per step
       800 TOTAL     1.0596 sec   1.32284 msec per step
       800 TOTAL    1.06191 sec   1.32573 msec per step
       800 TOTAL    1.07103 sec   1.33712 msec per step
       300 TOTAL   0.453235 sec   1.50576 msec per step
       300 TOTAL   0.467028 sec   1.55159 msec per step
       300 TOTAL   0.475706 sec   1.58042 msec per step
       300 TOTAL   0.467797 sec   1.55414 msec per step
       300 TOTAL   0.456694 sec   1.51726 msec per step
       300 TOTAL    0.44609 sec   1.48203 msec per step
       300 TOTAL   0.455007 sec   1.51165 msec per step
       300 TOTAL   0.450531 sec   1.49678 msec per step
       900 TOTAL    1.16317 sec   1.29098 msec per step
       300 TOTAL   0.469181 sec   1.55874 msec per step
       300 TOTAL   0.453513 sec   1.50669 msec per step
       300 TOTAL   0.472556 sec   1.56995 msec per step
       300 TOTAL   0.467784 sec    1.5541 msec per step
       300 TOTAL   0.455501 sec   1.51329 msec per step
       300 TOTAL    0.45519 sec   1.51226 msec per step
       900 TOTAL    1.17022 sec    1.2988 msec per step
       300 TOTAL   0.466841 sec   1.55097 msec per step
       300 TOTAL   0.454788 sec   1.51092 msec per step
       900 TOTAL    1.17264 sec   1.30149 msec per step
       900 TOTAL    1.18204 sec   1.31192 msec per step
       400 TOTAL   0.575399 sec   1.43491 msec per step
       400 TOTAL   0.596667 sec   1.48795 msec per step
      1000 TOTAL    1.27396 sec   1.27268 msec per step
       400 TOTAL   0.607352 sec   1.51459 msec per step
       400 TOTAL   0.569254 sec   1.41959 msec per step
       400 TOTAL   0.582724 sec   1.45318 msec per step
       400 TOTAL    0.57245 sec   1.42756 msec per step
       400 TOTAL   0.596225 sec   1.48685 msec per step
       400 TOTAL    0.57981 sec   1.44591 msec per step
       400 TOTAL   0.576532 sec   1.43774 msec per step
       400 TOTAL   0.599328 sec   1.49458 msec per step
      1000 TOTAL    1.28157 sec   1.28029 msec per step
       400 TOTAL   0.578933 sec   1.44372 msec per step
       400 TOTAL   0.604155 sec   1.50662 msec per step
       400 TOTAL   0.580431 sec   1.44746 msec per step
       400 TOTAL    0.59877 sec   1.49319 msec per step
      1000 TOTAL    1.28351 sec   1.28222 msec per step
       400 TOTAL   0.578934 sec   1.44373 msec per step
       400 TOTAL   0.596326 sec    1.4871 msec per step
      1000 TOTAL    1.29319 sec   1.29189 msec per step
       500 TOTAL   0.692077 sec   1.38139 msec per step
      1100 TOTAL    1.38503 sec   1.25797 msec per step
       500 TOTAL   0.720058 sec   1.43724 msec per step
       500 TOTAL   0.688117 sec   1.37349 msec per step
       500 TOTAL    0.68713 sec   1.37152 msec per step
       500 TOTAL   0.732458 sec   1.46199 msec per step
       500 TOTAL   0.702582 sec   1.40236 msec per step
       500 TOTAL   0.698496 sec    1.3942 msec per step
       500 TOTAL   0.717825 sec   1.43278 msec per step
       500 TOTAL   0.693012 sec   1.38326 msec per step
      1100 TOTAL    1.39263 sec   1.26488 msec per step
      1100 TOTAL    1.39431 sec    1.2664 msec per step
       500 TOTAL   0.695967 sec   1.38916 msec per step
       500 TOTAL    0.72235 sec   1.44182 msec per step
       500 TOTAL   0.700204 sec   1.39761 msec per step
       500 TOTAL   0.728662 sec   1.45442 msec per step
       500 TOTAL   0.721102 sec   1.43933 msec per step
       500 TOTAL   0.696816 sec   1.39085 msec per step
       500 TOTAL   0.718495 sec   1.43412 msec per step
      1100 TOTAL    1.40414 sec   1.27534 msec per step
       600 TOTAL   0.805537 sec   1.34033 msec per step
      1200 TOTAL    1.49653 sec   1.24607 msec per step
       600 TOTAL     0.8365 sec   1.39185 msec per step
       600 TOTAL   0.800594 sec    1.3321 msec per step
       600 TOTAL   0.800969 sec   1.33273 msec per step
       600 TOTAL   0.816685 sec   1.35888 msec per step
       600 TOTAL   0.811937 sec   1.35098 msec per step
       600 TOTAL   0.849312 sec   1.41316 msec per step
       600 TOTAL   0.806382 sec   1.34173 msec per step
      1200 TOTAL    1.50391 sec   1.25221 msec per step
       600 TOTAL   0.834451 sec   1.38844 msec per step
      1200 TOTAL    1.50491 sec   1.25304 msec per step
       600 TOTAL   0.809005 sec    1.3461 msec per step
       600 TOTAL   0.835801 sec   1.39068 msec per step
       600 TOTAL   0.817051 sec   1.35949 msec per step
       600 TOTAL    0.83546 sec   1.39012 msec per step
       600 TOTAL   0.845097 sec   1.40615 msec per step
       600 TOTAL   0.809541 sec   1.34699 msec per step
      1200 TOTAL    1.51554 sec    1.2619 msec per step
       600 TOTAL   0.832718 sec   1.38555 msec per step
       700 TOTAL   0.917467 sec    1.3088 msec per step
      1300 TOTAL    1.60791 sec    1.2359 msec per step
       700 TOTAL   0.950947 sec   1.35656 msec per step
       700 TOTAL   0.911138 sec   1.29977 msec per step
       700 TOTAL   0.915377 sec   1.30582 msec per step
       700 TOTAL   0.928451 sec   1.32447 msec per step
       700 TOTAL   0.923548 sec   1.31747 msec per step
      1300 TOTAL    1.61506 sec    1.2414 msec per step
       700 TOTAL   0.918325 sec   1.31002 msec per step
       700 TOTAL   0.964542 sec   1.37595 msec per step
       700 TOTAL   0.949452 sec   1.35443 msec per step
      1300 TOTAL    1.61595 sec   1.24208 msec per step
       700 TOTAL   0.920129 sec   1.31259 msec per step
       700 TOTAL   0.948149 sec   1.35257 msec per step
       700 TOTAL   0.948195 sec   1.35263 msec per step
       700 TOTAL   0.919574 sec    1.3118 msec per step
       700 TOTAL    0.93222 sec   1.32984 msec per step
       700 TOTAL   0.960251 sec   1.36983 msec per step
      1300 TOTAL     1.6267 sec   1.25035 msec per step
       700 TOTAL   0.945163 sec   1.34831 msec per step
       800 TOTAL    1.02934 sec   1.28507 msec per step
      1400 TOTAL    1.71873 sec   1.22679 msec per step
       800 TOTAL    1.02189 sec   1.27577 msec per step
       800 TOTAL    1.06533 sec      1.33 msec per step
       800 TOTAL    1.03423 sec   1.29117 msec per step
       800 TOTAL    1.03936 sec   1.29758 msec per step
       800 TOTAL    1.02989 sec   1.28575 msec per step
      1400 TOTAL    1.72551 sec   1.23163 msec per step
       800 TOTAL    1.02998 sec   1.28586 msec per step
       800 TOTAL     1.0794 sec   1.34757 msec per step
      1400 TOTAL    1.72677 sec   1.23253 msec per step
       800 TOTAL    1.06396 sec   1.32829 msec per step
       800 TOTAL    1.03126 sec   1.28747 msec per step
       800 TOTAL    1.05907 sec   1.32219 msec per step
       800 TOTAL    1.05991 sec   1.32324 msec per step
       800 TOTAL    1.02986 sec   1.28572 msec per step
       800 TOTAL    1.04673 sec   1.30679 msec per step
       800 TOTAL    1.07469 sec   1.34169 msec per step
      1400 TOTAL    1.73776 sec   1.24037 msec per step
       800 TOTAL    1.05634 sec   1.31878 msec per step
       900 TOTAL    1.14114 sec   1.26652 msec per step
      1500 TOTAL    1.82993 sec   1.21914 msec per step
       900 TOTAL    1.13309 sec    1.2576 msec per step
       900 TOTAL    1.18006 sec   1.30972 msec per step
       900 TOTAL    1.15048 sec    1.2769 msec per step
       900 TOTAL    1.14604 sec   1.27197 msec per step
      1500 TOTAL    1.83608 sec   1.22324 msec per step
       900 TOTAL    1.14152 sec   1.26695 msec per step
       900 TOTAL    1.14421 sec   1.26994 msec per step
      1500 TOTAL    1.83791 sec   1.22446 msec per step
       900 TOTAL     1.1942 sec   1.32542 msec per step
       900 TOTAL    1.14208 sec   1.26756 msec per step
       900 TOTAL    1.17855 sec   1.30805 msec per step
       900 TOTAL    1.16998 sec   1.29853 msec per step
       900 TOTAL    1.14047 sec   1.26579 msec per step
       900 TOTAL    1.17191 sec   1.30067 msec per step
       900 TOTAL    1.16132 sec   1.28893 msec per step
      1500 TOTAL     1.8487 sec   1.23165 msec per step
       900 TOTAL    1.18939 sec   1.32008 msec per step
       900 TOTAL    1.16741 sec   1.29568 msec per step
      1000 TOTAL    1.25318 sec   1.25193 msec per step
      1600 TOTAL    1.94063 sec   1.21213 msec per step
      1000 TOTAL    1.24406 sec   1.24282 msec per step
      1000 TOTAL     1.2615 sec   1.26024 msec per step
      1000 TOTAL    1.29473 sec   1.29344 msec per step
      1600 TOTAL    1.94687 sec   1.21603 msec per step
      1000 TOTAL    1.25842 sec   1.25717 msec per step
      1000 TOTAL    1.25279 sec   1.25154 msec per step
      1600 TOTAL    1.94877 sec   1.21722 msec per step
      1000 TOTAL    1.25857 sec   1.25732 msec per step
      1000 TOTAL     1.2527 sec   1.25145 msec per step
      1000 TOTAL    1.30899 sec   1.30768 msec per step
      1000 TOTAL    1.28115 sec   1.27987 msec per step
      1000 TOTAL    1.29311 sec   1.29182 msec per step
      1000 TOTAL    1.25123 sec   1.24998 msec per step
      1000 TOTAL    1.28331 sec   1.28202 msec per step
      1600 TOTAL    1.95954 sec   1.22395 msec per step
      1000 TOTAL    1.27608 sec    1.2748 msec per step
      1000 TOTAL    1.27865 sec   1.27737 msec per step
      1000 TOTAL    1.30382 sec   1.30252 msec per step
      1100 TOTAL    1.36495 sec   1.23973 msec per step
      1700 TOTAL    2.05187 sec   1.20628 msec per step
      1100 TOTAL    1.35476 sec   1.23048 msec per step
      1100 TOTAL    1.37238 sec   1.24648 msec per step
      1700 TOTAL     2.0579 sec   1.20982 msec per step
      1100 TOTAL      1.371 sec   1.24523 msec per step
      1100 TOTAL    1.40923 sec   1.27996 msec per step
      1100 TOTAL    1.36477 sec   1.23957 msec per step
      1700 TOTAL    2.05937 sec   1.21068 msec per step
      1100 TOTAL    1.37262 sec    1.2467 msec per step
      1100 TOTAL     1.3635 sec   1.23842 msec per step
      1100 TOTAL    1.39232 sec    1.2646 msec per step
      1100 TOTAL    1.42389 sec   1.29327 msec per step
      1100 TOTAL    1.40778 sec   1.27864 msec per step
      1100 TOTAL     1.3618 sec   1.23687 msec per step
      1100 TOTAL    1.39505 sec   1.26707 msec per step
      1700 TOTAL    2.07056 sec   1.21726 msec per step
      1100 TOTAL    1.38988 sec   1.26238 msec per step
      1100 TOTAL    1.39066 sec   1.26309 msec per step
      1100 TOTAL    1.41843 sec   1.28831 msec per step
      1200 TOTAL    1.47717 sec   1.22995 msec per step
      1800 TOTAL    2.16275 sec   1.20086 msec per step
      1200 TOTAL    1.46554 sec   1.22026 msec per step
      1200 TOTAL    1.48484 sec   1.23634 msec per step
      1800 TOTAL    2.16936 sec   1.20453 msec per step
      1200 TOTAL    1.48369 sec   1.23538 msec per step
      1200 TOTAL    1.47638 sec   1.22929 msec per step
      1200 TOTAL    1.52311 sec    1.2682 msec per step
      1800 TOTAL    2.17026 sec   1.20503 msec per step
      1200 TOTAL    1.47433 sec   1.22758 msec per step
      1200 TOTAL    1.48647 sec   1.23769 msec per step
      1200 TOTAL    1.50301 sec   1.25147 msec per step
      1200 TOTAL    1.53825 sec   1.28081 msec per step
      1200 TOTAL     1.4722 sec   1.22582 msec per step
      1200 TOTAL    1.52174 sec   1.26706 msec per step
      1200 TOTAL    1.50671 sec   1.25454 msec per step
      1800 TOTAL    2.18144 sec   1.21124 msec per step
      1200 TOTAL    1.50132 sec   1.25006 msec per step
      1200 TOTAL    1.50527 sec   1.25334 msec per step
      1200 TOTAL    1.53292 sec   1.27637 msec per step
      1300 TOTAL    1.58869 sec   1.22113 msec per step
      1900 TOTAL    2.27393 sec   1.19618 msec per step
      1300 TOTAL    1.57642 sec    1.2117 msec per step
      1900 TOTAL    2.28022 sec   1.19949 msec per step
      1300 TOTAL    1.59754 sec   1.22794 msec per step
      1300 TOTAL    1.59635 sec   1.22701 msec per step
      1300 TOTAL    1.58807 sec   1.22065 msec per step
      1900 TOTAL    2.28126 sec   1.20003 msec per step
      1300 TOTAL    1.63688 sec   1.25817 msec per step
      1300 TOTAL    1.58547 sec   1.21865 msec per step
      1300 TOTAL     1.6137 sec   1.24035 msec per step
      1300 TOTAL    1.60032 sec   1.23007 msec per step
      1300 TOTAL    1.58281 sec   1.21661 msec per step
      1300 TOTAL    1.65256 sec   1.27022 msec per step
      1300 TOTAL    1.61815 sec   1.24377 msec per step
      1300 TOTAL    1.63604 sec   1.25753 msec per step
      1900 TOTAL    2.29245 sec   1.20592 msec per step
      1300 TOTAL    1.61273 sec   1.23961 msec per step
      1300 TOTAL    1.62016 sec   1.24532 msec per step
      1300 TOTAL     1.6477 sec   1.26649 msec per step
      1400 TOTAL    1.70053 sec    1.2138 msec per step
      2000 TOTAL    2.38525 sec   1.19203 msec per step
      1400 TOTAL    1.68907 sec   1.20562 msec per step
      2000 TOTAL    2.39116 sec   1.19498 msec per step
      1400 TOTAL    1.71026 sec   1.22074 msec per step
      1400 TOTAL    1.69978 sec   1.21326 msec per step
      2000 TOTAL    2.39243 sec   1.19562 msec per step
      1400 TOTAL    1.70898 sec   1.21983 msec per step
      1400 TOTAL    1.69677 sec   1.21111 msec per step
      1400 TOTAL    1.75101 sec   1.24983 msec per step
      1400 TOTAL    1.72487 sec   1.23117 msec per step
      1400 TOTAL    1.71444 sec   1.22372 msec per step
      1400 TOTAL    1.69293 sec   1.20838 msec per step
      1400 TOTAL    1.76712 sec   1.26133 msec per step
      1400 TOTAL    1.72991 sec   1.23477 msec per step
      1400 TOTAL    1.75014 sec   1.24921 msec per step
      2000 TOTAL    2.40363 sec   1.20121 msec per step
      1400 TOTAL    1.72391 sec   1.23048 msec per step
      1400 TOTAL    1.73495 sec   1.23836 msec per step
      1400 TOTAL    1.76179 sec   1.25752 msec per step
      1500 TOTAL     1.8121 sec   1.20726 msec per step
      2100 TOTAL    2.49639 sec   1.18819 msec per step
      1500 TOTAL    1.80162 sec   1.20028 msec per step
      2100 TOTAL    2.50189 sec   1.19081 msec per step
      1500 TOTAL    1.82295 sec   1.21449 msec per step
      2100 TOTAL    2.50323 sec   1.19145 msec per step
      1500 TOTAL    1.81178 sec   1.20705 msec per step
      1500 TOTAL    1.82152 sec   1.21354 msec per step
      1500 TOTAL    1.80832 sec   1.20474 msec per step
      1500 TOTAL    1.86484 sec    1.2424 msec per step
      1500 TOTAL    1.83584 sec   1.22308 msec per step
      1500 TOTAL    1.80325 sec   1.20137 msec per step
      1500 TOTAL    1.82855 sec   1.21822 msec per step
      1500 TOTAL    1.84131 sec   1.22672 msec per step
      1500 TOTAL    1.88166 sec    1.2536 msec per step
      1500 TOTAL    1.86435 sec   1.24207 msec per step
      2100 TOTAL    2.51469 sec    1.1969 msec per step
      1500 TOTAL    1.83523 sec   1.22267 msec per step
      1500 TOTAL    1.84967 sec   1.23229 msec per step
      1500 TOTAL    1.87566 sec   1.24961 msec per step
      1600 TOTAL     1.9237 sec   1.20156 msec per step
      2200 TOTAL    2.60766 sec   1.18476 msec per step
      1600 TOTAL    1.91402 sec   1.19551 msec per step
      2200 TOTAL    2.61264 sec   1.18702 msec per step
      2200 TOTAL    2.61399 sec   1.18764 msec per step
      1600 TOTAL    1.93577 sec    1.2091 msec per step
      1600 TOTAL    1.92343 sec   1.20139 msec per step
      1600 TOTAL    1.93378 sec   1.20786 msec per step
      1600 TOTAL    1.91942 sec   1.19889 msec per step
      1600 TOTAL    1.94675 sec   1.21596 msec per step
      1600 TOTAL    1.97917 sec   1.23621 msec per step
      1600 TOTAL    1.91451 sec   1.19582 msec per step
      1600 TOTAL    1.94299 sec   1.21361 msec per step
      1600 TOTAL     1.9524 sec   1.21949 msec per step
      2200 TOTAL    2.62587 sec   1.19303 msec per step
      1600 TOTAL     1.9964 sec   1.24697 msec per step
      1600 TOTAL    1.97838 sec   1.23572 msec per step
      1600 TOTAL    1.94659 sec   1.21586 msec per step
      1600 TOTAL    1.99003 sec   1.24299 msec per step
      1600 TOTAL     1.9645 sec   1.22704 msec per step
      1700 TOTAL    2.03559 sec    1.1967 msec per step
      2300 TOTAL    2.71863 sec    1.1815 msec per step
      1700 TOTAL    2.02701 sec   1.19166 msec per step
      2300 TOTAL    2.72386 sec   1.18377 msec per step
      2300 TOTAL    2.72479 sec   1.18418 msec per step
      1700 TOTAL    2.03493 sec   1.19632 msec per step
      1700 TOTAL    2.04872 sec   1.20442 msec per step
      1700 TOTAL    2.04616 sec   1.20292 msec per step
      1700 TOTAL     2.0303 sec   1.19359 msec per step
      1700 TOTAL      2.058 sec   1.20987 msec per step
      1700 TOTAL     2.0254 sec   1.19071 msec per step
      1700 TOTAL    2.09377 sec    1.2309 msec per step
      1700 TOTAL    2.06345 sec   1.21308 msec per step
      1700 TOTAL    2.05725 sec   1.20943 msec per step
      2300 TOTAL    2.73673 sec   1.18936 msec per step
      1700 TOTAL    2.11076 sec    1.2409 msec per step
      1700 TOTAL    2.09251 sec   1.23016 msec per step
      1700 TOTAL    2.05793 sec   1.20984 msec per step
      1700 TOTAL    2.10441 sec   1.23716 msec per step
      1700 TOTAL    2.07957 sec   1.22256 msec per step
      1800 TOTAL    2.14695 sec   1.19209 msec per step
      2400 TOTAL    2.82978 sec   1.17858 msec per step
      1800 TOTAL    2.13966 sec   1.18804 msec per step
      2400 TOTAL    2.83542 sec   1.18093 msec per step
      2400 TOTAL    2.83578 sec   1.18108 msec per step
      1800 TOTAL    2.14688 sec   1.19205 msec per step
      1800 TOTAL    2.16129 sec   1.20005 msec per step
      1800 TOTAL    2.14121 sec    1.1889 msec per step
      1800 TOTAL    2.15829 sec   1.19838 msec per step
      1800 TOTAL    2.16906 sec   1.20436 msec per step
      1800 TOTAL    2.13671 sec    1.1864 msec per step
      1800 TOTAL    2.20828 sec   1.22614 msec per step
      1800 TOTAL     2.1747 sec    1.2075 msec per step
      1800 TOTAL    2.17157 sec   1.20576 msec per step
      2400 TOTAL    2.84764 sec   1.18602 msec per step
      1800 TOTAL    2.16897 sec   1.20432 msec per step
      1800 TOTAL    2.22522 sec   1.23555 msec per step
      1800 TOTAL    2.20684 sec   1.22534 msec per step
      1800 TOTAL    2.21829 sec    1.2317 msec per step
      1800 TOTAL    2.19452 sec    1.2185 msec per step
      1900 TOTAL    2.25817 sec   1.18788 msec per step
      2500 TOTAL    2.94082 sec   1.17586 msec per step
      1900 TOTAL    2.25189 sec   1.18458 msec per step
      2500 TOTAL    2.94639 sec   1.17808 msec per step
      2500 TOTAL    2.94639 sec   1.17809 msec per step
      1900 TOTAL    2.25816 sec   1.18788 msec per step
      1900 TOTAL    2.25179 sec   1.18453 msec per step
      1900 TOTAL    2.27345 sec   1.19592 msec per step
      1900 TOTAL    2.27053 sec   1.19438 msec per step
      1900 TOTAL    2.27967 sec    1.1992 msec per step
      1900 TOTAL    2.24698 sec     1.182 msec per step
      1900 TOTAL     2.3224 sec   1.22167 msec per step
      1900 TOTAL    2.28564 sec   1.20234 msec per step
      2500 TOTAL    2.95853 sec   1.18294 msec per step
      1900 TOTAL    2.28573 sec   1.20238 msec per step
      1900 TOTAL    2.27988 sec   1.19931 msec per step
      1900 TOTAL    2.33928 sec   1.23055 msec per step
      1900 TOTAL    2.32118 sec   1.22103 msec per step
      1900 TOTAL     2.3323 sec   1.22688 msec per step
      1900 TOTAL    2.30925 sec   1.21476 msec per step
      2000 TOTAL     2.3696 sec   1.18421 msec per step
      2600 TOTAL     3.0518 sec   1.17332 msec per step
      2600 TOTAL    3.05682 sec   1.17525 msec per step
      2000 TOTAL    2.36396 sec   1.18139 msec per step
      2600 TOTAL    3.05822 sec   1.17579 msec per step
      2000 TOTAL    2.36955 sec   1.18418 msec per step
      2000 TOTAL    2.36259 sec    1.1807 msec per step
      2000 TOTAL    2.38628 sec   1.19254 msec per step
      2000 TOTAL    2.38291 sec   1.19086 msec per step
      2000 TOTAL    2.39036 sec   1.19458 msec per step
      2000 TOTAL    2.35751 sec   1.17817 msec per step
      2000 TOTAL    2.39651 sec   1.19766 msec per step
      2000 TOTAL    2.43652 sec   1.21765 msec per step
      2600 TOTAL     3.0701 sec   1.18035 msec per step
      2000 TOTAL    2.40001 sec    1.1994 msec per step
      2000 TOTAL    2.39104 sec   1.19492 msec per step
      2000 TOTAL    2.45367 sec   1.22622 msec per step
      2000 TOTAL    2.43538 sec   1.21708 msec per step
      2000 TOTAL    2.44628 sec   1.22253 msec per step
      2000 TOTAL    2.42375 sec   1.21127 msec per step
      2100 TOTAL    2.48106 sec    1.1809 msec per step
      2700 TOTAL    3.16277 sec   1.17096 msec per step
      2700 TOTAL    3.16748 sec   1.17271 msec per step
      2100 TOTAL    2.47613 sec   1.17855 msec per step
      2700 TOTAL    3.16998 sec   1.17363 msec per step
      2100 TOTAL    2.47336 sec   1.17723 msec per step
      2100 TOTAL    2.48116 sec   1.18094 msec per step
      2100 TOTAL    2.49856 sec   1.18922 msec per step
      2100 TOTAL    2.50076 sec   1.19027 msec per step
      2100 TOTAL    2.49489 sec   1.18748 msec per step
      2100 TOTAL    2.46774 sec   1.17455 msec per step
      2100 TOTAL    2.50743 sec   1.19345 msec per step
      2100 TOTAL    2.55068 sec   1.21403 msec per step
      2700 TOTAL    3.18118 sec   1.17778 msec per step
      2100 TOTAL    2.50203 sec   1.19087 msec per step
      2100 TOTAL    2.51425 sec   1.19669 msec per step
      2100 TOTAL    2.56806 sec    1.2223 msec per step
      2100 TOTAL    2.54975 sec   1.21359 msec per step
      2100 TOTAL    2.56053 sec   1.21872 msec per step
      2100 TOTAL    2.53818 sec   1.20808 msec per step
      2200 TOTAL     2.5927 sec   1.17796 msec per step
      2800 TOTAL    3.27372 sec   1.16877 msec per step
      2800 TOTAL    3.27795 sec   1.17028 msec per step
      2200 TOTAL    2.58864 sec   1.17612 msec per step
      2800 TOTAL    3.28186 sec   1.17167 msec per step
      2200 TOTAL    2.58423 sec   1.17412 msec per step
      2200 TOTAL    2.59274 sec   1.17798 msec per step
      2200 TOTAL    2.61197 sec   1.18672 msec per step
      2200 TOTAL    2.61122 sec   1.18638 msec per step
      2200 TOTAL    2.60729 sec   1.18459 msec per step
      2200 TOTAL    2.57831 sec   1.17143 msec per step
      2200 TOTAL    2.61885 sec   1.18985 msec per step
      2800 TOTAL    3.29296 sec   1.17564 msec per step
      2200 TOTAL    2.66488 sec   1.21076 msec per step
      2200 TOTAL    2.61358 sec   1.18745 msec per step
      2200 TOTAL    2.62845 sec   1.19421 msec per step
      2200 TOTAL    2.68243 sec   1.21873 msec per step
      2200 TOTAL    2.66408 sec    1.2104 msec per step
      2200 TOTAL    2.67485 sec   1.21529 msec per step
      2300 TOTAL    2.70453 sec   1.17537 msec per step
      2200 TOTAL    2.65311 sec   1.20541 msec per step
      2900 TOTAL    3.38504 sec   1.16685 msec per step
      2900 TOTAL     3.3887 sec   1.16811 msec per step
      2300 TOTAL    2.70107 sec   1.17387 msec per step
      2900 TOTAL    3.39343 sec   1.16974 msec per step
      2300 TOTAL    2.69515 sec   1.17129 msec per step
      2300 TOTAL     2.7042 sec   1.17523 msec per step
      2300 TOTAL     2.7228 sec   1.18331 msec per step
      2300 TOTAL    2.72434 sec   1.18398 msec per step
      2300 TOTAL    2.68914 sec   1.16868 msec per step
      2300 TOTAL    2.72054 sec   1.18233 msec per step
      2300 TOTAL    2.73013 sec    1.1865 msec per step
      2900 TOTAL    3.40432 sec    1.1735 msec per step
      2300 TOTAL    2.77914 sec    1.2078 msec per step
      2300 TOTAL    2.72487 sec   1.18421 msec per step
      2300 TOTAL    2.74287 sec   1.19203 msec per step
      2300 TOTAL    2.79688 sec   1.21551 msec per step
      2300 TOTAL    2.77841 sec   1.20748 msec per step
      2300 TOTAL    2.78965 sec   1.21236 msec per step
      2400 TOTAL    2.81628 sec   1.17296 msec per step
      2300 TOTAL    2.76792 sec   1.20292 msec per step
      3000 TOTAL    3.49604 sec   1.16496 msec per step
      3000 TOTAL    3.49937 sec   1.16607 msec per step
      2400 TOTAL    2.81307 sec   1.17163 msec per step
      3000 TOTAL    3.50503 sec   1.16796 msec per step
      2400 TOTAL    2.80696 sec   1.16908 msec per step
      2400 TOTAL    2.81592 sec   1.17281 msec per step
      2400 TOTAL    2.83337 sec   1.18008 msec per step
      2400 TOTAL    2.79965 sec   1.16603 msec per step
      2400 TOTAL    2.83698 sec   1.18158 msec per step
      2400 TOTAL    2.83349 sec   1.18013 msec per step
      2400 TOTAL    2.84148 sec   1.18346 msec per step
      3000 TOTAL    3.51551 sec   1.17145 msec per step
      2400 TOTAL    2.83598 sec   1.18117 msec per step
      2400 TOTAL    2.89356 sec   1.20515 msec per step
      2400 TOTAL    2.85697 sec   1.18991 msec per step
      2400 TOTAL    2.91137 sec   1.21256 msec per step
      2400 TOTAL    2.89287 sec   1.20486 msec per step
      2500 TOTAL    2.92771 sec   1.17062 msec per step
      2400 TOTAL    2.90428 sec   1.20961 msec per step
      3100 TOTAL    3.60715 sec   1.16322 msec per step
      2400 TOTAL    2.88256 sec   1.20057 msec per step
      3100 TOTAL    3.60971 sec   1.16405 msec per step
      2500 TOTAL    2.92562 sec   1.16978 msec per step
      3100 TOTAL    3.61692 sec   1.16637 msec per step
      2500 TOTAL    2.91771 sec   1.16662 msec per step
      2500 TOTAL    2.92763 sec   1.17058 msec per step
      2500 TOTAL    2.94401 sec   1.17713 msec per step
      2500 TOTAL    2.90985 sec   1.16348 msec per step
      2500 TOTAL    2.94969 sec    1.1794 msec per step
      2500 TOTAL    2.94645 sec   1.17811 msec per step
      2500 TOTAL    2.95263 sec   1.18058 msec per step
      3100 TOTAL    3.62678 sec   1.16955 msec per step
      2500 TOTAL    2.94695 sec   1.17831 msec per step
      2500 TOTAL    3.00763 sec   1.20257 msec per step
      2500 TOTAL    2.97104 sec   1.18794 msec per step
      2500 TOTAL     3.0258 sec   1.20983 msec per step
      2500 TOTAL    3.00717 sec   1.20239 msec per step
      2600 TOTAL    3.03959 sec   1.16862 msec per step
      2500 TOTAL     3.0181 sec   1.20676 msec per step
      3200 TOTAL    3.71784 sec   1.16146 msec per step
      2500 TOTAL    2.99704 sec   1.19834 msec per step
      3200 TOTAL    3.72012 sec   1.16217 msec per step
      2600 TOTAL    3.03766 sec   1.16788 msec per step
      2600 TOTAL    3.02839 sec   1.16432 msec per step
      3200 TOTAL     3.7286 sec   1.16482 msec per step
      2600 TOTAL    3.05441 sec   1.17432 msec per step
      2600 TOTAL    3.03899 sec   1.16839 msec per step
      2600 TOTAL    3.01993 sec   1.16106 msec per step
      2600 TOTAL    3.06211 sec   1.17728 msec per step
      2600 TOTAL    3.05928 sec   1.17619 msec per step
      2600 TOTAL    3.06348 sec   1.17781 msec per step
      3200 TOTAL    3.73759 sec   1.16763 msec per step
      2600 TOTAL    3.05778 sec   1.17562 msec per step
      2600 TOTAL    3.12151 sec   1.20012 msec per step
      2600 TOTAL    3.08484 sec   1.18602 msec per step
      2600 TOTAL    3.14027 sec   1.20733 msec per step
      2600 TOTAL    3.12144 sec   1.20009 msec per step
      2700 TOTAL    3.15102 sec   1.16661 msec per step
      3300 TOTAL     3.8286 sec   1.15983 msec per step
      2600 TOTAL    3.13211 sec    1.2042 msec per step
      2600 TOTAL    3.11161 sec   1.19631 msec per step
      3300 TOTAL    3.83067 sec   1.16046 msec per step
      2700 TOTAL    3.14947 sec   1.16604 msec per step
      2700 TOTAL     3.1388 sec   1.16209 msec per step
      3300 TOTAL    3.84019 sec   1.16334 msec per step
      2700 TOTAL    3.16501 sec   1.17179 msec per step
      2700 TOTAL    3.15029 sec   1.16634 msec per step
      2700 TOTAL    3.13013 sec   1.15888 msec per step
      2700 TOTAL    3.17443 sec   1.17528 msec per step
      2700 TOTAL    3.17234 sec   1.17451 msec per step
      2700 TOTAL    3.17447 sec   1.17529 msec per step
      3300 TOTAL    3.84855 sec   1.16587 msec per step
      2700 TOTAL    3.16865 sec   1.17314 msec per step
      2700 TOTAL    3.23556 sec   1.19791 msec per step
      2700 TOTAL    3.19877 sec   1.18429 msec per step
      2700 TOTAL    3.25474 sec   1.20501 msec per step
      2700 TOTAL    3.23573 sec   1.19797 msec per step
      2800 TOTAL    3.26263 sec   1.16481 msec per step
      3400 TOTAL     3.9393 sec   1.15828 msec per step
      2700 TOTAL    3.24588 sec   1.20173 msec per step
      2700 TOTAL    3.22586 sec   1.19432 msec per step
      3400 TOTAL    3.94123 sec   1.15884 msec per step
      2800 TOTAL     3.2494 sec   1.16009 msec per step
      2800 TOTAL    3.26204 sec    1.1646 msec per step
      2800 TOTAL    3.27526 sec   1.16932 msec per step
      3400 TOTAL    3.95229 sec    1.1621 msec per step
      2800 TOTAL    3.26154 sec   1.16442 msec per step
      2800 TOTAL    3.24058 sec   1.15694 msec per step
      2800 TOTAL    3.28709 sec   1.17354 msec per step
      2800 TOTAL    3.28525 sec   1.17289 msec per step
      2800 TOTAL    3.28589 sec   1.17311 msec per step
      3400 TOTAL    3.96013 sec    1.1644 msec per step
      2800 TOTAL     3.2794 sec    1.1708 msec per step
      2800 TOTAL    3.34985 sec   1.19595 msec per step
      2800 TOTAL    3.31364 sec   1.18302 msec per step
      2800 TOTAL    3.36952 sec   1.20297 msec per step
      2800 TOTAL    3.34984 sec   1.19595 msec per step
      2900 TOTAL    3.37406 sec   1.16307 msec per step
      3500 TOTAL    4.05052 sec   1.15696 msec per step
      2800 TOTAL     3.3603 sec   1.19968 msec per step
      2800 TOTAL    3.34097 sec   1.19278 msec per step
      3500 TOTAL    4.05173 sec   1.15731 msec per step
      2900 TOTAL    3.36016 sec   1.15828 msec per step
      2900 TOTAL    3.38604 sec    1.1672 msec per step
      2900 TOTAL    3.37483 sec   1.16333 msec per step
      3500 TOTAL    4.06474 sec   1.16102 msec per step
      2900 TOTAL    3.37279 sec   1.16263 msec per step
      2900 TOTAL    3.35099 sec   1.15511 msec per step
      2900 TOTAL    3.39967 sec    1.1719 msec per step
      2900 TOTAL    3.39642 sec   1.17078 msec per step
      2900 TOTAL    3.39905 sec   1.17168 msec per step
      3500 TOTAL    4.07111 sec   1.16284 msec per step
      2900 TOTAL    3.39028 sec   1.16866 msec per step
      2900 TOTAL    3.46413 sec   1.19412 msec per step
      2900 TOTAL    3.42809 sec   1.18169 msec per step
      2900 TOTAL    3.48367 sec   1.20085 msec per step
      2900 TOTAL    3.46404 sec   1.19408 msec per step
      3000 TOTAL    3.48547 sec   1.16144 msec per step
      3600 TOTAL     4.1618 sec   1.15573 msec per step
      2900 TOTAL    3.47417 sec   1.19758 msec per step
      3600 TOTAL    4.16243 sec   1.15591 msec per step
      2900 TOTAL    3.45591 sec   1.19128 msec per step
      3000 TOTAL    3.47104 sec   1.15663 msec per step
      3000 TOTAL    3.49699 sec   1.16528 msec per step
      3000 TOTAL    3.46172 sec   1.15352 msec per step
      3000 TOTAL    3.48447 sec    1.1611 msec per step
      3600 TOTAL    4.17689 sec   1.15992 msec per step
      3000 TOTAL    3.48773 sec   1.16219 msec per step
      3000 TOTAL    3.51237 sec    1.1704 msec per step
      3000 TOTAL    3.50811 sec   1.16898 msec per step
      3000 TOTAL     3.5126 sec   1.17048 msec per step
      3600 TOTAL     4.1819 sec   1.16132 msec per step
      3000 TOTAL    3.50155 sec   1.16679 msec per step
      3000 TOTAL    3.57849 sec   1.19243 msec per step
      3000 TOTAL    3.54254 sec   1.18045 msec per step
      3000 TOTAL    3.57873 sec   1.19251 msec per step
      3000 TOTAL    3.59843 sec   1.19908 msec per step
      3100 TOTAL     3.5972 sec   1.16001 msec per step
      3700 TOTAL     4.2727 sec   1.15447 msec per step
      3000 TOTAL    3.58814 sec   1.19565 msec per step
      3700 TOTAL    4.27341 sec   1.15466 msec per step
      3000 TOTAL    3.57092 sec   1.18991 msec per step
      3100 TOTAL    3.58176 sec   1.15504 msec per step
      3100 TOTAL    3.60788 sec   1.16346 msec per step
      3100 TOTAL      3.572 sec   1.15189 msec per step
      3100 TOTAL    3.59622 sec    1.1597 msec per step
      3700 TOTAL    4.28899 sec   1.15887 msec per step
      3100 TOTAL    3.60047 sec   1.16107 msec per step
      3100 TOTAL    3.61942 sec   1.16718 msec per step
      3100 TOTAL    3.62614 sec   1.16935 msec per step
      3700 TOTAL    4.29293 sec   1.15994 msec per step
      3100 TOTAL    3.62631 sec    1.1694 msec per step
      3100 TOTAL    3.61246 sec   1.16493 msec per step
      3100 TOTAL    3.69257 sec   1.19077 msec per step
      3100 TOTAL    3.65658 sec   1.17916 msec per step
      3100 TOTAL    3.71275 sec   1.19727 msec per step
      3200 TOTAL    3.70905 sec   1.15872 msec per step
      3100 TOTAL      3.694 sec   1.19123 msec per step
      3800 TOTAL    4.38355 sec   1.15326 msec per step
      3100 TOTAL    3.70236 sec   1.19393 msec per step
      3800 TOTAL    4.38432 sec   1.15347 msec per step
      3100 TOTAL    3.68577 sec   1.18857 msec per step
      3200 TOTAL    3.69316 sec   1.15375 msec per step
      3200 TOTAL    3.71841 sec   1.16164 msec per step
      3200 TOTAL    3.68251 sec   1.15042 msec per step
      3200 TOTAL    3.70759 sec   1.15826 msec per step
      3800 TOTAL    4.40076 sec   1.15779 msec per step
      3200 TOTAL    3.71307 sec   1.15997 msec per step
      3200 TOTAL     3.7305 sec   1.16542 msec per step
      3200 TOTAL     3.7398 sec   1.16832 msec per step
      3800 TOTAL    4.40373 sec   1.15857 msec per step
      3200 TOTAL    3.73915 sec   1.16812 msec per step
      3200 TOTAL    3.72346 sec   1.16322 msec per step
      3200 TOTAL    3.80658 sec   1.18918 msec per step
      3200 TOTAL    3.77054 sec   1.17793 msec per step
      3900 TOTAL    4.49411 sec   1.15204 msec per step
      3300 TOTAL    3.82068 sec   1.15743 msec per step
      3200 TOTAL    3.82701 sec   1.19557 msec per step
      3200 TOTAL    3.80962 sec   1.19013 msec per step
      3900 TOTAL    4.49486 sec   1.15223 msec per step
      3200 TOTAL    3.81636 sec   1.19224 msec per step
      3200 TOTAL    3.80033 sec   1.18723 msec per step
      3300 TOTAL    3.80421 sec   1.15244 msec per step
      3300 TOTAL    3.82883 sec    1.1599 msec per step
      3300 TOTAL    3.79273 sec   1.14896 msec per step
      3300 TOTAL    3.81893 sec    1.1569 msec per step
      3900 TOTAL    4.51269 sec    1.1568 msec per step
      3300 TOTAL    3.82554 sec    1.1589 msec per step
      3300 TOTAL    3.84135 sec   1.16369 msec per step
      3900 TOTAL    4.51435 sec   1.15723 msec per step
      3300 TOTAL     3.8536 sec    1.1674 msec per step
      3300 TOTAL    3.83458 sec   1.16164 msec per step
      3300 TOTAL    3.85224 sec   1.16699 msec per step
      3300 TOTAL    3.92058 sec    1.1877 msec per step
      3300 TOTAL     3.8846 sec    1.1768 msec per step
      4000 TOTAL    4.60492 sec   1.15094 msec per step
      3400 TOTAL    3.93249 sec   1.15627 msec per step
      3300 TOTAL    3.94133 sec   1.19398 msec per step
      3300 TOTAL    3.92539 sec   1.18915 msec per step
      4000 TOTAL    4.60618 sec   1.15126 msec per step
      3300 TOTAL    3.93059 sec   1.19073 msec per step
      3400 TOTAL    3.91521 sec   1.15119 msec per step
      3400 TOTAL    3.93946 sec   1.15832 msec per step
      3400 TOTAL    3.90287 sec   1.14757 msec per step
      3300 TOTAL    3.91553 sec   1.18616 msec per step
      3400 TOTAL    3.93054 sec    1.1557 msec per step
      4000 TOTAL    4.62458 sec   1.15586 msec per step
      3400 TOTAL    3.93808 sec   1.15792 msec per step
      3400 TOTAL    3.95233 sec   1.16211 msec per step
      4000 TOTAL    4.62553 sec   1.15609 msec per step
      3400 TOTAL    3.96768 sec   1.16662 msec per step
      3400 TOTAL    3.94548 sec   1.16009 msec per step
      3400 TOTAL    3.96529 sec   1.16592 msec per step
      3400 TOTAL    4.03452 sec   1.18628 msec per step
      3400 TOTAL    3.99869 sec   1.17574 msec per step
      4100 TOTAL     4.7157 sec   1.14989 msec per step
      3500 TOTAL    4.04436 sec    1.1552 msec per step
      3400 TOTAL    4.05576 sec   1.19252 msec per step
      3400 TOTAL    4.04101 sec   1.18818 msec per step
      4100 TOTAL      4.718 sec   1.15045 msec per step
      3400 TOTAL     4.0443 sec   1.18915 msec per step
      3500 TOTAL    4.04983 sec   1.15676 msec per step
      3500 TOTAL    4.02637 sec   1.15006 msec per step
      3500 TOTAL    4.01307 sec   1.14627 msec per step
      3400 TOTAL    4.03012 sec   1.18498 msec per step
      3500 TOTAL     4.0419 sec    1.1545 msec per step
      4100 TOTAL    4.73641 sec   1.15494 msec per step
      3500 TOTAL    4.05105 sec   1.15711 msec per step
      3500 TOTAL    4.06336 sec   1.16063 msec per step
      4100 TOTAL    4.73677 sec   1.15503 msec per step
      3500 TOTAL    4.05667 sec   1.15872 msec per step
      3500 TOTAL    4.08164 sec   1.16585 msec per step
      3500 TOTAL    4.07837 sec   1.16492 msec per step
      3500 TOTAL    4.14869 sec     1.185 msec per step
      3500 TOTAL    4.11292 sec   1.17478 msec per step
      4200 TOTAL    4.82693 sec   1.14899 msec per step
      3600 TOTAL    4.15651 sec   1.15426 msec per step
      3500 TOTAL    4.17037 sec   1.19119 msec per step
      3500 TOTAL    4.15696 sec   1.18736 msec per step
      4200 TOTAL    4.82988 sec    1.1497 msec per step
      3500 TOTAL    4.15887 sec   1.18791 msec per step
      3600 TOTAL    4.16079 sec   1.15545 msec per step
      3600 TOTAL    4.13748 sec   1.14898 msec per step
      3600 TOTAL    4.12391 sec   1.14521 msec per step
      3600 TOTAL    4.15359 sec   1.15345 msec per step
      3500 TOTAL    4.14482 sec    1.1839 msec per step
      4200 TOTAL     4.8487 sec   1.15418 msec per step
      3600 TOTAL    4.16386 sec   1.15631 msec per step
      3600 TOTAL    4.17448 sec   1.15926 msec per step
      4200 TOTAL    4.84801 sec   1.15401 msec per step
      3600 TOTAL    4.16776 sec   1.15739 msec per step
      3600 TOTAL    4.19551 sec    1.1651 msec per step
      3600 TOTAL    4.19145 sec   1.16397 msec per step
      3600 TOTAL    4.26262 sec   1.18373 msec per step
      4300 TOTAL     4.9382 sec   1.14815 msec per step
      3600 TOTAL    4.22722 sec    1.1739 msec per step
      3700 TOTAL    4.26849 sec   1.15333 msec per step
      3600 TOTAL    4.28508 sec   1.18997 msec per step
      4300 TOTAL    4.94178 sec   1.14898 msec per step
      3600 TOTAL     4.2726 sec    1.1865 msec per step
      3700 TOTAL    4.27153 sec   1.15416 msec per step
      3700 TOTAL    4.24874 sec     1.148 msec per step
      3700 TOTAL    4.23446 sec   1.14414 msec per step
      3600 TOTAL    4.27304 sec   1.18662 msec per step
      3700 TOTAL     4.2658 sec   1.15261 msec per step
      4300 TOTAL    4.96087 sec   1.15342 msec per step
      3600 TOTAL    4.25967 sec   1.18291 msec per step
      3700 TOTAL    4.27661 sec   1.15553 msec per step
      3700 TOTAL    4.28587 sec   1.15803 msec per step
      4300 TOTAL    4.95932 sec   1.15306 msec per step
      3700 TOTAL    4.27907 sec   1.15619 msec per step
      3700 TOTAL    4.30446 sec   1.16305 msec per step
      3700 TOTAL    4.30971 sec   1.16447 msec per step
      3700 TOTAL    4.37665 sec   1.18256 msec per step
      4400 TOTAL    5.04936 sec   1.14732 msec per step
      3800 TOTAL     4.3808 sec   1.15254 msec per step
      3700 TOTAL    4.34198 sec   1.17319 msec per step
      3700 TOTAL    4.39951 sec   1.18874 msec per step
      4400 TOTAL    5.05257 sec   1.14805 msec per step
      3700 TOTAL    4.38849 sec   1.18576 msec per step
      3800 TOTAL    4.38247 sec   1.15298 msec per step
      3800 TOTAL    4.34515 sec   1.14316 msec per step
      3800 TOTAL    4.36015 sec   1.14711 msec per step
      3700 TOTAL     4.3875 sec   1.18549 msec per step
      3800 TOTAL    4.37771 sec   1.15173 msec per step
      4400 TOTAL    5.07316 sec   1.15273 msec per step
      3700 TOTAL    4.37424 sec   1.18191 msec per step
      3800 TOTAL    4.38909 sec   1.15472 msec per step
      3800 TOTAL    4.39736 sec   1.15689 msec per step
      4400 TOTAL    5.07095 sec   1.15223 msec per step
      3800 TOTAL    4.39044 sec   1.15508 msec per step
      3800 TOTAL     4.4178 sec   1.16227 msec per step
      3800 TOTAL    4.42386 sec   1.16387 msec per step
      3800 TOTAL    4.49065 sec   1.18144 msec per step
      4500 TOTAL    5.16046 sec   1.14651 msec per step
      3900 TOTAL    4.49303 sec   1.15176 msec per step
      3800 TOTAL     4.4563 sec    1.1724 msec per step
      4500 TOTAL    5.16339 sec   1.14717 msec per step
      3800 TOTAL    4.51395 sec   1.18757 msec per step
      3900 TOTAL    4.49289 sec   1.15173 msec per step
      3900 TOTAL    4.45556 sec   1.14216 msec per step
      3800 TOTAL    4.50428 sec   1.18502 msec per step
      3900 TOTAL    4.47122 sec   1.14617 msec per step
      3800 TOTAL    4.50154 sec    1.1843 msec per step
      3900 TOTAL    4.48923 sec   1.15079 msec per step
      4500 TOTAL    5.18557 sec   1.15209 msec per step
      3900 TOTAL    4.50167 sec   1.15398 msec per step
      3800 TOTAL     4.4888 sec   1.18095 msec per step
      3900 TOTAL     4.5084 sec    1.1557 msec per step
      4500 TOTAL    5.18194 sec   1.15129 msec per step
      3900 TOTAL    4.50125 sec   1.15387 msec per step
      3900 TOTAL    4.53074 sec   1.16143 msec per step
      3900 TOTAL    4.53778 sec   1.16323 msec per step
      4600 TOTAL    5.27161 sec   1.14575 msec per step
      3900 TOTAL    4.60468 sec   1.18038 msec per step
      4000 TOTAL    4.60536 sec   1.15105 msec per step
      3900 TOTAL    4.57057 sec   1.17164 msec per step
      4600 TOTAL    5.27511 sec   1.14651 msec per step
      3900 TOTAL    4.62844 sec   1.18648 msec per step
      4000 TOTAL    4.60372 sec   1.15064 msec per step
      4000 TOTAL    4.56617 sec   1.14126 msec per step
      4000 TOTAL     4.5827 sec   1.14539 msec per step
      3900 TOTAL    4.62037 sec   1.18441 msec per step
      3900 TOTAL    4.61618 sec   1.18333 msec per step
      4000 TOTAL    4.60136 sec   1.15005 msec per step
      4600 TOTAL    5.29825 sec   1.15154 msec per step
      4000 TOTAL     4.6195 sec   1.15459 msec per step
      4000 TOTAL    4.61466 sec   1.15338 msec per step
      3900 TOTAL    4.60384 sec   1.18017 msec per step
      4600 TOTAL    5.29345 sec    1.1505 msec per step
      4000 TOTAL    4.61238 sec   1.15281 msec per step
      4000 TOTAL     4.6437 sec   1.16064 msec per step
      4000 TOTAL    4.65179 sec   1.16266 msec per step
      4700 TOTAL     5.3831 sec    1.1451 msec per step
      4000 TOTAL    4.71879 sec    1.1794 msec per step
      4100 TOTAL    4.71746 sec   1.15032 msec per step
      4000 TOTAL    4.68478 sec    1.1709 msec per step
      4700 TOTAL    5.38739 sec   1.14601 msec per step
      4000 TOTAL    4.74387 sec   1.18567 msec per step
      4100 TOTAL    4.71435 sec   1.14956 msec per step
      4100 TOTAL    4.67693 sec   1.14044 msec per step
      4100 TOTAL    4.69401 sec    1.1446 msec per step
      4000 TOTAL    4.73648 sec   1.18382 msec per step
      4100 TOTAL    4.71331 sec   1.14931 msec per step
      4000 TOTAL    4.73044 sec   1.18231 msec per step
      4700 TOTAL    5.41204 sec   1.15125 msec per step
      4100 TOTAL    4.73063 sec   1.15353 msec per step
      4100 TOTAL    4.72749 sec   1.15277 msec per step
      4000 TOTAL    4.71849 sec   1.17933 msec per step
      4700 TOTAL     5.4045 sec   1.14965 msec per step
      4100 TOTAL    4.72378 sec   1.15186 msec per step
      4100 TOTAL    4.75743 sec   1.16007 msec per step
      4100 TOTAL    4.76587 sec   1.16212 msec per step
      4800 TOTAL    5.49515 sec   1.14458 msec per step
      4100 TOTAL    4.83323 sec   1.17855 msec per step
      4200 TOTAL    4.82937 sec   1.14958 msec per step
      4100 TOTAL    4.79902 sec   1.17021 msec per step
      4800 TOTAL    5.49932 sec   1.14545 msec per step
      4200 TOTAL     4.8249 sec   1.14851 msec per step
      4200 TOTAL    4.78753 sec   1.13962 msec per step
      4100 TOTAL    4.85837 sec   1.18468 msec per step
      4200 TOTAL     4.8058 sec   1.14397 msec per step
      4200 TOTAL    4.82542 sec   1.14864 msec per step
      4100 TOTAL     4.8525 sec   1.18325 msec per step
      4100 TOTAL    4.84463 sec   1.18133 msec per step
      4800 TOTAL    5.52573 sec   1.15095 msec per step
      4200 TOTAL    4.84216 sec   1.15262 msec per step
      4200 TOTAL    4.84036 sec   1.15219 msec per step
      4100 TOTAL    4.83347 sec   1.17861 msec per step
      4200 TOTAL    4.83504 sec   1.15093 msec per step
      4800 TOTAL    5.52566 sec   1.15094 msec per step
      4200 TOTAL    4.87153 sec   1.15961 msec per step
      4200 TOTAL    4.87992 sec   1.16161 msec per step
      4900 TOTAL     5.6061 sec   1.14387 msec per step
      4300 TOTAL    4.94117 sec   1.14884 msec per step
      4200 TOTAL    4.94754 sec   1.17771 msec per step
      4200 TOTAL     4.9133 sec   1.16955 msec per step
      4900 TOTAL    5.61136 sec   1.14494 msec per step
      4300 TOTAL    4.93574 sec   1.14758 msec per step
      4300 TOTAL    4.89808 sec   1.13882 msec per step
      4300 TOTAL    4.91735 sec    1.1433 msec per step
      4200 TOTAL    4.97307 sec   1.18378 msec per step
      4300 TOTAL    4.93795 sec   1.14809 msec per step
      4200 TOTAL    4.96859 sec   1.18272 msec per step
      4200 TOTAL    4.95881 sec   1.18039 msec per step
      4300 TOTAL    4.95378 sec   1.15177 msec per step
      4900 TOTAL    5.63943 sec   1.15067 msec per step
      4300 TOTAL    4.95319 sec   1.15164 msec per step
      4300 TOTAL    4.94635 sec   1.15005 msec per step
      4200 TOTAL    4.94838 sec   1.17791 msec per step
      4900 TOTAL     5.6371 sec   1.15019 msec per step
      4300 TOTAL    4.98658 sec    1.1594 msec per step
      4300 TOTAL    4.99432 sec    1.1612 msec per step
      5000 TOTAL    5.71785 sec   1.14334 msec per step
      4400 TOTAL    5.05271 sec   1.14808 msec per step
      4300 TOTAL     5.0618 sec   1.17689 msec per step
      4300 TOTAL    5.02801 sec   1.16903 msec per step
      5000 TOTAL    5.72382 sec   1.14454 msec per step
      4400 TOTAL    5.04643 sec   1.14666 msec per step
      4400 TOTAL    5.00845 sec   1.13803 msec per step
      4400 TOTAL    5.02888 sec   1.14267 msec per step
      4300 TOTAL    5.08768 sec   1.18291 msec per step
      4400 TOTAL    5.05034 sec   1.14754 msec per step
      4400 TOTAL    5.06505 sec   1.15089 msec per step
      4300 TOTAL    5.08455 sec   1.18218 msec per step
      5000 TOTAL    5.75295 sec   1.15036 msec per step
      4400 TOTAL    5.06606 sec   1.15111 msec per step
      4400 TOTAL    5.05764 sec    1.1492 msec per step
      5000 TOTAL    5.74886 sec   1.14954 msec per step
      4300 TOTAL    5.06361 sec   1.17731 msec per step
      4400 TOTAL    5.10144 sec   1.15915 msec per step
      4400 TOTAL    5.10849 sec   1.16076 msec per step
      4300 TOTAL     5.1224 sec   1.19098 msec per step
      5100 TOTAL    5.82928 sec   1.14277 msec per step
      4500 TOTAL    5.16472 sec   1.14746 msec per step
      4400 TOTAL    5.17642 sec   1.17619 msec per step
      5100 TOTAL    5.83661 sec   1.14421 msec per step
      4400 TOTAL     5.1426 sec   1.16851 msec per step
      4500 TOTAL    5.15722 sec   1.14579 msec per step
      4500 TOTAL    5.11906 sec   1.13732 msec per step
      4500 TOTAL    5.14033 sec   1.14204 msec per step
      4400 TOTAL     5.2022 sec   1.18205 msec per step
      4500 TOTAL    5.16225 sec   1.14691 msec per step
      4500 TOTAL    5.17649 sec   1.15008 msec per step
      5100 TOTAL    5.86671 sec   1.15011 msec per step
      4400 TOTAL    5.20064 sec    1.1817 msec per step
      4500 TOTAL    5.17919 sec   1.15067 msec per step
      4500 TOTAL    5.16929 sec   1.14848 msec per step
      5100 TOTAL    5.86034 sec   1.14886 msec per step
      4400 TOTAL    5.17886 sec   1.17675 msec per step
      4500 TOTAL     5.2165 sec   1.15897 msec per step
      4400 TOTAL    5.23709 sec   1.18998 msec per step
      5200 TOTAL    5.94011 sec   1.14211 msec per step
      4500 TOTAL    5.23905 sec   1.16397 msec per step
      4600 TOTAL    5.27658 sec   1.14683 msec per step
      4500 TOTAL    5.29076 sec   1.17546 msec per step
      5200 TOTAL    5.94891 sec    1.1438 msec per step
      4600 TOTAL    5.22935 sec   1.13657 msec per step
      4600 TOTAL    5.26818 sec   1.14501 msec per step
      4500 TOTAL    5.25697 sec   1.16795 msec per step
      4600 TOTAL    5.25213 sec   1.14152 msec per step
      4500 TOTAL    5.31672 sec   1.18123 msec per step
      4600 TOTAL    5.27398 sec   1.14627 msec per step
      4600 TOTAL    5.28792 sec    1.1493 msec per step
      5200 TOTAL    5.98085 sec   1.14994 msec per step
      4600 TOTAL    5.28013 sec    1.1476 msec per step
      4600 TOTAL    5.29206 sec    1.1502 msec per step
      4500 TOTAL    5.31675 sec   1.18124 msec per step
      5200 TOTAL    5.97221 sec   1.14828 msec per step
      4500 TOTAL    5.29393 sec   1.17617 msec per step
      4600 TOTAL    5.33176 sec   1.15883 msec per step
      4500 TOTAL    5.35134 sec   1.18892 msec per step
      5300 TOTAL    6.05135 sec   1.14155 msec per step
      4600 TOTAL    5.35327 sec    1.1635 msec per step
      4700 TOTAL    5.38928 sec   1.14641 msec per step
      4600 TOTAL    5.40504 sec   1.17475 msec per step
      4700 TOTAL    5.34002 sec   1.13593 msec per step
      4700 TOTAL    5.37914 sec   1.14425 msec per step
      5300 TOTAL    6.06109 sec   1.14339 msec per step
      4600 TOTAL    5.37141 sec   1.16744 msec per step
      4700 TOTAL    5.36318 sec   1.14086 msec per step
      4600 TOTAL    5.43099 sec   1.18039 msec per step
      4700 TOTAL    5.38553 sec   1.14561 msec per step
      4700 TOTAL    5.39921 sec   1.14852 msec per step
      4700 TOTAL    5.39138 sec   1.14686 msec per step
      4700 TOTAL    5.40472 sec    1.1497 msec per step
      5300 TOTAL    6.09481 sec   1.14975 msec per step
      4600 TOTAL    5.43287 sec    1.1808 msec per step
      5300 TOTAL    6.08338 sec   1.14759 msec per step
      4600 TOTAL    5.40894 sec    1.1756 msec per step
      4700 TOTAL    5.44663 sec   1.15861 msec per step
      5400 TOTAL    6.16274 sec   1.14104 msec per step
      4600 TOTAL    5.46542 sec   1.18788 msec per step
      4700 TOTAL    5.46609 sec   1.16275 msec per step
      4800 TOTAL    5.50243 sec    1.1461 msec per step
      4800 TOTAL    5.45078 sec   1.13534 msec per step
      4700 TOTAL    5.51924 sec   1.17406 msec per step
      4800 TOTAL    5.49125 sec   1.14377 msec per step
      5400 TOTAL    6.17334 sec     1.143 msec per step
      4800 TOTAL     5.4744 sec   1.14026 msec per step
      4700 TOTAL    5.48562 sec   1.16691 msec per step
      4800 TOTAL    5.49724 sec   1.14502 msec per step
      4700 TOTAL    5.54588 sec   1.17972 msec per step
      4800 TOTAL     5.5104 sec   1.14776 msec per step
      4800 TOTAL    5.50284 sec   1.14619 msec per step
      4800 TOTAL    5.51802 sec   1.14935 msec per step
      5400 TOTAL    6.20878 sec   1.14956 msec per step
      5400 TOTAL    6.19469 sec   1.14695 msec per step
      4700 TOTAL    5.54861 sec   1.18031 msec per step
      4700 TOTAL    5.52388 sec   1.17504 msec per step
      4800 TOTAL    5.56159 sec   1.15842 msec per step
      5500 TOTAL    6.27437 sec   1.14059 msec per step
      4700 TOTAL    5.58023 sec   1.18703 msec per step
      4800 TOTAL    5.57934 sec   1.16212 msec per step
      4900 TOTAL    5.61456 sec   1.14559 msec per step
      4900 TOTAL    5.56126 sec   1.13472 msec per step
      4900 TOTAL    5.60242 sec   1.14312 msec per step
      5500 TOTAL    6.28582 sec   1.14267 msec per step
      4900 TOTAL    5.58587 sec   1.13974 msec per step
      4900 TOTAL    5.60852 sec   1.14436 msec per step
      4900 TOTAL    5.62178 sec   1.14707 msec per step
      4800 TOTAL    5.66405 sec   1.17977 msec per step
      4900 TOTAL    5.61416 sec   1.14551 msec per step
      4800 TOTAL    5.66894 sec   1.18078 msec per step
      4900 TOTAL    5.63236 sec   1.14923 msec per step
      5500 TOTAL    6.32195 sec   1.14924 msec per step
      5500 TOTAL    6.30603 sec   1.14634 msec per step
      4800 TOTAL    5.66464 sec   1.17989 msec per step
      4800 TOTAL    5.64815 sec   1.17645 msec per step
      4800 TOTAL    5.63861 sec   1.17447 msec per step
      4900 TOTAL    5.67651 sec   1.15823 msec per step
      5600 TOTAL    6.38549 sec   1.14006 msec per step
      4800 TOTAL    5.69432 sec   1.18607 msec per step
      4900 TOTAL    5.69326 sec   1.16165 msec per step
      5000 TOTAL    5.72662 sec    1.1451 msec per step
      5000 TOTAL    5.67186 sec   1.13415 msec per step
      5000 TOTAL    5.71329 sec   1.14243 msec per step
      5600 TOTAL    6.39799 sec   1.14229 msec per step
      5000 TOTAL    5.69891 sec   1.13955 msec per step
      5000 TOTAL    5.72049 sec   1.14387 msec per step
      5000 TOTAL    5.73287 sec   1.14634 msec per step
      4900 TOTAL    5.77826 sec     1.179 msec per step
      5000 TOTAL    5.72552 sec   1.14488 msec per step
      4900 TOTAL    5.78364 sec   1.18009 msec per step
      5600 TOTAL    6.41702 sec   1.14569 msec per step
      5600 TOTAL    6.43556 sec     1.149 msec per step
      5000 TOTAL    5.74678 sec   1.14913 msec per step
      4900 TOTAL    5.76254 sec   1.17579 msec per step
      4900 TOTAL    5.75305 sec   1.17385 msec per step
      5700 TOTAL    6.49663 sec   1.13956 msec per step
      5000 TOTAL     5.7912 sec   1.15801 msec per step
      4900 TOTAL    5.80954 sec   1.18538 msec per step
      4900 TOTAL    5.80838 sec   1.18514 msec per step
      5000 TOTAL    5.80702 sec   1.16117 msec per step
      5100 TOTAL    5.83842 sec   1.14456 msec per step
      5100 TOTAL    5.78239 sec   1.13358 msec per step
      5700 TOTAL    6.50996 sec    1.1419 msec per step
      5100 TOTAL    5.81168 sec   1.13932 msec per step
      5100 TOTAL    5.83216 sec   1.14334 msec per step
      5100 TOTAL    5.85028 sec   1.14689 msec per step
      5100 TOTAL    5.84397 sec   1.14565 msec per step
      5100 TOTAL    5.83654 sec   1.14419 msec per step
      5000 TOTAL    5.89217 sec    1.1782 msec per step
      5000 TOTAL     5.8982 sec    1.1794 msec per step
      5700 TOTAL    6.52823 sec    1.1451 msec per step
      5700 TOTAL    6.54879 sec   1.14871 msec per step
      5100 TOTAL    5.86119 sec   1.14903 msec per step
      5000 TOTAL    5.87675 sec   1.17512 msec per step
      5000 TOTAL    5.86776 sec   1.17332 msec per step
      5100 TOTAL    5.90577 sec   1.15777 msec per step
      5000 TOTAL    5.92468 sec    1.1847 msec per step
      5000 TOTAL    5.92261 sec   1.18429 msec per step
      5800 TOTAL    6.62217 sec   1.14156 msec per step
      5100 TOTAL    5.92126 sec    1.1608 msec per step
      5200 TOTAL    5.89272 sec     1.133 msec per step
      5200 TOTAL    5.92467 sec   1.13914 msec per step
      5200 TOTAL    5.98384 sec   1.15052 msec per step
      5200 TOTAL    5.94357 sec   1.14277 msec per step
      5200 TOTAL    5.96095 sec   1.14612 msec per step
      5200 TOTAL     5.9481 sec   1.14365 msec per step
      5100 TOTAL    6.00619 sec   1.17745 msec per step
      5800 TOTAL    6.65934 sec   1.14796 msec per step
      5800 TOTAL    6.63919 sec   1.14449 msec per step
      5100 TOTAL    6.01298 sec   1.17879 msec per step
      5800 TOTAL    6.66221 sec   1.14846 msec per step
      5200 TOTAL    5.97547 sec   1.14891 msec per step
      5200 TOTAL    5.98308 sec   1.15037 msec per step
      5100 TOTAL    5.99093 sec   1.17446 msec per step
      5100 TOTAL    5.98235 sec   1.17278 msec per step
      5100 TOTAL    6.03944 sec   1.18397 msec per step
      5900 TOTAL    6.73336 sec   1.14105 msec per step
      5100 TOTAL    6.03698 sec   1.18349 msec per step
      5200 TOTAL    6.03527 sec   1.16041 msec per step
      5300 TOTAL    6.00323 sec   1.13247 msec per step
      5300 TOTAL    6.03707 sec   1.13886 msec per step
      5200 TOTAL    6.05532 sec   1.16426 msec per step
      5300 TOTAL    6.09531 sec   1.14984 msec per step
      5300 TOTAL    6.05552 sec   1.14233 msec per step
      5300 TOTAL    6.07216 sec   1.14547 msec per step
      5300 TOTAL    6.05934 sec   1.14306 msec per step
      5900 TOTAL    6.77102 sec   1.14744 msec per step
      5200 TOTAL    6.12038 sec   1.17677 msec per step
      5900 TOTAL    6.75024 sec   1.14392 msec per step
      5200 TOTAL    6.12767 sec   1.17817 msec per step
      5900 TOTAL    6.77651 sec   1.14837 msec per step
      5300 TOTAL    6.09455 sec    1.1497 msec per step
      5300 TOTAL     6.0899 sec   1.14882 msec per step
      5200 TOTAL    6.10506 sec   1.17383 msec per step
      5200 TOTAL     6.0982 sec   1.17251 msec per step
      6000 TOTAL    6.84471 sec   1.14059 msec per step
      5200 TOTAL    6.15599 sec   1.18362 msec per step
      5200 TOTAL    6.15129 sec   1.18271 msec per step
      5300 TOTAL    6.14991 sec   1.16014 msec per step
      5400 TOTAL    6.11397 sec   1.13201 msec per step
      5400 TOTAL    6.14895 sec   1.13848 msec per step
      5300 TOTAL    6.16666 sec    1.1633 msec per step
      5400 TOTAL     6.2073 sec   1.14929 msec per step
      5400 TOTAL    6.16746 sec   1.14191 msec per step
      5400 TOTAL     6.1836 sec    1.1449 msec per step
      5400 TOTAL    6.17142 sec   1.14264 msec per step
      6000 TOTAL     6.8829 sec   1.14696 msec per step
      6000 TOTAL    6.86238 sec   1.14354 msec per step
      5300 TOTAL    6.23557 sec    1.1763 msec per step
      5300 TOTAL    6.24317 sec   1.17773 msec per step
      5400 TOTAL    6.20632 sec   1.14911 msec per step
      6000 TOTAL    6.89086 sec   1.14828 msec per step
      5400 TOTAL    6.20458 sec   1.14878 msec per step
      5300 TOTAL     6.2214 sec   1.17363 msec per step
      5300 TOTAL    6.21571 sec   1.17255 msec per step
      6100 TOTAL    6.95764 sec   1.14041 msec per step
      5300 TOTAL    6.27401 sec   1.18355 msec per step
      5500 TOTAL    6.22723 sec   1.13202 msec per step
      5300 TOTAL    6.26681 sec   1.18219 msec per step
      5400 TOTAL    6.26538 sec   1.16004 msec per step
      5500 TOTAL     6.2623 sec   1.13839 msec per step
      5400 TOTAL    6.28043 sec   1.16283 msec per step
      5500 TOTAL    6.32155 sec   1.14916 msec per step
      5500 TOTAL    6.28041 sec   1.14168 msec per step
      5500 TOTAL    6.29629 sec   1.14457 msec per step
      5500 TOTAL    6.28453 sec   1.14243 msec per step
      6100 TOTAL    6.99565 sec   1.14664 msec per step
      6100 TOTAL    6.97556 sec   1.14335 msec per step
      5400 TOTAL    6.35196 sec   1.17607 msec per step
      5500 TOTAL    6.31896 sec   1.14869 msec per step
      5400 TOTAL    6.35954 sec   1.17748 msec per step
      6100 TOTAL    7.00643 sec   1.14841 msec per step
      5500 TOTAL    6.32044 sec   1.14896 msec per step
      5400 TOTAL    6.33762 sec   1.17342 msec per step
      5400 TOTAL    6.33435 sec   1.17281 msec per step
      6200 TOTAL    7.07045 sec   1.14021 msec per step
      5600 TOTAL    6.34038 sec   1.13201 msec per step
      5400 TOTAL     6.3923 sec   1.18354 msec per step
      5400 TOTAL    6.38283 sec   1.18179 msec per step
      5500 TOTAL    6.38063 sec    1.1599 msec per step
      5600 TOTAL    6.37521 sec   1.13823 msec per step
      5500 TOTAL    6.39675 sec   1.16283 msec per step
      5600 TOTAL    6.43476 sec   1.14886 msec per step
      5600 TOTAL    6.40918 sec   1.14429 msec per step
      5600 TOTAL    6.39538 sec   1.14183 msec per step
      5600 TOTAL    6.39774 sec   1.14225 msec per step
      6200 TOTAL    7.10937 sec   1.14649 msec per step
      6200 TOTAL    7.08802 sec   1.14304 msec per step
      5500 TOTAL    6.46672 sec   1.17555 msec per step
      5600 TOTAL     6.4323 sec   1.14842 msec per step
      6200 TOTAL    7.12092 sec   1.14835 msec per step
      5500 TOTAL     6.4749 sec   1.17704 msec per step
      5600 TOTAL     6.4357 sec   1.14903 msec per step
      5500 TOTAL    6.45236 sec   1.17294 msec per step
      5500 TOTAL    6.45118 sec   1.17273 msec per step
      6300 TOTAL    7.18187 sec    1.1398 msec per step
      5700 TOTAL    6.45074 sec   1.13151 msec per step
      5600 TOTAL    6.49474 sec   1.15957 msec per step
      5500 TOTAL    6.49724 sec    1.1811 msec per step
      5500 TOTAL    6.50822 sec    1.1831 msec per step
      5700 TOTAL    6.48632 sec   1.13775 msec per step
      5600 TOTAL    6.51141 sec   1.16254 msec per step
      5700 TOTAL    6.51995 sec   1.14365 msec per step
      5700 TOTAL    6.54661 sec   1.14833 msec per step
      5700 TOTAL    6.50685 sec   1.14135 msec per step
      5700 TOTAL    6.50894 sec   1.14172 msec per step
      6300 TOTAL    7.22176 sec   1.14613 msec per step
      6300 TOTAL    7.20017 sec    1.1427 msec per step
      5600 TOTAL    6.58043 sec   1.17487 msec per step
      5700 TOTAL    6.54313 sec   1.14772 msec per step
      6300 TOTAL    7.23475 sec   1.14819 msec per step
      5600 TOTAL      6.589 sec    1.1764 msec per step
      5600 TOTAL     6.5665 sec   1.17238 msec per step
      5600 TOTAL    6.56636 sec   1.17235 msec per step
      6400 TOTAL    7.29304 sec   1.13936 msec per step
      5800 TOTAL    6.56125 sec   1.13105 msec per step
      5700 TOTAL    6.59103 sec   1.15612 msec per step
      5700 TOTAL    6.60874 sec   1.15923 msec per step
      5600 TOTAL    6.61113 sec   1.18035 msec per step
      5600 TOTAL     6.6237 sec   1.18259 msec per step
      5800 TOTAL    6.59931 sec   1.13762 msec per step
      5800 TOTAL    6.63097 sec   1.14307 msec per step
      5700 TOTAL    6.62629 sec    1.1623 msec per step
      5800 TOTAL    6.65941 sec   1.14798 msec per step
      5800 TOTAL    6.61984 sec   1.14116 msec per step
      6400 TOTAL     7.3116 sec   1.14226 msec per step
      6400 TOTAL    7.33381 sec   1.14573 msec per step
      5800 TOTAL    6.65452 sec   1.14713 msec per step
      5700 TOTAL    6.69453 sec   1.17427 msec per step
      6400 TOTAL    7.34821 sec   1.14798 msec per step
      5700 TOTAL    6.70311 sec   1.17578 msec per step
      5800 TOTAL    6.66052 sec   1.14817 msec per step
      5700 TOTAL    6.68077 sec   1.17186 msec per step
      6500 TOTAL    7.40435 sec   1.13895 msec per step
      5700 TOTAL    6.68164 sec   1.17201 msec per step
      5900 TOTAL    6.67174 sec   1.13061 msec per step
      5800 TOTAL    6.70263 sec   1.15543 msec per step
      5800 TOTAL    6.72288 sec   1.15892 msec per step
      5700 TOTAL    6.72538 sec   1.17968 msec per step
      5700 TOTAL    6.73944 sec   1.18215 msec per step
      5900 TOTAL    6.74194 sec   1.14251 msec per step
      5900 TOTAL    6.77269 sec   1.14772 msec per step
      5800 TOTAL    6.74097 sec   1.16204 msec per step
      5900 TOTAL    6.73132 sec   1.14071 msec per step
      6500 TOTAL    7.44777 sec   1.14563 msec per step
      5900 TOTAL    6.74479 sec   1.14299 msec per step
      5900 TOTAL    6.76566 sec   1.14653 msec per step
      5800 TOTAL    6.80863 sec    1.1737 msec per step
      6500 TOTAL    7.46164 sec   1.14777 msec per step
      5800 TOTAL    6.81755 sec   1.17524 msec per step
      5900 TOTAL    6.77214 sec   1.14763 msec per step
      6500 TOTAL    7.45883 sec   1.14734 msec per step
      5800 TOTAL    6.79507 sec   1.17136 msec per step
      6600 TOTAL    7.51548 sec   1.13854 msec per step
      6000 TOTAL    6.78238 sec   1.13021 msec per step
      5800 TOTAL     6.7977 sec   1.17181 msec per step
      5900 TOTAL    6.81406 sec   1.15473 msec per step
      5800 TOTAL     6.8397 sec   1.17905 msec per step
      5900 TOTAL    6.83747 sec    1.1587 msec per step
      5800 TOTAL    6.85524 sec   1.18173 msec per step
      6000 TOTAL    6.85269 sec   1.14192 msec per step
      6000 TOTAL    6.88593 sec   1.14746 msec per step
      5900 TOTAL    6.85609 sec   1.16185 msec per step
      6000 TOTAL     6.8426 sec   1.14024 msec per step
      6600 TOTAL    7.56151 sec   1.14551 msec per step
      6000 TOTAL    6.85763 sec   1.14275 msec per step
      6000 TOTAL    6.87684 sec   1.14595 msec per step
      5900 TOTAL    6.92322 sec   1.17323 msec per step
      6000 TOTAL    6.88393 sec   1.14713 msec per step
      5900 TOTAL    6.93212 sec   1.17474 msec per step
      6600 TOTAL       7.57 sec    1.1468 msec per step
      6600 TOTAL    7.59544 sec   1.15065 msec per step
      5900 TOTAL     6.9096 sec   1.17092 msec per step
      6700 TOTAL     7.6267 sec   1.13814 msec per step
      6100 TOTAL    6.89296 sec   1.12981 msec per step
      6000 TOTAL    6.92697 sec    1.1543 msec per step
      6000 TOTAL    6.95217 sec    1.1585 msec per step
      6100 TOTAL    6.95397 sec   1.13981 msec per step
      6100 TOTAL    6.96319 sec   1.14132 msec per step
      5900 TOTAL    6.97186 sec   1.18147 msec per step
      5900 TOTAL    6.93561 sec   1.17533 msec per step
      6100 TOTAL    6.99899 sec   1.14719 msec per step
      6000 TOTAL    6.97075 sec    1.1616 msec per step
      6100 TOTAL    6.96885 sec   1.14225 msec per step
      6700 TOTAL    7.67534 sec    1.1454 msec per step
      6100 TOTAL    6.98793 sec   1.14537 msec per step
      5900 TOTAL    6.99966 sec   1.18618 msec per step
      6000 TOTAL    7.03747 sec   1.17272 msec per step
      6100 TOTAL     6.9959 sec   1.14668 msec per step
      6000 TOTAL    7.04713 sec   1.17433 msec per step
      6700 TOTAL    7.68101 sec   1.14625 msec per step
      6700 TOTAL    7.70744 sec   1.15019 msec per step
      6000 TOTAL    7.02397 sec   1.17047 msec per step
      6800 TOTAL    7.73776 sec   1.13774 msec per step
      6200 TOTAL    7.00367 sec   1.12944 msec per step
      6100 TOTAL    7.04059 sec   1.15401 msec per step
      6200 TOTAL    7.07421 sec   1.14082 msec per step
      6000 TOTAL    7.05102 sec   1.17497 msec per step
      6000 TOTAL     7.0885 sec   1.18122 msec per step
      6200 TOTAL    7.11268 sec   1.14702 msec per step
      6200 TOTAL    7.06533 sec   1.13939 msec per step
      6100 TOTAL    7.08601 sec   1.16145 msec per step
      6200 TOTAL    7.08052 sec   1.14184 msec per step
      6100 TOTAL     7.1028 sec    1.1642 msec per step
      6200 TOTAL     7.0987 sec   1.14477 msec per step
      6800 TOTAL    7.78884 sec   1.14525 msec per step
      6000 TOTAL      7.114 sec   1.18547 msec per step
      6100 TOTAL    7.15157 sec    1.1722 msec per step
      6200 TOTAL    7.10747 sec   1.14618 msec per step
      6100 TOTAL    7.16175 sec   1.17387 msec per step
      6800 TOTAL    7.79209 sec   1.14573 msec per step
      6800 TOTAL     7.8206 sec   1.14992 msec per step
      6900 TOTAL     7.8487 sec   1.13733 msec per step
      6100 TOTAL    7.13806 sec   1.16998 msec per step
      6200 TOTAL    7.15534 sec    1.1539 msec per step
      6300 TOTAL    7.14564 sec   1.13405 msec per step
      6300 TOTAL    7.18476 sec   1.14026 msec per step
      6100 TOTAL    7.16592 sec   1.17455 msec per step
      6100 TOTAL    7.20492 sec   1.18094 msec per step
      6300 TOTAL    7.22627 sec   1.14684 msec per step
      6300 TOTAL    7.17637 sec   1.13892 msec per step
      6200 TOTAL     7.2009 sec   1.16125 msec per step
      6300 TOTAL     7.1934 sec   1.14163 msec per step
      6300 TOTAL    7.20958 sec    1.1442 msec per step
      6200 TOTAL    7.21666 sec   1.16379 msec per step
      6900 TOTAL    7.90268 sec   1.14515 msec per step
      6100 TOTAL    7.22801 sec   1.18473 msec per step
      6300 TOTAL     7.2188 sec   1.14566 msec per step
      6200 TOTAL    7.26573 sec    1.1717 msec per step
      6900 TOTAL      7.904 sec   1.14534 msec per step
      6200 TOTAL    7.27639 sec   1.17342 msec per step
      6900 TOTAL    7.93431 sec   1.14973 msec per step
      7000 TOTAL    7.96015 sec     1.137 msec per step
      6200 TOTAL    7.25227 sec   1.16953 msec per step
      6300 TOTAL    7.26938 sec   1.15369 msec per step
      6400 TOTAL     7.2562 sec    1.1336 msec per step
      6400 TOTAL    7.29568 sec   1.13977 msec per step
      6200 TOTAL    7.28067 sec   1.17411 msec per step
      6200 TOTAL    7.32126 sec   1.18066 msec per step
      6400 TOTAL    7.33983 sec   1.14667 msec per step
      6300 TOTAL    7.31571 sec   1.16104 msec per step
      6400 TOTAL    7.32087 sec   1.14371 msec per step
      6400 TOTAL    7.30677 sec    1.1415 msec per step
      6300 TOTAL    7.32852 sec   1.16307 msec per step
      6400 TOTAL    7.30886 sec   1.14183 msec per step
      7000 TOTAL    8.01668 sec   1.14508 msec per step
      6200 TOTAL    7.34223 sec   1.18404 msec per step
      6400 TOTAL    7.33037 sec   1.14519 msec per step
      6300 TOTAL    7.37971 sec    1.1712 msec per step
      7000 TOTAL    8.01515 sec   1.14486 msec per step
      6300 TOTAL    7.39092 sec   1.17298 msec per step
      7000 TOTAL    8.04763 sec    1.1495 msec per step
      7100 TOTAL    8.07145 sec   1.13666 msec per step
      6300 TOTAL    7.36627 sec   1.16906 msec per step
      6400 TOTAL    7.38356 sec    1.1535 msec per step
      6500 TOTAL    7.36672 sec   1.13317 msec per step
      6500 TOTAL    7.40658 sec    1.1393 msec per step
      6300 TOTAL    7.39589 sec   1.17376 msec per step
      6300 TOTAL    7.43768 sec    1.1804 msec per step
      6500 TOTAL    7.45316 sec   1.14646 msec per step
      6400 TOTAL    7.43039 sec   1.16082 msec per step
      6500 TOTAL    7.43205 sec   1.14322 msec per step
      6500 TOTAL    7.41994 sec   1.14135 msec per step
      6400 TOTAL    7.44177 sec   1.16259 msec per step
      6500 TOTAL    7.42033 sec   1.14141 msec per step
      7100 TOTAL    8.13044 sec   1.14497 msec per step
      6300 TOTAL    7.45624 sec   1.18334 msec per step
      6500 TOTAL    7.44193 sec   1.14474 msec per step
      6400 TOTAL    7.49393 sec   1.17074 msec per step
      7100 TOTAL    8.12659 sec   1.14443 msec per step
      6400 TOTAL    7.50546 sec   1.17254 msec per step
      7200 TOTAL    8.18256 sec   1.13631 msec per step
      7100 TOTAL    8.16127 sec   1.14931 msec per step
      6400 TOTAL    7.48132 sec   1.16877 msec per step
      6500 TOTAL    7.49796 sec   1.15336 msec per step
      6600 TOTAL    7.47722 sec   1.13274 msec per step
      6600 TOTAL    7.51739 sec   1.13883 msec per step
      6400 TOTAL    7.51204 sec   1.17357 msec per step
      6600 TOTAL    7.56667 sec   1.14629 msec per step
      6400 TOTAL    7.55422 sec   1.18016 msec per step
      6600 TOTAL    7.54335 sec   1.14276 msec per step
      6500 TOTAL    7.54565 sec   1.16069 msec per step
      6600 TOTAL    7.53185 sec   1.14102 msec per step
      6600 TOTAL    7.53298 sec   1.14119 msec per step
      6500 TOTAL    7.55614 sec    1.1623 msec per step
      7200 TOTAL     8.2441 sec   1.14485 msec per step
      6600 TOTAL    7.55348 sec   1.14429 msec per step
      6400 TOTAL    7.57016 sec   1.18265 msec per step
      7200 TOTAL    8.23817 sec   1.14403 msec per step
      6500 TOTAL    7.60867 sec   1.17039 msec per step
      6500 TOTAL    7.62061 sec   1.17222 msec per step
      7300 TOTAL    8.29386 sec   1.13599 msec per step
      7200 TOTAL    8.27461 sec   1.14909 msec per step
      6500 TOTAL    7.59688 sec   1.16857 msec per step
      6600 TOTAL    7.61222 sec   1.15319 msec per step
      6700 TOTAL    7.58797 sec   1.13236 msec per step
      6700 TOTAL    7.62834 sec   1.13839 msec per step
      6500 TOTAL    7.62805 sec   1.17336 msec per step
      6700 TOTAL    7.68065 sec    1.1462 msec per step
      6500 TOTAL    7.67035 sec   1.17987 msec per step
      6700 TOTAL    7.65477 sec   1.14233 msec per step
      6700 TOTAL    7.64342 sec   1.14064 msec per step
      6600 TOTAL    7.66097 sec   1.16058 msec per step
      6700 TOTAL    7.64607 sec   1.14103 msec per step
      6600 TOTAL    7.67103 sec    1.1621 msec per step
      7300 TOTAL    8.35756 sec   1.14471 msec per step
      6700 TOTAL    7.66506 sec   1.14387 msec per step
      6500 TOTAL    7.68431 sec   1.18202 msec per step
      7300 TOTAL    8.34933 sec   1.14359 msec per step
      6600 TOTAL    7.72298 sec   1.16997 msec per step
      7400 TOTAL    8.40479 sec   1.13563 msec per step
      6600 TOTAL    7.73526 sec   1.17183 msec per step
      7300 TOTAL     8.3883 sec   1.14893 msec per step
      6600 TOTAL    7.71201 sec   1.16831 msec per step
      6800 TOTAL    7.69873 sec     1.132 msec per step
      6800 TOTAL    7.73918 sec   1.13795 msec per step
      6700 TOTAL    7.72668 sec   1.15306 msec per step
      6800 TOTAL    7.79443 sec   1.14607 msec per step
      6600 TOTAL     7.7437 sec   1.17311 msec per step
      6800 TOTAL    7.76631 sec   1.14194 msec per step
      6600 TOTAL    7.78684 sec   1.17965 msec per step
      6800 TOTAL    7.75477 sec   1.14024 msec per step
      6800 TOTAL    7.75949 sec   1.14093 msec per step
      6700 TOTAL     7.7759 sec   1.16041 msec per step
      6700 TOTAL    7.78599 sec   1.16192 msec per step
      7400 TOTAL    8.47109 sec   1.14459 msec per step
      6800 TOTAL    7.77676 sec   1.14347 msec per step
      6600 TOTAL     7.7986 sec   1.18143 msec per step
      7400 TOTAL     8.4607 sec   1.14318 msec per step
      6700 TOTAL    7.83718 sec   1.16955 msec per step
      7500 TOTAL    8.51595 sec   1.13531 msec per step
      6700 TOTAL    7.84989 sec   1.17145 msec per step
      7400 TOTAL    8.50238 sec   1.14882 msec per step
      6700 TOTAL    7.82719 sec   1.16806 msec per step
      6900 TOTAL    7.80933 sec   1.13162 msec per step
      6900 TOTAL    7.85023 sec   1.13755 msec per step
      6800 TOTAL    7.84113 sec   1.15294 msec per step
      6900 TOTAL    7.90811 sec   1.14594 msec per step
      6900 TOTAL    7.87766 sec   1.14152 msec per step
      6700 TOTAL    7.85972 sec   1.17292 msec per step
      6900 TOTAL    7.86585 sec   1.13981 msec per step
      6700 TOTAL     7.9032 sec   1.17941 msec per step
      6900 TOTAL    7.87288 sec   1.14083 msec per step
      6800 TOTAL    7.89162 sec   1.16036 msec per step
      6800 TOTAL    7.90082 sec   1.16172 msec per step
      7500 TOTAL    8.58481 sec   1.14449 msec per step
      6900 TOTAL    7.88833 sec   1.14307 msec per step
      7500 TOTAL    8.57191 sec   1.14277 msec per step
      6700 TOTAL    7.91307 sec   1.18088 msec per step
      6800 TOTAL    7.95162 sec   1.16918 msec per step
      7600 TOTAL    8.62693 sec   1.13497 msec per step
      6800 TOTAL    7.96446 sec   1.17107 msec per step
      7500 TOTAL     8.6167 sec   1.14874 msec per step
      6800 TOTAL    7.94241 sec   1.16783 msec per step
      7000 TOTAL    7.91976 sec   1.13123 msec per step
      7000 TOTAL     7.9609 sec   1.13711 msec per step
      6900 TOTAL    7.95605 sec   1.15288 msec per step
      7000 TOTAL     8.0215 sec   1.14576 msec per step
      7000 TOTAL    7.98886 sec    1.1411 msec per step
      6800 TOTAL    7.97556 sec    1.1727 msec per step
      7000 TOTAL    7.97689 sec   1.13939 msec per step
      6800 TOTAL    8.01978 sec   1.17921 msec per step
      7000 TOTAL    7.98619 sec   1.14072 msec per step
      6900 TOTAL    8.00783 sec   1.16039 msec per step
      7000 TOTAL    8.00052 sec   1.14277 msec per step
      7600 TOTAL    8.69856 sec    1.1444 msec per step
      6900 TOTAL    8.01547 sec   1.16149 msec per step
      7600 TOTAL    8.68281 sec   1.14232 msec per step
      6800 TOTAL    8.02708 sec   1.18028 msec per step
      6900 TOTAL    8.06603 sec   1.16882 msec per step
      7700 TOTAL    8.73811 sec   1.13467 msec per step
      6900 TOTAL    8.07943 sec   1.17076 msec per step
      7600 TOTAL    8.73081 sec   1.14864 msec per step
      7100 TOTAL    8.03035 sec   1.13088 msec per step
      6900 TOTAL     8.0573 sec   1.16756 msec per step
      7100 TOTAL    8.07197 sec   1.13674 msec per step
      7000 TOTAL    8.07081 sec   1.15281 msec per step
      7100 TOTAL    8.10021 sec   1.14071 msec per step
      7100 TOTAL    8.13501 sec   1.14561 msec per step
      7100 TOTAL    8.08799 sec   1.13899 msec per step
      6900 TOTAL     8.0915 sec   1.17251 msec per step
      7100 TOTAL    8.09957 sec   1.14062 msec per step
      6900 TOTAL    8.13657 sec   1.17904 msec per step
      7100 TOTAL    8.11208 sec   1.14239 msec per step
      7700 TOTAL    8.81225 sec    1.1443 msec per step
      7000 TOTAL    8.12411 sec   1.16042 msec per step
      7000 TOTAL    8.13003 sec   1.16127 msec per step
      7700 TOTAL    8.79385 sec   1.14191 msec per step
      6900 TOTAL    8.14123 sec   1.17972 msec per step
      7800 TOTAL     8.8491 sec   1.13435 msec per step
      7000 TOTAL    8.18064 sec    1.1685 msec per step
      7000 TOTAL    8.19406 sec   1.17041 msec per step
      7700 TOTAL    8.84557 sec   1.14863 msec per step
      7200 TOTAL    8.14107 sec   1.13055 msec per step
      7200 TOTAL    8.18301 sec   1.13637 msec per step
      7000 TOTAL    8.17243 sec   1.16732 msec per step
      7100 TOTAL    8.18557 sec   1.15274 msec per step
      7200 TOTAL    8.21153 sec   1.14033 msec per step
      7200 TOTAL    8.24919 sec   1.14556 msec per step
      7200 TOTAL    8.19971 sec   1.13869 msec per step
      7000 TOTAL    8.20748 sec   1.17233 msec per step
      7200 TOTAL    8.21268 sec   1.14049 msec per step
      7200 TOTAL    8.22391 sec   1.14205 msec per step
      7000 TOTAL    8.25329 sec   1.17887 msec per step
      7800 TOTAL    8.92604 sec   1.14422 msec per step
      7800 TOTAL    8.90518 sec   1.14154 msec per step
      7100 TOTAL    8.24532 sec   1.16115 msec per step
      7100 TOTAL    8.24057 sec   1.16048 msec per step
      7000 TOTAL    8.25564 sec   1.17921 msec per step
      7900 TOTAL    8.96033 sec   1.13408 msec per step
      7100 TOTAL    8.29537 sec    1.1682 msec per step
      7100 TOTAL    8.30889 sec    1.1701 msec per step
      7800 TOTAL    8.95982 sec   1.14855 msec per step
      7300 TOTAL    8.25191 sec   1.13024 msec per step
      7300 TOTAL    8.29405 sec   1.13602 msec per step
      7100 TOTAL    8.28723 sec   1.16705 msec per step
      7200 TOTAL    8.29996 sec   1.15261 msec per step
      7300 TOTAL    8.32315 sec      1.14 msec per step
      7300 TOTAL    8.31083 sec   1.13831 msec per step
      7300 TOTAL     8.3628 sec   1.14543 msec per step
      7300 TOTAL    8.32565 sec   1.14034 msec per step
      7100 TOTAL     8.3235 sec   1.17216 msec per step
      7300 TOTAL    8.33555 sec    1.1417 msec per step
      7900 TOTAL    9.01672 sec   1.14121 msec per step
      7900 TOTAL    9.03982 sec   1.14414 msec per step
      7100 TOTAL    8.36965 sec   1.17866 msec per step
      7200 TOTAL    8.35998 sec   1.16095 msec per step
      7200 TOTAL    8.35682 sec   1.16051 msec per step
      7100 TOTAL    8.36969 sec   1.17866 msec per step
      8000 TOTAL    9.07153 sec    1.1338 msec per step
      7200 TOTAL    8.40977 sec   1.16786 msec per step
      7200 TOTAL    8.42367 sec   1.16979 msec per step
      7900 TOTAL    9.07422 sec   1.14849 msec per step
      7400 TOTAL     8.3629 sec   1.12997 msec per step
      7400 TOTAL    8.40513 sec   1.13567 msec per step
      7200 TOTAL     8.4023 sec   1.16682 msec per step
      7400 TOTAL    8.43468 sec   1.13967 msec per step
      7400 TOTAL    8.42224 sec   1.13799 msec per step
      7400 TOTAL    8.47653 sec   1.14532 msec per step
      7300 TOTAL     8.4472 sec   1.15699 msec per step
      7400 TOTAL    8.43917 sec   1.14027 msec per step
      7400 TOTAL    8.44717 sec   1.14135 msec per step
      7200 TOTAL    8.43926 sec   1.17196 msec per step
      8000 TOTAL    9.12794 sec   1.14085 msec per step
      8000 TOTAL    9.15348 sec   1.14404 msec per step
      7200 TOTAL     8.4862 sec   1.17847 msec per step
      7300 TOTAL    8.47504 sec   1.16081 msec per step
      7300 TOTAL    8.47326 sec   1.16056 msec per step
      8100 TOTAL     9.1825 sec    1.1335 msec per step
      7200 TOTAL    8.48385 sec   1.17815 msec per step
      7300 TOTAL    8.53824 sec   1.16946 msec per step
      8000 TOTAL    9.18797 sec   1.14835 msec per step
      7500 TOTAL     8.4734 sec   1.12964 msec per step
      7500 TOTAL    8.51627 sec   1.13535 msec per step
      7300 TOTAL    8.51755 sec   1.16663 msec per step
      7500 TOTAL    8.54588 sec    1.1393 msec per step
      7300 TOTAL    8.58652 sec   1.17607 msec per step
      7500 TOTAL    8.53327 sec   1.13762 msec per step
      7500 TOTAL    8.59042 sec   1.14524 msec per step
      7400 TOTAL    8.56149 sec    1.1568 msec per step
      7500 TOTAL    8.55883 sec   1.14103 msec per step
      7500 TOTAL    8.55231 sec   1.14016 msec per step
      8100 TOTAL    9.23912 sec   1.14049 msec per step
      7300 TOTAL    8.55509 sec   1.17177 msec per step
      8100 TOTAL    9.26736 sec   1.14398 msec per step
      7400 TOTAL    8.58983 sec   1.16063 msec per step
      7300 TOTAL    8.60266 sec   1.17828 msec per step
      8200 TOTAL    9.29374 sec   1.13324 msec per step
      7300 TOTAL    8.59816 sec   1.17767 msec per step
      7400 TOTAL     8.5909 sec   1.16078 msec per step
      7600 TOTAL    8.58424 sec   1.12936 msec per step
      7400 TOTAL    8.65295 sec   1.16916 msec per step
      8100 TOTAL     9.3019 sec   1.14824 msec per step
      7600 TOTAL    8.62761 sec   1.13506 msec per step
      7600 TOTAL    8.65749 sec   1.13899 msec per step
      7600 TOTAL    8.64519 sec   1.13738 msec per step
      7400 TOTAL    8.70104 sec   1.17566 msec per step
      7600 TOTAL    8.70411 sec   1.14513 msec per step
      7600 TOTAL    8.67081 sec   1.14075 msec per step
      7500 TOTAL    8.67641 sec    1.1567 msec per step
      7600 TOTAL    8.66587 sec    1.1401 msec per step
      8200 TOTAL    9.35075 sec    1.1402 msec per step
      7400 TOTAL    8.67159 sec   1.17168 msec per step
      8200 TOTAL    9.38167 sec   1.14397 msec per step
      8300 TOTAL    9.40516 sec   1.13302 msec per step
      7400 TOTAL    8.69264 sec   1.17452 msec per step
      7500 TOTAL     8.7047 sec   1.16047 msec per step
      7400 TOTAL    8.71992 sec   1.17821 msec per step
      7400 TOTAL    8.71246 sec    1.1772 msec per step
      7500 TOTAL      8.709 sec   1.16104 msec per step
      7700 TOTAL    8.69515 sec   1.12909 msec per step
      8200 TOTAL     9.4163 sec   1.14819 msec per step
      7700 TOTAL     8.7696 sec   1.13876 msec per step
      7700 TOTAL    8.76871 sec   1.13865 msec per step
      7700 TOTAL     8.7569 sec   1.13711 msec per step
      7500 TOTAL    8.81585 sec   1.17529 msec per step
      7700 TOTAL    8.78355 sec   1.14057 msec per step
      7500 TOTAL    8.82988 sec   1.17716 msec per step
      7600 TOTAL    8.78982 sec    1.1564 msec per step
      7700 TOTAL    8.77964 sec   1.14006 msec per step
      8300 TOTAL    9.46297 sec   1.13998 msec per step
      7500 TOTAL    8.78795 sec   1.17157 msec per step
      8300 TOTAL    9.49583 sec   1.14394 msec per step
      8400 TOTAL    9.51725 sec   1.13287 msec per step
      7500 TOTAL    8.80804 sec   1.17425 msec per step
      7600 TOTAL    8.82004 sec   1.16038 msec per step
      7500 TOTAL    8.82752 sec   1.17685 msec per step
      7500 TOTAL    8.83762 sec   1.17819 msec per step
      7600 TOTAL    8.82725 sec   1.16133 msec per step
      7700 TOTAL    8.86334 sec   1.15093 msec per step
      7800 TOTAL    8.80612 sec   1.12884 msec per step
      8300 TOTAL    9.53045 sec   1.14811 msec per step
      7800 TOTAL     8.8808 sec   1.13842 msec per step
      7800 TOTAL    8.86802 sec   1.13678 msec per step
      7600 TOTAL     8.9301 sec   1.17486 msec per step
      7800 TOTAL    8.89525 sec   1.14027 msec per step
      7600 TOTAL    8.94443 sec   1.17674 msec per step
      8400 TOTAL    9.57434 sec   1.13967 msec per step
      7800 TOTAL     8.8928 sec   1.13996 msec per step
      7700 TOTAL    8.90479 sec   1.15632 msec per step
      8400 TOTAL     9.6098 sec   1.14389 msec per step
      8500 TOTAL    9.62828 sec   1.13261 msec per step
      7600 TOTAL    8.90383 sec    1.1714 msec per step
      7600 TOTAL    8.92243 sec   1.17385 msec per step
      7700 TOTAL    8.93497 sec   1.16024 msec per step
      7600 TOTAL    8.94169 sec   1.17638 msec per step
      7600 TOTAL    8.95404 sec   1.17801 msec per step
      7800 TOTAL    8.97538 sec   1.15054 msec per step
      7800 TOTAL    8.94425 sec   1.14655 msec per step
      7700 TOTAL    8.94512 sec   1.16155 msec per step
      7900 TOTAL    8.91681 sec   1.12857 msec per step
      8400 TOTAL    9.64495 sec   1.14807 msec per step
      7900 TOTAL    8.99218 sec   1.13811 msec per step
      7900 TOTAL    8.97937 sec   1.13648 msec per step
      7700 TOTAL    9.04477 sec   1.17449 msec per step
      7900 TOTAL    9.00722 sec   1.14001 msec per step
      8500 TOTAL    9.68607 sec    1.1394 msec per step
      7700 TOTAL    9.05946 sec    1.1764 msec per step
      7900 TOTAL    9.00616 sec   1.13988 msec per step
      7800 TOTAL    9.02089 sec   1.15638 msec per step
      8600 TOTAL    9.73979 sec    1.1324 msec per step
      8500 TOTAL     9.7239 sec   1.14385 msec per step
      7700 TOTAL    9.02171 sec    1.1715 msec per step
      7700 TOTAL    9.03695 sec   1.17348 msec per step
      7800 TOTAL    9.04967 sec   1.16007 msec per step
      7700 TOTAL     9.0564 sec     1.176 msec per step
      7700 TOTAL     9.0708 sec   1.17787 msec per step
      7900 TOTAL    9.08709 sec   1.15012 msec per step
      7900 TOTAL    9.05585 sec   1.14617 msec per step
      8000 TOTAL    9.02759 sec   1.12831 msec per step
      8500 TOTAL    9.75927 sec   1.14801 msec per step
      8000 TOTAL    9.10338 sec   1.13778 msec per step
      8000 TOTAL    9.09084 sec   1.13621 msec per step
      7800 TOTAL    9.15975 sec   1.17418 msec per step
      8000 TOTAL    9.11906 sec   1.13974 msec per step
      7800 TOTAL    9.12807 sec   1.17012 msec per step
      8600 TOTAL    9.79761 sec   1.13912 msec per step
      7800 TOTAL    9.17433 sec   1.17605 msec per step
      8000 TOTAL    9.12147 sec   1.14004 msec per step
      7900 TOTAL    9.13704 sec   1.15644 msec per step
      8700 TOTAL    9.85098 sec   1.13217 msec per step
      8600 TOTAL    9.83774 sec   1.14379 msec per step
      7800 TOTAL    9.13918 sec   1.17154 msec per step
      7800 TOTAL    9.15214 sec    1.1732 msec per step
      7900 TOTAL    9.16448 sec   1.15991 msec per step
      7800 TOTAL     9.1706 sec   1.17557 msec per step
      8000 TOTAL    9.19995 sec   1.14985 msec per step
      8000 TOTAL    9.16706 sec   1.14574 msec per step
      8100 TOTAL    9.13819 sec   1.12803 msec per step
      7800 TOTAL    9.18754 sec   1.17774 msec per step
      8600 TOTAL    9.87326 sec   1.14792 msec per step
      8100 TOTAL    9.21451 sec   1.13745 msec per step
      8100 TOTAL    9.20186 sec   1.13589 msec per step
      7900 TOTAL    9.27419 sec    1.1738 msec per step
      8100 TOTAL     9.2306 sec   1.13944 msec per step
      8700 TOTAL    9.90906 sec   1.13884 msec per step
      7900 TOTAL    9.24595 sec   1.17022 msec per step
      7900 TOTAL    9.28904 sec   1.17568 msec per step
      8100 TOTAL    9.23651 sec   1.14017 msec per step
      8800 TOTAL    9.96226 sec   1.13195 msec per step
      8000 TOTAL    9.25341 sec   1.15653 msec per step
      8700 TOTAL    9.95187 sec   1.14376 msec per step
      7900 TOTAL    9.26748 sec   1.17295 msec per step
      7900 TOTAL    9.25689 sec   1.17161 msec per step
      8000 TOTAL    9.28081 sec   1.15996 msec per step
      7900 TOTAL    9.28535 sec   1.17521 msec per step
      8100 TOTAL    9.27923 sec   1.14544 msec per step
      8200 TOTAL    9.24898 sec   1.12779 msec per step
      8100 TOTAL    9.31581 sec   1.14996 msec per step
      7900 TOTAL    9.30554 sec   1.17777 msec per step
      8700 TOTAL    9.98874 sec     1.148 msec per step
      8200 TOTAL    9.32739 sec   1.13735 msec per step
      8200 TOTAL    9.31424 sec   1.13574 msec per step
      8200 TOTAL    9.34412 sec   1.13939 msec per step
      8000 TOTAL    9.39065 sec   1.17368 msec per step
      8800 TOTAL    10.0227 sec   1.13881 msec per step
      8000 TOTAL    9.36567 sec   1.17056 msec per step
      8000 TOTAL     9.4057 sec   1.17557 msec per step
      8900 TOTAL    10.0757 sec   1.13198 msec per step
      8200 TOTAL    9.35349 sec   1.14053 msec per step
      8100 TOTAL    9.37182 sec   1.15687 msec per step
      8800 TOTAL    10.0682 sec   1.14398 msec per step
      8000 TOTAL    9.38507 sec   1.17299 msec per step
      8200 TOTAL    9.39256 sec   1.14529 msec per step
      8300 TOTAL    9.36167 sec   1.12778 msec per step
      8100 TOTAL    9.39782 sec   1.16008 msec per step
      8000 TOTAL    9.40145 sec   1.17503 msec per step
      8000 TOTAL    9.37768 sec   1.17206 msec per step
      8200 TOTAL    9.43421 sec   1.15037 msec per step
      8000 TOTAL      9.424 sec   1.17785 msec per step
      8800 TOTAL    10.1045 sec   1.14811 msec per step
      8300 TOTAL    9.44001 sec   1.13721 msec per step
      8300 TOTAL    9.42686 sec   1.13563 msec per step
      8300 TOTAL     9.4579 sec   1.13937 msec per step
      8100 TOTAL    9.50644 sec   1.17349 msec per step
      8900 TOTAL    10.1367 sec   1.13883 msec per step
      8100 TOTAL    9.48257 sec   1.17054 msec per step
      9000 TOTAL    10.1899 sec   1.13209 msec per step
      8100 TOTAL    9.52326 sec   1.17557 msec per step
      8300 TOTAL    9.47074 sec   1.14092 msec per step
      8900 TOTAL     10.184 sec   1.14414 msec per step
      8200 TOTAL    9.48998 sec   1.15717 msec per step
      8400 TOTAL    9.47387 sec   1.12771 msec per step
      8300 TOTAL    9.50538 sec   1.14509 msec per step
      8100 TOTAL    9.50199 sec   1.17294 msec per step
      8200 TOTAL    9.51433 sec   1.16014 msec per step
      8100 TOTAL    9.51714 sec   1.17481 msec per step
      8100 TOTAL    9.49698 sec   1.17232 msec per step
      8300 TOTAL    9.55309 sec   1.15084 msec per step
      8100 TOTAL    9.54209 sec   1.17789 msec per step
      8900 TOTAL    10.2202 sec   1.14821 msec per step
      8400 TOTAL    9.55267 sec   1.13709 msec per step
      8400 TOTAL    9.53937 sec    1.1355 msec per step
      8400 TOTAL    9.57128 sec    1.1393 msec per step
      9000 TOTAL    10.2496 sec   1.13872 msec per step
      8200 TOTAL    9.62157 sec   1.17322 msec per step
      9100 TOTAL    10.3024 sec   1.13201 msec per step
      8200 TOTAL    9.59799 sec   1.17034 msec per step
      8400 TOTAL    9.58566 sec   1.14101 msec per step
      8200 TOTAL    9.64009 sec   1.17548 msec per step
      9000 TOTAL    10.2994 sec   1.14426 msec per step
      8300 TOTAL     9.6054 sec   1.15714 msec per step
      8500 TOTAL    9.58502 sec   1.12752 msec per step
      8400 TOTAL    9.61714 sec   1.14476 msec per step
      8200 TOTAL    9.61738 sec   1.17271 msec per step
      8200 TOTAL    9.63195 sec   1.17449 msec per step
      8300 TOTAL    9.62983 sec   1.16008 msec per step
      8200 TOTAL    9.61329 sec   1.17221 msec per step
      8400 TOTAL    9.66968 sec   1.15102 msec per step
      8200 TOTAL    9.65992 sec    1.1779 msec per step
      9000 TOTAL    10.3346 sec   1.14816 msec per step
      8500 TOTAL    9.66393 sec    1.1368 msec per step
      8500 TOTAL    9.65069 sec   1.13524 msec per step
      8500 TOTAL    9.68315 sec   1.13906 msec per step
      9100 TOTAL    10.3608 sec   1.13843 msec per step
      8300 TOTAL    9.73579 sec   1.17285 msec per step
      9200 TOTAL    10.4137 sec    1.1318 msec per step
      8300 TOTAL    9.71396 sec   1.17022 msec per step
      8500 TOTAL    9.69907 sec   1.14093 msec per step
      8300 TOTAL    9.75493 sec   1.17515 msec per step
      9100 TOTAL    10.4131 sec   1.14417 msec per step
      8400 TOTAL    9.72023 sec   1.15703 msec per step
      8600 TOTAL    9.69549 sec   1.12725 msec per step
      8500 TOTAL    9.72824 sec   1.14436 msec per step
      8300 TOTAL    9.74605 sec   1.17408 msec per step
      8300 TOTAL    9.73234 sec   1.17243 msec per step
      8400 TOTAL    9.74482 sec   1.15996 msec per step
      8300 TOTAL    9.72904 sec   1.17203 msec per step
      8500 TOTAL    9.78311 sec   1.15082 msec per step
      8300 TOTAL    9.77663 sec   1.17777 msec per step
      9100 TOTAL    10.4486 sec   1.14807 msec per step
      8600 TOTAL    9.77493 sec   1.13649 msec per step
      8600 TOTAL    9.76159 sec   1.13494 msec per step
      8600 TOTAL    9.79478 sec    1.1388 msec per step
      9200 TOTAL    10.4723 sec   1.13817 msec per step
      8400 TOTAL    9.84995 sec   1.17247 msec per step
      8600 TOTAL    9.81271 sec   1.14088 msec per step
      8400 TOTAL    9.83164 sec   1.17029 msec per step
      8400 TOTAL    9.86952 sec    1.1748 msec per step
      8700 TOTAL    9.80598 sec   1.12699 msec per step
      9200 TOTAL    10.5268 sec   1.14409 msec per step
      8600 TOTAL    9.83917 sec   1.14396 msec per step
      8500 TOTAL    9.83619 sec   1.15706 msec per step
      8400 TOTAL    9.86039 sec   1.17372 msec per step
      8400 TOTAL    9.84732 sec   1.17216 msec per step
      8500 TOTAL    9.86106 sec   1.15999 msec per step
      8600 TOTAL    9.89676 sec   1.15065 msec per step
      8400 TOTAL    9.84626 sec   1.17203 msec per step
      9300 TOTAL    10.5716 sec   1.13661 msec per step
      8400 TOTAL    9.89458 sec   1.17779 msec per step
      9200 TOTAL    10.5625 sec   1.14798 msec per step
      8700 TOTAL    9.88618 sec   1.13621 msec per step
      8700 TOTAL    9.87248 sec   1.13464 msec per step
      8700 TOTAL    9.90644 sec   1.13854 msec per step
      9300 TOTAL    10.5836 sec    1.1379 msec per step
      8500 TOTAL    9.96399 sec    1.1721 msec per step
      8700 TOTAL     9.9276 sec   1.14097 msec per step
      8500 TOTAL    9.98423 sec   1.17448 msec per step
      8800 TOTAL    9.91637 sec   1.12673 msec per step
      8500 TOTAL     9.9496 sec    1.1704 msec per step
      8700 TOTAL     9.9505 sec    1.1436 msec per step
      8600 TOTAL    9.95207 sec   1.15708 msec per step
      8500 TOTAL    9.96228 sec    1.1719 msec per step
      8600 TOTAL    9.97668 sec   1.15994 msec per step
      9400 TOTAL    10.6827 sec   1.13634 msec per step
      8700 TOTAL    10.0116 sec   1.15062 msec per step
      8500 TOTAL    9.96353 sec   1.17204 msec per step
      8800 TOTAL    9.99744 sec   1.13594 msec per step
      9300 TOTAL    10.6767 sec   1.14791 msec per step
      8500 TOTAL    10.0126 sec   1.17781 msec per step
      8800 TOTAL    9.98341 sec   1.13435 msec per step
      9300 TOTAL    10.6981 sec   1.15021 msec per step
      8500 TOTAL     10.025 sec   1.17927 msec per step
      8800 TOTAL    10.0181 sec    1.1383 msec per step
      8600 TOTAL    10.0782 sec   1.17175 msec per step
      8900 TOTAL    10.0267 sec   1.12647 msec per step
      8800 TOTAL    10.0427 sec   1.14108 msec per step
      8600 TOTAL    10.0986 sec   1.17412 msec per step
      8800 TOTAL    10.0617 sec   1.14324 msec per step
      8600 TOTAL    10.0676 sec   1.17052 msec per step
      8700 TOTAL    10.0678 sec   1.15709 msec per step
      9400 TOTAL    10.7429 sec   1.14274 msec per step
      8600 TOTAL    10.0773 sec   1.17165 msec per step
      9500 TOTAL     10.794 sec   1.13609 msec per step
      8800 TOTAL    10.1282 sec    1.1508 msec per step
      8900 TOTAL    10.1083 sec   1.13564 msec per step
      9400 TOTAL    10.7907 sec   1.14782 msec per step
      8900 TOTAL    10.0949 sec   1.13414 msec per step
      8600 TOTAL    10.1308 sec   1.17786 msec per step
      9400 TOTAL    10.8119 sec   1.15008 msec per step
      8700 TOTAL    10.1308 sec   1.16432 msec per step
      8600 TOTAL    10.1391 sec   1.17883 msec per step
      8900 TOTAL    10.1303 sec   1.13811 msec per step
      8600 TOTAL    10.1351 sec   1.17836 msec per step
      8700 TOTAL    10.1925 sec   1.17141 msec per step
      9000 TOTAL    10.1376 sec   1.12628 msec per step
      8900 TOTAL    10.1736 sec   1.14297 msec per step
      8900 TOTAL    10.1584 sec   1.14127 msec per step
      8700 TOTAL    10.2139 sec   1.17387 msec per step
      8700 TOTAL    10.1859 sec   1.17066 msec per step
      9500 TOTAL    10.8551 sec   1.14252 msec per step
      8800 TOTAL     10.184 sec   1.15714 msec per step
      9600 TOTAL    10.9053 sec   1.13585 msec per step
      8700 TOTAL    10.1933 sec   1.17151 msec per step
      8900 TOTAL    10.2455 sec   1.15105 msec per step
      9000 TOTAL    10.2198 sec   1.13541 msec per step
      9500 TOTAL    10.9062 sec    1.1479 msec per step
      9000 TOTAL    10.2071 sec   1.13399 msec per step
      8700 TOTAL    10.2499 sec   1.17802 msec per step
      9500 TOTAL    10.9238 sec   1.14975 msec per step
      8800 TOTAL    10.2463 sec   1.16422 msec per step
      8700 TOTAL     10.254 sec   1.17848 msec per step
      9000 TOTAL    10.2424 sec   1.13792 msec per step
      8800 TOTAL    10.3073 sec   1.17115 msec per step
      8700 TOTAL    10.2517 sec   1.17822 msec per step
      9100 TOTAL    10.2481 sec   1.12604 msec per step
      9000 TOTAL    10.2855 sec   1.14271 msec per step
      9000 TOTAL    10.2742 sec   1.14145 msec per step
      8800 TOTAL    10.3292 sec   1.17364 msec per step
      9600 TOTAL    10.9668 sec   1.14226 msec per step
      8800 TOTAL    10.3045 sec   1.17084 msec per step
      8900 TOTAL    10.3004 sec   1.15722 msec per step
      9700 TOTAL    11.0175 sec   1.13571 msec per step
      8800 TOTAL    10.3094 sec   1.17139 msec per step
      9100 TOTAL    10.3314 sec    1.1352 msec per step
      9000 TOTAL    10.3625 sec   1.15126 msec per step
      9100 TOTAL    10.3187 sec    1.1338 msec per step
      9600 TOTAL    11.0208 sec   1.14788 msec per step
      9600 TOTAL    11.0361 sec   1.14948 msec per step
      8800 TOTAL    10.3686 sec   1.17811 msec per step
      8900 TOTAL    10.3602 sec   1.16394 msec per step
      8800 TOTAL    10.3691 sec   1.17817 msec per step
      9100 TOTAL    10.3544 sec   1.13772 msec per step
      8900 TOTAL    10.4218 sec   1.17086 msec per step
      8800 TOTAL    10.3667 sec    1.1779 msec per step
      9200 TOTAL    10.3589 sec   1.12585 msec per step
      9100 TOTAL    10.3971 sec   1.14241 msec per step
      9100 TOTAL    10.3891 sec   1.14153 msec per step
      8900 TOTAL    10.4442 sec   1.17337 msec per step
      9700 TOTAL    11.0783 sec   1.14197 msec per step
      9800 TOTAL    11.1293 sec   1.13552 msec per step
      8900 TOTAL    10.4226 sec   1.17095 msec per step
      8900 TOTAL    10.4247 sec   1.17118 msec per step
      9200 TOTAL    10.4427 sec   1.13495 msec per step
      9100 TOTAL    10.4797 sec   1.15149 msec per step
      9200 TOTAL    10.4303 sec    1.1336 msec per step
      9700 TOTAL    11.1347 sec   1.14779 msec per step
      9000 TOTAL    10.4503 sec   1.16102 msec per step
      9700 TOTAL    11.1504 sec   1.14941 msec per step
      9000 TOTAL    10.4749 sec   1.16375 msec per step
      8900 TOTAL    10.4832 sec   1.17776 msec per step
      9000 TOTAL    10.5364 sec   1.17058 msec per step
      9300 TOTAL    10.4699 sec   1.12567 msec per step
      8900 TOTAL    10.4825 sec   1.17768 msec per step
      9200 TOTAL    10.5086 sec   1.14211 msec per step
      8900 TOTAL    10.5278 sec   1.18277 msec per step
      9200 TOTAL    10.5111 sec   1.14238 msec per step
      9000 TOTAL    10.5588 sec   1.17307 msec per step
      9800 TOTAL    11.1899 sec   1.14171 msec per step
      9900 TOTAL     11.241 sec   1.13534 msec per step
      9000 TOTAL    10.5407 sec   1.17106 msec per step
      9300 TOTAL    10.5539 sec   1.13471 msec per step
      9000 TOTAL    10.5402 sec   1.17101 msec per step
      9200 TOTAL    10.5335 sec   1.14482 msec per step
      9200 TOTAL    10.5967 sec   1.15169 msec per step
      9800 TOTAL     11.249 sec   1.14774 msec per step
      9100 TOTAL    10.5655 sec   1.16092 msec per step
      9800 TOTAL    11.2664 sec   1.14951 msec per step
      9100 TOTAL    10.5911 sec   1.16373 msec per step
      9000 TOTAL    10.5978 sec   1.17741 msec per step
      9300 TOTAL    10.5824 sec   1.13777 msec per step
      9400 TOTAL     10.581 sec   1.12552 msec per step
      9100 TOTAL    10.6515 sec   1.17037 msec per step
      9000 TOTAL    10.5999 sec   1.17763 msec per step
      9300 TOTAL    10.6201 sec   1.14183 msec per step
      9000 TOTAL    10.6433 sec   1.18246 msec per step
      9300 TOTAL    10.6235 sec   1.14219 msec per step
      9900 TOTAL    11.3021 sec   1.14151 msec per step
      9100 TOTAL    10.6733 sec   1.17276 msec per step
     10000 TOTAL    11.3529 sec   1.13518 msec per step
      9400 TOTAL    10.6652 sec   1.13448 msec per step
      9100 TOTAL    10.6588 sec   1.17116 msec per step
      9100 TOTAL     10.656 sec   1.17086 msec per step
      9300 TOTAL    10.6489 sec   1.14491 msec per step
      9300 TOTAL    10.7138 sec   1.15189 msec per step
      9900 TOTAL    11.3652 sec   1.14788 msec per step
      9200 TOTAL    10.6805 sec    1.1608 msec per step
      9900 TOTAL    11.3824 sec   1.14963 msec per step
      9200 TOTAL    10.7073 sec   1.16371 msec per step
      9100 TOTAL    10.7122 sec   1.17704 msec per step
      9400 TOTAL    10.6942 sec   1.13756 msec per step
      9500 TOTAL    10.6916 sec   1.12531 msec per step
      9200 TOTAL    10.7666 sec   1.17015 msec per step
      9400 TOTAL    10.7316 sec   1.14154 msec per step
      9100 TOTAL    10.7178 sec   1.17765 msec per step
      9100 TOTAL    10.7596 sec   1.18225 msec per step
      9400 TOTAL     10.736 sec     1.142 msec per step
     10000 TOTAL    11.4141 sec    1.1413 msec per step
      9200 TOTAL     10.788 sec   1.17249 msec per step
     10100 TOTAL    11.4645 sec   1.13498 msec per step
      9500 TOTAL    10.7766 sec   1.13426 msec per step
      9200 TOTAL    10.7768 sec   1.17126 msec per step
      9400 TOTAL    10.7613 sec   1.14469 msec per step
      9200 TOTAL    10.7715 sec   1.17069 msec per step
     10000 TOTAL    11.4807 sec   1.14796 msec per step
      9400 TOTAL    10.8306 sec   1.15207 msec per step
      9300 TOTAL    10.7955 sec   1.16068 msec per step
     10000 TOTAL    11.4976 sec   1.14964 msec per step
      9300 TOTAL    10.8241 sec   1.16375 msec per step
      9200 TOTAL    10.8269 sec   1.17671 msec per step
      9500 TOTAL     10.806 sec   1.13736 msec per step
      9600 TOTAL    10.8025 sec   1.12515 msec per step
      9500 TOTAL    10.8435 sec    1.1413 msec per step
      9300 TOTAL    10.8814 sec   1.16991 msec per step
      9200 TOTAL    10.8361 sec   1.17771 msec per step
      9500 TOTAL    10.8478 sec   1.14176 msec per step
     10100 TOTAL    11.5257 sec   1.14104 msec per step
      9200 TOTAL    10.8773 sec   1.18219 msec per step
      9300 TOTAL    10.9033 sec   1.17227 msec per step
     10200 TOTAL    11.5763 sec   1.13482 msec per step
      9600 TOTAL    10.8883 sec   1.13408 msec per step
      9500 TOTAL    10.8739 sec    1.1445 msec per step
      9300 TOTAL    10.8871 sec   1.17053 msec per step
      9300 TOTAL    10.8948 sec   1.17136 msec per step
     10100 TOTAL    11.5971 sec   1.14811 msec per step
      9500 TOTAL    10.9478 sec   1.15228 msec per step
      9400 TOTAL    10.9123 sec   1.16076 msec per step
     10100 TOTAL    11.6127 sec   1.14966 msec per step
      9300 TOTAL     10.942 sec   1.17643 msec per step
      9600 TOTAL    10.9184 sec   1.13721 msec per step
      9400 TOTAL    10.9413 sec   1.16384 msec per step
      9700 TOTAL    10.9136 sec     1.125 msec per step
      9600 TOTAL    10.9557 sec    1.1411 msec per step
      9400 TOTAL    10.9967 sec   1.16973 msec per step
      9600 TOTAL    10.9601 sec   1.14156 msec per step
     10200 TOTAL    11.6384 sec   1.14091 msec per step
      9300 TOTAL    10.9543 sec   1.17775 msec per step
      9300 TOTAL    10.9962 sec   1.18226 msec per step
     10300 TOTAL    11.6882 sec   1.13467 msec per step
      9400 TOTAL    11.0187 sec   1.17208 msec per step
      9700 TOTAL    11.0001 sec   1.13391 msec per step
      9600 TOTAL    10.9886 sec   1.14453 msec per step
      9400 TOTAL    11.0027 sec   1.17038 msec per step
      9400 TOTAL    11.0132 sec   1.17149 msec per step
     10200 TOTAL    11.7131 sec   1.14823 msec per step
      9600 TOTAL    11.0647 sec   1.15245 msec per step
      9500 TOTAL    11.0284 sec   1.16077 msec per step
     10200 TOTAL    11.7274 sec   1.14963 msec per step
      9700 TOTAL    11.0298 sec   1.13698 msec per step
      9400 TOTAL    11.0562 sec   1.17606 msec per step
      9500 TOTAL    11.0571 sec   1.16378 msec per step
      9800 TOTAL    11.0239 sec   1.12477 msec per step
      9700 TOTAL    11.0666 sec   1.14077 msec per step
      9500 TOTAL    11.1111 sec   1.16947 msec per step
      9700 TOTAL    11.0723 sec   1.14135 msec per step
     10300 TOTAL    11.7505 sec   1.14072 msec per step
      9400 TOTAL    11.0716 sec   1.17771 msec per step
     10400 TOTAL    11.7998 sec   1.13449 msec per step
      9500 TOTAL    11.1335 sec   1.17183 msec per step
      9400 TOTAL    11.1143 sec   1.18225 msec per step
      9800 TOTAL    11.1111 sec   1.13367 msec per step
      9700 TOTAL    11.1047 sec   1.14469 msec per step
      9500 TOTAL     11.118 sec   1.17019 msec per step
      9500 TOTAL    11.1312 sec   1.17158 msec per step
     10300 TOTAL    11.8287 sec   1.14831 msec per step
      9700 TOTAL    11.1811 sec   1.15257 msec per step
      9600 TOTAL    11.1445 sec   1.16077 msec per step
     10300 TOTAL    11.8422 sec   1.14962 msec per step
      9800 TOTAL     11.141 sec   1.13672 msec per step
      9500 TOTAL    11.1707 sec   1.17574 msec per step
      9900 TOTAL    11.1342 sec   1.12455 msec per step
      9600 TOTAL    11.1732 sec   1.16376 msec per step
      9800 TOTAL    11.1781 sec    1.1405 msec per step
      9600 TOTAL    11.2256 sec   1.16922 msec per step
      9800 TOTAL    11.1843 sec   1.14114 msec per step
     10400 TOTAL    11.8627 sec   1.14053 msec per step
     10500 TOTAL    11.9113 sec    1.1343 msec per step
      9500 TOTAL    11.1894 sec   1.17771 msec per step
      9600 TOTAL    11.2485 sec   1.17159 msec per step
      9900 TOTAL    11.2224 sec   1.13346 msec per step
      9500 TOTAL    11.2327 sec   1.18227 msec per step
      9800 TOTAL    11.2206 sec   1.14484 msec per step
      9600 TOTAL    11.2336 sec   1.17005 msec per step
      9600 TOTAL    11.2494 sec   1.17169 msec per step
     10400 TOTAL    11.9443 sec   1.14838 msec per step
      9800 TOTAL    11.2983 sec   1.15277 msec per step
      9700 TOTAL    11.2604 sec   1.16074 msec per step
     10400 TOTAL    11.9574 sec   1.14964 msec per step
      9900 TOTAL    11.2526 sec   1.13651 msec per step
     10000 TOTAL    11.2446 sec   1.12434 msec per step
      9600 TOTAL    11.2852 sec   1.17542 msec per step
      9700 TOTAL    11.2893 sec   1.16373 msec per step
      9900 TOTAL    11.2898 sec   1.14027 msec per step
      9700 TOTAL    11.3401 sec   1.16896 msec per step
      9900 TOTAL    11.2963 sec   1.14093 msec per step
     10500 TOTAL    11.9747 sec   1.14034 msec per step
     10600 TOTAL    12.0232 sec   1.13415 msec per step
      9600 TOTAL    11.3072 sec   1.17772 msec per step
     10000 TOTAL    11.3334 sec   1.13323 msec per step
      9700 TOTAL    11.3634 sec   1.17137 msec per step
      9600 TOTAL    11.3509 sec   1.18226 msec per step
      9900 TOTAL    11.3359 sec   1.14493 msec per step
      9700 TOTAL    11.3486 sec   1.16984 msec per step
      9700 TOTAL    11.3673 sec   1.17177 msec per step
     10500 TOTAL    12.0603 sec   1.14849 msec per step
     10000 TOTAL    11.3639 sec   1.13628 msec per step
      9800 TOTAL    11.3765 sec   1.16075 msec per step
      9900 TOTAL    11.4156 sec   1.15298 msec per step
     10500 TOTAL    12.0719 sec   1.14959 msec per step
     10100 TOTAL    11.3554 sec   1.12418 msec per step
      9700 TOTAL    11.4002 sec   1.17515 msec per step
      9800 TOTAL    11.4055 sec   1.16371 msec per step
     10000 TOTAL    11.4018 sec   1.14007 msec per step
     10000 TOTAL    11.4079 sec   1.14068 msec per step
      9800 TOTAL    11.4547 sec   1.16873 msec per step
     10600 TOTAL    12.0865 sec   1.14013 msec per step
     10700 TOTAL    12.1347 sec   1.13398 msec per step
     10100 TOTAL    11.4447 sec   1.13303 msec per step
      9800 TOTAL    11.4782 sec   1.17113 msec per step
      9700 TOTAL    11.4251 sec   1.17772 msec per step
      9700 TOTAL    11.4695 sec    1.1823 msec per step
     10000 TOTAL    11.4518 sec   1.14506 msec per step
      9800 TOTAL    11.4637 sec   1.16965 msec per step
      9800 TOTAL    11.4856 sec   1.17188 msec per step
     10600 TOTAL    12.1768 sec   1.14865 msec per step
     10100 TOTAL    11.4759 sec   1.13611 msec per step
     10200 TOTAL     11.466 sec   1.12401 msec per step
     10600 TOTAL    12.1865 sec   1.14956 msec per step
      9900 TOTAL    11.4924 sec   1.16073 msec per step
     10000 TOTAL    11.5325 sec   1.15313 msec per step
      9800 TOTAL    11.5151 sec   1.17489 msec per step
     10100 TOTAL    11.5133 sec   1.13982 msec per step
      9900 TOTAL    11.5222 sec   1.16374 msec per step
     10100 TOTAL    11.5197 sec   1.14045 msec per step
     10700 TOTAL    12.1985 sec   1.13994 msec per step
     10800 TOTAL    12.2463 sec   1.13381 msec per step
     10200 TOTAL    11.5562 sec   1.13285 msec per step
      9900 TOTAL    11.5929 sec   1.17088 msec per step
      9900 TOTAL    11.5939 sec   1.17098 msec per step
      9800 TOTAL    11.5429 sec   1.17773 msec per step
      9800 TOTAL    11.5877 sec    1.1823 msec per step
     10100 TOTAL    11.5667 sec   1.14511 msec per step
      9900 TOTAL     11.579 sec   1.16948 msec per step
      9900 TOTAL    11.6036 sec   1.17196 msec per step
     10200 TOTAL    11.5875 sec   1.13591 msec per step
     10300 TOTAL     11.577 sec   1.12387 msec per step
     10700 TOTAL    12.2925 sec   1.14873 msec per step
     10700 TOTAL    12.3012 sec   1.14954 msec per step
     10000 TOTAL    11.6085 sec   1.16073 msec per step
     10100 TOTAL    11.6494 sec   1.15329 msec per step
      9900 TOTAL    11.6305 sec   1.17468 msec per step
     10200 TOTAL    11.6245 sec   1.13954 msec per step
     10000 TOTAL    11.6386 sec   1.16374 msec per step
     10200 TOTAL    11.6317 sec   1.14025 msec per step
     10800 TOTAL    12.3103 sec   1.13973 msec per step
     10900 TOTAL    12.3584 sec    1.1337 msec per step
     10300 TOTAL    11.6673 sec   1.13264 msec per step
     10000 TOTAL    11.7081 sec   1.17069 msec per step
     10000 TOTAL    11.7082 sec    1.1707 msec per step
      9900 TOTAL    11.6608 sec   1.17774 msec per step
      9900 TOTAL    11.7064 sec   1.18235 msec per step
     10200 TOTAL    11.6819 sec   1.14517 msec per step
     10000 TOTAL    11.6947 sec   1.16935 msec per step
     10300 TOTAL    11.6988 sec   1.13569 msec per step
     10400 TOTAL    11.6877 sec   1.12371 msec per step
     10000 TOTAL    11.7224 sec   1.17212 msec per step
     10800 TOTAL    12.4087 sec   1.14885 msec per step
     10800 TOTAL     12.416 sec   1.14952 msec per step
     10100 TOTAL    11.7249 sec   1.16077 msec per step
     10200 TOTAL    11.7662 sec   1.15344 msec per step
     10300 TOTAL    11.7355 sec   1.13926 msec per step
     10000 TOTAL    11.7453 sec   1.17441 msec per step
     10100 TOTAL     11.755 sec   1.16375 msec per step
     10300 TOTAL    11.7438 sec   1.14006 msec per step
     10900 TOTAL    12.4219 sec   1.13952 msec per step
     11000 TOTAL    12.4698 sec   1.13351 msec per step
     10100 TOTAL    11.8226 sec   1.17044 msec per step
     10100 TOTAL    11.8227 sec   1.17045 msec per step
     10000 TOTAL    11.7787 sec   1.17775 msec per step
     10000 TOTAL     11.825 sec   1.18238 msec per step
     10300 TOTAL    11.7973 sec   1.14525 msec per step
     10100 TOTAL    11.8106 sec   1.16925 msec per step
     10400 TOTAL    11.8109 sec   1.13555 msec per step
     10500 TOTAL    11.7983 sec   1.12354 msec per step
     10400 TOTAL    11.8435 sec   1.13868 msec per step
     10100 TOTAL     11.841 sec   1.17226 msec per step
     10900 TOTAL    12.5309 sec   1.14952 msec per step
     10200 TOTAL    11.8432 sec   1.16099 msec per step
     10100 TOTAL    11.8604 sec   1.17418 msec per step
     10400 TOTAL    11.8566 sec   1.13995 msec per step
     10200 TOTAL    11.8721 sec   1.16382 msec per step
     11000 TOTAL    12.5342 sec   1.13937 msec per step
     11100 TOTAL     12.582 sec   1.13342 msec per step
     10300 TOTAL    11.9287 sec   1.15801 msec per step
     10900 TOTAL    12.5805 sec   1.15407 msec per step
     10200 TOTAL    11.9376 sec   1.17024 msec per step
     10200 TOTAL     11.938 sec   1.17028 msec per step
     10400 TOTAL    11.9071 sec   1.14481 msec per step
     10100 TOTAL     11.897 sec   1.17781 msec per step
     10100 TOTAL    11.9438 sec   1.18243 msec per step
     10400 TOTAL    11.9129 sec   1.14536 msec per step
     10200 TOTAL    11.9272 sec   1.16922 msec per step
     10600 TOTAL     11.909 sec   1.12339 msec per step
     10500 TOTAL     11.923 sec   1.13541 msec per step
     10500 TOTAL    11.9547 sec   1.13843 msec per step
     11000 TOTAL    12.6467 sec   1.14959 msec per step
     10200 TOTAL    11.9597 sec    1.1724 msec per step
     10300 TOTAL    11.9613 sec   1.16118 msec per step
     10200 TOTAL    11.9753 sec   1.17393 msec per step
     10500 TOTAL    11.9687 sec   1.13977 msec per step
     11100 TOTAL     12.646 sec   1.13918 msec per step
     10300 TOTAL    11.9884 sec   1.16381 msec per step
     11200 TOTAL    12.6933 sec   1.13323 msec per step
     10400 TOTAL     12.041 sec   1.15768 msec per step
     11000 TOTAL    12.6938 sec   1.15388 msec per step
     10300 TOTAL    12.0526 sec   1.17004 msec per step
     10300 TOTAL    12.0525 sec   1.17004 msec per step
     10500 TOTAL    12.0187 sec   1.14453 msec per step
     10200 TOTAL    12.0147 sec   1.17779 msec per step
     10500 TOTAL    12.0279 sec   1.14541 msec per step
     10200 TOTAL     12.062 sec   1.18244 msec per step
     10300 TOTAL    12.0427 sec   1.16908 msec per step
     10600 TOTAL    12.0343 sec   1.13521 msec per step
     10600 TOTAL    12.0655 sec   1.13815 msec per step
     11100 TOTAL     12.761 sec   1.14954 msec per step
     10300 TOTAL    12.0781 sec   1.17252 msec per step
     10300 TOTAL    12.0896 sec   1.17363 msec per step
     10400 TOTAL    12.0787 sec    1.1613 msec per step
     10600 TOTAL    12.0804 sec   1.13955 msec per step
     11200 TOTAL    12.7578 sec   1.13899 msec per step
     11300 TOTAL    12.8044 sec   1.13303 msec per step
     10400 TOTAL    12.1045 sec   1.16378 msec per step
     10700 TOTAL    12.0715 sec   1.12807 msec per step
     10500 TOTAL    12.1547 sec   1.15748 msec per step
     11100 TOTAL    12.8059 sec   1.15358 msec per step
     10400 TOTAL    12.1669 sec   1.16978 msec per step
     10400 TOTAL    12.1669 sec   1.16978 msec per step
     10600 TOTAL    12.1299 sec   1.14422 msec per step
     10300 TOTAL    12.1324 sec   1.17778 msec per step
     10600 TOTAL    12.1426 sec   1.14542 msec per step
     10300 TOTAL      12.18 sec   1.18241 msec per step
     10700 TOTAL    12.1457 sec     1.135 msec per step
     10400 TOTAL    12.1581 sec   1.16894 msec per step
     10700 TOTAL    12.1763 sec   1.13786 msec per step
     11200 TOTAL    12.8757 sec   1.14951 msec per step
     10400 TOTAL    12.2039 sec   1.17334 msec per step
     10400 TOTAL    12.1969 sec   1.17267 msec per step
     10700 TOTAL    12.1922 sec   1.13935 msec per step
     10500 TOTAL    12.1966 sec   1.16147 msec per step
     11300 TOTAL    12.8693 sec   1.13878 msec per step
     11400 TOTAL    12.9167 sec   1.13294 msec per step
     10800 TOTAL    12.1825 sec    1.1279 msec per step
     10500 TOTAL    12.2207 sec   1.16376 msec per step
     11200 TOTAL    12.9218 sec   1.15363 msec per step
     10600 TOTAL    12.2727 sec    1.1577 msec per step
     10700 TOTAL    12.2412 sec   1.14393 msec per step
     10500 TOTAL    12.2811 sec   1.16952 msec per step
     10500 TOTAL    12.2811 sec   1.16952 msec per step
     10400 TOTAL    12.2509 sec   1.17785 msec per step
     10700 TOTAL    12.2578 sec   1.14548 msec per step
     10800 TOTAL    12.2569 sec    1.1348 msec per step
     10800 TOTAL    12.2874 sec   1.13762 msec per step
     10500 TOTAL    12.2736 sec   1.16881 msec per step
     10400 TOTAL    12.2982 sec    1.1824 msec per step
     11300 TOTAL    12.9915 sec   1.14959 msec per step
     10500 TOTAL    12.3183 sec   1.17306 msec per step
     10800 TOTAL    12.3039 sec   1.13914 msec per step
     11400 TOTAL    12.9809 sec   1.13857 msec per step
     10500 TOTAL     12.316 sec   1.17284 msec per step
     10600 TOTAL    12.3145 sec   1.16163 msec per step
     11500 TOTAL    13.0297 sec   1.13292 msec per step
     10900 TOTAL    12.2935 sec   1.12774 msec per step
     10600 TOTAL    12.3384 sec   1.16389 msec per step
     10800 TOTAL    12.3527 sec   1.14367 msec per step
     11300 TOTAL    13.0403 sec   1.15391 msec per step
     10600 TOTAL    12.3956 sec   1.16928 msec per step
     10700 TOTAL    12.3918 sec     1.158 msec per step
     10600 TOTAL    12.3957 sec   1.16929 msec per step
     10900 TOTAL    12.3679 sec   1.13457 msec per step
     10500 TOTAL    12.3694 sec   1.17793 msec per step
     10800 TOTAL    12.3734 sec   1.14558 msec per step
     10900 TOTAL    12.3988 sec    1.1374 msec per step
     10600 TOTAL      12.39 sec   1.16876 msec per step
     10500 TOTAL    12.4167 sec   1.18243 msec per step
     11400 TOTAL    13.1076 sec   1.14969 msec per step
     10900 TOTAL    12.4159 sec   1.13896 msec per step
     10600 TOTAL    12.4326 sec   1.17278 msec per step
     11500 TOTAL    13.0926 sec   1.13838 msec per step
     10600 TOTAL    12.4351 sec   1.17301 msec per step
     11000 TOTAL    12.4041 sec   1.12755 msec per step
     11600 TOTAL    13.1433 sec   1.13294 msec per step
     10700 TOTAL    12.4328 sec   1.16184 msec per step
     10700 TOTAL    12.4563 sec   1.16404 msec per step
     10900 TOTAL    12.4645 sec   1.14343 msec per step
     10700 TOTAL      12.51 sec   1.16905 msec per step
     10700 TOTAL    12.5101 sec   1.16906 msec per step
     11400 TOTAL    13.1601 sec    1.1543 msec per step
     10800 TOTAL    12.5109 sec   1.15831 msec per step
     11000 TOTAL    12.4792 sec   1.13437 msec per step
     11000 TOTAL    12.5103 sec   1.13719 msec per step
     10600 TOTAL    12.4879 sec   1.17799 msec per step
     10900 TOTAL    12.4902 sec   1.14578 msec per step
     10700 TOTAL    12.5072 sec   1.16879 msec per step
     10600 TOTAL    12.5352 sec   1.18245 msec per step
     11500 TOTAL    13.2241 sec   1.14982 msec per step
     11000 TOTAL    12.5279 sec    1.1388 msec per step
     11600 TOTAL    13.2037 sec   1.13816 msec per step
     10700 TOTAL    12.5468 sec   1.17249 msec per step
     11100 TOTAL    12.5149 sec   1.12737 msec per step
     11700 TOTAL    13.2562 sec   1.13291 msec per step
     10700 TOTAL    12.5545 sec   1.17321 msec per step
     10800 TOTAL     12.551 sec   1.16202 msec per step
     10800 TOTAL    12.5741 sec   1.16416 msec per step
     11000 TOTAL    12.5764 sec   1.14321 msec per step
     10800 TOTAL    12.6242 sec    1.1688 msec per step
     10800 TOTAL    12.6246 sec   1.16883 msec per step
     10900 TOTAL    12.6286 sec   1.15848 msec per step
     11500 TOTAL    13.2796 sec   1.15465 msec per step
     11100 TOTAL    12.5906 sec   1.13419 msec per step
     11100 TOTAL    12.6216 sec   1.13698 msec per step
     11000 TOTAL    12.6067 sec   1.14596 msec per step
     10700 TOTAL    12.6064 sec   1.17806 msec per step
     10800 TOTAL    12.6242 sec    1.1688 msec per step
     10700 TOTAL    12.6535 sec   1.18246 msec per step
     11700 TOTAL    13.3156 sec   1.13799 msec per step
     11100 TOTAL    12.6403 sec   1.13866 msec per step
     11600 TOTAL    13.3402 sec   1.14992 msec per step
     10800 TOTAL    12.6614 sec   1.17225 msec per step
     11200 TOTAL    12.6258 sec    1.1272 msec per step
     11800 TOTAL    13.3698 sec   1.13294 msec per step
     10800 TOTAL     12.674 sec   1.17341 msec per step
     10900 TOTAL    12.6695 sec   1.16223 msec per step
     10900 TOTAL    12.6923 sec   1.16432 msec per step
     11100 TOTAL    12.6881 sec   1.14297 msec per step
     10900 TOTAL     12.739 sec   1.16861 msec per step
     10900 TOTAL    12.7393 sec   1.16864 msec per step
     11600 TOTAL    13.3955 sec   1.15468 msec per step
     11000 TOTAL    12.7454 sec   1.15856 msec per step
     11200 TOTAL    12.7022 sec   1.13403 msec per step
     11200 TOTAL     12.733 sec   1.13677 msec per step
     11100 TOTAL    12.7231 sec   1.14612 msec per step
     10800 TOTAL    12.7246 sec    1.1781 msec per step
     10900 TOTAL    12.7415 sec   1.16883 msec per step
     10800 TOTAL    12.7724 sec   1.18252 msec per step
     11800 TOTAL    13.4272 sec    1.1378 msec per step
     11200 TOTAL    12.7522 sec   1.13848 msec per step
     11700 TOTAL    13.4562 sec   1.15001 msec per step
     11300 TOTAL    12.7366 sec   1.12703 msec per step
     10900 TOTAL    12.7757 sec   1.17198 msec per step
     11900 TOTAL    13.4826 sec    1.1329 msec per step
     10900 TOTAL    12.7931 sec   1.17357 msec per step
     11000 TOTAL    12.7889 sec   1.16252 msec per step
     11200 TOTAL    12.7995 sec   1.14271 msec per step
     11000 TOTAL    12.8107 sec    1.1645 msec per step
     11000 TOTAL    12.8533 sec   1.16837 msec per step
     11000 TOTAL    12.8543 sec   1.16847 msec per step
     11700 TOTAL    13.5114 sec   1.15472 msec per step
     11100 TOTAL    12.8621 sec   1.15864 msec per step
     11300 TOTAL    12.8136 sec   1.13384 msec per step
     11300 TOTAL    12.8442 sec   1.13655 msec per step
     11200 TOTAL    12.8396 sec   1.14629 msec per step
     10900 TOTAL    12.8428 sec   1.17813 msec per step
     11000 TOTAL    12.8598 sec   1.16897 msec per step
     11300 TOTAL    12.8638 sec   1.13829 msec per step
     10900 TOTAL    12.8905 sec   1.18251 msec per step
     11900 TOTAL    13.5437 sec   1.13803 msec per step
     11400 TOTAL    12.8471 sec   1.12684 msec per step
     11000 TOTAL      12.89 sec   1.17171 msec per step
     11800 TOTAL    13.5762 sec   1.15043 msec per step
     12000 TOTAL    13.5981 sec   1.13308 msec per step
     11300 TOTAL    12.9108 sec   1.14245 msec per step
     11000 TOTAL    12.9118 sec   1.17369 msec per step
     11100 TOTAL    12.9082 sec    1.1628 msec per step
     11100 TOTAL    12.9278 sec   1.16456 msec per step
     11100 TOTAL    12.9676 sec   1.16815 msec per step
     11100 TOTAL    12.9689 sec   1.16827 msec per step
     11400 TOTAL    12.9247 sec   1.13365 msec per step
     11200 TOTAL    12.9801 sec   1.15883 msec per step
     11800 TOTAL    13.6313 sec    1.1551 msec per step
     11400 TOTAL    12.9551 sec   1.13631 msec per step
     11300 TOTAL    12.9557 sec   1.14642 msec per step
     11000 TOTAL    12.9609 sec   1.17816 msec per step
     11400 TOTAL    12.9755 sec    1.1381 msec per step
     11100 TOTAL     12.978 sec   1.16908 msec per step
     12000 TOTAL     13.655 sec   1.13782 msec per step
     11500 TOTAL    12.9575 sec   1.12664 msec per step
     11000 TOTAL    13.0087 sec    1.1825 msec per step
     11900 TOTAL    13.6987 sec   1.15105 msec per step
     12100 TOTAL    13.7166 sec   1.13351 msec per step
     11400 TOTAL     13.022 sec   1.14218 msec per step
     11100 TOTAL    13.0373 sec   1.17443 msec per step
     11100 TOTAL    13.0304 sec   1.17381 msec per step
     11200 TOTAL    13.0275 sec   1.16306 msec per step
     11200 TOTAL    13.0818 sec   1.16792 msec per step
     11200 TOTAL    13.0835 sec   1.16806 msec per step
     11500 TOTAL    13.0358 sec   1.13345 msec per step
     11500 TOTAL    13.0659 sec   1.13606 msec per step
     11300 TOTAL    13.0985 sec   1.15906 msec per step
     11900 TOTAL     13.754 sec    1.1557 msec per step
     11200 TOTAL    13.0939 sec   1.16899 msec per step
     11400 TOTAL    13.0727 sec   1.14663 msec per step
     11500 TOTAL    13.0876 sec   1.13795 msec per step
     11100 TOTAL    13.0793 sec   1.17821 msec per step
     11600 TOTAL    13.0679 sec   1.12645 msec per step
     11200 TOTAL    13.0967 sec   1.16924 msec per step
     12100 TOTAL    13.7742 sec   1.13827 msec per step
     11100 TOTAL    13.1279 sec   1.18259 msec per step
     12200 TOTAL    13.8289 sec   1.13342 msec per step
     12000 TOTAL    13.8152 sec   1.15117 msec per step
     11500 TOTAL    13.1338 sec   1.14197 msec per step
     11200 TOTAL    13.1528 sec   1.17425 msec per step
     11200 TOTAL    13.1504 sec   1.17404 msec per step
     11300 TOTAL    13.1484 sec   1.16347 msec per step
     11300 TOTAL     13.197 sec   1.16777 msec per step
     11300 TOTAL    13.1998 sec   1.16802 msec per step
     11600 TOTAL    13.1483 sec   1.13338 msec per step
     11600 TOTAL    13.1789 sec   1.13601 msec per step
     11400 TOTAL    13.2187 sec   1.15943 msec per step
     12000 TOTAL    13.8702 sec   1.15575 msec per step
     11300 TOTAL    13.2112 sec   1.16903 msec per step
     11500 TOTAL    13.1908 sec   1.14692 msec per step
     11600 TOTAL    13.2012 sec   1.13794 msec per step
     11700 TOTAL    13.1798 sec   1.12638 msec per step
     11200 TOTAL    13.1986 sec   1.17835 msec per step
     12200 TOTAL    13.8874 sec   1.13822 msec per step
     11300 TOTAL    13.2161 sec   1.16946 msec per step
     11200 TOTAL    13.2488 sec   1.18283 msec per step
     12300 TOTAL    13.9415 sec   1.13337 msec per step
     12100 TOTAL    13.9307 sec    1.1512 msec per step
     11600 TOTAL    13.2461 sec    1.1418 msec per step
     11300 TOTAL    13.2687 sec   1.17411 msec per step
     11300 TOTAL    13.2705 sec   1.17428 msec per step
     11400 TOTAL    13.2683 sec   1.16379 msec per step
     11400 TOTAL    13.3123 sec   1.16764 msec per step
     11700 TOTAL    13.2602 sec   1.13325 msec per step
     11400 TOTAL    13.3159 sec   1.16796 msec per step
     11700 TOTAL    13.2908 sec   1.13587 msec per step
     12100 TOTAL     13.985 sec   1.15569 msec per step
     11500 TOTAL     13.338 sec   1.15972 msec per step
     11800 TOTAL    13.2904 sec   1.12621 msec per step
     11700 TOTAL    13.3131 sec   1.13778 msec per step
     11400 TOTAL    13.3266 sec    1.1689 msec per step
     11600 TOTAL     13.307 sec   1.14706 msec per step
     12300 TOTAL    13.9994 sec   1.13807 msec per step
     11300 TOTAL     13.317 sec   1.17839 msec per step
     11400 TOTAL    13.3348 sec   1.16962 msec per step
     12400 TOTAL    14.0531 sec   1.13322 msec per step
     11300 TOTAL    13.3686 sec   1.18296 msec per step
     12200 TOTAL    14.0463 sec   1.15124 msec per step
     11700 TOTAL     13.358 sec   1.14161 msec per step
     11400 TOTAL    13.3829 sec   1.17384 msec per step
     11800 TOTAL    13.3715 sec   1.13308 msec per step
     11400 TOTAL    13.3892 sec   1.17439 msec per step
     11500 TOTAL    13.4268 sec   1.16745 msec per step
     11500 TOTAL    13.4304 sec   1.16776 msec per step
     11500 TOTAL    13.3878 sec   1.16406 msec per step
     11800 TOTAL    13.4017 sec   1.13564 msec per step
     12200 TOTAL    14.1014 sec   1.15576 msec per step
     11600 TOTAL    13.4551 sec   1.15982 msec per step
     11900 TOTAL    13.4014 sec   1.12607 msec per step
     11800 TOTAL     13.425 sec   1.13762 msec per step
     11500 TOTAL    13.4418 sec   1.16875 msec per step
     11700 TOTAL    13.4247 sec   1.14731 msec per step
     12400 TOTAL     14.111 sec   1.13789 msec per step
     11400 TOTAL    13.4354 sec   1.17844 msec per step
     12500 TOTAL     14.166 sec   1.13319 msec per step
     11500 TOTAL    13.4531 sec   1.16973 msec per step
     11800 TOTAL    13.4688 sec   1.14132 msec per step
     11400 TOTAL    13.4883 sec   1.18308 msec per step
     12300 TOTAL    14.1624 sec   1.15132 msec per step
     11500 TOTAL    13.4975 sec   1.17359 msec per step
     11900 TOTAL    13.4831 sec   1.13294 msec per step
     11900 TOTAL    13.5129 sec   1.13544 msec per step
     11600 TOTAL     13.545 sec   1.16757 msec per step
     11500 TOTAL    13.5082 sec   1.17453 msec per step
     12300 TOTAL    14.2191 sec   1.15593 msec per step
     11700 TOTAL    13.5723 sec   1.15993 msec per step
     12000 TOTAL    13.5125 sec   1.12594 msec per step
     11900 TOTAL    13.5373 sec   1.13749 msec per step
     11600 TOTAL    13.5587 sec   1.16875 msec per step
     12500 TOTAL    14.2229 sec   1.13774 msec per step
     11600 TOTAL    13.5506 sec   1.16806 msec per step
     11800 TOTAL    13.5428 sec   1.14759 msec per step
     11500 TOTAL    13.5539 sec    1.1785 msec per step
     12600 TOTAL    14.2796 sec   1.13321 msec per step
     11600 TOTAL    13.5718 sec   1.16988 msec per step
     11600 TOTAL    13.6174 sec   1.17381 msec per step
     11900 TOTAL    13.5802 sec   1.14109 msec per step
     12400 TOTAL    14.2785 sec    1.1514 msec per step
     11500 TOTAL    13.6077 sec   1.18318 msec per step
     11600 TOTAL    13.6117 sec   1.17332 msec per step
     12000 TOTAL    13.5943 sec   1.13277 msec per step
     12000 TOTAL    13.6241 sec   1.13525 msec per step
     11700 TOTAL    13.6597 sec   1.16739 msec per step
     11600 TOTAL    13.6272 sec   1.17466 msec per step
     12400 TOTAL    14.3364 sec   1.15607 msec per step
     12100 TOTAL    13.6235 sec   1.12582 msec per step
     11800 TOTAL    13.6891 sec   1.15999 msec per step
     12000 TOTAL    13.6493 sec   1.13735 msec per step
     12600 TOTAL    14.3345 sec   1.13757 msec per step
     11700 TOTAL    13.6766 sec   1.16884 msec per step
     11700 TOTAL      13.67 sec   1.16827 msec per step
     11900 TOTAL    13.6611 sec   1.14789 msec per step
     12700 TOTAL    14.3928 sec    1.1332 msec per step
     11600 TOTAL    13.6725 sec   1.17856 msec per step
     12000 TOTAL    13.6917 sec   1.14088 msec per step
     11700 TOTAL    13.7326 sec   1.17362 msec per step
     12500 TOTAL    14.3953 sec   1.15153 msec per step
     11600 TOTAL    13.7276 sec   1.18331 msec per step
     11700 TOTAL    13.7263 sec   1.17308 msec per step
     12100 TOTAL    13.7059 sec   1.13263 msec per step
     11700 TOTAL    13.7467 sec   1.17483 msec per step
     11700 TOTAL    13.7577 sec   1.17577 msec per step
     12200 TOTAL    13.7343 sec   1.12567 msec per step
     12100 TOTAL    13.7616 sec   1.13723 msec per step
     12500 TOTAL    14.4541 sec   1.15624 msec per step
     12700 TOTAL    14.4463 sec   1.13742 msec per step
     11800 TOTAL    13.7947 sec   1.16894 msec per step
     11800 TOTAL    13.7851 sec   1.16813 msec per step
     12100 TOTAL     13.798 sec   1.14024 msec per step
     12000 TOTAL     13.779 sec   1.14816 msec per step
     12800 TOTAL    14.5064 sec   1.13322 msec per step
     11800 TOTAL    13.8402 sec    1.1728 msec per step
     12100 TOTAL    13.8033 sec   1.14068 msec per step
     11700 TOTAL    13.7908 sec    1.1786 msec per step
     11800 TOTAL    13.8474 sec   1.17341 msec per step
     12600 TOTAL    14.5117 sec   1.15163 msec per step
     11700 TOTAL    13.8475 sec   1.18345 msec per step
     11800 TOTAL     13.841 sec   1.17287 msec per step
     11900 TOTAL    13.8667 sec   1.16517 msec per step
     12200 TOTAL    13.8171 sec   1.13246 msec per step
     11800 TOTAL    13.8661 sec     1.175 msec per step
     12300 TOTAL    13.8453 sec   1.12554 msec per step
     11800 TOTAL    13.8752 sec   1.17577 msec per step
     12200 TOTAL    13.8735 sec   1.13708 msec per step
     12600 TOTAL    14.5712 sec   1.15636 msec per step
     12800 TOTAL    14.5582 sec   1.13727 msec per step
     12200 TOTAL    13.9096 sec   1.14004 msec per step
     11900 TOTAL     13.901 sec   1.16805 msec per step
     11900 TOTAL    13.9128 sec   1.16905 msec per step
     12900 TOTAL    14.6196 sec   1.13322 msec per step
     12100 TOTAL    13.8968 sec    1.1484 msec per step
     11900 TOTAL    13.9551 sec    1.1726 msec per step
     11900 TOTAL    13.9623 sec    1.1732 msec per step
     11800 TOTAL    13.9096 sec   1.17868 msec per step
     12200 TOTAL    13.9322 sec   1.14189 msec per step
     12700 TOTAL    14.6283 sec   1.15174 msec per step
     12300 TOTAL    13.9284 sec    1.1323 msec per step
     11900 TOTAL    13.9555 sec   1.17263 msec per step
     11800 TOTAL    13.9672 sec   1.18356 msec per step
     12000 TOTAL    13.9838 sec   1.16522 msec per step
     11900 TOTAL    13.9857 sec   1.17517 msec per step
     12400 TOTAL     13.956 sec   1.12539 msec per step
     12300 TOTAL    13.9855 sec   1.13694 msec per step
     11900 TOTAL    13.9899 sec   1.17552 msec per step
     12900 TOTAL    14.6699 sec   1.13711 msec per step
     12700 TOTAL    14.6884 sec   1.15647 msec per step
     12300 TOTAL    14.0211 sec   1.13984 msec per step
     12000 TOTAL    14.0202 sec   1.16825 msec per step
     12000 TOTAL     14.031 sec   1.16916 msec per step
     13000 TOTAL    14.7328 sec   1.13321 msec per step
     12200 TOTAL    14.0145 sec   1.14863 msec per step
     12000 TOTAL    14.0701 sec   1.17241 msec per step
     12000 TOTAL    14.0768 sec   1.17297 msec per step
     12300 TOTAL    14.0438 sec   1.14168 msec per step
     11900 TOTAL     14.028 sec   1.17873 msec per step
     12800 TOTAL    14.7446 sec   1.15183 msec per step
     12400 TOTAL    14.0399 sec   1.13216 msec per step
     12000 TOTAL    14.0697 sec   1.17238 msec per step
     12100 TOTAL    14.0983 sec   1.16505 msec per step
     11900 TOTAL    14.0873 sec   1.18371 msec per step
     12500 TOTAL    14.0671 sec   1.12528 msec per step
     12400 TOTAL    14.0975 sec    1.1368 msec per step
     12000 TOTAL    14.1057 sec   1.17538 msec per step
     13000 TOTAL    14.7816 sec   1.13696 msec per step
     12800 TOTAL    14.8057 sec   1.15661 msec per step
     12400 TOTAL    14.1328 sec   1.13965 msec per step
     13100 TOTAL    14.8464 sec   1.13323 msec per step
     12100 TOTAL    14.1495 sec   1.16929 msec per step
     12100 TOTAL    14.1399 sec   1.16849 msec per step
     12100 TOTAL     14.185 sec   1.17222 msec per step
     12300 TOTAL    14.1323 sec   1.14887 msec per step
     12000 TOTAL     14.149 sec   1.17899 msec per step
     12100 TOTAL    14.1914 sec   1.17274 msec per step
     12400 TOTAL    14.1555 sec   1.14148 msec per step
     12000 TOTAL    14.1469 sec   1.17881 msec per step
     12500 TOTAL    14.1512 sec   1.13201 msec per step
     12900 TOTAL    14.8612 sec   1.15194 msec per step
     12100 TOTAL    14.1842 sec   1.17215 msec per step
     12200 TOTAL    14.2135 sec   1.16494 msec per step
     12000 TOTAL    14.2077 sec   1.18387 msec per step
     12600 TOTAL    14.1779 sec   1.12514 msec per step
     12500 TOTAL    14.2096 sec   1.13668 msec per step
     13100 TOTAL    14.8932 sec    1.1368 msec per step
     12100 TOTAL    14.2238 sec   1.17542 msec per step
     12500 TOTAL    14.2442 sec   1.13945 msec per step
     12900 TOTAL    14.9228 sec   1.15672 msec per step
     13200 TOTAL    14.9595 sec   1.13321 msec per step
     12200 TOTAL    14.2675 sec   1.16937 msec per step
     12200 TOTAL    14.2999 sec   1.17203 msec per step
     12200 TOTAL    14.2591 sec   1.16869 msec per step
     12100 TOTAL    14.2656 sec   1.17888 msec per step
     12400 TOTAL    14.2502 sec   1.14912 msec per step
     12500 TOTAL    14.2671 sec   1.14128 msec per step
     12200 TOTAL    14.3057 sec    1.1725 msec per step
     12600 TOTAL    14.2624 sec   1.13185 msec per step
     12100 TOTAL    14.2656 sec   1.17888 msec per step
     13000 TOTAL    14.9779 sec   1.15206 msec per step
     12200 TOTAL    14.2987 sec   1.17193 msec per step
     12300 TOTAL    14.3311 sec   1.16503 msec per step
     12100 TOTAL    14.3273 sec   1.18397 msec per step
     12700 TOTAL    14.2887 sec     1.125 msec per step
     12600 TOTAL    14.3216 sec   1.13655 msec per step
     13200 TOTAL    15.0048 sec   1.13664 msec per step
     12600 TOTAL    14.3558 sec   1.13926 msec per step
     12200 TOTAL    14.3429 sec   1.17555 msec per step
     13000 TOTAL    15.0399 sec   1.15683 msec per step
     13300 TOTAL    15.0728 sec   1.13321 msec per step
     12300 TOTAL    14.4153 sec   1.17188 msec per step
     12600 TOTAL    14.3787 sec   1.14107 msec per step
     12200 TOTAL    14.3801 sec    1.1786 msec per step
     12300 TOTAL    14.3855 sec   1.16946 msec per step
     12300 TOTAL    14.4203 sec   1.17228 msec per step
     12300 TOTAL    14.3785 sec   1.16889 msec per step
     12500 TOTAL    14.3681 sec   1.14936 msec per step
     12700 TOTAL     14.374 sec   1.13172 msec per step
     12200 TOTAL    14.3841 sec   1.17893 msec per step
     12300 TOTAL    14.4133 sec   1.17172 msec per step
     13100 TOTAL     15.095 sec    1.1522 msec per step
     12400 TOTAL    14.4502 sec   1.16524 msec per step
     12200 TOTAL     14.447 sec   1.18408 msec per step
     12800 TOTAL    14.3996 sec   1.12488 msec per step
     12700 TOTAL    14.4334 sec    1.1364 msec per step
     13300 TOTAL    15.1166 sec    1.1365 msec per step
     12700 TOTAL    14.4672 sec   1.13906 msec per step
     12300 TOTAL    14.4614 sec   1.17563 msec per step
     13100 TOTAL    15.1574 sec   1.15697 msec per step
     13400 TOTAL    15.1861 sec    1.1332 msec per step
     12700 TOTAL    14.4903 sec   1.14088 msec per step
     12400 TOTAL    14.5302 sec    1.1717 msec per step
     12400 TOTAL    14.5347 sec   1.17206 msec per step
     12300 TOTAL    14.4976 sec   1.17857 msec per step
     12400 TOTAL    14.5033 sec   1.16953 msec per step
     12600 TOTAL    14.4862 sec    1.1496 msec per step
     12800 TOTAL    14.4853 sec   1.13157 msec per step
     12400 TOTAL    14.4981 sec   1.16911 msec per step
     12400 TOTAL    14.5277 sec    1.1715 msec per step
     12300 TOTAL    14.5024 sec   1.17896 msec per step
     13200 TOTAL    15.2113 sec   1.15229 msec per step
     12500 TOTAL    14.5695 sec   1.16546 msec per step
     12900 TOTAL    14.5103 sec   1.12474 msec per step
     12300 TOTAL    14.5667 sec   1.18419 msec per step
     12800 TOTAL    14.5453 sec   1.13626 msec per step
     13400 TOTAL    15.2285 sec   1.13637 msec per step
     12800 TOTAL    14.5787 sec   1.13887 msec per step
     12400 TOTAL    14.5798 sec    1.1757 msec per step
     13200 TOTAL    15.2749 sec    1.1571 msec per step
     13500 TOTAL    15.2995 sec   1.13321 msec per step
     12800 TOTAL    14.6018 sec   1.14067 msec per step
     12500 TOTAL    14.6448 sec   1.17149 msec per step
     12500 TOTAL    14.6493 sec   1.17185 msec per step
     12900 TOTAL    14.5968 sec   1.13145 msec per step
     12500 TOTAL    14.6213 sec   1.16961 msec per step
     12400 TOTAL     14.618 sec   1.17877 msec per step
     12700 TOTAL    14.6044 sec   1.14986 msec per step
     12500 TOTAL    14.6173 sec   1.16929 msec per step
     12500 TOTAL    14.6424 sec    1.1713 msec per step
     13300 TOTAL    15.3273 sec   1.15234 msec per step
     12400 TOTAL    14.6207 sec   1.17899 msec per step
     13000 TOTAL    14.6213 sec   1.12463 msec per step
     12600 TOTAL    14.6891 sec   1.16571 msec per step
     12900 TOTAL    14.6572 sec   1.13613 msec per step
     12400 TOTAL     14.686 sec   1.18426 msec per step
     13500 TOTAL    15.3403 sec   1.13624 msec per step
     12900 TOTAL    14.6899 sec   1.13866 msec per step
     12500 TOTAL    14.6985 sec   1.17578 msec per step
     13600 TOTAL    15.4133 sec   1.13325 msec per step
     13300 TOTAL     15.392 sec    1.1572 msec per step
     12900 TOTAL    14.7134 sec   1.14049 msec per step
     12600 TOTAL    14.7597 sec   1.17131 msec per step
     13000 TOTAL    14.7082 sec   1.13131 msec per step
     12600 TOTAL    14.7635 sec   1.17162 msec per step
     12600 TOTAL    14.7395 sec   1.16971 msec per step
     12500 TOTAL    14.7389 sec   1.17902 msec per step
     12800 TOTAL    14.7229 sec   1.15014 msec per step
     12600 TOTAL    14.7366 sec   1.16948 msec per step
     12600 TOTAL    14.7573 sec   1.17112 msec per step
     13400 TOTAL    15.4437 sec   1.15243 msec per step
     12500 TOTAL    14.7392 sec   1.17904 msec per step
     13100 TOTAL    14.7327 sec   1.12455 msec per step
     12700 TOTAL    14.8082 sec   1.16591 msec per step
     13000 TOTAL    14.7697 sec   1.13604 msec per step
     13600 TOTAL    15.4527 sec   1.13614 msec per step
     12500 TOTAL    14.8062 sec    1.1844 msec per step
     13000 TOTAL     14.802 sec   1.13853 msec per step
     12600 TOTAL    14.8175 sec    1.1759 msec per step
     13000 TOTAL    14.8255 sec   1.14034 msec per step
     13400 TOTAL    15.5098 sec   1.15736 msec per step
     13100 TOTAL    14.8203 sec   1.13124 msec per step
     12700 TOTAL    14.8753 sec   1.17119 msec per step
     12700 TOTAL    14.8787 sec   1.17146 msec per step
     13700 TOTAL    15.5533 sec   1.13519 msec per step
     12700 TOTAL    14.8584 sec   1.16986 msec per step
     12900 TOTAL     14.842 sec   1.15045 msec per step
     12600 TOTAL    14.8599 sec   1.17926 msec per step
     12700 TOTAL     14.856 sec   1.16967 msec per step
     12700 TOTAL    14.8724 sec   1.17096 msec per step
     13500 TOTAL    15.5608 sec   1.15256 msec per step
     13200 TOTAL    14.8439 sec   1.12445 msec per step
     12600 TOTAL    14.8584 sec   1.17915 msec per step
     13100 TOTAL    14.8823 sec   1.13597 msec per step
     12800 TOTAL    14.9278 sec   1.16614 msec per step
     13700 TOTAL     15.565 sec   1.13605 msec per step
     13100 TOTAL    14.9135 sec   1.13835 msec per step
     12600 TOTAL    14.9262 sec   1.18452 msec per step
     13100 TOTAL    14.9371 sec   1.14015 msec per step
     12700 TOTAL     14.936 sec   1.17597 msec per step
     13500 TOTAL    15.6281 sec   1.15755 msec per step
     13200 TOTAL    14.9315 sec   1.13109 msec per step
     12800 TOTAL    14.9903 sec   1.17103 msec per step
     12800 TOTAL    14.9933 sec   1.17126 msec per step
     13800 TOTAL    15.6661 sec   1.13515 msec per step
     12800 TOTAL    14.9762 sec   1.16992 msec per step
     13000 TOTAL      14.96 sec   1.15068 msec per step
     12700 TOTAL    14.9793 sec   1.17938 msec per step
     12800 TOTAL    14.9753 sec   1.16985 msec per step
     13300 TOTAL    14.9545 sec   1.12432 msec per step
     12700 TOTAL    14.9787 sec   1.17933 msec per step
     13200 TOTAL    14.9942 sec   1.13584 msec per step
     12900 TOTAL    15.0464 sec    1.1663 msec per step
     13200 TOTAL    15.0244 sec   1.13813 msec per step
     12700 TOTAL    15.0458 sec   1.18462 msec per step
     12800 TOTAL    15.0436 sec   1.17519 msec per step
     13200 TOTAL    15.0483 sec   1.13993 msec per step
     13600 TOTAL    15.7484 sec   1.15789 msec per step
     13300 TOTAL    15.0428 sec   1.13095 msec per step
     12800 TOTAL    15.0543 sec   1.17603 msec per step
     13600 TOTAL    15.7453 sec   1.15766 msec per step
     13800 TOTAL    15.7339 sec   1.14005 msec per step
     12900 TOTAL    15.1052 sec   1.17085 msec per step
     12900 TOTAL    15.1079 sec   1.17106 msec per step
     13900 TOTAL    15.7774 sec   1.13498 msec per step
     13100 TOTAL     15.078 sec    1.1509 msec per step
     13400 TOTAL     15.065 sec   1.12417 msec per step
     12800 TOTAL    15.0981 sec   1.17945 msec per step
     12900 TOTAL    15.0945 sec   1.17003 msec per step
     13300 TOTAL    15.1063 sec   1.13572 msec per step
     12900 TOTAL    15.1272 sec   1.17256 msec per step
     13300 TOTAL    15.1355 sec   1.13792 msec per step
     13000 TOTAL    15.1648 sec   1.16643 msec per step
     12800 TOTAL    15.1655 sec   1.18471 msec per step
     12900 TOTAL    15.1581 sec   1.17495 msec per step
     13300 TOTAL    15.1592 sec   1.13971 msec per step
     12800 TOTAL    15.1523 sec   1.18368 msec per step
     13400 TOTAL    15.1539 sec    1.1308 msec per step
     13700 TOTAL    15.8631 sec   1.15781 msec per step
     13900 TOTAL     15.846 sec   1.13992 msec per step
     13700 TOTAL    15.8633 sec   1.15782 msec per step
     12900 TOTAL    15.1733 sec   1.17613 msec per step
     14000 TOTAL    15.8895 sec   1.13488 msec per step
     13000 TOTAL    15.2202 sec    1.1707 msec per step
     13000 TOTAL    15.2226 sec   1.17088 msec per step
     13500 TOTAL    15.1762 sec   1.12408 msec per step
     13200 TOTAL    15.1962 sec   1.15114 msec per step
     12900 TOTAL    15.2173 sec   1.17955 msec per step
     13000 TOTAL    15.2139 sec   1.17021 msec per step
     13400 TOTAL    15.2183 sec   1.13561 msec per step
     13000 TOTAL    15.2449 sec   1.17259 msec per step
     13400 TOTAL    15.2472 sec   1.13777 msec per step
     13100 TOTAL     15.284 sec   1.16663 msec per step
     13000 TOTAL    15.2732 sec   1.17477 msec per step
     12900 TOTAL    15.2853 sec   1.18482 msec per step
     13400 TOTAL    15.2709 sec   1.13953 msec per step
     13500 TOTAL    15.2652 sec   1.13067 msec per step
     13800 TOTAL     15.976 sec    1.1576 msec per step
     12900 TOTAL    15.2691 sec   1.18356 msec per step
     14000 TOTAL    15.9587 sec   1.13982 msec per step
     14100 TOTAL    16.0026 sec   1.13486 msec per step
     13800 TOTAL    15.9808 sec   1.15794 msec per step
     13100 TOTAL    15.3353 sec   1.17054 msec per step
     13000 TOTAL    15.2916 sec   1.17619 msec per step
     13100 TOTAL    15.3371 sec   1.17068 msec per step
     13600 TOTAL     15.287 sec   1.12396 msec per step
     13300 TOTAL    15.3141 sec   1.15135 msec per step
     13000 TOTAL    15.3362 sec   1.17962 msec per step
     13100 TOTAL    15.3332 sec   1.17038 msec per step
     13500 TOTAL    15.3302 sec   1.13549 msec per step
     13500 TOTAL    15.3588 sec    1.1376 msec per step
     13100 TOTAL    15.3602 sec   1.17245 msec per step
     13200 TOTAL    15.4029 sec    1.1668 msec per step
     13100 TOTAL     15.388 sec   1.17456 msec per step
     13500 TOTAL    15.3821 sec   1.13933 msec per step
     13000 TOTAL    15.4049 sec    1.1849 msec per step
     13600 TOTAL    15.3766 sec   1.13055 msec per step
     13900 TOTAL    16.0911 sec   1.15755 msec per step
     13000 TOTAL    15.3846 sec   1.18334 msec per step
     14100 TOTAL    16.0704 sec   1.13967 msec per step
     14200 TOTAL    16.1159 sec   1.13484 msec per step
     13200 TOTAL      15.45 sec   1.17036 msec per step
     13200 TOTAL    15.4513 sec   1.17046 msec per step
     13900 TOTAL    16.0982 sec   1.15806 msec per step
     13100 TOTAL    15.4098 sec   1.17623 msec per step
     13700 TOTAL    15.3978 sec   1.12385 msec per step
     13400 TOTAL    15.4324 sec   1.15159 msec per step
     13100 TOTAL    15.4554 sec   1.17971 msec per step
     13600 TOTAL    15.4704 sec   1.13745 msec per step
     13200 TOTAL    15.4774 sec   1.17245 msec per step
     13300 TOTAL    15.5221 sec   1.16699 msec per step
     13600 TOTAL    15.4935 sec   1.13915 msec per step
     13200 TOTAL    15.5023 sec   1.17433 msec per step
     13200 TOTAL    15.4967 sec   1.17391 msec per step
     13700 TOTAL    15.4881 sec   1.13043 msec per step
     14200 TOTAL    16.1821 sec    1.1395 msec per step
     14000 TOTAL    16.2078 sec   1.15762 msec per step
     13100 TOTAL     15.502 sec   1.18327 msec per step
     14300 TOTAL     16.229 sec   1.13481 msec per step
     13600 TOTAL    15.5144 sec   1.14068 msec per step
     13300 TOTAL    15.5649 sec   1.17021 msec per step
     13300 TOTAL    15.5658 sec   1.17028 msec per step
     14000 TOTAL    16.2155 sec   1.15817 msec per step
     13200 TOTAL    15.5282 sec   1.17629 msec per step
     13800 TOTAL    15.5083 sec   1.12371 msec per step
     13100 TOTAL    15.5703 sec   1.18848 msec per step
     13700 TOTAL    15.5818 sec   1.13728 msec per step
     13200 TOTAL    15.5748 sec   1.17982 msec per step
     13300 TOTAL    15.5966 sec   1.17259 msec per step
     13700 TOTAL    15.6052 sec   1.13898 msec per step
     13400 TOTAL    15.6411 sec   1.16716 msec per step
     13300 TOTAL    15.6172 sec   1.17414 msec per step
     13300 TOTAL    15.6108 sec   1.17365 msec per step
     13500 TOTAL     15.604 sec   1.15577 msec per step
     14300 TOTAL    16.2944 sec   1.13939 msec per step
     13700 TOTAL    15.6268 sec   1.14056 msec per step
     14400 TOTAL    16.3423 sec    1.1348 msec per step
     14100 TOTAL    16.3259 sec   1.15778 msec per step
     13200 TOTAL    15.6219 sec   1.18339 msec per step
     13400 TOTAL    15.6798 sec   1.17005 msec per step
     13400 TOTAL      15.68 sec   1.17006 msec per step
     14100 TOTAL    16.3329 sec   1.15828 msec per step
     13900 TOTAL     15.619 sec   1.12359 msec per step
     13300 TOTAL    15.6469 sec   1.17637 msec per step
     13800 TOTAL    15.6474 sec   1.13379 msec per step
     13200 TOTAL    15.6873 sec   1.18834 msec per step
     13800 TOTAL    15.6934 sec   1.13712 msec per step
     13300 TOTAL    15.6938 sec    1.1799 msec per step
     13400 TOTAL    15.7163 sec   1.17277 msec per step
     13800 TOTAL    15.7167 sec   1.13881 msec per step
     13400 TOTAL     15.732 sec   1.17394 msec per step
     13500 TOTAL    15.7598 sec   1.16731 msec per step
     13400 TOTAL    15.7262 sec   1.17351 msec per step
     13600 TOTAL    15.7213 sec   1.15589 msec per step
     14400 TOTAL    16.4065 sec   1.13926 msec per step
     13800 TOTAL    15.7385 sec   1.14038 msec per step
     14500 TOTAL    16.4555 sec   1.13478 msec per step
     14200 TOTAL    16.4441 sec   1.15795 msec per step
     13500 TOTAL    15.7944 sec   1.16987 msec per step
     13500 TOTAL    15.7944 sec   1.16987 msec per step
     13300 TOTAL     15.742 sec   1.18352 msec per step
     14000 TOTAL    15.7301 sec    1.1235 msec per step
     14200 TOTAL    16.4502 sec   1.15838 msec per step
     13400 TOTAL    15.7657 sec   1.17646 msec per step
     13900 TOTAL    15.7586 sec   1.13363 msec per step
     13300 TOTAL    15.8049 sec   1.18825 msec per step
     13900 TOTAL    15.8052 sec   1.13698 msec per step
     13400 TOTAL    15.8142 sec   1.18008 msec per step
     13900 TOTAL    15.8288 sec   1.13868 msec per step
     13500 TOTAL    15.8351 sec   1.17288 msec per step
     13500 TOTAL    15.8521 sec   1.17414 msec per step
     13600 TOTAL    15.8789 sec   1.16748 msec per step
     13500 TOTAL     15.846 sec   1.17369 msec per step
     14500 TOTAL    16.5183 sec   1.13911 msec per step
     13700 TOTAL    15.8387 sec   1.15602 msec per step
     13900 TOTAL    15.8507 sec   1.14026 msec per step
     14600 TOTAL    16.5683 sec   1.13474 msec per step
     13600 TOTAL    15.9093 sec   1.16971 msec per step
     14300 TOTAL    16.5609 sec   1.15802 msec per step
     14100 TOTAL    15.8409 sec   1.12339 msec per step
     13400 TOTAL    15.8618 sec   1.18362 msec per step
     14300 TOTAL    16.5679 sec   1.15851 msec per step
     13600 TOTAL    15.9234 sec   1.17075 msec per step
     14000 TOTAL    15.8698 sec   1.13348 msec per step
     13500 TOTAL     15.884 sec    1.1765 msec per step
     13400 TOTAL    15.9256 sec   1.18839 msec per step
     14000 TOTAL    15.9166 sec   1.13682 msec per step
     13500 TOTAL     15.935 sec   1.18028 msec per step
     14000 TOTAL    15.9403 sec   1.13851 msec per step
     13600 TOTAL    15.9533 sec   1.17295 msec per step
     14600 TOTAL    16.6301 sec   1.13897 msec per step
     13700 TOTAL    15.9978 sec   1.16764 msec per step
     13600 TOTAL    15.9751 sec   1.17455 msec per step
     14000 TOTAL    15.9623 sec   1.14008 msec per step
     13600 TOTAL     15.967 sec   1.17396 msec per step
     14700 TOTAL    16.6816 sec   1.13472 msec per step
     13800 TOTAL    15.9623 sec   1.15661 msec per step
     14200 TOTAL     15.952 sec    1.1233 msec per step
     14400 TOTAL    16.6777 sec    1.1581 msec per step
     14100 TOTAL    15.9815 sec   1.13336 msec per step
     13700 TOTAL     16.038 sec   1.17057 msec per step
     13500 TOTAL    15.9823 sec   1.18379 msec per step
     13700 TOTAL    16.0385 sec   1.17061 msec per step
     14400 TOTAL    16.6854 sec   1.15863 msec per step
     14100 TOTAL    16.0279 sec   1.13665 msec per step
     13600 TOTAL    16.0181 sec   1.17771 msec per step
     13500 TOTAL    16.0625 sec   1.18973 msec per step
     14100 TOTAL     16.052 sec   1.13836 msec per step
     13600 TOTAL     16.056 sec    1.1805 msec per step
     13700 TOTAL    16.0716 sec   1.17302 msec per step
     14700 TOTAL    16.7419 sec   1.13883 msec per step
     13700 TOTAL    16.0897 sec   1.17435 msec per step
     14100 TOTAL    16.0742 sec   1.13994 msec per step
     13800 TOTAL    16.1171 sec   1.16782 msec per step
     14800 TOTAL    16.7944 sec   1.13468 msec per step
     13700 TOTAL    16.0875 sec   1.17418 msec per step
     13900 TOTAL    16.0776 sec   1.15658 msec per step
     14300 TOTAL    16.0632 sec   1.12322 msec per step
     14500 TOTAL    16.7943 sec   1.15815 msec per step
     14200 TOTAL    16.0936 sec   1.13327 msec per step
     13800 TOTAL     16.153 sec   1.17042 msec per step
     13800 TOTAL    16.1535 sec   1.17046 msec per step
     14500 TOTAL    16.8027 sec   1.15873 msec per step
     13600 TOTAL    16.1012 sec   1.18382 msec per step
     14200 TOTAL    16.1396 sec   1.13651 msec per step
     13700 TOTAL    16.1345 sec   1.17761 msec per step
     14200 TOTAL    16.1636 sec    1.1382 msec per step
     13600 TOTAL    16.1814 sec   1.18972 msec per step
     13700 TOTAL    16.1773 sec   1.18074 msec per step
     13800 TOTAL    16.1902 sec   1.17312 msec per step
     14800 TOTAL    16.8542 sec   1.13872 msec per step
     14200 TOTAL    16.1872 sec   1.13986 msec per step
     13800 TOTAL    16.2045 sec   1.17415 msec per step
     14900 TOTAL    16.9081 sec    1.1347 msec per step
     13900 TOTAL    16.2362 sec   1.16799 msec per step
     14400 TOTAL    16.1746 sec   1.12316 msec per step
     14000 TOTAL    16.1957 sec   1.15675 msec per step
     13800 TOTAL    16.2072 sec   1.17435 msec per step
     14300 TOTAL    16.2051 sec   1.13315 msec per step
     14600 TOTAL    16.9113 sec   1.15823 msec per step
     13900 TOTAL     16.268 sec   1.17028 msec per step
     13900 TOTAL    16.2685 sec   1.17031 msec per step
     14600 TOTAL    16.9205 sec   1.15886 msec per step
     14300 TOTAL     16.251 sec   1.13636 msec per step
     13700 TOTAL    16.2325 sec   1.18477 msec per step
     13800 TOTAL    16.2512 sec   1.17754 msec per step
     14300 TOTAL    16.2749 sec   1.13803 msec per step
     13700 TOTAL    16.3001 sec    1.1897 msec per step
     13800 TOTAL    16.2981 sec   1.18093 msec per step
     14900 TOTAL    16.9658 sec   1.13856 msec per step
     13900 TOTAL    16.3082 sec   1.17317 msec per step
     13900 TOTAL    16.3192 sec   1.17396 msec per step
     14300 TOTAL    16.3036 sec   1.14003 msec per step
     15000 TOTAL    17.0211 sec   1.13466 msec per step
     14500 TOTAL    16.2854 sec   1.12305 msec per step
     14000 TOTAL    16.3551 sec   1.16814 msec per step
     14100 TOTAL    16.3147 sec   1.15699 msec per step
     13900 TOTAL    16.3263 sec   1.17447 msec per step
     14400 TOTAL    16.3162 sec   1.13299 msec per step
     14700 TOTAL    17.0275 sec   1.15825 msec per step
     14000 TOTAL    16.3829 sec   1.17012 msec per step
     14000 TOTAL    16.3828 sec   1.17012 msec per step
     14700 TOTAL    17.0377 sec   1.15895 msec per step
     14400 TOTAL     16.369 sec   1.13665 msec per step
     13800 TOTAL    16.3484 sec   1.18458 msec per step
     13900 TOTAL    16.3684 sec    1.1775 msec per step
     14400 TOTAL    16.3867 sec   1.13788 msec per step
     13800 TOTAL    16.4197 sec   1.18975 msec per step
     15000 TOTAL    17.0773 sec   1.13841 msec per step
     13900 TOTAL    16.4187 sec   1.18112 msec per step
     14000 TOTAL    16.4264 sec   1.17323 msec per step
     14000 TOTAL    16.4334 sec   1.17373 msec per step
     14600 TOTAL     16.396 sec   1.12294 msec per step
     15100 TOTAL     17.134 sec   1.13463 msec per step
     14400 TOTAL    16.4239 sec   1.14047 msec per step
     14100 TOTAL     16.474 sec   1.16828 msec per step
     14500 TOTAL     16.432 sec   1.13317 msec per step
     14200 TOTAL    16.4344 sec   1.15727 msec per step
     14000 TOTAL    16.4461 sec   1.17464 msec per step
     14800 TOTAL    17.1437 sec   1.15828 msec per step
     14100 TOTAL    16.4973 sec   1.16994 msec per step
     14800 TOTAL     17.155 sec   1.15904 msec per step
     14500 TOTAL    16.4804 sec    1.1365 msec per step
     13900 TOTAL    16.4668 sec   1.18458 msec per step
     14000 TOTAL    16.4876 sec    1.1776 msec per step
     14500 TOTAL     16.498 sec   1.13772 msec per step
     14100 TOTAL    16.5398 sec   1.17295 msec per step
     13900 TOTAL    16.5394 sec    1.1898 msec per step
     15100 TOTAL    17.1892 sec   1.13828 msec per step
     14100 TOTAL    16.5448 sec    1.1733 msec per step
     14000 TOTAL    16.5397 sec   1.18133 msec per step
     14100 TOTAL    16.5479 sec   1.17353 msec per step
     15200 TOTAL    17.2473 sec   1.13461 msec per step
     14500 TOTAL    16.5361 sec   1.14035 msec per step
     14200 TOTAL    16.5929 sec   1.16843 msec per step
     14700 TOTAL    16.5302 sec   1.12443 msec per step
     14600 TOTAL    16.5519 sec   1.13362 msec per step
     14300 TOTAL    16.5536 sec   1.15751 msec per step
     14100 TOTAL    16.5656 sec   1.17478 msec per step
     14900 TOTAL    17.2601 sec   1.15832 msec per step
     14200 TOTAL    16.6121 sec   1.16979 msec per step
     14900 TOTAL    17.2721 sec   1.15912 msec per step
     14600 TOTAL    16.6093 sec   1.13754 msec per step
     14000 TOTAL     16.587 sec    1.1847 msec per step
     14600 TOTAL    16.6096 sec   1.13757 msec per step
     14100 TOTAL    16.6078 sec   1.17777 msec per step
     14200 TOTAL    16.6547 sec   1.17278 msec per step
     15200 TOTAL    17.3009 sec   1.13814 msec per step
     14000 TOTAL     16.659 sec   1.18985 msec per step
     15300 TOTAL    17.3605 sec    1.1346 msec per step
     14200 TOTAL    16.6622 sec   1.17331 msec per step
     14600 TOTAL    16.6481 sec    1.1402 msec per step
     14200 TOTAL    16.6627 sec   1.17335 msec per step
     14100 TOTAL    16.6603 sec    1.1815 msec per step
     14300 TOTAL    16.7118 sec   1.16857 msec per step
     14700 TOTAL    16.6635 sec    1.1335 msec per step
     14800 TOTAL    16.6541 sec    1.1252 msec per step
     15000 TOTAL    17.3764 sec   1.15835 msec per step
     14400 TOTAL    16.6715 sec   1.15766 msec per step
     14300 TOTAL    16.7271 sec   1.16964 msec per step
     14200 TOTAL    16.6897 sec   1.17525 msec per step
     15000 TOTAL    17.3895 sec   1.15922 msec per step
     14100 TOTAL    16.7069 sec    1.1848 msec per step
     14700 TOTAL    16.7263 sec   1.13777 msec per step
     14300 TOTAL    16.7693 sec   1.17259 msec per step
     14200 TOTAL    16.7272 sec   1.17789 msec per step
     15300 TOTAL    17.4139 sec   1.13809 msec per step
     14100 TOTAL    16.7787 sec    1.1899 msec per step
     14700 TOTAL    16.7741 sec   1.14102 msec per step
     15400 TOTAL     17.474 sec    1.1346 msec per step
     14700 TOTAL    16.7601 sec   1.14007 msec per step
     14300 TOTAL    16.7767 sec   1.17311 msec per step
     14300 TOTAL    16.7807 sec    1.1734 msec per step
     14200 TOTAL    16.7811 sec   1.18169 msec per step
     14800 TOTAL    16.7749 sec   1.13336 msec per step
     14900 TOTAL    16.7653 sec   1.12512 msec per step
     15100 TOTAL    17.4926 sec   1.15838 msec per step
     14500 TOTAL    16.7884 sec   1.15774 msec per step
     14400 TOTAL    16.8421 sec   1.16951 msec per step
     14300 TOTAL     16.818 sec     1.176 msec per step
     14400 TOTAL    16.8666 sec   1.17121 msec per step
     14200 TOTAL    16.8269 sec   1.18491 msec per step
     14400 TOTAL    16.8837 sec    1.1724 msec per step
     14300 TOTAL    16.8453 sec   1.17791 msec per step
     15400 TOTAL    17.5272 sec   1.13806 msec per step
     14800 TOTAL    16.8747 sec    1.1401 msec per step
     14800 TOTAL    16.8854 sec   1.14083 msec per step
     15500 TOTAL    17.5872 sec   1.13458 msec per step
     14800 TOTAL     16.872 sec   1.13992 msec per step
     14200 TOTAL    16.8983 sec   1.18994 msec per step
     14400 TOTAL    16.8913 sec   1.17293 msec per step
     14900 TOTAL    16.8866 sec   1.13325 msec per step
     14400 TOTAL    16.9108 sec   1.17428 msec per step
     15000 TOTAL    16.8761 sec     1.125 msec per step
     15100 TOTAL    17.5989 sec   1.16541 msec per step
     15200 TOTAL    17.6091 sec   1.15842 msec per step
     14500 TOTAL    16.9575 sec    1.1694 msec per step
     14600 TOTAL    16.9057 sec   1.15785 msec per step
     14300 TOTAL    16.9354 sec   1.18421 msec per step
     14400 TOTAL    16.9363 sec   1.17605 msec per step
     14500 TOTAL     16.991 sec   1.17171 msec per step
     14500 TOTAL    16.9989 sec   1.17226 msec per step
     14300 TOTAL    16.9473 sec   1.18504 msec per step
     14400 TOTAL    16.9637 sec   1.17795 msec per step
     15500 TOTAL    17.6403 sec   1.13801 msec per step
     14900 TOTAL    16.9866 sec   1.13996 msec per step
     14900 TOTAL    16.9971 sec   1.14067 msec per step
     14900 TOTAL    16.9842 sec    1.1398 msec per step
     15600 TOTAL    17.7006 sec   1.13458 msec per step
     14500 TOTAL    17.0058 sec   1.17273 msec per step
     14300 TOTAL     17.018 sec   1.18999 msec per step
     15000 TOTAL    16.9983 sec   1.13315 msec per step
     14500 TOTAL    17.0274 sec   1.17422 msec per step
     15200 TOTAL    17.7167 sec    1.1655 msec per step
     14600 TOTAL    17.0725 sec   1.16927 msec per step
     15300 TOTAL    17.7257 sec   1.15847 msec per step
     14700 TOTAL    17.0238 sec     1.158 msec per step
     14400 TOTAL    17.0495 sec   1.18391 msec per step
     14500 TOTAL    17.0546 sec    1.1761 msec per step
     15100 TOTAL    17.0294 sec    1.1277 msec per step
     14600 TOTAL    17.1051 sec    1.1715 msec per step
     14600 TOTAL    17.1137 sec   1.17209 msec per step
     14400 TOTAL    17.0669 sec   1.18512 msec per step
     15600 TOTAL    17.7527 sec   1.13792 msec per step
     14500 TOTAL    17.0821 sec   1.17799 msec per step
     15000 TOTAL    17.0982 sec    1.1398 msec per step
     15000 TOTAL    17.1088 sec   1.14051 msec per step
     15000 TOTAL    17.0966 sec    1.1397 msec per step
     15700 TOTAL    17.8139 sec   1.13457 msec per step
     14600 TOTAL    17.1203 sec   1.17254 msec per step
     14400 TOTAL    17.1376 sec   1.19003 msec per step
     15100 TOTAL    17.1097 sec   1.13302 msec per step
     14600 TOTAL    17.1454 sec   1.17426 msec per step
     14700 TOTAL    17.1873 sec   1.16913 msec per step
     15300 TOTAL     17.834 sec   1.16554 msec per step
     15400 TOTAL    17.8426 sec   1.15854 msec per step
     14800 TOTAL    17.1416 sec   1.15813 msec per step
     14500 TOTAL     17.168 sec   1.18392 msec per step
     15200 TOTAL    17.1403 sec   1.12757 msec per step
     14600 TOTAL    17.1747 sec   1.17627 msec per step
     14700 TOTAL    17.2214 sec   1.17144 msec per step
     14700 TOTAL    17.2282 sec   1.17191 msec per step
     15700 TOTAL    17.8646 sec    1.1378 msec per step
     14500 TOTAL    17.1854 sec   1.18512 msec per step
     14600 TOTAL    17.2003 sec   1.17802 msec per step
     15100 TOTAL    17.2097 sec   1.13964 msec per step
     15100 TOTAL      17.22 sec   1.14033 msec per step
     15100 TOTAL    17.2089 sec   1.13958 msec per step
     15800 TOTAL    17.9271 sec   1.13455 msec per step
     14700 TOTAL     17.235 sec   1.17237 msec per step
     15200 TOTAL    17.2209 sec   1.13288 msec per step
     14500 TOTAL    17.2574 sec   1.19009 msec per step
     14700 TOTAL    17.2637 sec   1.17432 msec per step
     15400 TOTAL    17.9483 sec    1.1654 msec per step
     14800 TOTAL    17.3019 sec   1.16897 msec per step
     15500 TOTAL    17.9586 sec   1.15854 msec per step
     14900 TOTAL    17.2595 sec   1.15828 msec per step
     15300 TOTAL    17.2511 sec   1.12745 msec per step
     14700 TOTAL    17.2957 sec    1.1765 msec per step
     14600 TOTAL    17.3037 sec    1.1851 msec per step
     14800 TOTAL     17.343 sec   1.17174 msec per step
     14800 TOTAL    17.3404 sec   1.17157 msec per step
     15800 TOTAL    17.9764 sec   1.13768 msec per step
     15200 TOTAL    17.3212 sec   1.13948 msec per step
     14600 TOTAL    17.3037 sec   1.18511 msec per step
     15200 TOTAL    17.3315 sec   1.14015 msec per step
     14700 TOTAL    17.3187 sec   1.17806 msec per step
     15200 TOTAL    17.3209 sec   1.13946 msec per step
     15900 TOTAL    18.0406 sec   1.13456 msec per step
     14800 TOTAL    17.3493 sec   1.17217 msec per step
     15300 TOTAL    17.3325 sec   1.13277 msec per step
     14600 TOTAL    17.3769 sec   1.19012 msec per step
     14800 TOTAL    17.3818 sec   1.17437 msec per step
     14900 TOTAL    17.4167 sec   1.16883 msec per step
     15500 TOTAL    18.0639 sec   1.16533 msec per step
     15600 TOTAL    18.0746 sec   1.15855 msec per step
     15400 TOTAL    17.3619 sec   1.12732 msec per step
     15000 TOTAL    17.3779 sec   1.15845 msec per step
     14900 TOTAL    17.4574 sec   1.17156 msec per step
     15900 TOTAL     18.088 sec   1.13754 msec per step
     14800 TOTAL    17.4158 sec   1.17666 msec per step
     14700 TOTAL     17.423 sec   1.18516 msec per step
     14900 TOTAL    17.4612 sec   1.17181 msec per step
     15300 TOTAL    17.4328 sec   1.13933 msec per step
     15300 TOTAL    17.4433 sec   1.14001 msec per step
     14700 TOTAL    17.4231 sec   1.18516 msec per step
     15300 TOTAL    17.4331 sec   1.13934 msec per step
     14800 TOTAL     17.437 sec   1.17809 msec per step
     14900 TOTAL    17.4638 sec   1.17199 msec per step
     15400 TOTAL    17.4438 sec   1.13264 msec per step
finish
     14700 TOTAL    17.4965 sec   1.19016 msec per step
     15000 TOTAL    17.5317 sec    1.1687 msec per step
     14900 TOTAL       17.5 sec   1.17442 msec per step
     15600 TOTAL    18.1828 sec   1.16549 msec per step
     15700 TOTAL    18.1902 sec   1.15854 msec per step
     15500 TOTAL    17.4725 sec   1.12719 msec per step
     15100 TOTAL    17.4959 sec   1.15859 msec per step
     15000 TOTAL    17.5719 sec   1.17138 msec per step
     14900 TOTAL     17.535 sec   1.17676 msec per step
     14800 TOTAL    17.5423 sec   1.18521 msec per step
     15400 TOTAL    17.5444 sec   1.13917 msec per step
     15400 TOTAL    17.5543 sec   1.13981 msec per step
     15000 TOTAL    17.5808 sec   1.17197 msec per step
     15400 TOTAL    17.5454 sec   1.13924 msec per step
finish
     14800 TOTAL     17.543 sec   1.18526 msec per step
     14900 TOTAL    17.5553 sec   1.17813 msec per step
     15000 TOTAL    17.5784 sec   1.17182 msec per step
     15500 TOTAL    17.5553 sec   1.13253 msec per step
     14800 TOTAL    17.6165 sec   1.19023 msec per step
     15100 TOTAL    17.6465 sec   1.16857 msec per step
     15000 TOTAL    17.6187 sec    1.1745 msec per step
     15600 TOTAL    17.5831 sec   1.12705 msec per step
     15800 TOTAL    18.3065 sec   1.15856 msec per step
     15700 TOTAL    18.3024 sec   1.16569 msec per step
     15200 TOTAL    17.6138 sec   1.15873 msec per step
     15100 TOTAL    17.6863 sec    1.1712 msec per step
     15500 TOTAL     17.656 sec   1.13903 msec per step
     15500 TOTAL    17.6659 sec   1.13966 msec per step
     15000 TOTAL    17.6544 sec   1.17688 msec per step
     14900 TOTAL    17.6618 sec   1.18528 msec per step
     15500 TOTAL    17.6575 sec   1.13912 msec per step
     15100 TOTAL    17.7002 sec   1.17212 msec per step
     15000 TOTAL    17.6736 sec   1.17816 msec per step
     14900 TOTAL    17.6632 sec   1.18537 msec per step
     15600 TOTAL    17.6667 sec   1.13241 msec per step
     15100 TOTAL    17.6928 sec   1.17163 msec per step
     14900 TOTAL    17.7366 sec    1.1903 msec per step
     15200 TOTAL    17.7614 sec   1.16843 msec per step
     15700 TOTAL     17.694 sec   1.12693 msec per step
     15100 TOTAL     17.737 sec   1.17456 msec per step
     15900 TOTAL    18.4227 sec   1.15858 msec per step
     15800 TOTAL    18.4198 sec   1.16574 msec per step
     15300 TOTAL    17.7316 sec   1.15885 msec per step
     15200 TOTAL    17.8009 sec   1.17104 msec per step
     15600 TOTAL    17.7674 sec   1.13886 msec per step
     15600 TOTAL    17.7772 sec   1.13949 msec per step
     15600 TOTAL    17.7695 sec     1.139 msec per step
     15100 TOTAL    17.7735 sec   1.17698 msec per step
     15000 TOTAL    17.7827 sec   1.18544 msec per step
     15200 TOTAL    17.8192 sec   1.17224 msec per step
     15700 TOTAL    17.7782 sec    1.1323 msec per step
     15100 TOTAL    17.7923 sec   1.17822 msec per step
     15200 TOTAL    17.8071 sec   1.17144 msec per step
     15000 TOTAL    17.7833 sec   1.18548 msec per step
     15800 TOTAL    17.8049 sec   1.12682 msec per step
     15000 TOTAL    17.8564 sec   1.19035 msec per step
     15300 TOTAL    17.8763 sec   1.16831 msec per step
     15200 TOTAL    17.8554 sec   1.17462 msec per step
     15900 TOTAL     18.537 sec   1.16578 msec per step
     15400 TOTAL    17.8498 sec     1.159 msec per step
     15300 TOTAL     17.916 sec    1.1709 msec per step
     15700 TOTAL    17.8793 sec   1.13874 msec per step
     15700 TOTAL     17.889 sec   1.13935 msec per step
     15700 TOTAL    17.8816 sec   1.13888 msec per step
     15200 TOTAL    17.8932 sec   1.17711 msec per step
     15100 TOTAL     17.904 sec   1.18562 msec per step
     15300 TOTAL    17.9384 sec   1.17237 msec per step
     15800 TOTAL    17.8898 sec    1.1322 msec per step
     15200 TOTAL    17.9112 sec   1.17829 msec per step
     15100 TOTAL    17.9031 sec   1.18556 msec per step
     15900 TOTAL    17.9154 sec   1.12669 msec per step
     15400 TOTAL    17.9911 sec   1.16818 msec per step
     15100 TOTAL    17.9763 sec    1.1904 msec per step
     15300 TOTAL    17.9735 sec   1.17466 msec per step
finish
     15500 TOTAL    17.9675 sec   1.15912 msec per step
     15300 TOTAL    17.9914 sec   1.17583 msec per step
     15800 TOTAL    17.9909 sec   1.13859 msec per step
     15800 TOTAL    18.0003 sec   1.13919 msec per step
     15400 TOTAL    18.0305 sec   1.17073 msec per step
     15800 TOTAL    17.9933 sec   1.13874 msec per step
     15300 TOTAL    18.0126 sec   1.17722 msec per step
     15900 TOTAL    18.0011 sec   1.13207 msec per step
     15400 TOTAL    18.0575 sec   1.17249 msec per step
     15200 TOTAL     18.025 sec   1.18578 msec per step
finish
     15300 TOTAL    18.0297 sec   1.17833 msec per step
     15200 TOTAL    18.0216 sec   1.18555 msec per step
     15500 TOTAL    18.1058 sec   1.16804 msec per step
     15200 TOTAL    18.0958 sec   1.19043 msec per step
finish
     15400 TOTAL    18.1057 sec   1.17562 msec per step
     15600 TOTAL    18.0862 sec    1.1593 msec per step
     15900 TOTAL    18.1026 sec   1.13846 msec per step
     15900 TOTAL    18.1116 sec   1.13903 msec per step
     15500 TOTAL    18.1451 sec   1.17057 msec per step
     15900 TOTAL    18.1064 sec   1.13869 msec per step
     15400 TOTAL    18.1387 sec   1.17776 msec per step
     15400 TOTAL    18.1321 sec   1.17734 msec per step
     15500 TOTAL     18.178 sec    1.1727 msec per step
     15300 TOTAL    18.1459 sec   1.18593 msec per step
     15400 TOTAL    18.1484 sec   1.17839 msec per step
     15300 TOTAL    18.1402 sec   1.18556 msec per step
finish
     15600 TOTAL    18.2211 sec   1.16795 msec per step
     15300 TOTAL    18.2158 sec    1.1905 msec per step
     15500 TOTAL    18.2203 sec   1.17543 msec per step
     15700 TOTAL    18.2038 sec    1.1594 msec per step
     15600 TOTAL    18.2596 sec   1.17041 msec per step
finish
     15500 TOTAL    18.2575 sec   1.17783 msec per step
finish
     15500 TOTAL    18.2514 sec   1.17743 msec per step
finish
     15600 TOTAL    18.2963 sec   1.17276 msec per step
     15400 TOTAL    18.2665 sec   1.18606 msec per step
     15500 TOTAL    18.2668 sec   1.17843 msec per step
     15400 TOTAL    18.2588 sec   1.18556 msec per step
     15700 TOTAL    18.3359 sec   1.16782 msec per step
     15400 TOTAL    18.3355 sec   1.19054 msec per step
     15600 TOTAL    18.3355 sec   1.17528 msec per step
     15700 TOTAL    18.3737 sec   1.17023 msec per step
     15800 TOTAL    18.3213 sec    1.1595 msec per step
     15600 TOTAL    18.3726 sec   1.17765 msec per step
     15600 TOTAL    18.3709 sec   1.17755 msec per step
     15700 TOTAL    18.4156 sec   1.17289 msec per step
     15500 TOTAL    18.3876 sec   1.18622 msec per step
     15600 TOTAL    18.3853 sec   1.17847 msec per step
     15500 TOTAL    18.3775 sec   1.18557 msec per step
     15800 TOTAL    18.4507 sec   1.16769 msec per step
     15500 TOTAL    18.4555 sec    1.1906 msec per step
     15700 TOTAL      18.45 sec   1.17509 msec per step
     15900 TOTAL    18.4399 sec   1.15967 msec per step
     15800 TOTAL     18.511 sec   1.17151 msec per step
     15700 TOTAL    18.4885 sec   1.17754 msec per step
     15800 TOTAL    18.5349 sec   1.17302 msec per step
     15600 TOTAL    18.5071 sec   1.18628 msec per step
     15700 TOTAL    18.5038 sec   1.17851 msec per step
     15600 TOTAL    18.4977 sec   1.18568 msec per step
     15900 TOTAL    18.5659 sec   1.16759 msec per step
     15700 TOTAL    18.5271 sec      1.18 msec per step
     15800 TOTAL    18.5649 sec   1.17492 msec per step
     15600 TOTAL    18.5754 sec   1.19066 msec per step
     15900 TOTAL    18.6257 sec   1.17135 msec per step
     15800 TOTAL    18.6067 sec   1.17757 msec per step
finish
     15900 TOTAL    18.6546 sec   1.17317 msec per step
     15700 TOTAL    18.6264 sec   1.18632 msec per step
     15700 TOTAL    18.6177 sec   1.18577 msec per step
     15800 TOTAL    18.6422 sec   1.17981 msec per step
     15900 TOTAL    18.6799 sec   1.17476 msec per step
     15700 TOTAL    18.6949 sec   1.19068 msec per step
     15800 TOTAL    18.6988 sec   1.18339 msec per step
     15900 TOTAL    18.7268 sec   1.17771 msec per step
finish
     15800 TOTAL     18.746 sec   1.18638 msec per step
     15800 TOTAL    18.7378 sec   1.18586 msec per step
     15900 TOTAL     18.758 sec   1.17968 msec per step
finish
finish
     15800 TOTAL    18.8143 sec    1.1907 msec per step
finish
     15900 TOTAL     18.817 sec   1.18339 msec per step
     15900 TOTAL    18.8654 sec   1.18643 msec per step
finish
     15900 TOTAL    18.8576 sec   1.18594 msec per step
finish
     15900 TOTAL    18.9339 sec   1.19074 msec per step
finish
finish
finish
finish
nz1,nz2:0,799
boxdevice= 0
model stability vmax=   7.1534 stab=   0.5205 (should be < 1)
         0 TOTAL   0.003076 sec     3.076 msec per step
nz1,nz2:0,799
boxdevice= 0
model stability vmax=   7.0835 stab=   0.5154 (should be < 1)
         0 TOTAL   0.001985 sec     1.985 msec per step
nz1,nz2:0,799
boxdevice= 0
model stability vmax=   7.2074 stab=   0.5244 (should be < 1)
         0 TOTAL   0.002147 sec     2.147 msec per step
nz1,nz2:0,799
boxdevice= 0
model stability vmax=   7.3118 stab=   0.5320 (should be < 1)
         0 TOTAL   0.001954 sec     1.954 msec per step
nz1,nz2:0,799
boxdevice= 0
model stability vmax=   7.1276 stab=   0.5186 (should be < 1)
         0 TOTAL   0.002062 sec     2.062 msec per step
nz1,nz2:0,799
boxdevice= 0
model stability vmax=   7.1967 stab=   0.5237 (should be < 1)
         0 TOTAL   0.002078 sec     2.078 msec per step
nz1,nz2:0,799
boxdevice= 0
model stability vmax=   7.3464 stab=   0.5346 (should be < 1)
         0 TOTAL    0.00193 sec     1.929 msec per step
nz1,nz2:0,799
boxdevice= 0
model stability vmax=   7.3376 stab=   0.5339 (should be < 1)
         0 TOTAL   0.002173 sec     2.173 msec per step
nz1,nz2:0,799
boxdevice= 0
model stability vmax=   7.1885 stab=   0.5231 (should be < 1)
         0 TOTAL   0.001939 sec     1.939 msec per step
nz1,nz2:0,799
boxdevice= 0
model stability vmax=   7.1521 stab=   0.5204 (should be < 1)
         0 TOTAL   0.001937 sec     1.937 msec per step
nz1,nz2:0,799
boxdevice= 0
model stability vmax=   7.1187 stab=   0.5180 (should be < 1)
         0 TOTAL   0.002033 sec     2.033 msec per step
nz1,nz2:0,799
boxdevice= 0
model stability vmax=   7.2509 stab=   0.5276 (should be < 1)
         0 TOTAL    0.00199 sec      1.99 msec per step
nz1,nz2:0,799
boxdevice= 0
model stability vmax=   7.1413 stab=   0.5196 (should be < 1)
         0 TOTAL   0.001957 sec     1.956 msec per step
nz1,nz2:0,799
boxdevice= 0
model stability vmax=   7.0843 stab=   0.5155 (should be < 1)
         0 TOTAL    0.00202 sec     2.019 msec per step
nz1,nz2:0,799
boxdevice= 0
model stability vmax=   7.3736 stab=   0.5365 (should be < 1)
         0 TOTAL   0.001927 sec     1.927 msec per step
nz1,nz2:0,799
boxdevice= 0
model stability vmax=   7.2294 stab=   0.5260 (should be < 1)
         0 TOTAL   0.001943 sec     1.943 msec per step
nz1,nz2:0,799
boxdevice= 0
model stability vmax=   7.3426 stab=   0.5343 (should be < 1)
         0 TOTAL   0.002038 sec     2.038 msec per step
nz1,nz2:0,799
boxdevice= 0
model stability vmax=   7.1078 stab=   0.5172 (should be < 1)
         0 TOTAL    0.00199 sec      1.99 msec per step
nz1,nz2:0,799
boxdevice= 0
model stability vmax=   7.2514 stab=   0.5276 (should be < 1)
         0 TOTAL   0.001943 sec     1.942 msec per step
nz1,nz2:0,799
boxdevice= 0
model stability vmax=   7.3234 stab=   0.5329 (should be < 1)
         0 TOTAL   0.001949 sec     1.949 msec per step
       100 TOTAL   0.170417 sec    1.6873 msec per step
       100 TOTAL   0.167155 sec     1.655 msec per step
       100 TOTAL   0.175141 sec   1.73406 msec per step
       100 TOTAL   0.163085 sec    1.6147 msec per step
       100 TOTAL   0.175383 sec   1.73646 msec per step
       100 TOTAL   0.165654 sec   1.64014 msec per step
       100 TOTAL   0.172246 sec   1.70541 msec per step
       100 TOTAL   0.170029 sec   1.68346 msec per step
       100 TOTAL   0.170783 sec   1.69092 msec per step
       100 TOTAL   0.170614 sec   1.68925 msec per step
       100 TOTAL   0.168161 sec   1.66496 msec per step
       100 TOTAL   0.170638 sec   1.68949 msec per step
       100 TOTAL   0.166855 sec   1.65203 msec per step
       100 TOTAL   0.173988 sec   1.72265 msec per step
       100 TOTAL   0.172687 sec   1.70977 msec per step
       100 TOTAL   0.170284 sec   1.68598 msec per step
       100 TOTAL   0.170172 sec   1.68487 msec per step
       100 TOTAL   0.169684 sec   1.68004 msec per step
       100 TOTAL   0.169221 sec   1.67546 msec per step
       100 TOTAL   0.173089 sec   1.71375 msec per step
       200 TOTAL   0.322221 sec   1.60309 msec per step
       200 TOTAL   0.318331 sec   1.58374 msec per step
       200 TOTAL   0.310883 sec   1.54668 msec per step
       200 TOTAL   0.332835 sec    1.6559 msec per step
       200 TOTAL   0.316022 sec   1.57225 msec per step
       200 TOTAL   0.336106 sec   1.67217 msec per step
       200 TOTAL   0.330705 sec    1.6453 msec per step
       200 TOTAL   0.327278 sec   1.62824 msec per step
       200 TOTAL   0.320826 sec   1.59615 msec per step
       200 TOTAL   0.322898 sec   1.60646 msec per step
       200 TOTAL   0.318111 sec   1.58264 msec per step
       200 TOTAL   0.327284 sec   1.62828 msec per step
       200 TOTAL   0.329028 sec   1.63696 msec per step
       200 TOTAL   0.330297 sec   1.64327 msec per step
       200 TOTAL   0.336242 sec   1.67285 msec per step
       200 TOTAL    0.33062 sec   1.64488 msec per step
       200 TOTAL   0.325453 sec   1.61917 msec per step
       200 TOTAL   0.322136 sec   1.60267 msec per step
       200 TOTAL   0.323132 sec   1.60762 msec per step
       200 TOTAL   0.330159 sec   1.64258 msec per step
       300 TOTAL   0.456483 sec   1.51655 msec per step
       300 TOTAL   0.452281 sec   1.50259 msec per step
       300 TOTAL    0.44241 sec    1.4698 msec per step
       300 TOTAL   0.470783 sec   1.56406 msec per step
       300 TOTAL   0.449839 sec   1.49448 msec per step
       300 TOTAL   0.455374 sec   1.51287 msec per step
       300 TOTAL   0.451796 sec   1.50098 msec per step
       300 TOTAL   0.465646 sec     1.547 msec per step
       300 TOTAL   0.459322 sec   1.52599 msec per step
       300 TOTAL   0.470105 sec   1.56181 msec per step
       300 TOTAL   0.477423 sec   1.58612 msec per step
       300 TOTAL   0.466172 sec   1.54874 msec per step
       300 TOTAL   0.468945 sec   1.55796 msec per step
       300 TOTAL   0.469557 sec   1.55999 msec per step
       300 TOTAL   0.478964 sec   1.59124 msec per step
       300 TOTAL   0.472904 sec   1.57111 msec per step
       300 TOTAL   0.462466 sec   1.53643 msec per step
       300 TOTAL   0.457338 sec    1.5194 msec per step
       300 TOTAL   0.458208 sec   1.52229 msec per step
       300 TOTAL    0.46971 sec    1.5605 msec per step
       400 TOTAL   0.581672 sec   1.45055 msec per step
       400 TOTAL   0.576111 sec   1.43669 msec per step
       400 TOTAL    0.56373 sec   1.40581 msec per step
       400 TOTAL   0.573462 sec   1.43008 msec per step
       400 TOTAL   0.600003 sec   1.49627 msec per step
       400 TOTAL   0.580001 sec   1.44639 msec per step
       400 TOTAL   0.576232 sec   1.43699 msec per step
       400 TOTAL   0.586063 sec    1.4615 msec per step
       400 TOTAL   0.594829 sec   1.48336 msec per step
       400 TOTAL   0.600536 sec    1.4976 msec per step
       400 TOTAL   0.596488 sec    1.4875 msec per step
       400 TOTAL   0.609569 sec   1.52012 msec per step
       400 TOTAL   0.600095 sec    1.4965 msec per step
       400 TOTAL   0.599914 sec   1.49604 msec per step
       400 TOTAL   0.612304 sec   1.52694 msec per step
       400 TOTAL    0.60536 sec   1.50963 msec per step
       400 TOTAL   0.583993 sec   1.45634 msec per step
       400 TOTAL   0.589907 sec   1.47109 msec per step
       400 TOTAL   0.584626 sec   1.45792 msec per step
       500 TOTAL   0.700555 sec   1.39831 msec per step
       500 TOTAL   0.693028 sec   1.38329 msec per step
       400 TOTAL   0.599768 sec   1.49568 msec per step
       500 TOTAL   0.679659 sec    1.3566 msec per step
       500 TOTAL   0.690723 sec   1.37869 msec per step
       500 TOTAL   0.722528 sec   1.44217 msec per step
       500 TOTAL   0.698035 sec   1.39328 msec per step
       500 TOTAL   0.694973 sec   1.38717 msec per step
       500 TOTAL   0.705748 sec   1.40868 msec per step
       500 TOTAL   0.717166 sec   1.43147 msec per step
       500 TOTAL   0.724395 sec    1.4459 msec per step
       500 TOTAL    0.71945 sec   1.43603 msec per step
       500 TOTAL   0.734659 sec   1.46639 msec per step
       500 TOTAL   0.723258 sec   1.44363 msec per step
       500 TOTAL   0.723821 sec   1.44475 msec per step
       500 TOTAL   0.728181 sec   1.45345 msec per step
       500 TOTAL   0.737915 sec   1.47288 msec per step
       500 TOTAL   0.704025 sec   1.40524 msec per step
       500 TOTAL   0.711511 sec   1.42018 msec per step
       500 TOTAL   0.703891 sec   1.40497 msec per step
       600 TOTAL   0.806328 sec   1.34164 msec per step
       600 TOTAL   0.815053 sec   1.35616 msec per step
       600 TOTAL   0.791627 sec   1.31718 msec per step
       500 TOTAL   0.722788 sec   1.44269 msec per step
       600 TOTAL   0.803539 sec     1.337 msec per step
       600 TOTAL   0.836495 sec   1.39184 msec per step
       600 TOTAL   0.811473 sec    1.3502 msec per step
       600 TOTAL   0.808706 sec    1.3456 msec per step
       600 TOTAL    0.81856 sec     1.362 msec per step
       600 TOTAL   0.830309 sec   1.38155 msec per step
       600 TOTAL    0.83323 sec   1.38641 msec per step
       600 TOTAL   0.840911 sec   1.39919 msec per step
       600 TOTAL   0.836649 sec   1.39209 msec per step
       600 TOTAL   0.851484 sec   1.41678 msec per step
       600 TOTAL   0.840386 sec   1.39831 msec per step
       600 TOTAL   0.844576 sec   1.40528 msec per step
       600 TOTAL   0.854795 sec   1.42229 msec per step
       600 TOTAL   0.817949 sec   1.36098 msec per step
       600 TOTAL   0.828895 sec   1.37919 msec per step
       600 TOTAL   0.817111 sec   1.35959 msec per step
       700 TOTAL   0.917644 sec   1.30905 msec per step
       700 TOTAL   0.926387 sec   1.32152 msec per step
       700 TOTAL   0.902651 sec   1.28766 msec per step
       700 TOTAL   0.914999 sec   1.30528 msec per step
       600 TOTAL   0.839081 sec   1.39614 msec per step
       700 TOTAL   0.949201 sec   1.35407 msec per step
       700 TOTAL   0.923102 sec   1.31684 msec per step
       700 TOTAL   0.920101 sec   1.31255 msec per step
       700 TOTAL   0.930592 sec   1.32752 msec per step
       700 TOTAL   0.942733 sec   1.34484 msec per step
       700 TOTAL   0.945488 sec   1.34877 msec per step
       700 TOTAL   0.956137 sec   1.36396 msec per step
       700 TOTAL    0.94952 sec   1.35452 msec per step
       700 TOTAL   0.967155 sec   1.37968 msec per step
       700 TOTAL    0.95621 sec   1.36407 msec per step
       700 TOTAL   0.958055 sec    1.3667 msec per step
       700 TOTAL    0.97032 sec   1.38419 msec per step
       700 TOTAL   0.929473 sec   1.32592 msec per step
       700 TOTAL   0.928173 sec   1.32407 msec per step
       700 TOTAL   0.943711 sec   1.34624 msec per step
       800 TOTAL    1.02894 sec   1.28458 msec per step
       800 TOTAL    1.01324 sec   1.26497 msec per step
       800 TOTAL    1.03772 sec   1.29553 msec per step
       800 TOTAL    1.02639 sec   1.28139 msec per step
       700 TOTAL   0.953612 sec   1.36036 msec per step
       800 TOTAL    1.06062 sec   1.32411 msec per step
       800 TOTAL    1.03459 sec   1.29163 msec per step
       800 TOTAL     1.0311 sec   1.28727 msec per step
       800 TOTAL    1.04164 sec   1.30042 msec per step
       800 TOTAL    1.05395 sec   1.31579 msec per step
       800 TOTAL    1.05639 sec   1.31884 msec per step
       800 TOTAL    1.06093 sec   1.32451 msec per step
       800 TOTAL    1.07063 sec   1.33662 msec per step
       800 TOTAL    1.08185 sec   1.35063 msec per step
       800 TOTAL    1.07086 sec    1.3369 msec per step
       800 TOTAL     1.0695 sec    1.3352 msec per step
       800 TOTAL    1.08493 sec   1.35447 msec per step
       800 TOTAL    1.04062 sec   1.29915 msec per step
       800 TOTAL    1.03866 sec    1.2967 msec per step
       800 TOTAL    1.05847 sec   1.32144 msec per step
       900 TOTAL    1.12382 sec    1.2473 msec per step
       900 TOTAL    1.14014 sec   1.26542 msec per step
       900 TOTAL    1.14865 sec   1.27486 msec per step
       900 TOTAL    1.13769 sec    1.2627 msec per step
       800 TOTAL    1.06746 sec   1.33266 msec per step
       900 TOTAL    1.17225 sec   1.30106 msec per step
       900 TOTAL    1.14206 sec   1.26754 msec per step
       900 TOTAL    1.14618 sec   1.27212 msec per step
       900 TOTAL    1.15374 sec   1.28051 msec per step
       900 TOTAL    1.16516 sec   1.29318 msec per step
       900 TOTAL    1.16771 sec   1.29601 msec per step
       900 TOTAL    1.17234 sec   1.30116 msec per step
       900 TOTAL    1.18489 sec   1.31509 msec per step
       900 TOTAL    1.19661 sec   1.32809 msec per step
       900 TOTAL    1.18056 sec   1.31027 msec per step
       900 TOTAL    1.18544 sec    1.3157 msec per step
       900 TOTAL    1.19958 sec   1.33138 msec per step
       900 TOTAL    1.15253 sec   1.27916 msec per step
       900 TOTAL    1.14945 sec   1.27575 msec per step
       900 TOTAL    1.17366 sec   1.30262 msec per step
      1000 TOTAL    1.23471 sec   1.23347 msec per step
      1000 TOTAL    1.25151 sec   1.25026 msec per step
      1000 TOTAL    1.25981 sec   1.25855 msec per step
      1000 TOTAL    1.24955 sec    1.2483 msec per step
       900 TOTAL    1.18171 sec   1.31155 msec per step
      1000 TOTAL    1.25316 sec   1.25191 msec per step
      1000 TOTAL    1.28439 sec   1.28311 msec per step
      1000 TOTAL    1.25775 sec    1.2565 msec per step
      1000 TOTAL     1.2668 sec   1.26553 msec per step
      1000 TOTAL    1.27677 sec   1.27549 msec per step
      1000 TOTAL    1.28096 sec   1.27968 msec per step
      1000 TOTAL    1.28418 sec    1.2829 msec per step
      1000 TOTAL    1.29957 sec   1.29827 msec per step
      1000 TOTAL    1.31164 sec   1.31033 msec per step
      1000 TOTAL    1.29247 sec   1.29118 msec per step
      1000 TOTAL    1.29998 sec   1.29868 msec per step
      1000 TOTAL    1.31478 sec   1.31347 msec per step
      1000 TOTAL    1.26582 sec   1.26456 msec per step
      1000 TOTAL    1.26036 sec    1.2591 msec per step
      1000 TOTAL    1.28892 sec   1.28764 msec per step
      1100 TOTAL    1.34532 sec   1.22191 msec per step
      1100 TOTAL    1.36274 sec   1.23772 msec per step
      1100 TOTAL    1.37117 sec   1.24539 msec per step
      1100 TOTAL    1.36132 sec   1.23644 msec per step
      1000 TOTAL    1.29614 sec   1.29485 msec per step
      1100 TOTAL    1.36484 sec   1.23963 msec per step
      1100 TOTAL    1.39638 sec   1.26829 msec per step
      1100 TOTAL    1.36967 sec   1.24402 msec per step
      1100 TOTAL    1.37973 sec   1.25316 msec per step
      1100 TOTAL     1.3879 sec   1.26058 msec per step
      1100 TOTAL    1.39469 sec   1.26674 msec per step
      1100 TOTAL    1.39608 sec   1.26801 msec per step
      1100 TOTAL    1.41493 sec   1.28513 msec per step
      1100 TOTAL    1.42705 sec   1.29614 msec per step
      1100 TOTAL    1.40431 sec   1.27549 msec per step
      1100 TOTAL     1.4149 sec   1.28511 msec per step
      1100 TOTAL    1.43001 sec   1.29883 msec per step
      1100 TOTAL    1.37895 sec   1.25246 msec per step
      1100 TOTAL    1.37131 sec   1.24552 msec per step
      1200 TOTAL    1.45625 sec   1.21253 msec per step
      1200 TOTAL    1.47358 sec   1.22696 msec per step
      1200 TOTAL    1.48274 sec   1.23459 msec per step
      1100 TOTAL    1.40407 sec   1.27527 msec per step
      1200 TOTAL    1.47233 sec   1.22592 msec per step
      1200 TOTAL    1.47603 sec     1.229 msec per step
      1100 TOTAL    1.41018 sec   1.28082 msec per step
      1200 TOTAL    1.50824 sec   1.25582 msec per step
      1200 TOTAL    1.48106 sec   1.23319 msec per step
      1200 TOTAL     1.4993 sec   1.24837 msec per step
      1200 TOTAL    1.49298 sec   1.24311 msec per step
      1200 TOTAL    1.50839 sec   1.25594 msec per step
      1200 TOTAL    1.50761 sec   1.25529 msec per step
      1200 TOTAL    1.53007 sec     1.274 msec per step
      1200 TOTAL    1.54206 sec   1.28398 msec per step
      1200 TOTAL    1.51628 sec   1.26251 msec per step
      1200 TOTAL    1.52933 sec   1.27338 msec per step
      1200 TOTAL     1.4823 sec   1.23422 msec per step
      1200 TOTAL    1.49201 sec   1.24231 msec per step
      1200 TOTAL    1.54479 sec   1.28625 msec per step
      1300 TOTAL    1.56727 sec   1.20467 msec per step
      1300 TOTAL    1.58434 sec   1.21778 msec per step
      1300 TOTAL    1.59425 sec   1.22541 msec per step
      1200 TOTAL    1.51931 sec   1.26504 msec per step
      1300 TOTAL    1.58369 sec   1.21729 msec per step
      1300 TOTAL    1.58791 sec   1.22053 msec per step
      1300 TOTAL    1.59251 sec   1.22407 msec per step
      1300 TOTAL    1.62015 sec   1.24531 msec per step
      1200 TOTAL    1.52417 sec   1.26908 msec per step
      1300 TOTAL    1.61035 sec   1.23778 msec per step
      1300 TOTAL    1.60536 sec   1.23394 msec per step
      1300 TOTAL    1.61911 sec   1.24451 msec per step
      1300 TOTAL    1.62156 sec   1.24639 msec per step
      1300 TOTAL    1.64467 sec   1.26416 msec per step
      1300 TOTAL    1.62813 sec   1.25145 msec per step
      1300 TOTAL    1.65705 sec   1.27367 msec per step
      1300 TOTAL    1.64405 sec   1.26368 msec per step
      1300 TOTAL    1.59352 sec   1.22484 msec per step
      1300 TOTAL     1.6055 sec   1.23405 msec per step
      1300 TOTAL    1.65969 sec    1.2757 msec per step
      1400 TOTAL      1.679 sec   1.19843 msec per step
      1400 TOTAL    1.69547 sec   1.21019 msec per step
      1400 TOTAL    1.70614 sec    1.2178 msec per step
      1300 TOTAL    1.63461 sec   1.25642 msec per step
      1400 TOTAL    1.69472 sec   1.20965 msec per step
      1400 TOTAL    1.69955 sec    1.2131 msec per step
      1400 TOTAL    1.70417 sec    1.2164 msec per step
      1400 TOTAL    1.73231 sec   1.23648 msec per step
      1300 TOTAL    1.63852 sec   1.25943 msec per step
      1400 TOTAL    1.72118 sec   1.22853 msec per step
      1400 TOTAL     1.7184 sec   1.22655 msec per step
      1400 TOTAL    1.73055 sec   1.23522 msec per step
      1400 TOTAL    1.73487 sec   1.23831 msec per step
      1400 TOTAL    1.75874 sec   1.25535 msec per step
      1400 TOTAL    1.73983 sec   1.24185 msec per step
      1400 TOTAL      1.772 sec   1.26481 msec per step
      1400 TOTAL    1.75859 sec   1.25524 msec per step
      1400 TOTAL    1.70456 sec   1.21667 msec per step
      1400 TOTAL    1.71874 sec   1.22679 msec per step
      1400 TOTAL    1.77438 sec   1.26651 msec per step
      1500 TOTAL    1.80693 sec   1.20382 msec per step
      1500 TOTAL    1.79112 sec   1.19328 msec per step
      1500 TOTAL    1.81728 sec   1.21071 msec per step
      1400 TOTAL    1.74977 sec   1.24894 msec per step
      1500 TOTAL    1.80631 sec    1.2034 msec per step
      1500 TOTAL    1.81118 sec   1.20665 msec per step
      1500 TOTAL    1.81561 sec    1.2096 msec per step
      1500 TOTAL    1.84424 sec   1.22867 msec per step
      1400 TOTAL    1.75311 sec   1.25133 msec per step
      1500 TOTAL    1.83232 sec   1.22073 msec per step
      1500 TOTAL    1.83146 sec   1.22016 msec per step
      1500 TOTAL    1.84151 sec   1.22686 msec per step
      1500 TOTAL    1.84837 sec   1.23143 msec per step
      1500 TOTAL    1.85113 sec   1.23327 msec per step
      1500 TOTAL    1.87271 sec   1.24764 msec per step
      1500 TOTAL    1.88643 sec   1.25678 msec per step
      1500 TOTAL    1.81567 sec   1.20964 msec per step
      1500 TOTAL    1.87321 sec   1.24797 msec per step
      1500 TOTAL     1.8317 sec   1.22032 msec per step
      1500 TOTAL    1.88898 sec   1.25848 msec per step
      1600 TOTAL    1.91848 sec    1.1983 msec per step
      1600 TOTAL    1.90302 sec   1.18864 msec per step
      1600 TOTAL    1.92837 sec   1.20448 msec per step
      1600 TOTAL    1.91785 sec    1.1979 msec per step
      1500 TOTAL    1.86486 sec   1.24241 msec per step
      1600 TOTAL    1.92735 sec   1.20384 msec per step
      1600 TOTAL    1.92283 sec   1.20102 msec per step
      1600 TOTAL    1.95615 sec   1.22183 msec per step
      1600 TOTAL    1.94341 sec   1.21387 msec per step
      1500 TOTAL    1.86748 sec   1.24416 msec per step
      1600 TOTAL    1.94381 sec   1.21412 msec per step
      1600 TOTAL    1.95342 sec   1.22012 msec per step
      1600 TOTAL    1.96178 sec   1.22534 msec per step
      1600 TOTAL    1.96264 sec   1.22589 msec per step
      1600 TOTAL    1.98734 sec   1.24131 msec per step
      1600 TOTAL    2.00154 sec   1.25018 msec per step
      1600 TOTAL    1.92708 sec   1.20367 msec per step
      1600 TOTAL    1.98746 sec   1.24139 msec per step
      1600 TOTAL      1.945 sec   1.21487 msec per step
      1600 TOTAL    2.00374 sec   1.25156 msec per step
      1700 TOTAL    2.03017 sec   1.19351 msec per step
      1700 TOTAL    2.01512 sec   1.18467 msec per step
      1700 TOTAL    2.03944 sec   1.19897 msec per step
      1700 TOTAL    2.02908 sec   1.19287 msec per step
      1600 TOTAL     1.9801 sec   1.23679 msec per step
      1700 TOTAL    2.03455 sec   1.19609 msec per step
      1700 TOTAL    2.03913 sec   1.19879 msec per step
      1700 TOTAL    2.06788 sec   1.21568 msec per step
      1700 TOTAL    2.05446 sec   1.20779 msec per step
      1600 TOTAL    1.98212 sec   1.23805 msec per step
      1700 TOTAL    2.05679 sec   1.20916 msec per step
      1700 TOTAL    2.06451 sec    1.2137 msec per step
      1700 TOTAL    2.07502 sec   1.21988 msec per step
      1700 TOTAL    2.07378 sec   1.21915 msec per step
      1700 TOTAL    2.10176 sec    1.2356 msec per step
      1700 TOTAL    2.11602 sec   1.24399 msec per step
      1700 TOTAL    2.03781 sec   1.19801 msec per step
      1700 TOTAL     2.1013 sec   1.23533 msec per step
      1700 TOTAL    2.05787 sec    1.2098 msec per step
      1800 TOTAL    2.14126 sec   1.18893 msec per step
      1800 TOTAL    2.15056 sec   1.19409 msec per step
      1700 TOTAL    2.11802 sec   1.24516 msec per step
      1800 TOTAL    2.12742 sec   1.18124 msec per step
      1800 TOTAL    2.14022 sec   1.18835 msec per step
      1700 TOTAL    2.09529 sec    1.2318 msec per step
      1800 TOTAL    2.14607 sec    1.1916 msec per step
      1800 TOTAL    2.15022 sec    1.1939 msec per step
      1800 TOTAL    2.18036 sec   1.21064 msec per step
      1800 TOTAL    2.16556 sec   1.20242 msec per step
      1700 TOTAL     2.0969 sec   1.23275 msec per step
      1800 TOTAL    2.16978 sec   1.20477 msec per step
      1800 TOTAL    2.17601 sec   1.20822 msec per step
      1800 TOTAL    2.18832 sec   1.21506 msec per step
      1800 TOTAL    2.18516 sec    1.2133 msec per step
      1800 TOTAL    2.21594 sec    1.2304 msec per step
      1800 TOTAL    2.14913 sec    1.1933 msec per step
      1800 TOTAL     2.2308 sec   1.23865 msec per step
      1800 TOTAL    2.21604 sec   1.23045 msec per step
      1800 TOTAL    2.17115 sec   1.20552 msec per step
      1900 TOTAL    2.25256 sec   1.18493 msec per step
      1900 TOTAL    2.26219 sec      1.19 msec per step
      1900 TOTAL    2.23979 sec   1.17822 msec per step
      1800 TOTAL    2.23217 sec    1.2394 msec per step
      1900 TOTAL    2.25194 sec   1.18461 msec per step
      1800 TOTAL    2.21057 sec   1.22741 msec per step
      1900 TOTAL    2.25763 sec    1.1876 msec per step
      1900 TOTAL    2.26171 sec   1.18975 msec per step
      1900 TOTAL    2.29282 sec   1.20611 msec per step
      1900 TOTAL    2.27664 sec    1.1976 msec per step
      1800 TOTAL     2.2113 sec   1.22782 msec per step
      1900 TOTAL    2.28299 sec   1.20094 msec per step
      1900 TOTAL    2.28705 sec   1.20308 msec per step
      1900 TOTAL    2.30189 sec   1.21088 msec per step
      1900 TOTAL    2.29681 sec   1.20821 msec per step
      1900 TOTAL    2.33025 sec    1.2258 msec per step
      1900 TOTAL    2.26036 sec   1.18904 msec per step
      1900 TOTAL    2.34586 sec   1.23401 msec per step
      1900 TOTAL    2.33037 sec   1.22587 msec per step
      1900 TOTAL    2.28479 sec   1.20189 msec per step
      2000 TOTAL    2.36352 sec   1.18117 msec per step
      2000 TOTAL    2.37357 sec   1.18619 msec per step
      2000 TOTAL    2.35201 sec   1.17542 msec per step
      1900 TOTAL    2.34668 sec   1.23445 msec per step
      2000 TOTAL    2.36344 sec   1.18113 msec per step
      1900 TOTAL    2.32588 sec    1.2235 msec per step
      2000 TOTAL    2.36924 sec   1.18403 msec per step
      2000 TOTAL    2.37355 sec   1.18618 msec per step
      2000 TOTAL    2.40526 sec   1.20203 msec per step
      2000 TOTAL    2.38773 sec   1.19327 msec per step
      2000 TOTAL    2.39595 sec   1.19738 msec per step
      2000 TOTAL    2.39809 sec   1.19844 msec per step
      1900 TOTAL    2.32538 sec   1.22324 msec per step
      2000 TOTAL    2.41569 sec   1.20724 msec per step
      2000 TOTAL    2.40855 sec   1.20367 msec per step
      2000 TOTAL    2.37115 sec   1.18498 msec per step
      2000 TOTAL     2.4447 sec   1.22174 msec per step
      2000 TOTAL    2.46037 sec   1.22957 msec per step
      2000 TOTAL    2.39749 sec   1.19814 msec per step
      2100 TOTAL    2.47437 sec   1.17771 msec per step
      2000 TOTAL    2.44481 sec   1.22179 msec per step
      2100 TOTAL    2.48493 sec   1.18274 msec per step
      2100 TOTAL    2.46492 sec   1.17321 msec per step
      2000 TOTAL    2.46113 sec   1.22995 msec per step
      2100 TOTAL    2.47437 sec   1.17771 msec per step
      2100 TOTAL    2.48087 sec    1.1808 msec per step
      2100 TOTAL    2.48569 sec    1.1831 msec per step
      2000 TOTAL    2.44099 sec   1.21989 msec per step
      2100 TOTAL    2.51755 sec   1.19826 msec per step
      2100 TOTAL    2.49863 sec   1.18926 msec per step
      2100 TOTAL    2.50891 sec   1.19415 msec per step
      2100 TOTAL    2.50889 sec   1.19414 msec per step
      2000 TOTAL    2.44006 sec   1.21942 msec per step
      2100 TOTAL    2.52901 sec   1.20372 msec per step
      2100 TOTAL    2.51962 sec   1.19925 msec per step
      2100 TOTAL    2.48227 sec   1.18147 msec per step
      2100 TOTAL    2.55916 sec   1.21807 msec per step
      2100 TOTAL    2.57508 sec   1.22564 msec per step
      2200 TOTAL    2.58546 sec   1.17468 msec per step
      2100 TOTAL    2.51048 sec    1.1949 msec per step
      2200 TOTAL    2.59632 sec   1.17961 msec per step
      2100 TOTAL    2.55876 sec   1.21787 msec per step
      2200 TOTAL    2.57705 sec   1.17085 msec per step
      2100 TOTAL    2.57544 sec   1.22581 msec per step
      2200 TOTAL    2.58545 sec   1.17467 msec per step
      2200 TOTAL    2.59271 sec   1.17797 msec per step
      2200 TOTAL    2.59707 sec   1.17995 msec per step
      2200 TOTAL    2.60953 sec   1.18561 msec per step
      2200 TOTAL    2.62989 sec   1.19486 msec per step
      2100 TOTAL    2.55596 sec   1.21655 msec per step
      2200 TOTAL     2.6199 sec   1.19032 msec per step
      2200 TOTAL    2.62193 sec   1.19125 msec per step
      2100 TOTAL    2.55445 sec   1.21583 msec per step
      2200 TOTAL    2.64238 sec   1.20054 msec per step
      2200 TOTAL    2.63054 sec   1.19516 msec per step
      2200 TOTAL    2.59321 sec   1.17819 msec per step
      2200 TOTAL    2.67313 sec   1.21451 msec per step
      2300 TOTAL    2.69624 sec   1.17177 msec per step
      2200 TOTAL    2.68946 sec   1.22193 msec per step
      2300 TOTAL    2.70743 sec   1.17663 msec per step
      2200 TOTAL    2.62323 sec   1.19184 msec per step
      2200 TOTAL    2.67261 sec   1.21427 msec per step
      2300 TOTAL    2.68888 sec   1.16857 msec per step
      2200 TOTAL    2.68957 sec   1.22198 msec per step
      2300 TOTAL    2.69633 sec   1.17181 msec per step
      2300 TOTAL    2.70409 sec   1.17518 msec per step
      2300 TOTAL    2.70897 sec    1.1773 msec per step
      2300 TOTAL    2.72037 sec   1.18226 msec per step
      2300 TOTAL    2.74169 sec   1.19152 msec per step
      2200 TOTAL    2.67083 sec   1.21346 msec per step
      2300 TOTAL    2.73122 sec   1.18697 msec per step
      2300 TOTAL    2.73458 sec   1.18843 msec per step
      2200 TOTAL    2.66864 sec   1.21247 msec per step
      2300 TOTAL    2.74129 sec   1.19135 msec per step
      2300 TOTAL    2.75576 sec   1.19763 msec per step
      2300 TOTAL    2.70389 sec   1.17509 msec per step
      2300 TOTAL     2.7874 sec   1.21138 msec per step
      2400 TOTAL    2.80722 sec   1.16919 msec per step
      2400 TOTAL    2.81885 sec   1.17403 msec per step
      2300 TOTAL    2.80468 sec    1.2189 msec per step
      2300 TOTAL    2.73642 sec   1.18923 msec per step
      2300 TOTAL    2.78687 sec   1.21115 msec per step
      2400 TOTAL    2.80073 sec   1.16648 msec per step
      2400 TOTAL    2.80726 sec    1.1692 msec per step
      2300 TOTAL    2.80379 sec   1.21851 msec per step
      2400 TOTAL    2.81542 sec    1.1726 msec per step
      2400 TOTAL    2.82052 sec   1.17473 msec per step
      2400 TOTAL    2.83113 sec   1.17915 msec per step
      2400 TOTAL    2.85348 sec   1.18846 msec per step
      2300 TOTAL    2.78553 sec   1.21057 msec per step
      2400 TOTAL    2.84219 sec   1.18375 msec per step
      2400 TOTAL    2.84728 sec   1.18587 msec per step
      2300 TOTAL    2.78266 sec   1.20933 msec per step
      2400 TOTAL    2.85263 sec    1.1881 msec per step
      2400 TOTAL    2.86913 sec   1.19497 msec per step
      2400 TOTAL    2.81448 sec   1.17221 msec per step
      2400 TOTAL    2.90179 sec   1.20857 msec per step
      2500 TOTAL    2.91803 sec   1.16674 msec per step
      2500 TOTAL    2.93015 sec   1.17159 msec per step
      2400 TOTAL    2.84906 sec   1.18662 msec per step
      2400 TOTAL    2.92061 sec   1.21641 msec per step
      2500 TOTAL    2.91293 sec   1.16471 msec per step
      2400 TOTAL    2.90074 sec   1.20814 msec per step
      2500 TOTAL    2.91793 sec   1.16671 msec per step
      2400 TOTAL    2.91795 sec   1.21531 msec per step
      2500 TOTAL    2.92671 sec   1.17022 msec per step
      2500 TOTAL    2.93224 sec   1.17243 msec per step
      2500 TOTAL    2.94249 sec   1.17653 msec per step
      2500 TOTAL    2.96563 sec   1.18578 msec per step
      2400 TOTAL    2.90029 sec   1.20795 msec per step
      2500 TOTAL    2.95299 sec   1.18072 msec per step
      2500 TOTAL    2.96014 sec   1.18358 msec per step
      2400 TOTAL    2.89713 sec   1.20664 msec per step
      2500 TOTAL    2.96456 sec   1.18535 msec per step
      2500 TOTAL    2.98238 sec   1.19247 msec per step
      2500 TOTAL    2.92482 sec   1.16946 msec per step
      2500 TOTAL    3.01629 sec   1.20603 msec per step
      2600 TOTAL    3.02897 sec   1.16454 msec per step
      2600 TOTAL    3.04165 sec   1.16942 msec per step
      2500 TOTAL    2.96245 sec   1.18451 msec per step
      2600 TOTAL    3.02496 sec     1.163 msec per step
      2500 TOTAL    3.03698 sec   1.21431 msec per step
      2500 TOTAL    3.01523 sec   1.20561 msec per step
      2600 TOTAL    3.02881 sec   1.16448 msec per step
      2500 TOTAL    3.03261 sec   1.21256 msec per step
      2600 TOTAL    3.03809 sec   1.16805 msec per step
      2600 TOTAL    3.04445 sec   1.17049 msec per step
      2600 TOTAL    3.05414 sec   1.17422 msec per step
      2600 TOTAL    3.07817 sec   1.18346 msec per step
      2600 TOTAL    3.06408 sec   1.17804 msec per step
      2500 TOTAL     3.0152 sec    1.2056 msec per step
      2600 TOTAL    3.07315 sec   1.18152 msec per step
      2500 TOTAL    3.01205 sec   1.20434 msec per step
      2600 TOTAL    3.07732 sec   1.18313 msec per step
      2600 TOTAL    3.09571 sec    1.1902 msec per step
      2600 TOTAL    3.03627 sec   1.16735 msec per step
      2700 TOTAL    3.14083 sec   1.16284 msec per step
      2600 TOTAL    3.13048 sec   1.20357 msec per step
      2700 TOTAL    3.15296 sec   1.16733 msec per step
      2600 TOTAL    3.07675 sec   1.18291 msec per step
      2700 TOTAL    3.13741 sec   1.16157 msec per step
      2700 TOTAL    3.13971 sec   1.16243 msec per step
      2600 TOTAL    3.12968 sec   1.20326 msec per step
      2600 TOTAL    3.15312 sec   1.21227 msec per step
      2600 TOTAL    3.14683 sec   1.20985 msec per step
      2700 TOTAL    3.14923 sec   1.16595 msec per step
      2700 TOTAL    3.15633 sec   1.16858 msec per step
      2700 TOTAL    3.16531 sec    1.1719 msec per step
      2700 TOTAL    3.19037 sec   1.18118 msec per step
      2600 TOTAL    3.13022 sec   1.20347 msec per step
      2700 TOTAL    3.18407 sec   1.17885 msec per step
      2700 TOTAL    3.18621 sec   1.17964 msec per step
      2600 TOTAL    3.12647 sec   1.20203 msec per step
      2700 TOTAL    3.18969 sec   1.18093 msec per step
      2700 TOTAL    3.14744 sec   1.16529 msec per step
      2800 TOTAL     3.2519 sec   1.16098 msec per step
      2800 TOTAL    3.26452 sec   1.16548 msec per step
      2700 TOTAL    3.24495 sec   1.20139 msec per step
      2700 TOTAL    3.19082 sec   1.18135 msec per step
      2700 TOTAL    3.24397 sec   1.20103 msec per step
      2700 TOTAL    3.26365 sec   1.20831 msec per step
      2800 TOTAL    3.26047 sec   1.16404 msec per step
      2800 TOTAL    3.26863 sec   1.16695 msec per step
      2800 TOTAL     3.2767 sec   1.16983 msec per step
      2800 TOTAL    3.28147 sec   1.17153 msec per step
      2800 TOTAL    3.30258 sec   1.17907 msec per step
      2700 TOTAL    3.28292 sec   1.21545 msec per step
      2800 TOTAL    3.29538 sec    1.1765 msec per step
      2700 TOTAL    3.24552 sec    1.2016 msec per step
      2800 TOTAL    3.29986 sec    1.1781 msec per step
      2800 TOTAL    3.30994 sec    1.1817 msec per step
      2700 TOTAL    3.32769 sec   1.23202 msec per step
      2700 TOTAL    3.24112 sec   1.19997 msec per step
      2800 TOTAL    3.30226 sec   1.17896 msec per step
      2800 TOTAL    3.25863 sec   1.16338 msec per step
      2900 TOTAL     3.3632 sec   1.15933 msec per step
      2900 TOTAL    3.37663 sec   1.16396 msec per step
      2800 TOTAL    3.36017 sec   1.19963 msec per step
      2800 TOTAL    3.30585 sec   1.18024 msec per step
      2800 TOTAL    3.35914 sec   1.19926 msec per step
      2800 TOTAL    3.37784 sec   1.20594 msec per step
      2900 TOTAL    3.37221 sec   1.16243 msec per step
      2900 TOTAL    3.38867 sec    1.1681 msec per step
      2900 TOTAL    3.38151 sec   1.16564 msec per step
      2900 TOTAL    3.39292 sec   1.16957 msec per step
      2900 TOTAL    3.41526 sec   1.17727 msec per step
      2800 TOTAL    3.39772 sec   1.21304 msec per step
      2900 TOTAL    3.40704 sec   1.17443 msec per step
      2800 TOTAL    3.36079 sec   1.19985 msec per step
      2900 TOTAL    3.41379 sec   1.17676 msec per step
      2900 TOTAL    3.42199 sec   1.17959 msec per step
      2900 TOTAL    3.41529 sec   1.17728 msec per step
      2800 TOTAL    3.35598 sec   1.19814 msec per step
      2800 TOTAL    3.44373 sec   1.22946 msec per step
      2900 TOTAL    3.37019 sec   1.16173 msec per step
      3000 TOTAL    3.47469 sec   1.15784 msec per step
      3000 TOTAL    3.48857 sec   1.16247 msec per step
      2900 TOTAL    3.47518 sec   1.19792 msec per step
      2900 TOTAL    3.42079 sec   1.17918 msec per step
      2900 TOTAL    3.47366 sec    1.1974 msec per step
      2900 TOTAL    3.48949 sec   1.20286 msec per step
      3000 TOTAL    3.48363 sec   1.16082 msec per step
      3000 TOTAL    3.49999 sec   1.16627 msec per step
      3000 TOTAL    3.49347 sec    1.1641 msec per step
      3000 TOTAL     3.5045 sec   1.16778 msec per step
      3000 TOTAL    3.52722 sec   1.17535 msec per step
      2900 TOTAL    3.51207 sec   1.21064 msec per step
      3000 TOTAL    3.51843 sec   1.17242 msec per step
      2900 TOTAL    3.47585 sec   1.19815 msec per step
      3000 TOTAL    3.52693 sec   1.17525 msec per step
      3000 TOTAL    3.53333 sec   1.17738 msec per step
      3000 TOTAL    3.52772 sec   1.17551 msec per step
      2900 TOTAL    3.47075 sec    1.1964 msec per step
      2900 TOTAL    3.55837 sec    1.2266 msec per step
      3000 TOTAL    3.48117 sec      1.16 msec per step
      3100 TOTAL    3.58565 sec   1.15629 msec per step
      3100 TOTAL    3.60026 sec     1.161 msec per step
      3000 TOTAL    3.58985 sec   1.19622 msec per step
      3000 TOTAL     3.5354 sec   1.17808 msec per step
      3000 TOTAL    3.58823 sec   1.19568 msec per step
      3000 TOTAL    3.60181 sec    1.2002 msec per step
      3100 TOTAL    3.59472 sec   1.15921 msec per step
      3100 TOTAL    3.61198 sec   1.16478 msec per step
      3100 TOTAL    3.60584 sec    1.1628 msec per step
      3100 TOTAL    3.61755 sec   1.16657 msec per step
      3100 TOTAL    3.63928 sec   1.17358 msec per step
      3100 TOTAL    3.62943 sec   1.17041 msec per step
      3000 TOTAL    3.62648 sec   1.20842 msec per step
      3000 TOTAL    3.59126 sec   1.19669 msec per step
      3100 TOTAL    3.63987 sec   1.17377 msec per step
      3100 TOTAL    3.64465 sec   1.17531 msec per step
      3100 TOTAL    3.64045 sec   1.17396 msec per step
      3100 TOTAL     3.5923 sec   1.15843 msec per step
      3000 TOTAL    3.58513 sec   1.19465 msec per step
      3000 TOTAL    3.67289 sec   1.22389 msec per step
      3200 TOTAL    3.69685 sec   1.15491 msec per step
      3200 TOTAL    3.71204 sec   1.15965 msec per step
      3100 TOTAL    3.70495 sec   1.19476 msec per step
      3100 TOTAL    3.64977 sec   1.17696 msec per step
      3100 TOTAL    3.70277 sec   1.19406 msec per step
      3200 TOTAL    3.70585 sec   1.15772 msec per step
      3100 TOTAL    3.71588 sec   1.19828 msec per step
      3200 TOTAL    3.72385 sec   1.16334 msec per step
      3200 TOTAL    3.71839 sec   1.16163 msec per step
      3200 TOTAL    3.73048 sec   1.16541 msec per step
      3200 TOTAL    3.75164 sec   1.17202 msec per step
      3200 TOTAL    3.74054 sec   1.16855 msec per step
      3100 TOTAL    3.74079 sec   1.20632 msec per step
      3200 TOTAL    3.75634 sec   1.17349 msec per step
      3200 TOTAL     3.7529 sec   1.17241 msec per step
      3100 TOTAL    3.70618 sec   1.19516 msec per step
      3200 TOTAL    3.75338 sec   1.17257 msec per step
      3200 TOTAL    3.70316 sec   1.15688 msec per step
      3100 TOTAL    3.69965 sec   1.19305 msec per step
      3100 TOTAL    3.78908 sec   1.22189 msec per step
      3300 TOTAL    3.80867 sec   1.15379 msec per step
      3300 TOTAL     3.8235 sec   1.15828 msec per step
      3200 TOTAL    3.81985 sec   1.19333 msec per step
      3200 TOTAL    3.76439 sec     1.176 msec per step
      3300 TOTAL    3.81689 sec   1.15628 msec per step
      3200 TOTAL    3.81709 sec   1.19247 msec per step
      3200 TOTAL    3.83172 sec   1.19704 msec per step
      3300 TOTAL    3.83496 sec   1.16176 msec per step
      3300 TOTAL    3.83087 sec   1.16052 msec per step
      3300 TOTAL    3.84336 sec    1.1643 msec per step
      3300 TOTAL    3.86334 sec   1.17035 msec per step
      3300 TOTAL    3.85188 sec   1.16688 msec per step
      3200 TOTAL    3.85553 sec   1.20448 msec per step
      3300 TOTAL    3.86824 sec   1.17184 msec per step
      3300 TOTAL    3.86579 sec    1.1711 msec per step
      3200 TOTAL    3.82154 sec   1.19386 msec per step
      3300 TOTAL    3.81409 sec   1.15544 msec per step
      3300 TOTAL    3.86597 sec   1.17115 msec per step
      3200 TOTAL    3.81416 sec   1.19155 msec per step
      3200 TOTAL    3.90544 sec   1.22007 msec per step
      3400 TOTAL    3.92002 sec   1.15261 msec per step
      3400 TOTAL    3.93555 sec   1.15718 msec per step
      3300 TOTAL    3.93463 sec   1.19195 msec per step
      3300 TOTAL     3.8792 sec   1.17516 msec per step
      3400 TOTAL    3.92847 sec   1.15509 msec per step
      3300 TOTAL    3.93173 sec   1.19107 msec per step
      3400 TOTAL    3.94695 sec   1.16053 msec per step
      3300 TOTAL    3.94684 sec   1.19565 msec per step
      3400 TOTAL    3.94332 sec   1.15946 msec per step
      3400 TOTAL    3.95642 sec   1.16331 msec per step
      3400 TOTAL    3.97567 sec   1.16897 msec per step
      3400 TOTAL    3.96319 sec    1.1653 msec per step
      3300 TOTAL    3.97035 sec   1.20277 msec per step
      3400 TOTAL    3.97966 sec   1.17014 msec per step
      3400 TOTAL    3.98079 sec   1.17048 msec per step
      3300 TOTAL    3.93708 sec   1.19269 msec per step
      3400 TOTAL    3.92536 sec   1.15418 msec per step
      3400 TOTAL    3.97853 sec   1.16981 msec per step
      3300 TOTAL    3.92926 sec   1.19032 msec per step
      3300 TOTAL    4.02165 sec   1.21831 msec per step
      3500 TOTAL    4.03118 sec   1.15144 msec per step
      3500 TOTAL    4.04693 sec   1.15594 msec per step
      3400 TOTAL    4.04919 sec   1.19059 msec per step
      3500 TOTAL    4.04007 sec   1.15398 msec per step
      3400 TOTAL    3.99337 sec   1.17418 msec per step
      3500 TOTAL    4.05917 sec   1.15943 msec per step
      3400 TOTAL    4.04642 sec   1.18977 msec per step
      3500 TOTAL    4.05563 sec   1.15842 msec per step
      3400 TOTAL    4.06152 sec   1.19421 msec per step
      3500 TOTAL     4.0882 sec   1.16772 msec per step
      3500 TOTAL    4.07023 sec   1.16259 msec per step
      3500 TOTAL     4.0747 sec   1.16387 msec per step
      3500 TOTAL    4.09065 sec   1.16842 msec per step
      3400 TOTAL    4.08465 sec   1.20101 msec per step
      3500 TOTAL    4.09623 sec   1.17002 msec per step
      3500 TOTAL    4.03648 sec   1.15295 msec per step
      3400 TOTAL    4.05279 sec   1.19165 msec per step
      3500 TOTAL    4.09053 sec   1.16839 msec per step
      3400 TOTAL    4.04394 sec   1.18905 msec per step
      3600 TOTAL    4.14288 sec   1.15048 msec per step
      3400 TOTAL    4.13806 sec   1.21672 msec per step
      3600 TOTAL    4.15829 sec   1.15476 msec per step
      3500 TOTAL    4.16377 sec   1.18931 msec per step
      3600 TOTAL    4.15125 sec    1.1528 msec per step
      3500 TOTAL    4.10783 sec   1.17333 msec per step
      3600 TOTAL    4.17147 sec   1.15842 msec per step
      3500 TOTAL    4.16148 sec   1.18865 msec per step
      3600 TOTAL     4.1682 sec   1.15751 msec per step
      3500 TOTAL    4.17645 sec   1.19293 msec per step
      3600 TOTAL    4.20071 sec   1.16654 msec per step
      3600 TOTAL     4.1846 sec   1.16206 msec per step
      3600 TOTAL    4.18594 sec   1.16244 msec per step
      3600 TOTAL    4.20181 sec   1.16685 msec per step
      3500 TOTAL    4.19986 sec   1.19962 msec per step
      3600 TOTAL    4.14772 sec   1.15182 msec per step
      3600 TOTAL    4.21115 sec   1.16944 msec per step
      3600 TOTAL    4.20289 sec   1.16715 msec per step
      3500 TOTAL    4.16783 sec   1.19047 msec per step
      3500 TOTAL    4.15903 sec   1.18795 msec per step
      3700 TOTAL    4.25432 sec   1.14951 msec per step
      3700 TOTAL     4.2696 sec   1.15363 msec per step
      3500 TOTAL    4.25455 sec   1.21524 msec per step
      3700 TOTAL    4.26236 sec   1.15168 msec per step
      3600 TOTAL    4.27858 sec   1.18816 msec per step
      3600 TOTAL    4.22247 sec   1.17258 msec per step
      3700 TOTAL    4.28379 sec   1.15747 msec per step
      3700 TOTAL    4.28019 sec   1.15649 msec per step
      3600 TOTAL    4.27569 sec   1.18736 msec per step
      3700 TOTAL    4.31312 sec   1.16539 msec per step
      3600 TOTAL    4.29125 sec   1.19168 msec per step
      3700 TOTAL    4.29901 sec   1.16158 msec per step
      3700 TOTAL    4.29681 sec   1.16099 msec per step
      3700 TOTAL    4.31323 sec   1.16542 msec per step
      3600 TOTAL    4.31452 sec   1.19814 msec per step
      3700 TOTAL    4.25924 sec   1.15084 msec per step
      3700 TOTAL    4.31475 sec   1.16583 msec per step
      3700 TOTAL    4.32587 sec   1.16884 msec per step
      3600 TOTAL    4.28365 sec   1.18957 msec per step
      3800 TOTAL    4.36561 sec   1.14854 msec per step
      3600 TOTAL    4.27361 sec   1.18678 msec per step
      3800 TOTAL    4.38099 sec   1.15259 msec per step
      3600 TOTAL    4.37055 sec    1.2137 msec per step
      3800 TOTAL    4.37338 sec   1.15059 msec per step
      3700 TOTAL    4.39369 sec   1.18716 msec per step
      3800 TOTAL    4.39571 sec   1.15646 msec per step
      3800 TOTAL     4.4256 sec   1.16432 msec per step
      3800 TOTAL    4.39309 sec   1.15577 msec per step
      3700 TOTAL    4.39057 sec   1.18632 msec per step
      3700 TOTAL    4.33673 sec   1.17177 msec per step
      3700 TOTAL    4.40637 sec   1.19059 msec per step
      3800 TOTAL    4.41194 sec   1.16073 msec per step
      3800 TOTAL    4.40801 sec    1.1597 msec per step
      3800 TOTAL    4.42502 sec   1.16417 msec per step
      3700 TOTAL    4.42947 sec   1.19683 msec per step
      3800 TOTAL    4.37038 sec    1.1498 msec per step
      3800 TOTAL    4.42749 sec   1.16482 msec per step
      3800 TOTAL    4.44079 sec   1.16832 msec per step
      3700 TOTAL    4.39905 sec   1.18861 msec per step
      3900 TOTAL    4.47726 sec   1.14772 msec per step
      3700 TOTAL    4.38874 sec   1.18582 msec per step
      3900 TOTAL    4.49231 sec   1.15158 msec per step
      3700 TOTAL     4.4869 sec   1.21235 msec per step
      3900 TOTAL    4.48436 sec   1.14954 msec per step
      3800 TOTAL    4.50874 sec    1.1862 msec per step
      3900 TOTAL    4.50765 sec   1.15551 msec per step
      3800 TOTAL    4.45114 sec   1.17104 msec per step
      3900 TOTAL    4.50548 sec   1.15495 msec per step
      3900 TOTAL    4.53823 sec   1.16335 msec per step
      3800 TOTAL    4.50549 sec   1.18534 msec per step
      3900 TOTAL    4.51917 sec   1.15846 msec per step
      3900 TOTAL    4.52438 sec    1.1598 msec per step
      3800 TOTAL     4.5218 sec   1.18964 msec per step
      3900 TOTAL    4.53657 sec   1.16292 msec per step
      3900 TOTAL    4.48162 sec   1.14884 msec per step
      3800 TOTAL    4.54433 sec   1.19556 msec per step
      3900 TOTAL    4.53991 sec   1.16378 msec per step
      3900 TOTAL    4.55609 sec   1.16793 msec per step
      3800 TOTAL    4.51394 sec   1.18757 msec per step
      4000 TOTAL    4.58879 sec   1.14691 msec per step
      4000 TOTAL    4.60414 sec   1.15075 msec per step
      3800 TOTAL    4.50325 sec   1.18475 msec per step
      3800 TOTAL    4.60331 sec   1.21108 msec per step
      4000 TOTAL    4.59592 sec   1.14869 msec per step
      3900 TOTAL     4.6243 sec   1.18541 msec per step
      4000 TOTAL    4.62036 sec    1.1548 msec per step
      4000 TOTAL     4.6192 sec   1.15451 msec per step
      3900 TOTAL    4.56705 sec   1.17074 msec per step
      4000 TOTAL    4.65171 sec   1.16264 msec per step
      3900 TOTAL    4.62051 sec   1.18444 msec per step
      4000 TOTAL    4.63112 sec   1.15749 msec per step
      4000 TOTAL     4.6383 sec   1.15929 msec per step
      3900 TOTAL    4.63819 sec   1.18897 msec per step
      4000 TOTAL    4.64899 sec   1.16196 msec per step
      4000 TOTAL     4.5934 sec   1.14806 msec per step
      3900 TOTAL    4.65971 sec   1.19449 msec per step
      4000 TOTAL     4.6532 sec   1.16301 msec per step
      4000 TOTAL    4.67201 sec   1.16771 msec per step
      3900 TOTAL    4.63004 sec   1.18688 msec per step
      4100 TOTAL    4.70166 sec   1.14647 msec per step
      4100 TOTAL    4.71694 sec   1.15019 msec per step
      3900 TOTAL    4.61894 sec   1.18404 msec per step
      3900 TOTAL    4.72046 sec   1.21006 msec per step
      4100 TOTAL    4.70815 sec   1.14805 msec per step
      4100 TOTAL    4.73294 sec   1.15409 msec per step
      4000 TOTAL    4.73955 sec   1.18459 msec per step
      4100 TOTAL    4.73198 sec   1.15386 msec per step
      4000 TOTAL    4.68254 sec   1.17034 msec per step
      4100 TOTAL    4.76457 sec   1.16181 msec per step
      4100 TOTAL    4.74306 sec   1.15656 msec per step
      4000 TOTAL    4.73542 sec   1.18356 msec per step
      4100 TOTAL    4.75289 sec   1.15896 msec per step
      4000 TOTAL    4.75386 sec   1.18817 msec per step
      4100 TOTAL    4.76069 sec   1.16086 msec per step
      4100 TOTAL    4.70533 sec   1.14736 msec per step
      4000 TOTAL    4.77496 sec   1.19344 msec per step
      4100 TOTAL    4.76589 sec   1.16213 msec per step
      4100 TOTAL    4.78612 sec   1.16706 msec per step
      4200 TOTAL    4.81319 sec   1.14572 msec per step
      4000 TOTAL    4.74551 sec   1.18608 msec per step
      4200 TOTAL     4.8291 sec   1.14951 msec per step
      4000 TOTAL    4.73499 sec   1.18345 msec per step
      4000 TOTAL    4.83742 sec   1.20905 msec per step
      4200 TOTAL    4.82002 sec   1.14735 msec per step
      4200 TOTAL    4.84588 sec   1.15351 msec per step
      4100 TOTAL    4.85513 sec   1.18389 msec per step
      4200 TOTAL    4.84542 sec    1.1534 msec per step
      4200 TOTAL     4.8771 sec   1.16094 msec per step
      4100 TOTAL    4.79816 sec      1.17 msec per step
      4200 TOTAL    4.85487 sec   1.15565 msec per step
      4100 TOTAL    4.85081 sec   1.18284 msec per step
      4200 TOTAL    4.86742 sec   1.15863 msec per step
      4100 TOTAL    4.86985 sec   1.18748 msec per step
      4200 TOTAL    4.87235 sec   1.15981 msec per step
      4200 TOTAL    4.81642 sec   1.14649 msec per step
      4200 TOTAL    4.87889 sec   1.16136 msec per step
      4100 TOTAL    4.89009 sec   1.19241 msec per step
      4200 TOTAL    4.90022 sec   1.16644 msec per step
      4300 TOTAL     4.9254 sec   1.14517 msec per step
      4300 TOTAL    4.94085 sec   1.14877 msec per step
      4100 TOTAL    4.84991 sec   1.18262 msec per step
      4300 TOTAL    4.93177 sec   1.14666 msec per step
      4100 TOTAL    4.95416 sec   1.20804 msec per step
      4300 TOTAL    4.95792 sec   1.15274 msec per step
      4100 TOTAL    4.90824 sec   1.19684 msec per step
      4200 TOTAL    4.97039 sec   1.18315 msec per step
      4300 TOTAL    4.95932 sec   1.15306 msec per step
      4300 TOTAL    4.98967 sec   1.16012 msec per step
      4300 TOTAL    4.96679 sec    1.1548 msec per step
      4200 TOTAL     4.9135 sec    1.1696 msec per step
      4200 TOTAL    4.96569 sec   1.18203 msec per step
      4300 TOTAL    4.98168 sec   1.15826 msec per step
      4300 TOTAL    4.98356 sec    1.1587 msec per step
      4200 TOTAL    4.98513 sec   1.18665 msec per step
      4300 TOTAL    4.99134 sec   1.16051 msec per step
      4200 TOTAL    5.00549 sec    1.1915 msec per step
      4300 TOTAL    5.01434 sec   1.16586 msec per step
      4400 TOTAL    5.03725 sec   1.14457 msec per step
      4400 TOTAL    5.05212 sec   1.14795 msec per step
      4300 TOTAL    4.96157 sec   1.15359 msec per step
      4200 TOTAL    4.96482 sec   1.18182 msec per step
      4400 TOTAL    5.04325 sec   1.14593 msec per step
      4200 TOTAL    5.07067 sec   1.20701 msec per step
      4400 TOTAL    5.06973 sec   1.15195 msec per step
      4200 TOTAL    5.02371 sec   1.19584 msec per step
      4400 TOTAL    5.07327 sec   1.15275 msec per step
      4300 TOTAL    5.08546 sec   1.18239 msec per step
      4400 TOTAL    5.07787 sec    1.1538 msec per step
      4400 TOTAL    5.10246 sec   1.15939 msec per step
      4300 TOTAL    5.02825 sec   1.16909 msec per step
      4300 TOTAL    5.08051 sec   1.18124 msec per step
      4400 TOTAL    5.09602 sec   1.15792 msec per step
      4400 TOTAL    5.09541 sec   1.15778 msec per step
      4300 TOTAL    5.10096 sec   1.18599 msec per step
      4400 TOTAL    5.10426 sec   1.15979 msec per step
      4300 TOTAL    5.12061 sec   1.19056 msec per step
      4500 TOTAL      5.149 sec   1.14397 msec per step
      4400 TOTAL    5.12972 sec   1.16558 msec per step
      4500 TOTAL    5.16328 sec   1.14714 msec per step
      4400 TOTAL    5.07375 sec   1.15286 msec per step
      4300 TOTAL    5.07979 sec   1.18107 msec per step
      4500 TOTAL    5.15688 sec   1.14572 msec per step
      4300 TOTAL     5.1898 sec   1.20665 msec per step
      4500 TOTAL    5.18343 sec   1.15162 msec per step
      4300 TOTAL    5.13996 sec   1.19506 msec per step
      4500 TOTAL    5.21573 sec   1.15879 msec per step
      4500 TOTAL    5.19176 sec   1.15347 msec per step
      4500 TOTAL    5.19042 sec   1.15317 msec per step
      4400 TOTAL    5.20428 sec   1.18252 msec per step
      4400 TOTAL    5.14555 sec   1.16918 msec per step
      4500 TOTAL    5.21057 sec   1.15765 msec per step
      4400 TOTAL    5.19938 sec   1.18141 msec per step
      4500 TOTAL    5.21348 sec   1.15829 msec per step
      4400 TOTAL    5.22086 sec   1.18629 msec per step
      4500 TOTAL    5.22085 sec   1.15993 msec per step
      4600 TOTAL    5.26496 sec   1.14431 msec per step
      4400 TOTAL    5.24075 sec   1.19081 msec per step
      4500 TOTAL     5.2479 sec   1.16594 msec per step
      4600 TOTAL    5.27882 sec   1.14732 msec per step
      4500 TOTAL    5.18849 sec   1.15274 msec per step
      4400 TOTAL    5.19779 sec   1.18105 msec per step
      4600 TOTAL    5.28015 sec   1.14761 msec per step
      4400 TOTAL    5.30813 sec   1.20612 msec per step
      4600 TOTAL    5.29913 sec   1.15173 msec per step
      4600 TOTAL    5.30501 sec   1.15301 msec per step
      4600 TOTAL    5.33089 sec   1.15864 msec per step
      4600 TOTAL    5.30491 sec   1.15299 msec per step
      4400 TOTAL    5.25916 sec   1.19499 msec per step
      4500 TOTAL    5.31969 sec   1.18189 msec per step
      4500 TOTAL    5.26203 sec   1.16908 msec per step
      4600 TOTAL    5.32238 sec   1.15679 msec per step
      4500 TOTAL    5.31447 sec   1.18073 msec per step
      4600 TOTAL    5.32848 sec   1.15811 msec per step
      4500 TOTAL    5.33523 sec   1.18534 msec per step
      4600 TOTAL    5.33426 sec   1.15937 msec per step
      4700 TOTAL    5.37619 sec   1.14363 msec per step
      4500 TOTAL    5.35538 sec   1.18982 msec per step
      4700 TOTAL    5.39179 sec   1.14694 msec per step
      4600 TOTAL    5.30074 sec   1.15209 msec per step
      4600 TOTAL    5.36378 sec   1.16579 msec per step
      4500 TOTAL    5.31317 sec   1.18044 msec per step
      4700 TOTAL    5.39197 sec   1.14698 msec per step
      4700 TOTAL     5.4111 sec   1.15105 msec per step
      4500 TOTAL    5.42414 sec    1.2051 msec per step
      4700 TOTAL    5.41631 sec   1.15216 msec per step
      4700 TOTAL    5.44273 sec   1.15778 msec per step
      4700 TOTAL    5.41765 sec   1.15245 msec per step
      4500 TOTAL    5.37433 sec   1.19403 msec per step
      4600 TOTAL    5.43482 sec   1.18123 msec per step
      4700 TOTAL    5.43393 sec   1.15591 msec per step
      4600 TOTAL    5.37646 sec   1.16854 msec per step
      4700 TOTAL    5.44081 sec   1.15737 msec per step
      4600 TOTAL     5.4288 sec   1.17992 msec per step
      4600 TOTAL    5.44986 sec   1.18449 msec per step
      4700 TOTAL    5.44639 sec   1.15856 msec per step
      4800 TOTAL    5.48731 sec   1.14295 msec per step
      4600 TOTAL    5.46977 sec   1.18882 msec per step
      4700 TOTAL    5.41169 sec   1.15118 msec per step
      4800 TOTAL    5.50663 sec   1.14698 msec per step
      4700 TOTAL    5.47977 sec   1.16566 msec per step
      4600 TOTAL    5.42764 sec   1.17967 msec per step
      4800 TOTAL     5.5029 sec    1.1462 msec per step
      4800 TOTAL    5.52585 sec   1.15098 msec per step
      4600 TOTAL    5.54019 sec   1.20413 msec per step
      4800 TOTAL    5.52752 sec   1.15133 msec per step
      4800 TOTAL    5.55755 sec   1.15758 msec per step
      4800 TOTAL    5.53036 sec   1.15192 msec per step
      4600 TOTAL    5.48984 sec   1.19318 msec per step
      4700 TOTAL    5.54934 sec   1.18046 msec per step
      4800 TOTAL    5.54504 sec   1.15497 msec per step
      4700 TOTAL    5.49105 sec   1.16806 msec per step
      4800 TOTAL    5.55471 sec   1.15699 msec per step
      4700 TOTAL    5.54309 sec   1.17913 msec per step
      4700 TOTAL    5.56501 sec   1.18379 msec per step
      4800 TOTAL    5.55954 sec     1.158 msec per step
      4900 TOTAL    5.59868 sec   1.14236 msec per step
      4800 TOTAL    5.52225 sec   1.15023 msec per step
      4700 TOTAL    5.58418 sec   1.18787 msec per step
      4700 TOTAL    5.54215 sec   1.17893 msec per step
      4900 TOTAL    5.61468 sec   1.14562 msec per step
      4900 TOTAL    5.65644 sec   1.15414 msec per step
      4900 TOTAL    5.63864 sec   1.15051 msec per step
      4700 TOTAL    5.65649 sec   1.20325 msec per step
      4800 TOTAL    5.64348 sec   1.17548 msec per step
      4900 TOTAL    5.64451 sec   1.15171 msec per step
      4900 TOTAL    5.65639 sec   1.15413 msec per step
      4700 TOTAL    5.60581 sec   1.19247 msec per step
      4800 TOTAL    5.66504 sec   1.17997 msec per step
      4800 TOTAL    5.60526 sec   1.16752 msec per step
      4900 TOTAL    5.66854 sec   1.15661 msec per step
      4800 TOTAL    5.65729 sec   1.17836 msec per step
      4900 TOTAL    5.69043 sec   1.16108 msec per step
      4900 TOTAL    5.67143 sec    1.1572 msec per step
      4800 TOTAL    5.68029 sec   1.18315 msec per step
      4900 TOTAL    5.67375 sec   1.15767 msec per step
      5000 TOTAL    5.71009 sec   1.14179 msec per step
      4900 TOTAL    5.63303 sec   1.14936 msec per step
      4800 TOTAL    5.69867 sec   1.18698 msec per step
      4800 TOTAL    5.65632 sec   1.17815 msec per step
      5000 TOTAL    5.72582 sec   1.14494 msec per step
      5000 TOTAL    5.76764 sec    1.1533 msec per step
      5000 TOTAL    5.74972 sec   1.14971 msec per step
      4900 TOTAL    5.75637 sec   1.17453 msec per step
      4800 TOTAL    5.77258 sec   1.20237 msec per step
      5000 TOTAL    5.75784 sec   1.15134 msec per step
      5000 TOTAL    5.76745 sec   1.15326 msec per step
      4800 TOTAL    5.72137 sec    1.1917 msec per step
      4900 TOTAL    5.78051 sec   1.17946 msec per step
      4900 TOTAL    5.71909 sec   1.16692 msec per step
      5000 TOTAL     5.7822 sec   1.15621 msec per step
      5000 TOTAL    5.80237 sec   1.16024 msec per step
      5000 TOTAL    5.78364 sec    1.1565 msec per step
      4900 TOTAL    5.77131 sec   1.17758 msec per step
      4900 TOTAL    5.79477 sec   1.18236 msec per step
      5100 TOTAL    5.82089 sec   1.14113 msec per step
      5000 TOTAL    5.78714 sec    1.1572 msec per step
      5000 TOTAL    5.74374 sec   1.14852 msec per step
      4900 TOTAL    5.81283 sec   1.18605 msec per step
      4900 TOTAL     5.7702 sec   1.17735 msec per step
      5100 TOTAL    5.83654 sec    1.1442 msec per step
      5100 TOTAL    5.87859 sec   1.15244 msec per step
      5100 TOTAL    5.86047 sec   1.14889 msec per step
      5000 TOTAL    5.86708 sec   1.17318 msec per step
      4900 TOTAL    5.88846 sec   1.20148 msec per step
      5100 TOTAL    5.87125 sec     1.151 msec per step
      5100 TOTAL    5.87831 sec   1.15238 msec per step
      4900 TOTAL    5.83732 sec   1.19105 msec per step
      5000 TOTAL     5.8334 sec   1.16645 msec per step
      5100 TOTAL    5.91397 sec   1.15937 msec per step
      5100 TOTAL    5.89478 sec   1.15561 msec per step
      5100 TOTAL    5.89612 sec   1.15588 msec per step
      5000 TOTAL      5.912 sec   1.18216 msec per step
      5000 TOTAL     5.9097 sec    1.1817 msec per step
      5000 TOTAL    5.89967 sec    1.1797 msec per step
      5200 TOTAL    5.93149 sec   1.14045 msec per step
      5100 TOTAL    5.90062 sec   1.15676 msec per step
      5100 TOTAL    5.85451 sec   1.14772 msec per step
      5000 TOTAL    5.92688 sec   1.18514 msec per step
      5200 TOTAL    5.94745 sec   1.14352 msec per step
      5000 TOTAL     5.8846 sec   1.17668 msec per step
      5200 TOTAL    5.99048 sec   1.15179 msec per step
      5200 TOTAL    5.97141 sec   1.14813 msec per step
      5100 TOTAL    5.97956 sec   1.17223 msec per step
      5200 TOTAL    5.98877 sec   1.15147 msec per step
      5200 TOTAL    5.98474 sec   1.15069 msec per step
      5000 TOTAL    6.00512 sec   1.20078 msec per step
      5200 TOTAL    6.00589 sec   1.15476 msec per step
      5200 TOTAL    6.02561 sec   1.15855 msec per step
      5100 TOTAL    5.94779 sec     1.166 msec per step
      5000 TOTAL    5.95321 sec    1.1904 msec per step
      5200 TOTAL    6.00981 sec   1.15551 msec per step
      5100 TOTAL    6.02717 sec   1.18157 msec per step
      5300 TOTAL    6.04188 sec   1.13976 msec per step
      5100 TOTAL    6.02419 sec   1.18098 msec per step
      5100 TOTAL    6.01394 sec   1.17897 msec per step
      5200 TOTAL    6.01413 sec   1.15634 msec per step
      5200 TOTAL    5.96503 sec    1.1469 msec per step
      5100 TOTAL    6.04108 sec   1.18429 msec per step
      5300 TOTAL    6.05875 sec   1.14294 msec per step
      5100 TOTAL    5.99879 sec     1.176 msec per step
      5300 TOTAL    6.10172 sec   1.15105 msec per step
      5300 TOTAL    6.08235 sec    1.1474 msec per step
      5200 TOTAL    6.09415 sec   1.17173 msec per step
      5300 TOTAL    6.09969 sec   1.15067 msec per step
      5300 TOTAL    6.09812 sec   1.15037 msec per step
      5100 TOTAL    6.12155 sec   1.20007 msec per step
      5300 TOTAL    6.13729 sec   1.15776 msec per step
      5300 TOTAL    6.11829 sec   1.15418 msec per step
      5200 TOTAL    6.06302 sec   1.16574 msec per step
      5300 TOTAL    6.12359 sec   1.15518 msec per step
      5100 TOTAL    6.06924 sec   1.18981 msec per step
      5400 TOTAL    6.15304 sec   1.13924 msec per step
      5200 TOTAL    6.14197 sec   1.18092 msec per step
      5200 TOTAL    6.12795 sec   1.17823 msec per step
      5200 TOTAL    6.13919 sec   1.18039 msec per step
      5300 TOTAL    6.07589 sec   1.14618 msec per step
      5300 TOTAL    6.12771 sec   1.15595 msec per step
      5200 TOTAL    6.15519 sec   1.18346 msec per step
      5400 TOTAL    6.16997 sec   1.14238 msec per step
      5400 TOTAL    6.21289 sec   1.15032 msec per step
      5200 TOTAL    6.11283 sec   1.17532 msec per step
      5400 TOTAL    6.19332 sec    1.1467 msec per step
      5400 TOTAL     6.2104 sec   1.14986 msec per step
      5300 TOTAL    6.21008 sec   1.17149 msec per step
      5200 TOTAL    6.23805 sec   1.19939 msec per step
      5400 TOTAL    6.24906 sec   1.15702 msec per step
      5400 TOTAL    6.23157 sec   1.15378 msec per step
      5400 TOTAL    6.23713 sec   1.15481 msec per step
      5300 TOTAL    6.17783 sec   1.16541 msec per step
      5200 TOTAL    6.18508 sec   1.18921 msec per step
      5300 TOTAL    6.25627 sec    1.1802 msec per step
      5400 TOTAL    6.24613 sec   1.15648 msec per step
      5300 TOTAL    6.24187 sec   1.17749 msec per step
      5400 TOTAL     6.1865 sec   1.14544 msec per step
      5300 TOTAL    6.25424 sec   1.17982 msec per step
      5400 TOTAL    6.24158 sec   1.15563 msec per step
      5500 TOTAL    6.28378 sec    1.1423 msec per step
      5300 TOTAL    6.26964 sec   1.18273 msec per step
      5500 TOTAL    6.28126 sec   1.14184 msec per step
      5500 TOTAL     6.3239 sec   1.14959 msec per step
      5300 TOTAL    6.22724 sec   1.17473 msec per step
      5500 TOTAL    6.30435 sec   1.14604 msec per step
      5500 TOTAL    6.32127 sec   1.14911 msec per step
      5400 TOTAL    6.32613 sec   1.17129 msec per step
      5500 TOTAL    6.36058 sec   1.15626 msec per step
      5500 TOTAL    6.34512 sec   1.15345 msec per step
      5300 TOTAL    6.35465 sec   1.19876 msec per step
      5500 TOTAL    6.35085 sec   1.15449 msec per step
      5400 TOTAL    6.29279 sec   1.16512 msec per step
      5300 TOTAL    6.30093 sec   1.18863 msec per step
      5500 TOTAL    6.29709 sec   1.14472 msec per step
      5400 TOTAL    6.37066 sec   1.17953 msec per step
      5500 TOTAL    6.35961 sec   1.15608 msec per step
      5400 TOTAL    6.35657 sec   1.17692 msec per step
      5400 TOTAL    6.36915 sec   1.17925 msec per step
      5500 TOTAL    6.35572 sec   1.15538 msec per step
      5600 TOTAL    6.39527 sec   1.14181 msec per step
      5400 TOTAL    6.38422 sec   1.18204 msec per step
      5600 TOTAL    6.39244 sec    1.1413 msec per step
      5600 TOTAL    6.43512 sec   1.14892 msec per step
      5400 TOTAL    6.34165 sec   1.17416 msec per step
      5600 TOTAL    6.41566 sec   1.14545 msec per step
      5600 TOTAL    6.43245 sec   1.14845 msec per step
      5500 TOTAL    6.44133 sec   1.17094 msec per step
      5600 TOTAL    6.47309 sec    1.1557 msec per step
      5600 TOTAL    6.45884 sec   1.15316 msec per step
      5400 TOTAL    6.47112 sec   1.19813 msec per step
      5600 TOTAL    6.46501 sec   1.15426 msec per step
      5500 TOTAL    6.40768 sec   1.16482 msec per step
      5400 TOTAL    6.41769 sec   1.18824 msec per step
      5600 TOTAL    6.40763 sec   1.14402 msec per step
      5600 TOTAL    6.47119 sec   1.15536 msec per step
      5500 TOTAL    6.48607 sec   1.17907 msec per step
      5500 TOTAL    6.47086 sec   1.17631 msec per step
      5500 TOTAL    6.48423 sec   1.17874 msec per step
      5600 TOTAL    6.47016 sec   1.15518 msec per step
      5700 TOTAL    6.50601 sec    1.1412 msec per step
      5500 TOTAL    6.49878 sec   1.18138 msec per step
      5700 TOTAL    6.50362 sec   1.14079 msec per step
      5700 TOTAL    6.54622 sec   1.14826 msec per step
      5700 TOTAL    6.52686 sec   1.14486 msec per step
      5500 TOTAL    6.45577 sec   1.17356 msec per step
      5700 TOTAL    6.54328 sec   1.14774 msec per step
      5600 TOTAL    6.55554 sec   1.17042 msec per step
      5700 TOTAL      6.585 sec   1.15506 msec per step
      5700 TOTAL    6.57191 sec   1.15276 msec per step
      5700 TOTAL    6.57822 sec   1.15387 msec per step
      5500 TOTAL    6.58791 sec   1.19758 msec per step
      5600 TOTAL    6.52241 sec   1.16451 msec per step
      5700 TOTAL    6.51796 sec    1.1433 msec per step
      5500 TOTAL    6.53347 sec   1.18769 msec per step
      5700 TOTAL    6.58316 sec   1.15474 msec per step
      5600 TOTAL    6.60131 sec   1.17859 msec per step
      5600 TOTAL     6.5852 sec   1.17572 msec per step
      5800 TOTAL     6.6166 sec    1.1406 msec per step
      5700 TOTAL    6.58405 sec   1.15489 msec per step
      5600 TOTAL    6.59903 sec   1.17819 msec per step
      5600 TOTAL    6.61308 sec    1.1807 msec per step
      5800 TOTAL    6.61489 sec    1.1403 msec per step
      5800 TOTAL    6.65737 sec   1.14762 msec per step
      5800 TOTAL     6.6379 sec   1.14427 msec per step
      5600 TOTAL    6.56968 sec   1.17295 msec per step
      5800 TOTAL    6.65398 sec   1.14704 msec per step
      5700 TOTAL    6.67021 sec   1.17001 msec per step
      5800 TOTAL    6.69657 sec   1.15438 msec per step
      5800 TOTAL    6.68564 sec    1.1525 msec per step
      5800 TOTAL    6.69177 sec   1.15355 msec per step
      5600 TOTAL    6.70445 sec   1.19701 msec per step
      5700 TOTAL    6.63731 sec   1.16424 msec per step
      5800 TOTAL    6.62845 sec   1.14264 msec per step
      5600 TOTAL    6.64943 sec   1.18719 msec per step
      5800 TOTAL    6.69696 sec   1.15445 msec per step
      5900 TOTAL    6.72726 sec   1.14002 msec per step
      5700 TOTAL    6.71627 sec   1.17809 msec per step
      5700 TOTAL    6.69904 sec   1.17506 msec per step
      5800 TOTAL    6.69761 sec   1.15456 msec per step
      5700 TOTAL    6.71501 sec   1.17786 msec per step
      5700 TOTAL    6.72751 sec   1.18006 msec per step
      5900 TOTAL    6.72586 sec   1.13978 msec per step
      5900 TOTAL    6.76841 sec   1.14699 msec per step
      5900 TOTAL    6.74915 sec   1.14373 msec per step
      5700 TOTAL    6.68375 sec   1.17238 msec per step
      5900 TOTAL    6.76498 sec   1.14641 msec per step
      5900 TOTAL    6.80873 sec   1.15383 msec per step
      5800 TOTAL    6.78506 sec   1.16964 msec per step
      5900 TOTAL    6.79868 sec   1.15212 msec per step
      5900 TOTAL    6.80649 sec   1.15345 msec per step
      5900 TOTAL    6.73937 sec   1.14207 msec per step
      5700 TOTAL    6.82115 sec   1.19648 msec per step
      5800 TOTAL    6.75241 sec   1.16401 msec per step
      5900 TOTAL    6.81248 sec   1.15446 msec per step
      5700 TOTAL    6.76618 sec   1.18684 msec per step
      6000 TOTAL    6.83825 sec   1.13952 msec per step
      5800 TOTAL    6.81332 sec   1.17451 msec per step
      5800 TOTAL    6.83083 sec   1.17753 msec per step
      5900 TOTAL    6.81231 sec   1.15443 msec per step
      5800 TOTAL    6.83157 sec   1.17765 msec per step
      6000 TOTAL    6.83716 sec   1.13934 msec per step
      5800 TOTAL    6.84222 sec   1.17949 msec per step
      6000 TOTAL    6.87948 sec   1.14639 msec per step
      6000 TOTAL    6.86041 sec   1.14321 msec per step
      5800 TOTAL    6.79797 sec   1.17186 msec per step
      6000 TOTAL    6.87566 sec   1.14575 msec per step
      6000 TOTAL    6.92061 sec   1.15324 msec per step
      5900 TOTAL    6.89983 sec   1.16927 msec per step
      6000 TOTAL    6.91217 sec   1.15184 msec per step
      6000 TOTAL    6.84989 sec   1.14146 msec per step
      6000 TOTAL    6.92051 sec   1.15323 msec per step
      5900 TOTAL    6.86705 sec   1.16371 msec per step
      6100 TOTAL    6.94939 sec   1.13906 msec per step
      6000 TOTAL    6.92646 sec   1.15422 msec per step
      5800 TOTAL    6.88245 sec   1.18643 msec per step
      5900 TOTAL    6.92758 sec   1.17397 msec per step
      5900 TOTAL    6.94584 sec   1.17706 msec per step
      6000 TOTAL     6.9261 sec   1.15416 msec per step
      5900 TOTAL    6.94815 sec   1.17745 msec per step
      6100 TOTAL    6.94852 sec   1.13891 msec per step
      5900 TOTAL    6.95694 sec   1.17894 msec per step
      6100 TOTAL    6.99116 sec    1.1459 msec per step
      5800 TOTAL    6.98228 sec   1.20363 msec per step
      6100 TOTAL    6.97161 sec    1.1427 msec per step
      6100 TOTAL    6.98665 sec   1.14516 msec per step
      5900 TOTAL    6.91218 sec   1.17136 msec per step
      6100 TOTAL    7.03257 sec   1.15269 msec per step
      6000 TOTAL    7.01493 sec   1.16896 msec per step
      6100 TOTAL    7.02605 sec   1.15162 msec per step
      6100 TOTAL    6.96106 sec   1.14097 msec per step
      6100 TOTAL    7.03485 sec   1.15307 msec per step
      6000 TOTAL    6.98197 sec   1.16347 msec per step
      6200 TOTAL    7.06007 sec   1.13854 msec per step
      6100 TOTAL    7.04004 sec   1.15392 msec per step
      5900 TOTAL     6.9989 sec   1.18605 msec per step
      6000 TOTAL     7.0418 sec   1.17344 msec per step
      6100 TOTAL    7.04015 sec   1.15393 msec per step
      6000 TOTAL    7.06151 sec   1.17672 msec per step
      6000 TOTAL    7.06483 sec   1.17727 msec per step
      6200 TOTAL    7.05971 sec   1.13848 msec per step
      6200 TOTAL    7.10246 sec   1.14537 msec per step
      6000 TOTAL    7.07112 sec   1.17832 msec per step
      6200 TOTAL    7.08299 sec   1.14223 msec per step
      5900 TOTAL     7.0987 sec   1.20297 msec per step
      6200 TOTAL    7.09745 sec   1.14457 msec per step
      6000 TOTAL     7.0266 sec    1.1709 msec per step
      6200 TOTAL    7.14488 sec   1.15221 msec per step
      6100 TOTAL    7.12975 sec   1.16862 msec per step
      6200 TOTAL    7.13957 sec   1.15136 msec per step
      6200 TOTAL    7.07174 sec   1.14042 msec per step
      6200 TOTAL    7.14906 sec   1.15289 msec per step
      6100 TOTAL    7.09663 sec   1.16319 msec per step
      6200 TOTAL     7.1539 sec   1.15367 msec per step
      6300 TOTAL    7.18396 sec   1.14013 msec per step
      6100 TOTAL    7.15593 sec   1.17291 msec per step
      6000 TOTAL    7.11505 sec   1.18564 msec per step
      6200 TOTAL    7.15368 sec   1.15363 msec per step
      6100 TOTAL    7.17654 sec   1.17629 msec per step
      6100 TOTAL    7.18124 sec   1.17706 msec per step
      6300 TOTAL    7.21382 sec   1.14487 msec per step
      6100 TOTAL    7.18568 sec   1.17779 msec per step
      6300 TOTAL    7.19399 sec   1.14172 msec per step
      6000 TOTAL    7.21278 sec   1.20193 msec per step
      6300 TOTAL    7.20331 sec    1.1432 msec per step
      6100 TOTAL    7.14091 sec   1.17045 msec per step
      6300 TOTAL    7.25685 sec    1.1517 msec per step
      6200 TOTAL    7.24524 sec    1.1684 msec per step
      6300 TOTAL    7.18287 sec   1.13996 msec per step
      6300 TOTAL    7.25288 sec   1.15107 msec per step
      6300 TOTAL    7.26303 sec   1.15268 msec per step
      6300 TOTAL    7.26681 sec   1.15328 msec per step
      6200 TOTAL    7.21154 sec   1.16296 msec per step
      6300 TOTAL    7.26769 sec   1.15342 msec per step
      6400 TOTAL    7.29507 sec   1.13968 msec per step
      6200 TOTAL     7.2703 sec   1.17244 msec per step
      6100 TOTAL    7.23149 sec    1.1853 msec per step
      6200 TOTAL    7.29202 sec   1.17594 msec per step
      6400 TOTAL    7.32511 sec   1.14437 msec per step
      6200 TOTAL    7.30028 sec   1.17727 msec per step
      6300 TOTAL    7.29216 sec    1.1573 msec per step
      6400 TOTAL    7.30531 sec   1.14128 msec per step
      6100 TOTAL    7.32817 sec   1.20114 msec per step
      6400 TOTAL    7.31459 sec   1.14273 msec per step
      6200 TOTAL    7.25528 sec   1.17002 msec per step
      6400 TOTAL    7.36891 sec   1.15121 msec per step
      6400 TOTAL    7.29359 sec   1.13944 msec per step
      6200 TOTAL    7.36282 sec   1.18736 msec per step
      6400 TOTAL    7.36653 sec   1.15084 msec per step
      6300 TOTAL    7.36104 sec   1.16823 msec per step
      6400 TOTAL    7.37708 sec   1.15249 msec per step
      6400 TOTAL    7.37757 sec   1.15257 msec per step
      6300 TOTAL     7.3265 sec   1.16275 msec per step
      6400 TOTAL    7.38135 sec   1.15316 msec per step
      6500 TOTAL    7.40625 sec   1.13925 msec per step
      6300 TOTAL    7.38442 sec   1.17194 msec per step
      6200 TOTAL    7.34812 sec   1.18499 msec per step
      6300 TOTAL    7.40714 sec   1.17555 msec per step
      6500 TOTAL    7.43664 sec   1.14392 msec per step
      6400 TOTAL    7.40296 sec   1.15653 msec per step
      6500 TOTAL    7.41664 sec   1.14085 msec per step
      6300 TOTAL     7.4151 sec   1.17681 msec per step
      6200 TOTAL    7.44526 sec   1.20065 msec per step
      6500 TOTAL      7.426 sec   1.14229 msec per step
      6300 TOTAL    7.36983 sec   1.16963 msec per step
      6500 TOTAL    7.48092 sec   1.15073 msec per step
      6500 TOTAL    7.40491 sec   1.13904 msec per step
      6300 TOTAL    7.47639 sec   1.18654 msec per step
      6500 TOTAL    7.48022 sec   1.15063 msec per step
      6400 TOTAL    7.47723 sec   1.16813 msec per step
      6500 TOTAL    7.48865 sec   1.15192 msec per step
      6500 TOTAL    7.49093 sec   1.15227 msec per step
      6600 TOTAL    7.51722 sec    1.1388 msec per step
      6400 TOTAL     7.4414 sec   1.16254 msec per step
      6500 TOTAL    7.49509 sec   1.15291 msec per step
      6400 TOTAL    7.49867 sec   1.17148 msec per step
      6400 TOTAL    7.52213 sec   1.17515 msec per step
      6300 TOTAL    7.46463 sec   1.18467 msec per step
      6600 TOTAL    7.54833 sec   1.14351 msec per step
      6600 TOTAL    7.52783 sec   1.14041 msec per step
      6500 TOTAL    7.51554 sec   1.15606 msec per step
      6400 TOTAL    7.52968 sec   1.17633 msec per step
      6600 TOTAL     7.5374 sec   1.14186 msec per step
      6300 TOTAL    7.56374 sec    1.2004 msec per step
      6400 TOTAL    7.48417 sec   1.16922 msec per step
      6600 TOTAL      7.593 sec   1.15028 msec per step
      6600 TOTAL    7.51579 sec   1.13858 msec per step
      6400 TOTAL    7.58804 sec   1.18545 msec per step
      6600 TOTAL    7.59375 sec   1.15039 msec per step
      6500 TOTAL    7.59337 sec   1.16803 msec per step
      6600 TOTAL    7.59996 sec   1.15133 msec per step
      6600 TOTAL    7.60481 sec   1.15207 msec per step
      6700 TOTAL    7.62816 sec   1.13836 msec per step
      6600 TOTAL    7.60867 sec   1.15265 msec per step
      6500 TOTAL    7.55642 sec   1.16235 msec per step
      6500 TOTAL    7.61281 sec   1.17102 msec per step
      6500 TOTAL    7.63699 sec   1.17474 msec per step
      6700 TOTAL    7.65952 sec   1.14304 msec per step
      6400 TOTAL    7.58074 sec   1.18431 msec per step
      6700 TOTAL    7.63903 sec   1.13998 msec per step
      6600 TOTAL       7.63 sec   1.15588 msec per step
      6500 TOTAL    7.64402 sec   1.17582 msec per step
      6700 TOTAL    7.64829 sec   1.14136 msec per step
      6400 TOTAL    7.68186 sec    1.2001 msec per step
      6500 TOTAL     7.5986 sec   1.16883 msec per step
      6700 TOTAL    7.70488 sec   1.14981 msec per step
      6700 TOTAL    7.62638 sec    1.1381 msec per step
      6500 TOTAL    7.70253 sec   1.18482 msec per step
      6700 TOTAL    7.70689 sec   1.15011 msec per step
      6700 TOTAL    7.71097 sec   1.15072 msec per step
      6600 TOTAL    7.70927 sec   1.16789 msec per step
      6700 TOTAL    7.71876 sec   1.15188 msec per step
      6800 TOTAL    7.73919 sec   1.13795 msec per step
      6700 TOTAL    7.72242 sec   1.15243 msec per step
      6600 TOTAL    7.67124 sec   1.16213 msec per step
      6600 TOTAL    7.72686 sec   1.17056 msec per step
      6600 TOTAL    7.75203 sec   1.17437 msec per step
      6500 TOTAL    7.69747 sec   1.18404 msec per step
      6800 TOTAL     7.7502 sec   1.13957 msec per step
      6700 TOTAL    7.74481 sec   1.15577 msec per step
      6600 TOTAL    7.75843 sec   1.17534 msec per step
      6800 TOTAL    7.75928 sec    1.1409 msec per step
      6500 TOTAL    7.79956 sec   1.19975 msec per step
      6600 TOTAL    7.71299 sec   1.16846 msec per step
      6800 TOTAL    7.81643 sec   1.14931 msec per step
      6800 TOTAL    7.82934 sec    1.1512 msec per step
      6800 TOTAL    7.73716 sec   1.13765 msec per step
      6800 TOTAL    7.82071 sec   1.14993 msec per step
      6800 TOTAL    7.82178 sec   1.15009 msec per step
      6600 TOTAL    7.82045 sec   1.18474 msec per step
      6700 TOTAL    7.82569 sec   1.16784 msec per step
      6800 TOTAL    7.83253 sec   1.15167 msec per step
      6900 TOTAL     7.8499 sec    1.1375 msec per step
      6800 TOTAL    7.83782 sec   1.15245 msec per step
      6700 TOTAL    7.78622 sec   1.16195 msec per step
      6700 TOTAL    7.84062 sec   1.17007 msec per step
      6700 TOTAL    7.86701 sec   1.17401 msec per step
      6900 TOTAL    7.86149 sec   1.13918 msec per step
      6600 TOTAL    7.81533 sec   1.18396 msec per step
      6800 TOTAL     7.8592 sec    1.1556 msec per step
      6700 TOTAL    7.87271 sec   1.17486 msec per step
      6900 TOTAL    7.87059 sec    1.1405 msec per step
      6700 TOTAL    7.82735 sec   1.16809 msec per step
      6600 TOTAL    7.91639 sec   1.19927 msec per step
      6900 TOTAL    7.94043 sec   1.15062 msec per step
      6900 TOTAL     7.8479 sec   1.13721 msec per step
      6900 TOTAL    7.94755 sec   1.15165 msec per step
      6900 TOTAL    7.93386 sec   1.14967 msec per step
      6900 TOTAL    7.93263 sec   1.14949 msec per step
      6700 TOTAL    7.93887 sec   1.18473 msec per step
      7000 TOTAL    7.96096 sec   1.13712 msec per step
      6900 TOTAL    7.94624 sec   1.15146 msec per step
      6900 TOTAL    7.95318 sec   1.15247 msec per step
      6800 TOTAL    7.90139 sec    1.1618 msec per step
      6800 TOTAL    7.95474 sec   1.16964 msec per step
      7000 TOTAL    7.97293 sec   1.13883 msec per step
      6800 TOTAL    7.98247 sec   1.17372 msec per step
      6800 TOTAL    7.98084 sec   1.17348 msec per step
      6700 TOTAL    7.93302 sec   1.18386 msec per step
      6900 TOTAL    7.97351 sec   1.15541 msec per step
      7000 TOTAL     7.9818 sec   1.14009 msec per step
      6800 TOTAL    7.98701 sec   1.17439 msec per step
      6800 TOTAL    7.94143 sec   1.16769 msec per step
      6700 TOTAL    8.03351 sec   1.19885 msec per step
      7000 TOTAL    8.05142 sec   1.15004 msec per step
      7000 TOTAL     7.9586 sec   1.13678 msec per step
      7000 TOTAL    8.05952 sec   1.15119 msec per step
      7000 TOTAL    8.04354 sec   1.14891 msec per step
      7000 TOTAL    8.04725 sec   1.14944 msec per step
      7100 TOTAL    8.07166 sec   1.13669 msec per step
      7000 TOTAL    8.06007 sec   1.15127 msec per step
      6800 TOTAL    8.05745 sec   1.18475 msec per step
      7000 TOTAL    8.06816 sec   1.15243 msec per step
      6900 TOTAL    8.01615 sec   1.16159 msec per step
      6900 TOTAL    8.06877 sec   1.16922 msec per step
      7100 TOTAL    8.08432 sec   1.13848 msec per step
      6900 TOTAL    8.09753 sec   1.17338 msec per step
      6900 TOTAL    8.09498 sec   1.17301 msec per step
      7100 TOTAL    8.09267 sec   1.13965 msec per step
      6800 TOTAL    8.05038 sec   1.18371 msec per step
      7000 TOTAL     8.0879 sec   1.15525 msec per step
      6900 TOTAL    8.10163 sec   1.17398 msec per step
      6900 TOTAL    8.05541 sec   1.16728 msec per step
      7100 TOTAL    8.16228 sec   1.14945 msec per step
      7100 TOTAL    8.06916 sec   1.13634 msec per step
      6800 TOTAL    8.14974 sec   1.19832 msec per step
      7100 TOTAL    8.17142 sec   1.15074 msec per step
      7100 TOTAL    8.15448 sec   1.14836 msec per step
      7100 TOTAL     8.1609 sec   1.14926 msec per step
      7100 TOTAL    8.17421 sec   1.15114 msec per step
      6900 TOTAL    8.17554 sec   1.18469 msec per step
      7100 TOTAL    8.18303 sec   1.15238 msec per step
      7000 TOTAL    8.13107 sec   1.16142 msec per step
      7200 TOTAL     8.2085 sec   1.13991 msec per step
      7000 TOTAL    8.18287 sec   1.16881 msec per step
      7000 TOTAL    8.21245 sec   1.17304 msec per step
      7000 TOTAL    8.20845 sec   1.17247 msec per step
      7200 TOTAL     8.2044 sec   1.13934 msec per step
      7100 TOTAL    8.20229 sec   1.15509 msec per step
      6900 TOTAL    8.16837 sec   1.18365 msec per step
      7000 TOTAL    8.21618 sec   1.17357 msec per step
      7000 TOTAL    8.16941 sec   1.16689 msec per step
      7200 TOTAL    8.17997 sec   1.13595 msec per step
      7200 TOTAL    8.27356 sec   1.14895 msec per step
      6900 TOTAL    8.26697 sec   1.19794 msec per step
      7200 TOTAL    8.28335 sec   1.15031 msec per step
      7200 TOTAL    8.27585 sec   1.14926 msec per step
      7200 TOTAL    8.28261 sec    1.1502 msec per step
      7000 TOTAL    8.29306 sec   1.18455 msec per step
      7200 TOTAL    8.29492 sec   1.15191 msec per step
      7300 TOTAL    8.31962 sec   1.13952 msec per step
      7100 TOTAL    8.24614 sec   1.16127 msec per step
      7100 TOTAL    8.29691 sec   1.16841 msec per step
      7100 TOTAL    8.32785 sec   1.17277 msec per step
      7100 TOTAL     8.3236 sec   1.17217 msec per step
      7200 TOTAL    8.31667 sec   1.15493 msec per step
      7100 TOTAL    8.33065 sec   1.17317 msec per step
      7000 TOTAL    8.28609 sec   1.18356 msec per step
      7300 TOTAL    8.33072 sec   1.14104 msec per step
      7200 TOTAL    8.34725 sec   1.15918 msec per step
      7200 TOTAL    8.34019 sec    1.1582 msec per step
      7300 TOTAL    8.29104 sec    1.1356 msec per step
      7300 TOTAL    8.38483 sec   1.14845 msec per step
      7100 TOTAL    8.28391 sec   1.16658 msec per step
      7000 TOTAL    8.38397 sec   1.19754 msec per step
      7300 TOTAL    8.39523 sec   1.14987 msec per step
      7300 TOTAL    8.39107 sec    1.1493 msec per step
      7300 TOTAL    8.39408 sec   1.14972 msec per step
      7300 TOTAL    8.40611 sec   1.15136 msec per step
      7100 TOTAL    8.40933 sec   1.18425 msec per step
      7400 TOTAL    8.43097 sec   1.13917 msec per step
      7200 TOTAL    8.41155 sec   1.16811 msec per step
      7200 TOTAL    8.44327 sec   1.17251 msec per step
      7200 TOTAL    8.43947 sec   1.17199 msec per step
      7300 TOTAL    8.43212 sec   1.15493 msec per step
      7200 TOTAL    8.39103 sec   1.16526 msec per step
      7200 TOTAL    8.44545 sec   1.17282 msec per step
      7400 TOTAL     8.4426 sec   1.14074 msec per step
      7300 TOTAL    8.45852 sec   1.15854 msec per step
      7100 TOTAL    8.40375 sec   1.18346 msec per step
      7300 TOTAL    8.45222 sec   1.15768 msec per step
      7400 TOTAL    8.40178 sec   1.13522 msec per step
      7400 TOTAL    8.49587 sec   1.14794 msec per step
      7400 TOTAL    8.50751 sec   1.14951 msec per step
      7200 TOTAL    8.41178 sec   1.16814 msec per step
      7100 TOTAL     8.5007 sec   1.19711 msec per step
      7400 TOTAL    8.50623 sec   1.14933 msec per step
      7400 TOTAL    8.50627 sec   1.14934 msec per step
      7400 TOTAL    8.51734 sec   1.15084 msec per step
      7500 TOTAL     8.5425 sec   1.13885 msec per step
      7200 TOTAL    8.52656 sec   1.18408 msec per step
      7300 TOTAL    8.52624 sec   1.16782 msec per step
      7300 TOTAL    8.55874 sec   1.17227 msec per step
      7300 TOTAL    8.55568 sec   1.17185 msec per step
      7400 TOTAL    8.54764 sec   1.15493 msec per step
      7500 TOTAL    8.55442 sec   1.14044 msec per step
      7300 TOTAL    8.50746 sec   1.16525 msec per step
      7300 TOTAL    8.56005 sec   1.17245 msec per step
      7400 TOTAL    8.57141 sec   1.15814 msec per step
      7400 TOTAL    8.56418 sec   1.15716 msec per step
      7500 TOTAL    8.51248 sec   1.13485 msec per step
      7500 TOTAL    8.60692 sec   1.14744 msec per step
      7500 TOTAL    8.61947 sec   1.14911 msec per step
      7300 TOTAL    8.52598 sec   1.16778 msec per step
      7200 TOTAL    8.61803 sec   1.19678 msec per step
      7200 TOTAL    8.56081 sec   1.18884 msec per step
      7500 TOTAL    8.62168 sec    1.1494 msec per step
      7500 TOTAL    8.61747 sec   1.14884 msec per step
      7500 TOTAL    8.62889 sec   1.15037 msec per step
      7600 TOTAL    8.65397 sec   1.13853 msec per step
      7300 TOTAL    8.64475 sec   1.18405 msec per step
      7400 TOTAL     8.6409 sec   1.16753 msec per step
      7400 TOTAL    8.67391 sec   1.17199 msec per step
      7600 TOTAL    8.66609 sec   1.14012 msec per step
      7400 TOTAL    8.67231 sec   1.17178 msec per step
      7500 TOTAL     8.6624 sec   1.15483 msec per step
      7400 TOTAL     8.6213 sec   1.16488 msec per step
      7400 TOTAL    8.67486 sec   1.17212 msec per step
      7500 TOTAL    8.68606 sec   1.15799 msec per step
      7500 TOTAL    8.67815 sec   1.15693 msec per step
      7600 TOTAL    8.62313 sec   1.13447 msec per step
      7600 TOTAL    8.71823 sec   1.14698 msec per step
      7600 TOTAL     8.7315 sec   1.14873 msec per step
      7400 TOTAL    8.64014 sec   1.16743 msec per step
      7300 TOTAL    8.73593 sec   1.19654 msec per step
      7600 TOTAL    8.72884 sec   1.14838 msec per step
      7300 TOTAL    8.67902 sec   1.18874 msec per step
      7600 TOTAL    8.73692 sec   1.14944 msec per step
      7600 TOTAL    8.74033 sec   1.14989 msec per step
      7700 TOTAL    8.76535 sec   1.13821 msec per step
      7400 TOTAL    8.76301 sec   1.18403 msec per step
      7500 TOTAL     8.7553 sec   1.16722 msec per step
      7500 TOTAL    8.78949 sec   1.17178 msec per step
      7700 TOTAL    8.77747 sec   1.13978 msec per step
      7600 TOTAL    8.77752 sec   1.15478 msec per step
      7500 TOTAL    8.78881 sec   1.17169 msec per step
      7500 TOTAL    8.73504 sec   1.16452 msec per step
      7500 TOTAL    8.79021 sec   1.17187 msec per step
      7600 TOTAL     8.8022 sec   1.15803 msec per step
      7600 TOTAL    8.79529 sec   1.15712 msec per step
      7700 TOTAL    8.73439 sec   1.13419 msec per step
      7500 TOTAL    8.75455 sec   1.16712 msec per step
      7700 TOTAL     8.8569 sec    1.1501 msec per step
      7700 TOTAL    8.84065 sec   1.14799 msec per step
      7400 TOTAL    8.79479 sec   1.18832 msec per step
      7700 TOTAL    8.85258 sec   1.14954 msec per step
      7700 TOTAL    8.85155 sec    1.1494 msec per step
      7700 TOTAL    8.87618 sec    1.1526 msec per step
      7800 TOTAL    8.87662 sec   1.13788 msec per step
      7400 TOTAL    8.89005 sec    1.2012 msec per step
      7600 TOTAL    8.86933 sec   1.16686 msec per step
      7500 TOTAL    8.88113 sec   1.18399 msec per step
      7800 TOTAL    8.88852 sec   1.13941 msec per step
      7600 TOTAL    8.90446 sec   1.17149 msec per step
      7700 TOTAL    8.89183 sec   1.15463 msec per step
      7600 TOTAL    8.85008 sec   1.16433 msec per step
      7800 TOTAL    8.84462 sec   1.13378 msec per step
      7700 TOTAL    8.91775 sec     1.158 msec per step
      7700 TOTAL    8.91185 sec   1.15723 msec per step
      7600 TOTAL    8.93021 sec   1.17487 msec per step
      7800 TOTAL    8.96804 sec    1.1496 msec per step
      7600 TOTAL    8.86853 sec   1.16676 msec per step
      7800 TOTAL    8.95213 sec   1.14756 msec per step
      7600 TOTAL    8.95334 sec   1.17792 msec per step
      7800 TOTAL    8.96249 sec   1.14889 msec per step
      7500 TOTAL    8.91019 sec   1.18787 msec per step
      7800 TOTAL    8.96764 sec   1.14955 msec per step
      7800 TOTAL    8.98813 sec   1.15218 msec per step
      7900 TOTAL    8.98745 sec   1.13751 msec per step
      7700 TOTAL    8.98322 sec    1.1665 msec per step
      7500 TOTAL     9.0073 sec   1.20081 msec per step
      7600 TOTAL    8.99886 sec    1.1839 msec per step
      7900 TOTAL    9.00001 sec    1.1391 msec per step
      7800 TOTAL    9.00619 sec   1.15449 msec per step
      7900 TOTAL    8.95523 sec   1.13343 msec per step
      7700 TOTAL    8.96603 sec   1.16427 msec per step
      7800 TOTAL    9.03317 sec   1.15795 msec per step
      7800 TOTAL    9.02858 sec   1.15736 msec per step
      7700 TOTAL    9.05667 sec   1.17604 msec per step
      7700 TOTAL    9.04652 sec   1.17472 msec per step
      7900 TOTAL    9.07914 sec   1.14911 msec per step
      7700 TOTAL    8.98246 sec    1.1664 msec per step
      7900 TOTAL    9.06365 sec   1.14715 msec per step
      7900 TOTAL     9.0737 sec   1.14842 msec per step
      7700 TOTAL    9.06775 sec   1.17748 msec per step
      7900 TOTAL    9.10002 sec   1.15176 msec per step
      7600 TOTAL    9.02715 sec   1.18763 msec per step
      8000 TOTAL     9.0986 sec   1.13718 msec per step
      7900 TOTAL    9.08244 sec   1.14953 msec per step
      7600 TOTAL      9.124 sec   1.20037 msec per step
      7700 TOTAL    9.11692 sec   1.18386 msec per step
      8000 TOTAL    9.11162 sec   1.13881 msec per step
      8000 TOTAL    9.06609 sec   1.13312 msec per step
      7900 TOTAL     9.1214 sec   1.15446 msec per step
      7800 TOTAL    9.08221 sec   1.16424 msec per step
      7800 TOTAL    9.13342 sec    1.1708 msec per step
      7900 TOTAL    9.14798 sec   1.15783 msec per step
      7900 TOTAL    9.14546 sec   1.15751 msec per step
      8000 TOTAL    9.19037 sec   1.14865 msec per step
      7800 TOTAL    9.16157 sec   1.17441 msec per step
      7800 TOTAL    9.17284 sec   1.17585 msec per step
      7800 TOTAL    9.09687 sec   1.16612 msec per step
      8000 TOTAL    9.17511 sec   1.14675 msec per step
      8000 TOTAL    9.18505 sec   1.14799 msec per step
      7800 TOTAL    9.18249 sec   1.17709 msec per step
      8000 TOTAL    9.21218 sec   1.15138 msec per step
      8100 TOTAL    9.20965 sec   1.13685 msec per step
      8000 TOTAL    9.19725 sec   1.14951 msec per step
      7700 TOTAL     9.1449 sec   1.18749 msec per step
      7700 TOTAL    9.24076 sec   1.19994 msec per step
      8100 TOTAL    9.22312 sec   1.13852 msec per step
      7800 TOTAL    9.23509 sec   1.18383 msec per step
      8100 TOTAL    9.17709 sec   1.13283 msec per step
      8000 TOTAL    9.23613 sec   1.15437 msec per step
      7900 TOTAL    9.19872 sec   1.16425 msec per step
      7900 TOTAL    9.24813 sec    1.1705 msec per step
      8000 TOTAL    9.26235 sec   1.15765 msec per step
      8000 TOTAL    9.26253 sec   1.15767 msec per step
      8100 TOTAL    9.30147 sec   1.14819 msec per step
      7900 TOTAL    9.27735 sec    1.1742 msec per step
      7900 TOTAL    9.28787 sec   1.17553 msec per step
      7900 TOTAL    9.21116 sec   1.16582 msec per step
      8100 TOTAL    9.28635 sec   1.14632 msec per step
      8100 TOTAL    9.29654 sec   1.14758 msec per step
      8100 TOTAL    9.32383 sec   1.15095 msec per step
      8200 TOTAL    9.32081 sec   1.13655 msec per step
      7900 TOTAL    9.29699 sec   1.17668 msec per step
      8100 TOTAL    9.31258 sec   1.14956 msec per step
      7800 TOTAL    9.26293 sec    1.1874 msec per step
      8200 TOTAL    9.33464 sec   1.13823 msec per step
      7800 TOTAL    9.35874 sec   1.19969 msec per step
      7900 TOTAL    9.35331 sec   1.18381 msec per step
      8200 TOTAL    9.28807 sec   1.13255 msec per step
      8100 TOTAL    9.35081 sec   1.15428 msec per step
      8000 TOTAL    9.31494 sec   1.16422 msec per step
      8000 TOTAL    9.36285 sec   1.17021 msec per step
      8100 TOTAL    9.37657 sec   1.15746 msec per step
      8100 TOTAL    9.37963 sec   1.15784 msec per step
      8200 TOTAL    9.41253 sec   1.14773 msec per step
      8000 TOTAL     9.4027 sec   1.17519 msec per step
      8000 TOTAL     9.3948 sec    1.1742 msec per step
      8200 TOTAL    9.39783 sec   1.14594 msec per step
      8000 TOTAL    9.32514 sec    1.1655 msec per step
      8200 TOTAL     9.4081 sec   1.14719 msec per step
      8300 TOTAL    9.43195 sec   1.13624 msec per step
      8200 TOTAL    9.43554 sec   1.15053 msec per step
      8000 TOTAL    9.41162 sec   1.17631 msec per step
      8200 TOTAL     9.4279 sec    1.1496 msec per step
      7900 TOTAL    9.38029 sec   1.18723 msec per step
      8300 TOTAL    9.44612 sec   1.13795 msec per step
      8300 TOTAL    9.39872 sec   1.13224 msec per step
      7900 TOTAL    9.47732 sec   1.19951 msec per step
      8000 TOTAL    9.47154 sec   1.18379 msec per step
      8200 TOTAL    9.46588 sec   1.15423 msec per step
      8200 TOTAL    9.49082 sec   1.15728 msec per step
      8100 TOTAL    9.47728 sec   1.16989 msec per step
      8100 TOTAL    9.43091 sec   1.16417 msec per step
      8300 TOTAL    9.52393 sec   1.14732 msec per step
      8200 TOTAL    9.49682 sec   1.15801 msec per step
      8300 TOTAL     9.5089 sec   1.14551 msec per step
      8100 TOTAL    9.51828 sec   1.17495 msec per step
      8100 TOTAL     9.4395 sec   1.16523 msec per step
      8100 TOTAL    9.51224 sec   1.17421 msec per step
      8300 TOTAL     9.5195 sec   1.14679 msec per step
      8400 TOTAL    9.54335 sec   1.13598 msec per step
      8300 TOTAL    9.54731 sec   1.15014 msec per step
      8100 TOTAL    9.52666 sec   1.17599 msec per step
      8300 TOTAL    9.54284 sec    1.1496 msec per step
      8000 TOTAL    9.49775 sec   1.18707 msec per step
      8400 TOTAL    9.55778 sec    1.1377 msec per step
      8400 TOTAL    9.50942 sec   1.13194 msec per step
      8000 TOTAL      9.596 sec   1.19935 msec per step
      8100 TOTAL    9.58987 sec   1.18379 msec per step
      8300 TOTAL    9.58103 sec    1.1542 msec per step
      8200 TOTAL    9.59174 sec   1.16958 msec per step
      8300 TOTAL    9.60545 sec   1.15714 msec per step
      8200 TOTAL    9.54682 sec    1.1641 msec per step
      8400 TOTAL     9.6352 sec   1.14691 msec per step
      8300 TOTAL    9.61394 sec   1.15817 msec per step
      8400 TOTAL    9.62066 sec   1.14518 msec per step
      8200 TOTAL    9.63519 sec   1.17488 msec per step
      8200 TOTAL    9.55384 sec   1.16496 msec per step
      8400 TOTAL    9.63069 sec   1.14637 msec per step
      8200 TOTAL    9.63004 sec   1.17425 msec per step
      8500 TOTAL    9.65461 sec    1.1357 msec per step
      8400 TOTAL    9.65942 sec   1.14979 msec per step
      8200 TOTAL    9.64124 sec   1.17562 msec per step
      8400 TOTAL    9.65779 sec    1.1496 msec per step
      8100 TOTAL    9.61539 sec   1.18694 msec per step
      8500 TOTAL    9.66968 sec   1.13748 msec per step
      8500 TOTAL    9.62051 sec   1.13169 msec per step
      8100 TOTAL    9.71426 sec   1.19914 msec per step
      8200 TOTAL    9.70841 sec   1.18381 msec per step
      8400 TOTAL    9.69552 sec   1.15409 msec per step
      8300 TOTAL    9.70636 sec    1.1693 msec per step
      8400 TOTAL    9.72071 sec   1.15709 msec per step
      8500 TOTAL    9.74622 sec   1.14648 msec per step
      8300 TOTAL    9.66282 sec   1.16405 msec per step
      8500 TOTAL    9.73253 sec   1.14487 msec per step
      8400 TOTAL    9.73111 sec   1.15833 msec per step
      8500 TOTAL    9.74205 sec   1.14599 msec per step
      8300 TOTAL    9.66792 sec   1.16467 msec per step
      8300 TOTAL    9.75181 sec   1.17478 msec per step
      8600 TOTAL     9.7661 sec   1.13546 msec per step
      8500 TOTAL    9.77116 sec   1.14941 msec per step
      8300 TOTAL    9.74753 sec   1.17426 msec per step
      8300 TOTAL    9.75579 sec   1.17525 msec per step
      8500 TOTAL    9.77254 sec   1.14958 msec per step
      8200 TOTAL    9.73302 sec   1.18681 msec per step
      8600 TOTAL    9.78128 sec   1.13723 msec per step
      8600 TOTAL    9.73128 sec   1.13141 msec per step
      8200 TOTAL    9.83272 sec   1.19897 msec per step
      8500 TOTAL    9.81022 sec   1.15401 msec per step
      8300 TOTAL    9.82684 sec   1.18381 msec per step
      8600 TOTAL     9.8576 sec    1.1461 msec per step
      8400 TOTAL    9.82103 sec   1.16903 msec per step
      8500 TOTAL    9.83676 sec   1.15713 msec per step
      8400 TOTAL    9.77932 sec   1.16407 msec per step
      8600 TOTAL    9.84405 sec   1.14452 msec per step
      8600 TOTAL    9.85328 sec    1.1456 msec per step
      8500 TOTAL    9.84825 sec   1.15848 msec per step
      8400 TOTAL    9.78237 sec   1.16443 msec per step
      8700 TOTAL    9.87733 sec   1.13519 msec per step
      8400 TOTAL     9.8672 sec   1.17453 msec per step
      8600 TOTAL    9.88294 sec   1.14905 msec per step
      8400 TOTAL    9.86401 sec   1.17415 msec per step
      8400 TOTAL    9.87098 sec   1.17498 msec per step
      8600 TOTAL    9.88748 sec   1.14957 msec per step
      8700 TOTAL    9.89289 sec   1.13698 msec per step
      8300 TOTAL    9.85095 sec   1.18672 msec per step
      8700 TOTAL    9.84225 sec   1.13116 msec per step
      8300 TOTAL    9.95102 sec   1.19877 msec per step
      8600 TOTAL    9.92487 sec   1.15392 msec per step
      8700 TOTAL    9.96841 sec   1.14566 msec per step
      8400 TOTAL    9.94468 sec   1.18375 msec per step
      8500 TOTAL    9.93559 sec   1.16876 msec per step
      8500 TOTAL    9.89562 sec   1.16405 msec per step
      8700 TOTAL    9.96487 sec   1.14526 msec per step
      8800 TOTAL    9.98877 sec   1.13496 msec per step
      8600 TOTAL    9.96513 sec    1.1586 msec per step
      8500 TOTAL    9.89681 sec   1.16419 msec per step
      8700 TOTAL    9.99502 sec   1.14872 msec per step
      8500 TOTAL    9.98256 sec   1.17428 msec per step
      8500 TOTAL    9.98029 sec   1.17401 msec per step
      8700 TOTAL      9.988 sec   1.14791 msec per step
      8500 TOTAL    9.98584 sec   1.17467 msec per step
      8700 TOTAL    10.0023 sec   1.14955 msec per step
      8600 TOTAL    10.0186 sec   1.16482 msec per step
      8800 TOTAL    9.95296 sec   1.13089 msec per step
      8400 TOTAL    9.96894 sec   1.18664 msec per step
      8800 TOTAL    10.0393 sec    1.1407 msec per step
      8800 TOTAL    10.0799 sec   1.14532 msec per step
      8400 TOTAL    10.0693 sec   1.19858 msec per step
      8600 TOTAL    10.0502 sec   1.16849 msec per step
      8500 TOTAL    10.0625 sec   1.18369 msec per step
      8600 TOTAL    10.0119 sec   1.16404 msec per step
      8800 TOTAL    10.0762 sec   1.14489 msec per step
      8900 TOTAL    10.1001 sec   1.13471 msec per step
      8800 TOTAL    10.1067 sec   1.14836 msec per step
      8600 TOTAL     10.011 sec   1.16394 msec per step
      8700 TOTAL     10.082 sec   1.15872 msec per step
      8600 TOTAL    10.0982 sec   1.17407 msec per step
      8700 TOTAL    10.0838 sec   1.15893 msec per step
      8600 TOTAL    10.0965 sec   1.17387 msec per step
      8800 TOTAL    10.0992 sec   1.14751 msec per step
      8600 TOTAL    10.1006 sec   1.17435 msec per step
      8800 TOTAL    10.1173 sec   1.14956 msec per step
      8900 TOTAL    10.0634 sec   1.13059 msec per step
      8700 TOTAL    10.1327 sec   1.16454 msec per step
      8500 TOTAL    10.0869 sec   1.18656 msec per step
      8900 TOTAL    10.1507 sec    1.1404 msec per step
      8900 TOTAL    10.1911 sec   1.14494 msec per step
      8700 TOTAL    10.1648 sec   1.16823 msec per step
      8500 TOTAL    10.1877 sec   1.19842 msec per step
      8600 TOTAL    10.1809 sec   1.18369 msec per step
      8700 TOTAL    10.1285 sec   1.16406 msec per step
      8900 TOTAL    10.1873 sec   1.14452 msec per step
      9000 TOTAL    10.2114 sec   1.13448 msec per step
      8900 TOTAL    10.2188 sec   1.14805 msec per step
      8700 TOTAL    10.1257 sec   1.16374 msec per step
      8800 TOTAL    10.1991 sec   1.15885 msec per step
      8700 TOTAL    10.2139 sec   1.17388 msec per step
      8800 TOTAL    10.1969 sec   1.15861 msec per step
      8900 TOTAL    10.2105 sec   1.14712 msec per step
      8700 TOTAL    10.2143 sec   1.17392 msec per step
      8700 TOTAL    10.2154 sec   1.17405 msec per step
      8900 TOTAL    10.2324 sec   1.14958 msec per step
      9000 TOTAL    10.1742 sec   1.13035 msec per step
      8800 TOTAL    10.2456 sec   1.16414 msec per step
      8600 TOTAL    10.2047 sec   1.18645 msec per step
      9000 TOTAL    10.2624 sec   1.14014 msec per step
      9000 TOTAL    10.3024 sec   1.14458 msec per step
      8800 TOTAL    10.2797 sec   1.16802 msec per step
      8600 TOTAL    10.3062 sec   1.19825 msec per step
      9000 TOTAL    10.2985 sec   1.14415 msec per step
      8700 TOTAL    10.2989 sec   1.18364 msec per step
      8800 TOTAL    10.2447 sec   1.16403 msec per step
      9100 TOTAL    10.3225 sec   1.13422 msec per step
      9000 TOTAL    10.3307 sec   1.14773 msec per step
      8800 TOTAL    10.2399 sec   1.16349 msec per step
      8900 TOTAL    10.3163 sec     1.159 msec per step
      8900 TOTAL    10.3084 sec   1.15811 msec per step
      8800 TOTAL    10.3299 sec   1.17371 msec per step
      9000 TOTAL     10.322 sec   1.14676 msec per step
      8800 TOTAL      10.33 sec   1.17373 msec per step
      8800 TOTAL    10.3323 sec     1.174 msec per step
      9000 TOTAL    10.3473 sec   1.14958 msec per step
      9100 TOTAL    10.2848 sec   1.13007 msec per step
      8900 TOTAL     10.359 sec    1.1638 msec per step
      8700 TOTAL    10.3228 sec    1.1864 msec per step
      9100 TOTAL    10.3742 sec   1.13989 msec per step
      9100 TOTAL    10.4138 sec   1.14425 msec per step
      8900 TOTAL    10.3944 sec   1.16778 msec per step
      9100 TOTAL    10.4102 sec   1.14385 msec per step
      8700 TOTAL    10.4247 sec    1.1981 msec per step
      9200 TOTAL    10.4338 sec   1.13399 msec per step
      8800 TOTAL    10.4174 sec   1.18366 msec per step
      8900 TOTAL    10.3611 sec   1.16404 msec per step
      9100 TOTAL    10.4428 sec   1.14743 msec per step
      8900 TOTAL     10.354 sec   1.16324 msec per step
      9100 TOTAL    10.4336 sec   1.14642 msec per step
      9000 TOTAL    10.4227 sec   1.15795 msec per step
      9000 TOTAL    10.4333 sec   1.15913 msec per step
      8900 TOTAL    10.4456 sec   1.17353 msec per step
      8900 TOTAL    10.4448 sec   1.17344 msec per step
      8900 TOTAL    10.4504 sec   1.17407 msec per step
      9100 TOTAL    10.4624 sec   1.14959 msec per step
      9200 TOTAL    10.3955 sec   1.12982 msec per step
      9000 TOTAL    10.4752 sec   1.16378 msec per step
      8800 TOTAL    10.4404 sec   1.18628 msec per step
      9200 TOTAL    10.4854 sec   1.13959 msec per step
      9200 TOTAL    10.5249 sec   1.14389 msec per step
      9000 TOTAL    10.5091 sec   1.16754 msec per step
      9200 TOTAL    10.5216 sec   1.14352 msec per step
      9300 TOTAL    10.5451 sec   1.13376 msec per step
      8800 TOTAL    10.5432 sec   1.19795 msec per step
      9200 TOTAL    10.5546 sec   1.14711 msec per step
      9000 TOTAL    10.4773 sec   1.16401 msec per step
      8900 TOTAL    10.5353 sec   1.18361 msec per step
      9000 TOTAL    10.4684 sec   1.16303 msec per step
      9200 TOTAL     10.545 sec   1.14607 msec per step
      9100 TOTAL    10.5379 sec   1.15788 msec per step
      9000 TOTAL    10.5611 sec   1.17333 msec per step
      9100 TOTAL    10.5503 sec   1.15925 msec per step
      9000 TOTAL    10.5594 sec   1.17313 msec per step
      9000 TOTAL    10.5687 sec   1.17417 msec per step
      9300 TOTAL    10.5065 sec   1.12961 msec per step
      9200 TOTAL    10.5777 sec   1.14962 msec per step
      9100 TOTAL    10.5927 sec    1.1639 msec per step
      9300 TOTAL    10.5968 sec   1.13932 msec per step
      9300 TOTAL    10.6361 sec   1.14354 msec per step
      8900 TOTAL    10.5585 sec   1.18621 msec per step
      9300 TOTAL     10.633 sec   1.14321 msec per step
      9100 TOTAL    10.6237 sec   1.16731 msec per step
      9400 TOTAL    10.6562 sec   1.13352 msec per step
      9300 TOTAL    10.6663 sec   1.14679 msec per step
      8900 TOTAL    10.6615 sec   1.19779 msec per step
      9100 TOTAL    10.5939 sec   1.16403 msec per step
      9000 TOTAL    10.6537 sec   1.18361 msec per step
      9100 TOTAL     10.583 sec   1.16284 msec per step
      9300 TOTAL    10.6569 sec   1.14578 msec per step
      9200 TOTAL    10.6546 sec   1.15799 msec per step
      9100 TOTAL    10.6767 sec   1.17313 msec per step
      9200 TOTAL    10.6675 sec   1.15939 msec per step
      9100 TOTAL    10.6743 sec   1.17287 msec per step
      9400 TOTAL    10.6177 sec   1.12942 msec per step
      9100 TOTAL    10.6865 sec   1.17422 msec per step
      9300 TOTAL    10.6929 sec   1.14965 msec per step
      9200 TOTAL    10.7096 sec   1.16396 msec per step
      9400 TOTAL    10.7086 sec   1.13909 msec per step
      9400 TOTAL    10.7474 sec   1.14322 msec per step
      9000 TOTAL    10.6761 sec    1.1861 msec per step
      9400 TOTAL    10.7446 sec   1.14292 msec per step
      9500 TOTAL    10.7676 sec   1.13331 msec per step
      9200 TOTAL    10.7387 sec   1.16713 msec per step
      9400 TOTAL    10.7781 sec   1.14648 msec per step
      9200 TOTAL    10.7102 sec   1.16402 msec per step
      9000 TOTAL    10.7799 sec   1.19764 msec per step
      9400 TOTAL    10.7686 sec   1.14547 msec per step
      9100 TOTAL     10.772 sec    1.1836 msec per step
      9200 TOTAL    10.6973 sec   1.16263 msec per step
      9300 TOTAL    10.7712 sec   1.15807 msec per step
      9200 TOTAL    10.7935 sec   1.17307 msec per step
      9300 TOTAL    10.7847 sec   1.15952 msec per step
      9200 TOTAL    10.7889 sec   1.17258 msec per step
      9500 TOTAL    10.7289 sec   1.12924 msec per step
      9400 TOTAL    10.8086 sec   1.14973 msec per step
      9200 TOTAL     10.805 sec   1.17433 msec per step
      9300 TOTAL    10.8255 sec   1.16391 msec per step
      9500 TOTAL    10.8204 sec   1.13887 msec per step
      9100 TOTAL    10.7939 sec   1.18601 msec per step
      9500 TOTAL    10.8556 sec   1.14257 msec per step
      9600 TOTAL    10.8787 sec   1.13308 msec per step
      9300 TOTAL    10.8534 sec   1.16691 msec per step
      9500 TOTAL    10.9043 sec    1.1477 msec per step
      9500 TOTAL    10.8799 sec   1.14513 msec per step
      9300 TOTAL    10.8262 sec   1.16398 msec per step
      9300 TOTAL    10.8118 sec   1.16243 msec per step
      9500 TOTAL    10.9105 sec   1.14835 msec per step
      9200 TOTAL      10.89 sec   1.18357 msec per step
      9400 TOTAL    10.8872 sec   1.15809 msec per step
      9300 TOTAL    10.9102 sec   1.17302 msec per step
      9600 TOTAL    10.8395 sec   1.12899 msec per step
      9400 TOTAL    10.9015 sec   1.15961 msec per step
      9100 TOTAL    10.9228 sec   1.20018 msec per step
      9400 TOTAL    10.9411 sec   1.16382 msec per step
      9600 TOTAL    10.9321 sec   1.13864 msec per step
      9300 TOTAL    10.9569 sec   1.17804 msec per step
      9200 TOTAL    10.9114 sec   1.18589 msec per step
      9600 TOTAL    10.9666 sec   1.14224 msec per step
      9500 TOTAL    10.9702 sec   1.15463 msec per step
      9700 TOTAL    10.9899 sec   1.13286 msec per step
      9300 TOTAL    10.9707 sec   1.17952 msec per step
      9400 TOTAL    10.9685 sec   1.16674 msec per step
      9600 TOTAL    11.0158 sec   1.14736 msec per step
      9600 TOTAL    10.9913 sec   1.14481 msec per step
      9400 TOTAL    10.9424 sec   1.16397 msec per step
      9600 TOTAL    11.0229 sec    1.1481 msec per step
      9400 TOTAL    10.9262 sec   1.16224 msec per step
      9300 TOTAL    11.0085 sec   1.18358 msec per step
      9700 TOTAL    10.9506 sec   1.12881 msec per step
      9500 TOTAL    11.0034 sec   1.15814 msec per step
      9500 TOTAL    11.0181 sec   1.15968 msec per step
      9200 TOTAL    11.0413 sec   1.20001 msec per step
      9400 TOTAL    11.0586 sec   1.17632 msec per step
      9700 TOTAL    11.0439 sec   1.13843 msec per step
      9500 TOTAL    11.0569 sec   1.16376 msec per step
      9700 TOTAL    11.0777 sec   1.14191 msec per step
      9400 TOTAL    11.0719 sec   1.17774 msec per step
      9800 TOTAL    11.1007 sec   1.13261 msec per step
      9300 TOTAL    11.0295 sec   1.18584 msec per step
      9600 TOTAL    11.0852 sec   1.15459 msec per step
      9400 TOTAL    11.0877 sec   1.17941 msec per step
      9700 TOTAL    11.1274 sec   1.14704 msec per step
      9700 TOTAL    11.1026 sec   1.14448 msec per step
      9700 TOTAL    11.1349 sec   1.14781 msec per step
      9500 TOTAL    11.0407 sec   1.16206 msec per step
      9500 TOTAL    11.1055 sec   1.16887 msec per step
      9500 TOTAL    11.0589 sec   1.16397 msec per step
      9400 TOTAL    11.1271 sec   1.18361 msec per step
      9800 TOTAL    11.0616 sec   1.12861 msec per step
      9600 TOTAL    11.1185 sec   1.15806 msec per step
      9600 TOTAL    11.1351 sec   1.15978 msec per step
      9300 TOTAL    11.1587 sec   1.19973 msec per step
      9800 TOTAL    11.1559 sec   1.13824 msec per step
      9500 TOTAL    11.1741 sec    1.1761 msec per step
      9600 TOTAL     11.173 sec   1.16373 msec per step
      9800 TOTAL    11.1887 sec   1.14159 msec per step
      9500 TOTAL     11.187 sec   1.17745 msec per step
      9900 TOTAL    11.2121 sec   1.13242 msec per step
      9700 TOTAL    11.1975 sec   1.15426 msec per step
      9400 TOTAL    11.1479 sec   1.18582 msec per step
      9500 TOTAL    11.2015 sec   1.17898 msec per step
      9800 TOTAL    11.2385 sec   1.14667 msec per step
      9800 TOTAL     11.214 sec   1.14417 msec per step
      9800 TOTAL    11.2471 sec   1.14754 msec per step
      9600 TOTAL    11.1553 sec   1.16189 msec per step
      9600 TOTAL    11.2202 sec   1.16865 msec per step
      9600 TOTAL    11.1752 sec   1.16396 msec per step
      9900 TOTAL    11.1725 sec   1.12842 msec per step
      9500 TOTAL    11.2458 sec   1.18365 msec per step
      9700 TOTAL    11.2329 sec   1.15791 msec per step
      9700 TOTAL    11.2516 sec   1.15984 msec per step
      9400 TOTAL     11.276 sec   1.19944 msec per step
      9900 TOTAL    11.2678 sec   1.13805 msec per step
      9600 TOTAL    11.2894 sec   1.17586 msec per step
      9700 TOTAL     11.289 sec    1.1637 msec per step
      9900 TOTAL    11.3003 sec   1.14133 msec per step
     10000 TOTAL    11.3232 sec   1.13221 msec per step
      9600 TOTAL    11.3022 sec   1.17719 msec per step
      9800 TOTAL    11.3114 sec   1.15411 msec per step
      9500 TOTAL    11.2664 sec   1.18581 msec per step
      9600 TOTAL    11.3186 sec    1.1789 msec per step
      9900 TOTAL    11.3498 sec   1.14633 msec per step
      9900 TOTAL    11.3258 sec   1.14391 msec per step
      9900 TOTAL    11.3593 sec   1.14729 msec per step
      9700 TOTAL    11.2694 sec   1.16168 msec per step
      9700 TOTAL    11.3347 sec    1.1684 msec per step
      9700 TOTAL    11.2916 sec   1.16396 msec per step
     10000 TOTAL    11.2834 sec   1.12823 msec per step
      9800 TOTAL    11.3482 sec   1.15786 msec per step
      9600 TOTAL    11.3643 sec   1.18366 msec per step
      9800 TOTAL    11.3682 sec    1.1599 msec per step
      9500 TOTAL    11.3949 sec   1.19933 msec per step
     10000 TOTAL    11.3796 sec   1.13784 msec per step
      9700 TOTAL    11.4061 sec   1.17577 msec per step
      9800 TOTAL    11.4048 sec   1.16363 msec per step
     10000 TOTAL    11.4109 sec   1.14098 msec per step
     10100 TOTAL    11.4342 sec   1.13199 msec per step
      9700 TOTAL    11.4173 sec   1.17692 msec per step
      9900 TOTAL    11.4273 sec   1.15415 msec per step
     10000 TOTAL    11.4609 sec   1.14598 msec per step
      9600 TOTAL    11.3851 sec   1.18582 msec per step
     10000 TOTAL     11.438 sec   1.14368 msec per step
      9700 TOTAL    11.4382 sec   1.17908 msec per step
     10000 TOTAL    11.4712 sec   1.14701 msec per step
      9800 TOTAL    11.3836 sec   1.16148 msec per step
      9800 TOTAL    11.4492 sec   1.16816 msec per step
     10100 TOTAL    11.3941 sec   1.12801 msec per step
      9800 TOTAL    11.4088 sec   1.16404 msec per step
      9900 TOTAL    11.4644 sec    1.1579 msec per step
      9700 TOTAL    11.4833 sec   1.18373 msec per step
      9900 TOTAL    11.4864 sec   1.16013 msec per step
     10100 TOTAL    11.4919 sec    1.1377 msec per step
      9600 TOTAL    11.5146 sec   1.19932 msec per step
      9900 TOTAL    11.5209 sec    1.1636 msec per step
      9800 TOTAL    11.5246 sec   1.17586 msec per step
     10100 TOTAL    11.5222 sec    1.1407 msec per step
     10200 TOTAL    11.5454 sec   1.13179 msec per step
      9800 TOTAL    11.5325 sec   1.17666 msec per step
     10000 TOTAL    11.5456 sec   1.15444 msec per step
     10100 TOTAL     11.572 sec   1.14563 msec per step
     10100 TOTAL    11.5512 sec   1.14357 msec per step
      9700 TOTAL    11.5035 sec   1.18581 msec per step
     10100 TOTAL    11.5832 sec   1.14674 msec per step
      9800 TOTAL    11.5575 sec   1.17922 msec per step
     10200 TOTAL    11.5052 sec   1.12785 msec per step
      9900 TOTAL    11.4981 sec    1.1613 msec per step
      9900 TOTAL    11.5636 sec   1.16792 msec per step
      9900 TOTAL    11.5267 sec   1.16419 msec per step
     10000 TOTAL    11.5811 sec   1.15799 msec per step
      9800 TOTAL    11.6025 sec   1.18381 msec per step
     10000 TOTAL    11.6053 sec   1.16042 msec per step
     10200 TOTAL    11.6035 sec   1.13748 msec per step
      9700 TOTAL    11.6345 sec   1.19931 msec per step
     10200 TOTAL    11.6336 sec   1.14043 msec per step
      9900 TOTAL    11.6429 sec   1.17593 msec per step
     10300 TOTAL    11.6567 sec   1.13161 msec per step
      9900 TOTAL    11.6473 sec   1.17638 msec per step
     10200 TOTAL    11.6837 sec   1.14535 msec per step
     10100 TOTAL    11.6636 sec    1.1547 msec per step
     10200 TOTAL    11.6954 sec   1.14649 msec per step
     10000 TOTAL    11.6777 sec   1.16766 msec per step
      9900 TOTAL    11.6773 sec   1.17941 msec per step
     10000 TOTAL    11.6127 sec   1.16115 msec per step
     10000 TOTAL    11.6785 sec   1.16773 msec per step
     10000 TOTAL    11.6446 sec   1.16435 msec per step
      9800 TOTAL    11.6517 sec   1.18883 msec per step
     10200 TOTAL    11.7046 sec   1.14739 msec per step
     10100 TOTAL    11.7066 sec   1.15896 msec per step
      9900 TOTAL    11.7211 sec   1.18383 msec per step
     10100 TOTAL    11.7247 sec   1.16074 msec per step
      9800 TOTAL    11.7547 sec   1.19934 msec per step
     10300 TOTAL    11.7453 sec   1.14021 msec per step
     10400 TOTAL    11.7681 sec   1.13144 msec per step
     10000 TOTAL    11.7614 sec   1.17602 msec per step
     10000 TOTAL     11.762 sec   1.17609 msec per step
     10300 TOTAL    11.7953 sec   1.14506 msec per step
     10300 TOTAL     11.707 sec   1.13649 msec per step
     10200 TOTAL    11.7818 sec   1.15496 msec per step
     10300 TOTAL    11.8075 sec   1.14625 msec per step
     10100 TOTAL    11.7937 sec   1.16758 msec per step
     10300 TOTAL    11.7898 sec   1.14453 msec per step
     10000 TOTAL     11.797 sec   1.17958 msec per step
     10100 TOTAL     11.727 sec   1.16098 msec per step
     10100 TOTAL    11.7935 sec   1.16756 msec per step
     10300 TOTAL    11.8173 sec    1.1472 msec per step
     10100 TOTAL    11.7626 sec    1.1645 msec per step
      9900 TOTAL    11.7681 sec   1.18858 msec per step
     10200 TOTAL    11.8226 sec   1.15897 msec per step
     10000 TOTAL    11.8399 sec   1.18387 msec per step
     10200 TOTAL    11.8432 sec   1.16099 msec per step
     10400 TOTAL    11.8564 sec   1.13993 msec per step
     10500 TOTAL    11.8793 sec   1.13126 msec per step
      9900 TOTAL    11.8731 sec   1.19919 msec per step
     10100 TOTAL    11.8799 sec   1.17611 msec per step
     10400 TOTAL    11.9066 sec   1.14475 msec per step
     10100 TOTAL    11.8767 sec   1.17579 msec per step
     10400 TOTAL     11.818 sec   1.13623 msec per step
     10300 TOTAL    11.8983 sec   1.15506 msec per step
     10400 TOTAL    11.9195 sec     1.146 msec per step
     10200 TOTAL    11.9071 sec   1.16725 msec per step
     10400 TOTAL    11.9013 sec   1.14425 msec per step
     10200 TOTAL     11.841 sec   1.16077 msec per step
     10200 TOTAL    11.9076 sec    1.1673 msec per step
     10100 TOTAL    11.9163 sec   1.17972 msec per step
     10400 TOTAL    11.9284 sec   1.14685 msec per step
     10000 TOTAL    11.8831 sec   1.18819 msec per step
     10200 TOTAL    11.8804 sec   1.16463 msec per step
     10300 TOTAL    11.9372 sec   1.15883 msec per step
     10100 TOTAL    11.9586 sec    1.1839 msec per step
     10500 TOTAL    11.9675 sec   1.13965 msec per step
     10300 TOTAL    11.9618 sec   1.16123 msec per step
     10600 TOTAL    11.9906 sec   1.13108 msec per step
     10000 TOTAL    11.9911 sec   1.19899 msec per step
     10500 TOTAL    12.0174 sec   1.14441 msec per step
     10200 TOTAL    11.9977 sec   1.17613 msec per step
     10500 TOTAL    11.9286 sec   1.13595 msec per step
     10200 TOTAL    11.9913 sec    1.1755 msec per step
     10500 TOTAL    12.0319 sec   1.14578 msec per step
     10400 TOTAL    12.0138 sec   1.15506 msec per step
     10300 TOTAL    12.0201 sec   1.16688 msec per step
     10500 TOTAL    12.0129 sec   1.14397 msec per step
     10300 TOTAL    11.9553 sec   1.16059 msec per step
     10300 TOTAL    12.0217 sec   1.16704 msec per step
     10200 TOTAL    12.0358 sec   1.17986 msec per step
     10500 TOTAL    12.0395 sec   1.14651 msec per step
     10100 TOTAL    12.0011 sec   1.18811 msec per step
     10300 TOTAL    11.9984 sec   1.16478 msec per step
     10400 TOTAL    12.0521 sec   1.15874 msec per step
     10600 TOTAL    12.0786 sec   1.13938 msec per step
     10200 TOTAL    12.0776 sec   1.18396 msec per step
     10700 TOTAL     12.102 sec   1.13093 msec per step
     10400 TOTAL    12.0807 sec    1.1615 msec per step
     10100 TOTAL    12.1097 sec   1.19886 msec per step
     10600 TOTAL    12.1288 sec   1.14412 msec per step
     10600 TOTAL    12.0393 sec   1.13568 msec per step
     10300 TOTAL    12.1161 sec    1.1762 msec per step
     10300 TOTAL    12.1059 sec   1.17522 msec per step
     10600 TOTAL    12.1439 sec   1.14554 msec per step
     10500 TOTAL    12.1292 sec   1.15505 msec per step
     10400 TOTAL     12.136 sec   1.16681 msec per step
     10600 TOTAL    12.1244 sec    1.1437 msec per step
     10400 TOTAL    12.0695 sec   1.16042 msec per step
     10400 TOTAL    12.1361 sec   1.16682 msec per step
     10600 TOTAL     12.152 sec   1.14631 msec per step
     10300 TOTAL    12.1554 sec   1.18003 msec per step
     10200 TOTAL    12.1197 sec   1.18809 msec per step
     10400 TOTAL    12.1167 sec   1.16496 msec per step
     10500 TOTAL    12.1675 sec    1.1587 msec per step
     10700 TOTAL    12.1895 sec    1.1391 msec per step
     10300 TOTAL    12.1969 sec   1.18405 msec per step
     10500 TOTAL    12.1997 sec   1.16176 msec per step
     10700 TOTAL    12.2397 sec   1.14379 msec per step
     10700 TOTAL    12.1502 sec   1.13542 msec per step
     10200 TOTAL    12.2291 sec   1.19881 msec per step
     10400 TOTAL    12.2207 sec   1.17496 msec per step
     10400 TOTAL    12.2342 sec   1.17626 msec per step
     10700 TOTAL    12.2559 sec    1.1453 msec per step
     10600 TOTAL    12.2459 sec   1.15516 msec per step
     10700 TOTAL    12.2363 sec   1.14347 msec per step
     10500 TOTAL    12.2549 sec   1.16702 msec per step
     10500 TOTAL    12.1837 sec   1.16024 msec per step
     10500 TOTAL    12.2509 sec   1.16664 msec per step
     10700 TOTAL    12.2652 sec   1.14617 msec per step
     10400 TOTAL     12.275 sec   1.18017 msec per step
     10800 TOTAL    12.3036 sec   1.13911 msec per step
     10300 TOTAL    12.2382 sec   1.18806 msec per step
     10500 TOTAL     12.235 sec   1.16513 msec per step
     10600 TOTAL    12.2837 sec   1.15873 msec per step
     10800 TOTAL    12.3509 sec    1.1435 msec per step
     10600 TOTAL    12.3188 sec   1.16204 msec per step
     10800 TOTAL    12.2611 sec   1.13518 msec per step
     10300 TOTAL    12.3489 sec   1.19881 msec per step
     10500 TOTAL    12.3354 sec   1.17469 msec per step
     10800 TOTAL     12.368 sec   1.14508 msec per step
     10500 TOTAL    12.3529 sec   1.17635 msec per step
     10800 TOTAL    12.3511 sec   1.14351 msec per step
     10800 TOTAL    12.3484 sec   1.14327 msec per step
     10700 TOTAL    12.3633 sec   1.15534 msec per step
     10600 TOTAL    12.3747 sec   1.16732 msec per step
     10600 TOTAL    12.2985 sec   1.16013 msec per step
     10600 TOTAL     12.365 sec    1.1664 msec per step
     10400 TOTAL    12.3784 sec   1.19012 msec per step
     10800 TOTAL    12.3785 sec   1.14605 msec per step
     10900 TOTAL     12.415 sec   1.13889 msec per step
     10500 TOTAL    12.3948 sec   1.18034 msec per step
     10400 TOTAL    12.3567 sec   1.18803 msec per step
     10600 TOTAL    12.3529 sec   1.16526 msec per step
     10700 TOTAL    12.3997 sec   1.15874 msec per step
     10900 TOTAL    12.4621 sec   1.14321 msec per step
     10900 TOTAL    12.3721 sec   1.13495 msec per step
     10700 TOTAL    12.4374 sec   1.16227 msec per step
     10600 TOTAL    12.4504 sec   1.17445 msec per step
     10400 TOTAL    12.4686 sec   1.19879 msec per step
     10900 TOTAL    12.4801 sec   1.14486 msec per step
     10900 TOTAL    12.4622 sec   1.14322 msec per step
     10600 TOTAL    12.4709 sec   1.17639 msec per step
     10900 TOTAL    12.4603 sec   1.14304 msec per step
     10800 TOTAL    12.4813 sec   1.15557 msec per step
     10700 TOTAL    12.4126 sec   1.15995 msec per step
     10700 TOTAL    12.4789 sec   1.16615 msec per step
     10700 TOTAL    12.4946 sec   1.16761 msec per step
     10900 TOTAL    12.4917 sec   1.14592 msec per step
     10500 TOTAL    12.4973 sec   1.19011 msec per step
     11000 TOTAL    12.5266 sec   1.13867 msec per step
     10600 TOTAL    12.5142 sec   1.18048 msec per step
     10500 TOTAL    12.4751 sec     1.188 msec per step
     10700 TOTAL    12.4706 sec   1.16537 msec per step
     10800 TOTAL    12.5158 sec   1.15877 msec per step
     11000 TOTAL    12.5732 sec   1.14291 msec per step
     11000 TOTAL     12.483 sec   1.13472 msec per step
     10800 TOTAL    12.5564 sec   1.16252 msec per step
     11000 TOTAL    12.5919 sec   1.14461 msec per step
     10700 TOTAL    12.5649 sec   1.17418 msec per step
     11000 TOTAL    12.5736 sec   1.14295 msec per step
     10500 TOTAL    12.5878 sec   1.19873 msec per step
     11000 TOTAL    12.5722 sec   1.14283 msec per step
     10700 TOTAL    12.5894 sec   1.17647 msec per step
     10900 TOTAL    12.5996 sec   1.15582 msec per step
     10800 TOTAL    12.5269 sec   1.15979 msec per step
     10800 TOTAL    12.5937 sec   1.16598 msec per step
     11000 TOTAL     12.605 sec    1.1458 msec per step
     10800 TOTAL    12.6119 sec   1.16766 msec per step
     10600 TOTAL    12.6159 sec   1.19007 msec per step
     11100 TOTAL     12.638 sec   1.13845 msec per step
     10700 TOTAL    12.6338 sec   1.18062 msec per step
     10800 TOTAL    12.5884 sec   1.16549 msec per step
     10600 TOTAL    12.5938 sec   1.18798 msec per step
     10900 TOTAL    12.6319 sec   1.15879 msec per step
     11100 TOTAL    12.6845 sec   1.14264 msec per step
     11100 TOTAL     12.594 sec   1.13449 msec per step
     10900 TOTAL    12.6749 sec   1.16273 msec per step
     11100 TOTAL    12.7036 sec   1.14437 msec per step
     11100 TOTAL    12.6852 sec   1.14271 msec per step
     10800 TOTAL    12.6795 sec   1.17392 msec per step
     11100 TOTAL    12.6841 sec   1.14261 msec per step
     10600 TOTAL    12.7075 sec   1.19871 msec per step
     10800 TOTAL    12.7077 sec   1.17653 msec per step
     11000 TOTAL    12.7175 sec   1.15603 msec per step
     10900 TOTAL     12.641 sec   1.15962 msec per step
     10900 TOTAL    12.7082 sec   1.16579 msec per step
     11100 TOTAL    12.7182 sec   1.14568 msec per step
     10900 TOTAL    12.7284 sec   1.16763 msec per step
     11200 TOTAL    12.7491 sec   1.13821 msec per step
     10700 TOTAL     12.734 sec   1.18999 msec per step
     10800 TOTAL    12.7534 sec   1.18076 msec per step
     11000 TOTAL    12.7482 sec   1.15882 msec per step
     10900 TOTAL    12.7064 sec   1.16562 msec per step
     10700 TOTAL    12.7118 sec   1.18791 msec per step
     11200 TOTAL    12.7046 sec   1.13424 msec per step
     11200 TOTAL    12.8152 sec   1.14412 msec per step
     11200 TOTAL    12.7965 sec   1.14244 msec per step
     11000 TOTAL    12.7936 sec   1.16295 msec per step
     10900 TOTAL    12.7944 sec   1.17369 msec per step
     11200 TOTAL    12.7958 sec   1.14238 msec per step
     10700 TOTAL    12.8273 sec    1.1987 msec per step
     10900 TOTAL    12.8259 sec   1.17658 msec per step
     11000 TOTAL    12.7553 sec   1.15947 msec per step
     11100 TOTAL    12.8355 sec   1.15624 msec per step
     11000 TOTAL    12.8226 sec   1.16558 msec per step
     11200 TOTAL    12.8311 sec   1.14553 msec per step
     11000 TOTAL    12.8441 sec   1.16754 msec per step
     11300 TOTAL    12.8608 sec   1.13802 msec per step
     11200 TOTAL    12.8709 sec   1.14909 msec per step
     10800 TOTAL    12.8526 sec   1.18995 msec per step
     10900 TOTAL    12.8727 sec   1.18087 msec per step
     11100 TOTAL    12.8643 sec   1.15884 msec per step
     11300 TOTAL    12.8154 sec   1.13401 msec per step
     11000 TOTAL    12.8246 sec   1.16576 msec per step
     10800 TOTAL    12.8298 sec   1.18783 msec per step
     11300 TOTAL     12.927 sec   1.14388 msec per step
     11300 TOTAL    12.9079 sec   1.14219 msec per step
     11000 TOTAL    12.9091 sec   1.17345 msec per step
     11300 TOTAL    12.9082 sec   1.14221 msec per step
     11100 TOTAL    12.9126 sec   1.16319 msec per step
     10800 TOTAL    12.9471 sec   1.19869 msec per step
     11000 TOTAL    12.9445 sec   1.17666 msec per step
     11100 TOTAL    12.8697 sec   1.15933 msec per step
     11300 TOTAL    12.9441 sec    1.1454 msec per step
     11100 TOTAL    12.9371 sec    1.1654 msec per step
     11200 TOTAL    12.9537 sec   1.15648 msec per step
     11400 TOTAL    12.9723 sec   1.13782 msec per step
     11300 TOTAL    12.9826 sec    1.1488 msec per step
     11100 TOTAL    12.9612 sec   1.16757 msec per step
     10900 TOTAL    12.9726 sec   1.19004 msec per step
     11400 TOTAL    12.9261 sec   1.13377 msec per step
     11200 TOTAL    12.9809 sec    1.1589 msec per step
     11000 TOTAL    12.9923 sec   1.18101 msec per step
     11100 TOTAL    12.9425 sec   1.16588 msec per step
     10900 TOTAL    12.9479 sec   1.18777 msec per step
     11400 TOTAL    13.0391 sec   1.14368 msec per step
     11400 TOTAL    13.0191 sec   1.14193 msec per step
     11400 TOTAL    13.0202 sec   1.14202 msec per step
     11100 TOTAL    13.0241 sec   1.17324 msec per step
     11200 TOTAL    13.0313 sec   1.16341 msec per step
     10900 TOTAL    13.0668 sec   1.19868 msec per step
     11100 TOTAL    13.0627 sec   1.17672 msec per step
     11200 TOTAL     12.984 sec   1.15918 msec per step
     11400 TOTAL    13.0573 sec   1.14527 msec per step
     11200 TOTAL    13.0516 sec   1.16521 msec per step
     11500 TOTAL    13.0837 sec   1.13761 msec per step
     11400 TOTAL     13.094 sec    1.1485 msec per step
     11300 TOTAL     13.072 sec   1.15672 msec per step
     11200 TOTAL    13.0789 sec   1.16765 msec per step
     11000 TOTAL    13.0932 sec   1.19019 msec per step
     11500 TOTAL     13.037 sec   1.13355 msec per step
     11300 TOTAL    13.0972 sec   1.15894 msec per step
     11100 TOTAL    13.1118 sec   1.18114 msec per step
     11200 TOTAL    13.0606 sec   1.16602 msec per step
     11000 TOTAL     13.066 sec   1.18771 msec per step
     11500 TOTAL    13.1509 sec   1.14346 msec per step
     11500 TOTAL    13.1301 sec   1.14165 msec per step
     11500 TOTAL    13.1319 sec   1.14181 msec per step
     11200 TOTAL    13.1393 sec   1.17305 msec per step
     11300 TOTAL    13.1505 sec   1.16366 msec per step
     11500 TOTAL    13.1709 sec    1.1452 msec per step
     11300 TOTAL    13.0987 sec   1.15908 msec per step
     11200 TOTAL    13.1811 sec   1.17678 msec per step
     11000 TOTAL    13.1868 sec   1.19869 msec per step
     11600 TOTAL    13.1952 sec   1.13742 msec per step
     11300 TOTAL    13.1659 sec   1.16502 msec per step
     11500 TOTAL    13.2056 sec   1.14821 msec per step
     11400 TOTAL    13.1904 sec   1.15695 msec per step
     11300 TOTAL    13.1961 sec   1.16769 msec per step
     11600 TOTAL     13.148 sec   1.13335 msec per step
     11100 TOTAL    13.2142 sec   1.19036 msec per step
     11400 TOTAL    13.2132 sec   1.15895 msec per step
     11200 TOTAL    13.2313 sec   1.18126 msec per step
     11300 TOTAL    13.1787 sec   1.16615 msec per step
     11100 TOTAL    13.1849 sec   1.18772 msec per step
     11600 TOTAL    13.2413 sec    1.1414 msec per step
     11600 TOTAL    13.2629 sec   1.14325 msec per step
     11600 TOTAL    13.2435 sec   1.14158 msec per step
     11300 TOTAL    13.2541 sec   1.17283 msec per step
     11400 TOTAL    13.2692 sec   1.16386 msec per step
     11600 TOTAL    13.2839 sec   1.14507 msec per step
     11700 TOTAL    13.3068 sec   1.13723 msec per step
     11400 TOTAL    13.2129 sec   1.15893 msec per step
     11600 TOTAL    13.3171 sec   1.14792 msec per step
     11400 TOTAL    13.2805 sec   1.16486 msec per step
     11300 TOTAL    13.2995 sec   1.17684 msec per step
     11100 TOTAL    13.3063 sec   1.19866 msec per step
     11500 TOTAL    13.3084 sec   1.15715 msec per step
     11400 TOTAL    13.3132 sec   1.16772 msec per step
     11700 TOTAL    13.2586 sec   1.13311 msec per step
     11200 TOTAL    13.3339 sec   1.19042 msec per step
     11500 TOTAL    13.3292 sec   1.15896 msec per step
     11700 TOTAL    13.3526 sec   1.14115 msec per step
     11700 TOTAL    13.3748 sec   1.14304 msec per step
     11400 TOTAL    13.2971 sec   1.16631 msec per step
     11300 TOTAL    13.3509 sec   1.18139 msec per step
     11200 TOTAL    13.3035 sec    1.1877 msec per step
     11700 TOTAL     13.355 sec   1.14135 msec per step
     11400 TOTAL    13.3689 sec   1.17261 msec per step
     11500 TOTAL    13.3876 sec   1.16404 msec per step
     11700 TOTAL    13.3965 sec    1.1449 msec per step
     11800 TOTAL    13.4184 sec   1.13705 msec per step
     11700 TOTAL    13.4283 sec   1.14762 msec per step
     11500 TOTAL    13.3956 sec   1.16473 msec per step
     11400 TOTAL    13.4189 sec   1.17699 msec per step
     11200 TOTAL    13.4265 sec   1.19869 msec per step
     11600 TOTAL     13.426 sec   1.15731 msec per step
     11500 TOTAL    13.4314 sec   1.16784 msec per step
     11800 TOTAL    13.3692 sec   1.13289 msec per step
     11300 TOTAL     13.453 sec   1.19042 msec per step
     11600 TOTAL    13.4451 sec   1.15896 msec per step
     11800 TOTAL    13.4643 sec   1.14095 msec per step
     11500 TOTAL    13.3891 sec   1.16417 msec per step
     11800 TOTAL    13.4869 sec   1.14286 msec per step
     11400 TOTAL    13.4703 sec    1.1815 msec per step
     11300 TOTAL    13.4223 sec   1.18771 msec per step
     11800 TOTAL    13.4665 sec   1.14113 msec per step
     11500 TOTAL    13.4841 sec   1.17243 msec per step
     11900 TOTAL    13.5297 sec   1.13685 msec per step
     11800 TOTAL    13.5092 sec   1.14475 msec per step
     11600 TOTAL    13.5065 sec   1.16425 msec per step
     11800 TOTAL    13.5393 sec    1.1473 msec per step
     11600 TOTAL    13.5101 sec   1.16456 msec per step
     11500 TOTAL    13.4691 sec   1.17113 msec per step
     11500 TOTAL    13.5373 sec   1.17706 msec per step
     11300 TOTAL    13.5464 sec   1.19869 msec per step
     11700 TOTAL     13.544 sec   1.15751 msec per step
     11900 TOTAL    13.4801 sec   1.13269 msec per step
     11600 TOTAL    13.5506 sec   1.16806 msec per step
     11400 TOTAL    13.5719 sec   1.19041 msec per step
     11900 TOTAL    13.5755 sec    1.1407 msec per step
     11700 TOTAL    13.5611 sec   1.15897 msec per step
     11900 TOTAL    13.5989 sec   1.14267 msec per step
     11600 TOTAL    13.5034 sec   1.16399 msec per step
     11900 TOTAL    13.5782 sec   1.14093 msec per step
     11400 TOTAL    13.5408 sec   1.18769 msec per step
     11500 TOTAL    13.5899 sec   1.18162 msec per step
     11600 TOTAL    13.5989 sec   1.17221 msec per step
     12000 TOTAL    13.6409 sec   1.13665 msec per step
     11900 TOTAL    13.6507 sec   1.14702 msec per step
     11900 TOTAL     13.622 sec   1.14461 msec per step
     11700 TOTAL    13.6249 sec   1.16442 msec per step
     11700 TOTAL    13.6247 sec    1.1644 msec per step
     11600 TOTAL    13.5865 sec   1.17115 msec per step
     11600 TOTAL     13.656 sec   1.17714 msec per step
     11400 TOTAL    13.6662 sec   1.19868 msec per step
     12000 TOTAL     13.591 sec   1.13249 msec per step
     11800 TOTAL    13.6616 sec   1.15767 msec per step
     11700 TOTAL    13.6699 sec   1.16827 msec per step
     12000 TOTAL    13.6866 sec   1.14046 msec per step
     12000 TOTAL    13.7106 sec   1.14245 msec per step
     11500 TOTAL    13.6909 sec   1.19041 msec per step
     11800 TOTAL    13.6775 sec   1.15901 msec per step
     11700 TOTAL    13.6176 sec    1.1638 msec per step
     12000 TOTAL      13.69 sec   1.14074 msec per step
     11500 TOTAL    13.6592 sec   1.18766 msec per step
     11600 TOTAL    13.7093 sec   1.18174 msec per step
     11700 TOTAL    13.7136 sec     1.172 msec per step
     12100 TOTAL     13.752 sec   1.13644 msec per step
     12000 TOTAL    13.7619 sec   1.14673 msec per step
     12000 TOTAL    13.7349 sec   1.14448 msec per step
     11800 TOTAL    13.7438 sec   1.16463 msec per step
     11800 TOTAL    13.7391 sec   1.16423 msec per step
     11700 TOTAL    13.7016 sec   1.17097 msec per step
     12100 TOTAL    13.7016 sec   1.13227 msec per step
     11700 TOTAL    13.7747 sec   1.17723 msec per step
     11500 TOTAL     13.786 sec   1.19868 msec per step
     11900 TOTAL    13.7789 sec    1.1578 msec per step
     11800 TOTAL    13.7876 sec   1.16834 msec per step
     12100 TOTAL     13.798 sec   1.14024 msec per step
     11800 TOTAL     13.732 sec   1.16363 msec per step
     11900 TOTAL    13.7939 sec   1.15905 msec per step
     11600 TOTAL    13.8103 sec   1.19044 msec per step
     12100 TOTAL    13.8018 sec   1.14055 msec per step
     11600 TOTAL    13.7778 sec   1.18764 msec per step
     12100 TOTAL    13.8533 sec    1.1448 msec per step
     11800 TOTAL    13.8286 sec   1.17182 msec per step
     12200 TOTAL    13.8633 sec   1.13624 msec per step
     12100 TOTAL     13.848 sec   1.14437 msec per step
     11900 TOTAL    13.8534 sec   1.16405 msec per step
     11900 TOTAL    13.8625 sec   1.16482 msec per step
     12100 TOTAL    13.9003 sec   1.14869 msec per step
     11800 TOTAL    13.8185 sec   1.17096 msec per step
     12200 TOTAL    13.8123 sec   1.13206 msec per step
     11800 TOTAL    13.8929 sec   1.17726 msec per step
     12000 TOTAL    13.8967 sec   1.15796 msec per step
     11900 TOTAL    13.9047 sec   1.16837 msec per step
     12200 TOTAL    13.9092 sec   1.14001 msec per step
     11700 TOTAL    13.9081 sec   1.18862 msec per step
     11600 TOTAL    13.9299 sec   1.20075 msec per step
     11900 TOTAL    13.8465 sec   1.16348 msec per step
     12200 TOTAL    13.9147 sec   1.14046 msec per step
     12000 TOTAL    13.9103 sec   1.15909 msec per step
     11700 TOTAL     13.931 sec   1.19058 msec per step
     12200 TOTAL     13.965 sec   1.14458 msec per step
     11700 TOTAL    13.8961 sec    1.1876 msec per step
     12300 TOTAL    13.9745 sec   1.13605 msec per step
     12200 TOTAL     13.961 sec   1.14425 msec per step
     12000 TOTAL    13.9679 sec   1.16389 msec per step
     12200 TOTAL    14.0115 sec   1.14839 msec per step
     12000 TOTAL    13.9813 sec   1.16501 msec per step
     12300 TOTAL    13.9227 sec   1.13183 msec per step
     11900 TOTAL    13.9375 sec   1.17112 msec per step
     12100 TOTAL    14.0144 sec   1.15812 msec per step
     12300 TOTAL    14.0205 sec   1.13978 msec per step
     12000 TOTAL    14.0227 sec   1.16846 msec per step
     11800 TOTAL    14.0274 sec   1.18866 msec per step
     11900 TOTAL    14.0285 sec   1.17877 msec per step
     12000 TOTAL    13.9607 sec    1.1633 msec per step
     12300 TOTAL    14.0273 sec   1.14034 msec per step
     11700 TOTAL    14.0498 sec   1.20074 msec per step
     11900 TOTAL    14.0477 sec   1.18038 msec per step
     12100 TOTAL    14.0267 sec   1.15913 msec per step
     11800 TOTAL    14.0515 sec   1.19071 msec per step
     12300 TOTAL    14.0768 sec   1.14436 msec per step
     12400 TOTAL    14.0857 sec   1.13585 msec per step
     11800 TOTAL    14.0148 sec   1.18759 msec per step
     12300 TOTAL     14.074 sec   1.14413 msec per step
     12300 TOTAL    14.1226 sec   1.14809 msec per step
     12400 TOTAL    14.0333 sec   1.13163 msec per step
     12100 TOTAL    14.1003 sec   1.16521 msec per step
     12000 TOTAL     14.057 sec   1.17132 msec per step
     12100 TOTAL    14.1175 sec   1.16664 msec per step
     12200 TOTAL    14.1322 sec   1.15828 msec per step
     12400 TOTAL    14.1318 sec   1.13957 msec per step
     12100 TOTAL    14.1421 sec   1.16868 msec per step
     11900 TOTAL    14.1428 sec   1.18837 msec per step
     12000 TOTAL    14.1433 sec   1.17851 msec per step
     12400 TOTAL    14.1403 sec   1.14025 msec per step
     12100 TOTAL    14.0749 sec   1.16312 msec per step
     11800 TOTAL     14.169 sec   1.20066 msec per step
     12000 TOTAL    14.1642 sec   1.18025 msec per step
     12200 TOTAL    14.1435 sec   1.15921 msec per step
     12400 TOTAL    14.1887 sec   1.14416 msec per step
     11900 TOTAL    14.1722 sec   1.19084 msec per step
     11900 TOTAL    14.1345 sec   1.18767 msec per step
     12400 TOTAL    14.1872 sec   1.14404 msec per step
     12500 TOTAL    14.2188 sec   1.13741 msec per step
     12400 TOTAL     14.234 sec   1.14781 msec per step
     12500 TOTAL    14.1437 sec   1.13141 msec per step
     12200 TOTAL    14.2195 sec   1.16543 msec per step
     12100 TOTAL    14.1764 sec   1.17151 msec per step
     12200 TOTAL    14.2322 sec   1.16648 msec per step
     12300 TOTAL      14.25 sec   1.15844 msec per step
     12200 TOTAL    14.2616 sec   1.16889 msec per step
     12000 TOTAL    14.2571 sec     1.188 msec per step
     12500 TOTAL     14.253 sec   1.14015 msec per step
     12100 TOTAL    14.2577 sec   1.17823 msec per step
     12200 TOTAL    14.1891 sec   1.16295 msec per step
     12500 TOTAL    14.2709 sec   1.14158 msec per step
     12100 TOTAL    14.2788 sec   1.17997 msec per step
     11900 TOTAL    14.2873 sec   1.20052 msec per step
     12300 TOTAL    14.2613 sec   1.15936 msec per step
     12500 TOTAL    14.3007 sec   1.14396 msec per step
     12500 TOTAL    14.3005 sec   1.14395 msec per step
     12000 TOTAL    14.2544 sec   1.18777 msec per step
     12600 TOTAL    14.3303 sec   1.13724 msec per step
     12500 TOTAL    14.3451 sec   1.14751 msec per step
     12600 TOTAL    14.2542 sec    1.1312 msec per step
     12200 TOTAL    14.2951 sec   1.17164 msec per step
     12300 TOTAL    14.3469 sec   1.16632 msec per step
     12000 TOTAL    14.3635 sec   1.19686 msec per step
     12400 TOTAL    14.3677 sec   1.15859 msec per step
     12600 TOTAL    14.3658 sec   1.14006 msec per step
     12300 TOTAL    14.3814 sec   1.16912 msec per step
     12200 TOTAL    14.3729 sec   1.17801 msec per step
     12300 TOTAL    14.3037 sec   1.16281 msec per step
     12100 TOTAL    14.3761 sec   1.18801 msec per step
     12600 TOTAL    14.3821 sec   1.14135 msec per step
     12300 TOTAL    14.3794 sec   1.16896 msec per step
     12200 TOTAL    14.3947 sec    1.1798 msec per step
     12600 TOTAL    14.4124 sec   1.14375 msec per step
     12400 TOTAL    14.3794 sec   1.15953 msec per step
     12000 TOTAL     14.408 sec   1.20057 msec per step
     12600 TOTAL    14.4138 sec   1.14386 msec per step
     12700 TOTAL    14.4417 sec   1.13705 msec per step
     12100 TOTAL     14.374 sec   1.18783 msec per step
     12600 TOTAL    14.4575 sec   1.14733 msec per step
     12700 TOTAL    14.3649 sec   1.13101 msec per step
     12300 TOTAL    14.4128 sec   1.17168 msec per step
     12400 TOTAL     14.462 sec    1.1662 msec per step
     12100 TOTAL    14.4819 sec   1.19675 msec per step
     12500 TOTAL    14.4857 sec   1.15876 msec per step
     12700 TOTAL    14.4791 sec      1.14 msec per step
     12700 TOTAL    14.4933 sec   1.14111 msec per step
     12400 TOTAL    14.4179 sec   1.16264 msec per step
     12300 TOTAL    14.4881 sec    1.1778 msec per step
     12400 TOTAL     14.501 sec   1.16934 msec per step
     12700 TOTAL    14.5243 sec   1.14355 msec per step
     12200 TOTAL    14.4985 sec   1.18831 msec per step
     12400 TOTAL    14.4986 sec   1.16914 msec per step
     12300 TOTAL    14.5144 sec   1.17993 msec per step
     12500 TOTAL    14.4979 sec   1.15974 msec per step
     12100 TOTAL      14.53 sec   1.20072 msec per step
     12700 TOTAL    14.5274 sec    1.1438 msec per step
     12800 TOTAL     14.553 sec   1.13687 msec per step
     12800 TOTAL    14.4757 sec   1.13083 msec per step
     12700 TOTAL    14.5701 sec   1.14716 msec per step
     12200 TOTAL     14.494 sec   1.18793 msec per step
     12500 TOTAL    14.5768 sec   1.16605 msec per step
     12400 TOTAL     14.531 sec   1.17176 msec per step
     12200 TOTAL    14.5956 sec   1.19626 msec per step
     12800 TOTAL    14.5916 sec   1.13988 msec per step
     12600 TOTAL    14.6036 sec   1.15893 msec per step
     12800 TOTAL    14.6049 sec   1.14092 msec per step
     12500 TOTAL    14.5328 sec   1.16253 msec per step
     12400 TOTAL    14.6031 sec   1.17758 msec per step
     12800 TOTAL    14.6365 sec   1.14338 msec per step
     12500 TOTAL    14.6207 sec   1.16956 msec per step
     12500 TOTAL    14.6165 sec   1.16923 msec per step
     12300 TOTAL    14.6204 sec   1.18856 msec per step
     12400 TOTAL    14.6346 sec   1.18011 msec per step
     12600 TOTAL    14.6162 sec   1.15992 msec per step
     12200 TOTAL    14.6514 sec   1.20084 msec per step
     12800 TOTAL    14.6407 sec   1.14372 msec per step
     12900 TOTAL    14.6645 sec    1.1367 msec per step
     12900 TOTAL    14.5862 sec   1.13063 msec per step
     12800 TOTAL    14.6834 sec   1.14705 msec per step
     12300 TOTAL     14.614 sec   1.18803 msec per step
     12600 TOTAL    14.6913 sec   1.16589 msec per step
     12500 TOTAL    14.6494 sec   1.17186 msec per step
     12900 TOTAL    14.7034 sec   1.13971 msec per step
     12300 TOTAL    14.7144 sec    1.1962 msec per step
     12900 TOTAL    14.7164 sec   1.14072 msec per step
     12700 TOTAL    14.7217 sec    1.1591 msec per step
     12600 TOTAL     14.647 sec   1.16237 msec per step
     12500 TOTAL     14.718 sec   1.17734 msec per step
     12900 TOTAL    14.7483 sec   1.14319 msec per step
     12600 TOTAL    14.7406 sec   1.16979 msec per step
     12600 TOTAL    14.7339 sec   1.16927 msec per step
     12400 TOTAL    14.7418 sec   1.18876 msec per step
     12500 TOTAL    14.7549 sec    1.1803 msec per step
     12700 TOTAL    14.7344 sec    1.1601 msec per step
     12900 TOTAL    14.7542 sec   1.14365 msec per step
     13000 TOTAL    14.7758 sec   1.13651 msec per step
     12300 TOTAL    14.7712 sec   1.20081 msec per step
     13000 TOTAL    14.6971 sec   1.13046 msec per step
     12900 TOTAL     14.796 sec   1.14689 msec per step
     12400 TOTAL    14.7341 sec   1.18813 msec per step
     12700 TOTAL    14.8058 sec   1.16572 msec per step
     13000 TOTAL    14.8151 sec   1.13953 msec per step
     12600 TOTAL    14.7674 sec   1.17192 msec per step
     13000 TOTAL    14.8278 sec   1.14051 msec per step
     12400 TOTAL    14.8354 sec   1.19631 msec per step
     12700 TOTAL    14.7613 sec   1.16221 msec per step
     12800 TOTAL    14.8393 sec   1.15923 msec per step
     13000 TOTAL      14.86 sec   1.14299 msec per step
     12600 TOTAL    14.8326 sec    1.1771 msec per step
     12700 TOTAL    14.8599 sec   1.16998 msec per step
     12700 TOTAL     14.853 sec   1.16944 msec per step
     12500 TOTAL    14.8612 sec    1.1888 msec per step
     12800 TOTAL    14.8523 sec   1.16024 msec per step
     13100 TOTAL    14.8869 sec   1.13632 msec per step
     12600 TOTAL    14.8749 sec   1.18046 msec per step
     13000 TOTAL    14.8673 sec   1.14355 msec per step
     13100 TOTAL     14.808 sec   1.13029 msec per step
     12400 TOTAL     14.891 sec   1.20079 msec per step
     13000 TOTAL    14.9088 sec   1.14674 msec per step
     12500 TOTAL    14.8539 sec   1.18822 msec per step
     12800 TOTAL    14.9204 sec   1.16557 msec per step
     13100 TOTAL    14.9278 sec   1.13944 msec per step
     13100 TOTAL    14.9391 sec    1.1403 msec per step
     12700 TOTAL    14.8855 sec   1.17199 msec per step
     13100 TOTAL    14.9718 sec    1.1428 msec per step
     12800 TOTAL    14.8756 sec   1.16207 msec per step
     12700 TOTAL    14.9476 sec   1.17688 msec per step
     12900 TOTAL     14.957 sec   1.15937 msec per step
     12500 TOTAL    14.9574 sec    1.1965 msec per step
     12800 TOTAL    14.9797 sec    1.1702 msec per step
     12800 TOTAL    14.9732 sec   1.16969 msec per step
     13200 TOTAL    14.9983 sec   1.13615 msec per step
     13100 TOTAL     14.981 sec    1.1435 msec per step
     12600 TOTAL    14.9806 sec   1.18884 msec per step
     12900 TOTAL    14.9704 sec    1.1604 msec per step
     13200 TOTAL    14.9188 sec   1.13012 msec per step
     12700 TOTAL    14.9941 sec   1.18055 msec per step
     13100 TOTAL    15.0213 sec   1.14658 msec per step
     12500 TOTAL    15.0109 sec   1.20077 msec per step
     12600 TOTAL    14.9739 sec   1.18831 msec per step
     12900 TOTAL    15.0348 sec    1.1654 msec per step
     13200 TOTAL    15.0503 sec   1.14009 msec per step
     13200 TOTAL    15.0406 sec   1.13935 msec per step
     13200 TOTAL    15.0834 sec    1.1426 msec per step
     12800 TOTAL    15.0038 sec   1.17208 msec per step
     12900 TOTAL    14.9899 sec   1.16192 msec per step
     12800 TOTAL    15.0622 sec   1.17665 msec per step
     13000 TOTAL    15.0749 sec   1.15952 msec per step
     12600 TOTAL    15.0779 sec   1.19656 msec per step
     13300 TOTAL    15.1107 sec   1.13606 msec per step
     13300 TOTAL    15.0297 sec   1.12996 msec per step
     12900 TOTAL    15.0934 sec   1.16994 msec per step
     13000 TOTAL    15.0886 sec   1.16057 msec per step
     12700 TOTAL    15.1015 sec     1.189 msec per step
     12800 TOTAL    15.1127 sec   1.18059 msec per step
     13200 TOTAL    15.1345 sec   1.14647 msec per step
     12600 TOTAL    15.1303 sec   1.20072 msec per step
     12900 TOTAL    15.1327 sec   1.17299 msec per step
     13200 TOTAL    15.1389 sec    1.1468 msec per step
     12700 TOTAL    15.0937 sec   1.18839 msec per step
     13000 TOTAL    15.1495 sec   1.16525 msec per step
     13300 TOTAL    15.1617 sec   1.13989 msec per step
     13300 TOTAL    15.1952 sec   1.14241 msec per step
     13000 TOTAL    15.1042 sec   1.16177 msec per step
     12900 TOTAL    15.1225 sec    1.1722 msec per step
     12900 TOTAL    15.1773 sec   1.17644 msec per step
     13100 TOTAL    15.1929 sec   1.15967 msec per step
     12700 TOTAL    15.1985 sec   1.19664 msec per step
     13400 TOTAL    15.2231 sec   1.13597 msec per step
     13400 TOTAL    15.1406 sec   1.12981 msec per step
     13300 TOTAL    15.2026 sec   1.14297 msec per step
     13000 TOTAL    15.2135 sec   1.17018 msec per step
     13300 TOTAL    15.2477 sec   1.14636 msec per step
     12900 TOTAL    15.2316 sec   1.18066 msec per step
     12800 TOTAL     15.223 sec    1.1892 msec per step
     12700 TOTAL    15.2503 sec   1.20072 msec per step
     13000 TOTAL    15.2493 sec   1.17293 msec per step
     13300 TOTAL     15.251 sec   1.14661 msec per step
     12800 TOTAL    15.2138 sec   1.18848 msec per step
     13400 TOTAL    15.2729 sec   1.13969 msec per step
     13100 TOTAL    15.2639 sec    1.1651 msec per step
     13100 TOTAL    15.2606 sec   1.16484 msec per step
     13400 TOTAL    15.3073 sec   1.14225 msec per step
     13100 TOTAL    15.2186 sec   1.16163 msec per step
     13000 TOTAL    15.2923 sec   1.17624 msec per step
     13000 TOTAL    15.2422 sec   1.17239 msec per step
     13200 TOTAL    15.3107 sec   1.15981 msec per step
     13500 TOTAL    15.3355 sec   1.13588 msec per step
     13500 TOTAL    15.2514 sec   1.12965 msec per step
     12800 TOTAL    15.3193 sec   1.19673 msec per step
     13400 TOTAL    15.3145 sec   1.14279 msec per step
     13400 TOTAL    15.3604 sec   1.14621 msec per step
     13100 TOTAL    15.3324 sec   1.17033 msec per step
     13000 TOTAL    15.3506 sec   1.18072 msec per step
     12900 TOTAL    15.3444 sec    1.1894 msec per step
     12800 TOTAL    15.3699 sec   1.20068 msec per step
     13100 TOTAL    15.3632 sec   1.17268 msec per step
     13400 TOTAL    15.3628 sec   1.14639 msec per step
     13500 TOTAL    15.3844 sec    1.1395 msec per step
     12900 TOTAL     15.334 sec   1.18859 msec per step
     13200 TOTAL    15.3785 sec   1.16495 msec per step
     13200 TOTAL    15.3769 sec   1.16483 msec per step
     13500 TOTAL    15.4191 sec   1.14207 msec per step
     13200 TOTAL    15.3329 sec   1.16149 msec per step
     13100 TOTAL    15.4074 sec   1.17605 msec per step
     13100 TOTAL    15.3618 sec   1.17257 msec per step
     13300 TOTAL    15.4288 sec   1.15997 msec per step
     13600 TOTAL    15.3625 sec   1.12951 msec per step
     13600 TOTAL    15.4479 sec   1.13579 msec per step
     13500 TOTAL    15.4263 sec   1.14261 msec per step
     12900 TOTAL    15.4397 sec   1.19678 msec per step
     13500 TOTAL    15.4732 sec   1.14608 msec per step
     13200 TOTAL    15.4518 sec    1.1705 msec per step
     13100 TOTAL    15.4693 sec   1.18077 msec per step
     13000 TOTAL    15.4656 sec   1.18957 msec per step
     13200 TOTAL    15.4786 sec   1.17253 msec per step
     12900 TOTAL    15.4897 sec   1.20066 msec per step
     13500 TOTAL    15.4757 sec   1.14627 msec per step
     13600 TOTAL    15.4957 sec   1.13931 msec per step
     13300 TOTAL     15.493 sec    1.1648 msec per step
     13300 TOTAL    15.4913 sec   1.16467 msec per step
     13000 TOTAL     15.454 sec   1.18868 msec per step
     13600 TOTAL    15.5311 sec   1.14191 msec per step
     13300 TOTAL    15.4473 sec   1.16137 msec per step
     13200 TOTAL    15.5224 sec   1.17585 msec per step
     13200 TOTAL    15.4814 sec   1.17274 msec per step
     13700 TOTAL    15.4735 sec   1.12937 msec per step
     13700 TOTAL    15.5611 sec   1.13577 msec per step
     13400 TOTAL    15.5469 sec   1.16013 msec per step
     13600 TOTAL    15.5377 sec    1.1424 msec per step
     13600 TOTAL    15.5859 sec   1.14594 msec per step
     13000 TOTAL    15.5602 sec   1.19685 msec per step
     13300 TOTAL    15.5706 sec   1.17064 msec per step
     13200 TOTAL    15.5879 sec   1.18081 msec per step
     13100 TOTAL    15.5867 sec   1.18973 msec per step
     13600 TOTAL     15.589 sec   1.14617 msec per step
     13300 TOTAL    15.5979 sec   1.17269 msec per step
     13000 TOTAL    15.6094 sec   1.20063 msec per step
     13700 TOTAL    15.6071 sec   1.13912 msec per step
     13400 TOTAL    15.6074 sec   1.16465 msec per step
     13700 TOTAL    15.6434 sec   1.14177 msec per step
     13400 TOTAL    15.6073 sec   1.16463 msec per step
     13100 TOTAL    15.5738 sec   1.18875 msec per step
     13400 TOTAL    15.5615 sec   1.16122 msec per step
     13300 TOTAL    15.6377 sec   1.17568 msec per step
     13800 TOTAL    15.5849 sec   1.12926 msec per step
     13300 TOTAL    15.6009 sec   1.17291 msec per step
     13700 TOTAL    15.6499 sec   1.14225 msec per step
     13800 TOTAL    15.6791 sec   1.13608 msec per step
     13500 TOTAL    15.6648 sec   1.16027 msec per step
     13700 TOTAL    15.6984 sec   1.14579 msec per step
     13100 TOTAL    15.6846 sec   1.19721 msec per step
     13300 TOTAL    15.7082 sec   1.18098 msec per step
     13700 TOTAL    15.7025 sec   1.14608 msec per step
     13400 TOTAL     15.704 sec   1.17186 msec per step
     13200 TOTAL    15.7081 sec   1.18992 msec per step
     13400 TOTAL    15.7178 sec   1.17288 msec per step
     13100 TOTAL    15.7291 sec    1.2006 msec per step
     13500 TOTAL    15.7219 sec    1.1645 msec per step
     13800 TOTAL    15.7557 sec   1.14163 msec per step
     13800 TOTAL    15.7367 sec   1.14026 msec per step
     13500 TOTAL    15.7256 sec   1.16477 msec per step
     13200 TOTAL    15.6937 sec   1.18883 msec per step
     13500 TOTAL    15.6762 sec   1.16111 msec per step
     13400 TOTAL    15.7527 sec   1.17548 msec per step
     13900 TOTAL    15.6967 sec   1.12918 msec per step
     13800 TOTAL    15.7673 sec   1.14247 msec per step
     13400 TOTAL    15.7203 sec   1.17307 msec per step
     13900 TOTAL    15.7984 sec    1.1365 msec per step
     13600 TOTAL    15.7827 sec   1.16041 msec per step
     13200 TOTAL    15.8137 sec   1.19792 msec per step
     13400 TOTAL    15.8281 sec   1.18112 msec per step
     13800 TOTAL    15.8204 sec   1.14632 msec per step
     13500 TOTAL    15.8274 sec   1.17231 msec per step
     13800 TOTAL    15.8649 sec   1.14955 msec per step
     13200 TOTAL      15.85 sec   1.20066 msec per step
     13600 TOTAL    15.8363 sec   1.16435 msec per step
     13900 TOTAL    15.8482 sec   1.14008 msec per step
     13500 TOTAL    15.8604 sec   1.17476 msec per step
     13600 TOTAL    15.8489 sec   1.16528 msec per step
     13600 TOTAL    15.7905 sec   1.16098 msec per step
     13300 TOTAL    15.8135 sec   1.18889 msec per step
     13500 TOTAL    15.8677 sec    1.1753 msec per step
     14000 TOTAL    15.8086 sec   1.12911 msec per step
     13900 TOTAL    15.8806 sec    1.1424 msec per step
     14000 TOTAL    15.9096 sec   1.13632 msec per step
     13900 TOTAL    15.9152 sec   1.14489 msec per step
     13500 TOTAL    15.8399 sec   1.17324 msec per step
     13300 TOTAL    15.9024 sec   1.19558 msec per step
     13300 TOTAL     15.933 sec   1.19788 msec per step
     13900 TOTAL    15.9337 sec   1.14622 msec per step
     13500 TOTAL    15.9484 sec   1.18127 msec per step
     13900 TOTAL    15.9777 sec   1.14939 msec per step
     13600 TOTAL    15.9457 sec   1.17239 msec per step
     14000 TOTAL      15.96 sec   1.13992 msec per step
     13300 TOTAL    15.9764 sec   1.20114 msec per step
     13700 TOTAL    15.9564 sec   1.16461 msec per step
     13700 TOTAL    15.9706 sec   1.16565 msec per step
     13600 TOTAL    15.9751 sec   1.17455 msec per step
     13700 TOTAL    15.9052 sec   1.16088 msec per step
     13400 TOTAL    15.9337 sec   1.18899 msec per step
     14100 TOTAL    15.9203 sec   1.12902 msec per step
     13700 TOTAL    15.9748 sec   1.16596 msec per step
     13600 TOTAL    15.9871 sec   1.17543 msec per step
     14100 TOTAL     16.021 sec   1.13616 msec per step
     14000 TOTAL    16.0319 sec   1.14505 msec per step
     14000 TOTAL    16.0017 sec    1.1429 msec per step
     13600 TOTAL    15.9596 sec   1.17341 msec per step
     13400 TOTAL    16.0188 sec   1.19534 msec per step
     13400 TOTAL    16.0528 sec   1.19788 msec per step
     14000 TOTAL     16.055 sec    1.1467 msec per step
     13600 TOTAL    16.0684 sec   1.18142 msec per step
     13700 TOTAL    16.0633 sec   1.17242 msec per step
     14100 TOTAL    16.0715 sec   1.13974 msec per step
     14000 TOTAL    16.1022 sec   1.15008 msec per step
     13800 TOTAL    16.0792 sec   1.16507 msec per step
     13400 TOTAL    16.1057 sec   1.20183 msec per step
     13800 TOTAL    16.0972 sec   1.16638 msec per step
     13800 TOTAL    16.0195 sec   1.16075 msec per step
     13700 TOTAL    16.0992 sec   1.17504 msec per step
     14200 TOTAL    16.0318 sec   1.12892 msec per step
     13500 TOTAL    16.0535 sec   1.18906 msec per step
     13800 TOTAL    16.0912 sec   1.16594 msec per step
     14200 TOTAL    16.1322 sec   1.13599 msec per step
     13700 TOTAL    16.1101 sec   1.17584 msec per step
     14100 TOTAL    16.1134 sec   1.14271 msec per step
     14100 TOTAL    16.1523 sec   1.14547 msec per step
     13700 TOTAL    16.0792 sec   1.17358 msec per step
     13500 TOTAL    16.1353 sec   1.19512 msec per step
     14100 TOTAL    16.1682 sec    1.1466 msec per step
     13500 TOTAL    16.1733 sec   1.19793 msec per step
     14200 TOTAL    16.1828 sec   1.13955 msec per step
     14100 TOTAL    16.2138 sec   1.14983 msec per step
     13800 TOTAL    16.1827 sec   1.17257 msec per step
     13700 TOTAL    16.2019 sec   1.18253 msec per step
     13900 TOTAL    16.1939 sec   1.16495 msec per step
     13900 TOTAL    16.2098 sec   1.16609 msec per step
     14300 TOTAL    16.1435 sec   1.12884 msec per step
     13800 TOTAL    16.2156 sec   1.17496 msec per step
     13500 TOTAL     16.225 sec   1.20176 msec per step
     13900 TOTAL     16.138 sec   1.16092 msec per step
     13900 TOTAL    16.2073 sec   1.16591 msec per step
     14300 TOTAL     16.244 sec   1.13586 msec per step
     13600 TOTAL    16.1736 sec   1.18915 msec per step
     13800 TOTAL    16.2253 sec   1.17566 msec per step
     14200 TOTAL    16.2251 sec   1.14253 msec per step
     14200 TOTAL    16.2646 sec   1.14531 msec per step
     13800 TOTAL    16.1991 sec   1.17376 msec per step
     13600 TOTAL    16.2553 sec   1.19516 msec per step
     14200 TOTAL    16.2816 sec   1.14651 msec per step
     14300 TOTAL    16.2943 sec   1.13938 msec per step
     13600 TOTAL    16.2937 sec   1.19798 msec per step
     14200 TOTAL    16.3253 sec   1.14959 msec per step
     13900 TOTAL    16.3032 sec    1.1728 msec per step
     13800 TOTAL    16.3199 sec   1.18252 msec per step
     14000 TOTAL    16.3089 sec   1.16484 msec per step
     14000 TOTAL    16.3242 sec   1.16593 msec per step
     14400 TOTAL    16.2602 sec   1.12911 msec per step
     13900 TOTAL    16.3345 sec   1.17506 msec per step
     13600 TOTAL    16.3443 sec    1.2017 msec per step
     14000 TOTAL    16.2606 sec   1.16139 msec per step
     14400 TOTAL    16.3569 sec   1.13581 msec per step
     14000 TOTAL    16.3249 sec   1.16598 msec per step
     14300 TOTAL    16.3369 sec   1.14236 msec per step
     13900 TOTAL    16.3404 sec   1.17548 msec per step
     14300 TOTAL    16.3761 sec    1.1451 msec per step
     13700 TOTAL    16.3767 sec   1.19529 msec per step
     13900 TOTAL    16.3313 sec   1.17483 msec per step
     14300 TOTAL    16.3948 sec   1.14641 msec per step
     14400 TOTAL     16.406 sec   1.13923 msec per step
     14300 TOTAL    16.4368 sec   1.14935 msec per step
     13700 TOTAL    16.4144 sec   1.19804 msec per step
     13700 TOTAL    16.3666 sec   1.19456 msec per step
     14000 TOTAL    16.4233 sec   1.17301 msec per step
     13900 TOTAL    16.4365 sec    1.1824 msec per step
     14100 TOTAL    16.4237 sec   1.16472 msec per step
     14100 TOTAL    16.4423 sec   1.16604 msec per step
     14100 TOTAL    16.3748 sec   1.16125 msec per step
     14500 TOTAL      16.47 sec   1.13579 msec per step
     14000 TOTAL    16.4543 sec   1.17522 msec per step
     13700 TOTAL    16.4656 sec   1.20178 msec per step
     14100 TOTAL    16.4426 sec   1.16606 msec per step
     14400 TOTAL    16.4486 sec   1.14219 msec per step
     14000 TOTAL    16.4554 sec    1.1753 msec per step
     14400 TOTAL    16.4877 sec    1.1449 msec per step
     14500 TOTAL    16.4268 sec    1.1328 msec per step
     13800 TOTAL    16.4978 sec   1.19541 msec per step
     14000 TOTAL    16.4503 sec   1.17494 msec per step
     14400 TOTAL    16.5081 sec   1.14631 msec per step
     14500 TOTAL    16.5178 sec   1.13908 msec per step
     14400 TOTAL    16.5481 sec   1.14909 msec per step
     13800 TOTAL    16.5351 sec   1.19811 msec per step
     13800 TOTAL    16.4865 sec   1.19459 msec per step
     14000 TOTAL    16.5542 sec   1.18236 msec per step
     14100 TOTAL    16.5433 sec    1.1732 msec per step
     14200 TOTAL    16.5381 sec   1.16458 msec per step
     14200 TOTAL    16.5622 sec   1.16627 msec per step
     14600 TOTAL    16.5826 sec   1.13572 msec per step
     14200 TOTAL     16.489 sec   1.16112 msec per step
     14500 TOTAL    16.5604 sec   1.14202 msec per step
     14100 TOTAL    16.5741 sec   1.17538 msec per step
     14200 TOTAL    16.5606 sec   1.16616 msec per step
     13800 TOTAL    16.5876 sec   1.20192 msec per step
     14100 TOTAL    16.5704 sec   1.17512 msec per step
     14500 TOTAL    16.5997 sec   1.14473 msec per step
     14600 TOTAL    16.5381 sec   1.13267 msec per step
     14500 TOTAL    16.6212 sec   1.14621 msec per step
     13900 TOTAL    16.6197 sec   1.19557 msec per step
     14100 TOTAL    16.5684 sec   1.17498 msec per step
     14600 TOTAL    16.6296 sec   1.13893 msec per step
     14500 TOTAL    16.6598 sec   1.14887 msec per step
     13900 TOTAL    16.6555 sec   1.19815 msec per step
     13900 TOTAL    16.6053 sec   1.19454 msec per step
     14300 TOTAL    16.6528 sec   1.16445 msec per step
     14100 TOTAL    16.6736 sec   1.18244 msec per step
     14200 TOTAL    16.6634 sec    1.1734 msec per step
     14700 TOTAL    16.6952 sec   1.13565 msec per step
     14300 TOTAL    16.6038 sec   1.16102 msec per step
     14300 TOTAL    16.6817 sec   1.16647 msec per step
     14600 TOTAL    16.6729 sec    1.1419 msec per step
     14600 TOTAL    16.7119 sec   1.14457 msec per step
     14200 TOTAL    16.6941 sec   1.17556 msec per step
     14200 TOTAL    16.6855 sec   1.17495 msec per step
     14300 TOTAL    16.6788 sec   1.16627 msec per step
     13900 TOTAL    16.7097 sec   1.20205 msec per step
     14700 TOTAL    16.6497 sec   1.13255 msec per step
     14600 TOTAL    16.7346 sec   1.14612 msec per step
     14700 TOTAL    16.7408 sec   1.13875 msec per step
     14200 TOTAL    16.6867 sec   1.17503 msec per step
     14000 TOTAL    16.7408 sec   1.19569 msec per step
     14600 TOTAL    16.7723 sec   1.14871 msec per step
     14000 TOTAL     16.722 sec   1.19434 msec per step
     14000 TOTAL     16.776 sec    1.1982 msec per step
     14400 TOTAL    16.7675 sec   1.16433 msec per step
     14200 TOTAL     16.794 sec   1.18259 msec per step
     14800 TOTAL     16.808 sec    1.1356 msec per step
     14300 TOTAL    16.7838 sec   1.17361 msec per step
     14400 TOTAL    16.7187 sec   1.16094 msec per step
     14700 TOTAL    16.7859 sec   1.14182 msec per step
     14400 TOTAL    16.8009 sec   1.16665 msec per step
     14700 TOTAL    16.8243 sec   1.14443 msec per step
     14300 TOTAL    16.8008 sec    1.1748 msec per step
     14300 TOTAL    16.8138 sec   1.17571 msec per step
     14400 TOTAL    16.7967 sec   1.16636 msec per step
     14000 TOTAL    16.8314 sec   1.20216 msec per step
     14800 TOTAL    16.7607 sec   1.13241 msec per step
     14700 TOTAL    16.8477 sec   1.14602 msec per step
     14800 TOTAL    16.8522 sec   1.13858 msec per step
     14700 TOTAL    16.8852 sec   1.14858 msec per step
     14300 TOTAL    16.8051 sec    1.1751 msec per step
     14100 TOTAL    16.8625 sec   1.19584 msec per step
     14500 TOTAL    16.8823 sec   1.16422 msec per step
     14100 TOTAL    16.8412 sec   1.19433 msec per step
     14100 TOTAL    16.8965 sec   1.19825 msec per step
     14900 TOTAL    16.9203 sec   1.13551 msec per step
     14300 TOTAL    16.9144 sec   1.18274 msec per step
     14800 TOTAL     16.899 sec   1.14175 msec per step
     14500 TOTAL    16.8329 sec   1.16081 msec per step
     14400 TOTAL    16.9038 sec    1.1738 msec per step
     14800 TOTAL    16.9366 sec   1.14429 msec per step
     14500 TOTAL    16.9185 sec   1.16671 msec per step
     14500 TOTAL    16.9146 sec   1.16645 msec per step
     14400 TOTAL    16.9336 sec   1.17587 msec per step
     14900 TOTAL    16.8711 sec   1.13221 msec per step
     14900 TOTAL    16.9636 sec   1.13842 msec per step
     14800 TOTAL    16.9608 sec   1.14592 msec per step
     14800 TOTAL    16.9978 sec   1.14843 msec per step
     14100 TOTAL    16.9906 sec   1.20492 msec per step
     14400 TOTAL    16.9248 sec   1.17525 msec per step
     14200 TOTAL    16.9839 sec   1.19597 msec per step
     14400 TOTAL    16.9933 sec   1.18001 msec per step
     14600 TOTAL    16.9968 sec   1.16409 msec per step
     15000 TOTAL    17.0315 sec   1.13536 msec per step
     14200 TOTAL    16.9622 sec   1.19443 msec per step
     14200 TOTAL    17.0171 sec   1.19831 msec per step
     14900 TOTAL    17.0121 sec   1.14168 msec per step
     14600 TOTAL    16.9474 sec    1.1607 msec per step
     14900 TOTAL    17.0485 sec   1.14412 msec per step
     14500 TOTAL    17.0228 sec   1.17391 msec per step
     14600 TOTAL    17.0365 sec    1.1668 msec per step
     14600 TOTAL    17.0324 sec   1.16652 msec per step
     15000 TOTAL    16.9826 sec    1.1321 msec per step
     14500 TOTAL    17.0535 sec   1.17602 msec per step
     15000 TOTAL    17.0751 sec   1.13827 msec per step
     14900 TOTAL    17.0741 sec   1.14583 msec per step
     14900 TOTAL    17.1107 sec   1.14829 msec per step
     14400 TOTAL    17.0928 sec   1.18692 msec per step
     14200 TOTAL    17.1071 sec   1.20464 msec per step
     14500 TOTAL    17.0445 sec    1.1754 msec per step
     14300 TOTAL    17.1052 sec   1.19609 msec per step
     14500 TOTAL    17.1081 sec   1.17979 msec per step
     14700 TOTAL    17.1116 sec   1.16397 msec per step
     15100 TOTAL    17.1428 sec   1.13521 msec per step
     15000 TOTAL     17.125 sec   1.14159 msec per step
     14300 TOTAL    17.0835 sec   1.19457 msec per step
     14700 TOTAL     17.062 sec    1.1606 msec per step
     14300 TOTAL    17.1375 sec   1.19834 msec per step
     15000 TOTAL    17.1605 sec   1.14396 msec per step
     14600 TOTAL    17.1418 sec   1.17401 msec per step
     14700 TOTAL    17.1543 sec   1.16688 msec per step
     15100 TOTAL    17.0944 sec     1.132 msec per step
     14700 TOTAL    17.1503 sec   1.16661 msec per step
     14600 TOTAL    17.1734 sec   1.17618 msec per step
     15100 TOTAL    17.1863 sec   1.13809 msec per step
     15000 TOTAL    17.1875 sec   1.14576 msec per step
     15000 TOTAL    17.2235 sec   1.14816 msec per step
     14500 TOTAL    17.2082 sec   1.18669 msec per step
     14300 TOTAL    17.2252 sec   1.20448 msec per step
     14600 TOTAL    17.1642 sec   1.17555 msec per step
     14600 TOTAL     17.223 sec   1.17957 msec per step
     14400 TOTAL    17.2267 sec   1.19621 msec per step
     14800 TOTAL    17.2263 sec   1.16386 msec per step
     15100 TOTAL    17.2382 sec   1.14152 msec per step
     15100 TOTAL    17.2728 sec   1.14382 msec per step
     14800 TOTAL    17.1762 sec   1.16048 msec per step
     14400 TOTAL    17.2049 sec    1.1947 msec per step
     14700 TOTAL    17.2608 sec   1.17413 msec per step
     14800 TOTAL     17.272 sec   1.16695 msec per step
     15200 TOTAL    17.2063 sec   1.13192 msec per step
     15200 TOTAL    17.2967 sec   1.13786 msec per step
     14800 TOTAL    17.2686 sec   1.16672 msec per step
     14700 TOTAL    17.2936 sec   1.17636 msec per step
     15100 TOTAL    17.3007 sec   1.14567 msec per step
     15100 TOTAL    17.3363 sec   1.14802 msec per step
     14400 TOTAL    17.3127 sec   1.20219 msec per step
     14600 TOTAL    17.3235 sec   1.18646 msec per step
     14400 TOTAL    17.3462 sec   1.20451 msec per step
     15200 TOTAL    17.3389 sec   1.14064 msec per step
     14700 TOTAL    17.2839 sec   1.17569 msec per step
     14700 TOTAL     17.338 sec   1.17937 msec per step
     14500 TOTAL    17.3478 sec   1.19631 msec per step
     14900 TOTAL    17.3409 sec   1.16374 msec per step
     15200 TOTAL    17.3511 sec   1.14144 msec per step
     15200 TOTAL    17.3846 sec   1.14365 msec per step
     14900 TOTAL    17.2903 sec   1.16035 msec per step
     14500 TOTAL     17.325 sec   1.19475 msec per step
     15300 TOTAL    17.3177 sec    1.1318 msec per step
     14800 TOTAL    17.3796 sec   1.17422 msec per step
     14900 TOTAL    17.3896 sec   1.16701 msec per step
     15300 TOTAL    17.4082 sec   1.13771 msec per step
     14900 TOTAL    17.3868 sec   1.16682 msec per step
     14800 TOTAL    17.4138 sec   1.17653 msec per step
     15200 TOTAL    17.4142 sec    1.1456 msec per step
     14500 TOTAL    17.4333 sec   1.20221 msec per step
     14700 TOTAL     17.441 sec   1.18638 msec per step
     15300 TOTAL    17.4499 sec   1.14044 msec per step
     14500 TOTAL    17.4682 sec   1.20462 msec per step
     14800 TOTAL    17.4528 sec   1.17916 msec per step
     14800 TOTAL    17.4034 sec   1.17583 msec per step
     15200 TOTAL    17.4924 sec   1.15074 msec per step
     15000 TOTAL    17.4553 sec   1.16361 msec per step
     15300 TOTAL    17.4636 sec   1.14134 msec per step
     14600 TOTAL    17.4695 sec   1.19646 msec per step
     15300 TOTAL    17.4965 sec   1.14349 msec per step
     15000 TOTAL    17.4045 sec   1.16022 msec per step
     15400 TOTAL    17.4293 sec    1.1317 msec per step
     14600 TOTAL    17.4449 sec   1.19477 msec per step
     15400 TOTAL    17.5223 sec   1.13774 msec per step
     14900 TOTAL    17.4981 sec   1.17429 msec per step
     15000 TOTAL    17.5073 sec   1.16708 msec per step
     15000 TOTAL     17.505 sec   1.16692 msec per step
     15300 TOTAL    17.5271 sec   1.14549 msec per step
     14900 TOTAL    17.5337 sec   1.17668 msec per step
     14600 TOTAL    17.5498 sec   1.20196 msec per step
     14800 TOTAL    17.5658 sec    1.1868 msec per step
     15400 TOTAL    17.5606 sec   1.14023 msec per step
     14900 TOTAL     17.523 sec   1.17596 msec per step
     14600 TOTAL     17.594 sec   1.20498 msec per step
     15400 TOTAL    17.5763 sec   1.14125 msec per step
     15400 TOTAL    17.6084 sec   1.14333 msec per step
     15300 TOTAL    17.6155 sec   1.15126 msec per step
     15100 TOTAL    17.5189 sec   1.16012 msec per step
     14700 TOTAL    17.5909 sec   1.19658 msec per step
     15500 TOTAL     17.541 sec   1.13161 msec per step
     15500 TOTAL    17.6355 sec    1.1377 msec per step
     14700 TOTAL     17.565 sec   1.19481 msec per step
     15100 TOTAL    17.6249 sec   1.16714 msec per step
     14900 TOTAL    17.6252 sec   1.18282 msec per step
     15100 TOTAL    17.6227 sec   1.16699 msec per step
     15000 TOTAL    17.6456 sec   1.17629 msec per step
     15100 TOTAL    17.6407 sec   1.16818 msec per step
     14700 TOTAL    17.6729 sec   1.20216 msec per step
     15500 TOTAL    17.6765 sec   1.14034 msec per step
     14900 TOTAL    17.6876 sec     1.187 msec per step
     15000 TOTAL    17.6426 sec   1.17609 msec per step
     15400 TOTAL    17.7288 sec   1.15114 msec per step
     15000 TOTAL    17.7051 sec   1.18026 msec per step
     14700 TOTAL     17.716 sec   1.20509 msec per step
     15400 TOTAL    17.7052 sec   1.14961 msec per step
     15200 TOTAL    17.6333 sec   1.16001 msec per step
     15600 TOTAL    17.6525 sec    1.1315 msec per step
     15500 TOTAL    17.7473 sec   1.14491 msec per step
     15500 TOTAL    17.7205 sec   1.14318 msec per step
     15600 TOTAL    17.7486 sec   1.13766 msec per step
     15000 TOTAL    17.7411 sec   1.18266 msec per step
     15200 TOTAL    17.7675 sec   1.16883 msec per step
     14800 TOTAL    17.7672 sec    1.2004 msec per step
     15100 TOTAL    17.7659 sec   1.17647 msec per step
     14800 TOTAL    17.7287 sec    1.1978 msec per step
     15600 TOTAL    17.7892 sec   1.14026 msec per step
     15200 TOTAL    17.7779 sec   1.16952 msec per step
     14800 TOTAL    17.7935 sec   1.20218 msec per step
     15000 TOTAL    17.8093 sec   1.18721 msec per step
     15200 TOTAL    17.7901 sec   1.17033 msec per step
     15100 TOTAL    17.8175 sec   1.17989 msec per step
     15500 TOTAL    17.8421 sec   1.15103 msec per step
     14800 TOTAL    17.8372 sec   1.20514 msec per step
     15300 TOTAL    17.7602 sec   1.16072 msec per step
     15600 TOTAL    17.8609 sec   1.14485 msec per step
     15700 TOTAL    17.8625 sec   1.13766 msec per step
     15600 TOTAL    17.8373 sec   1.14334 msec per step
     15500 TOTAL    17.8552 sec   1.15187 msec per step
     15100 TOTAL    17.8574 sec   1.18253 msec per step
     15300 TOTAL    17.8867 sec   1.16899 msec per step
     14900 TOTAL    17.8826 sec   1.20009 msec per step
     15200 TOTAL    17.8855 sec    1.1766 msec per step
     15100 TOTAL    17.8349 sec   1.18104 msec per step
     15700 TOTAL    17.9031 sec   1.14025 msec per step
     14900 TOTAL    17.8523 sec   1.19806 msec per step
     15300 TOTAL     17.895 sec   1.16953 msec per step
     14900 TOTAL    17.9159 sec   1.20233 msec per step
     15700 TOTAL    17.8508 sec   1.13692 msec per step
     15100 TOTAL    17.9285 sec   1.18724 msec per step
     15300 TOTAL    17.9083 sec    1.1704 msec per step
     15200 TOTAL    17.9312 sec    1.1796 msec per step
     14900 TOTAL    17.9612 sec   1.20537 msec per step
     15400 TOTAL    17.8786 sec   1.16087 msec per step
     15700 TOTAL    17.9777 sec     1.145 msec per step
     15700 TOTAL    17.9504 sec   1.14327 msec per step
     15600 TOTAL    17.9889 sec   1.15306 msec per step
     15800 TOTAL    17.9823 sec   1.13805 msec per step
     15600 TOTAL    17.9687 sec   1.15176 msec per step
     15200 TOTAL     17.973 sec   1.18235 msec per step
     15000 TOTAL    17.9994 sec   1.19988 msec per step
     15400 TOTAL    18.0064 sec   1.16917 msec per step
     15300 TOTAL     18.006 sec   1.17679 msec per step
     15800 TOTAL    18.0169 sec   1.14024 msec per step
     15200 TOTAL     17.959 sec   1.18143 msec per step
     15400 TOTAL    18.0109 sec   1.16946 msec per step
     15000 TOTAL     17.972 sec   1.19805 msec per step
     15800 TOTAL    17.9631 sec   1.13683 msec per step
     15400 TOTAL    18.0212 sec   1.17013 msec per step
     15000 TOTAL    18.0409 sec   1.20265 msec per step
     15300 TOTAL    18.0533 sec   1.17987 msec per step
     15200 TOTAL    18.0612 sec   1.18816 msec per step
     15800 TOTAL    18.0907 sec   1.14491 msec per step
     15500 TOTAL     17.994 sec   1.16083 msec per step
     15000 TOTAL    18.0838 sec   1.20551 msec per step
     15800 TOTAL     18.063 sec   1.14316 msec per step
     15700 TOTAL    18.1017 sec    1.1529 msec per step
     15900 TOTAL     18.095 sec   1.13798 msec per step
     15300 TOTAL    18.0888 sec    1.1822 msec per step
     15500 TOTAL    18.1252 sec   1.16929 msec per step
     15700 TOTAL     18.122 sec   1.15419 msec per step
     15100 TOTAL     18.123 sec   1.20012 msec per step
     15900 TOTAL    18.1338 sec   1.14042 msec per step
     15300 TOTAL    18.0806 sec   1.18166 msec per step
     15500 TOTAL    18.1274 sec   1.16944 msec per step
     15400 TOTAL    18.1352 sec   1.17753 msec per step
     15900 TOTAL    18.0764 sec   1.13681 msec per step
     15100 TOTAL    18.0926 sec   1.19811 msec per step
     15500 TOTAL    18.1385 sec   1.17015 msec per step
     15100 TOTAL    18.1666 sec   1.20301 msec per step
     15400 TOTAL    18.1742 sec   1.18006 msec per step
     15300 TOTAL    18.1811 sec   1.18823 msec per step
     15900 TOTAL     18.204 sec   1.14484 msec per step
     15600 TOTAL    18.1101 sec   1.16083 msec per step
     15800 TOTAL     18.215 sec   1.15278 msec per step
     15100 TOTAL    18.2057 sec    1.2056 msec per step
     15900 TOTAL    18.1908 sec     1.144 msec per step
     15400 TOTAL    18.2115 sec   1.18249 msec per step
finish
     15800 TOTAL    18.2356 sec   1.15408 msec per step
     15600 TOTAL    18.2436 sec   1.16939 msec per step
     15200 TOTAL    18.2456 sec   1.20029 msec per step
     15400 TOTAL    18.1998 sec   1.18173 msec per step
     15500 TOTAL    18.2546 sec   1.17764 msec per step
     15200 TOTAL    18.2152 sec   1.19829 msec per step
finish
finish
     15200 TOTAL    18.2863 sec   1.20297 msec per step
     15500 TOTAL     18.295 sec   1.18025 msec per step
     15400 TOTAL    18.2991 sec   1.18818 msec per step
     15600 TOTAL     18.288 sec   1.17223 msec per step
     15900 TOTAL    18.3278 sec   1.15262 msec per step
     15700 TOTAL    18.2277 sec   1.16092 msec per step
     15200 TOTAL    18.3268 sec   1.20563 msec per step
     15600 TOTAL    18.3005 sec   1.17304 msec per step
finish
     15500 TOTAL    18.3274 sec   1.18234 msec per step
finish
     15900 TOTAL    18.3477 sec   1.15387 msec per step
     15700 TOTAL    18.3624 sec    1.1695 msec per step
     15300 TOTAL     18.368 sec   1.20045 msec per step
     15500 TOTAL    18.3189 sec   1.18179 msec per step
     15600 TOTAL    18.3759 sec   1.17787 msec per step
     15300 TOTAL    18.3347 sec   1.19827 msec per step
     15300 TOTAL    18.4077 sec   1.20304 msec per step
     15600 TOTAL    18.4152 sec   1.18039 msec per step
     15500 TOTAL    18.4193 sec   1.18827 msec per step
     15700 TOTAL    18.4038 sec   1.17214 msec per step
     15800 TOTAL    18.3448 sec   1.16099 msec per step
     15700 TOTAL    18.4168 sec   1.17297 msec per step
     15300 TOTAL    18.4483 sec   1.20569 msec per step
finish
     15600 TOTAL    18.4439 sec   1.18222 msec per step
     15800 TOTAL     18.482 sec   1.16967 msec per step
finish
     15400 TOTAL    18.4907 sec   1.20062 msec per step
     15600 TOTAL    18.4394 sec   1.18194 msec per step
     15700 TOTAL    18.4984 sec   1.17817 msec per step
     15400 TOTAL    18.4561 sec   1.19837 msec per step
     15800 TOTAL    18.5203 sec   1.17209 msec per step
     15400 TOTAL    18.5321 sec   1.20331 msec per step
     15700 TOTAL    18.5364 sec   1.18059 msec per step
     15600 TOTAL    18.5409 sec   1.18844 msec per step
     15900 TOTAL    18.4607 sec   1.16098 msec per step
     15800 TOTAL    18.5319 sec   1.17283 msec per step
     15400 TOTAL    18.5701 sec   1.20577 msec per step
     15700 TOTAL      18.56 sec   1.18209 msec per step
     15900 TOTAL     18.602 sec   1.16986 msec per step
     15500 TOTAL     18.614 sec   1.20082 msec per step
     15700 TOTAL     18.561 sec   1.18215 msec per step
     15800 TOTAL    18.6202 sec   1.17842 msec per step
     15500 TOTAL    18.5778 sec   1.19849 msec per step
     15900 TOTAL    18.6363 sec   1.17202 msec per step
     15800 TOTAL    18.6577 sec   1.18079 msec per step
     15700 TOTAL    18.6616 sec   1.18856 msec per step
     15500 TOTAL    18.6552 sec   1.20349 msec per step
     15900 TOTAL      18.65 sec   1.17288 msec per step
     15500 TOTAL     18.692 sec   1.20586 msec per step
     15800 TOTAL    18.6763 sec   1.18197 msec per step
finish
     15800 TOTAL    18.6807 sec   1.18225 msec per step
     15600 TOTAL    18.7355 sec   1.20092 msec per step
finish
     15900 TOTAL    18.7427 sec   1.17871 msec per step
     15600 TOTAL    18.6989 sec   1.19857 msec per step
     15800 TOTAL    18.7814 sec   1.18862 msec per step
     15900 TOTAL    18.7794 sec   1.18102 msec per step
     15600 TOTAL    18.7791 sec   1.20371 msec per step
finish
     15900 TOTAL     18.792 sec   1.18181 msec per step
     15600 TOTAL     18.813 sec   1.20589 msec per step
finish
     15900 TOTAL       18.8 sec   1.18232 msec per step
     15700 TOTAL    18.8561 sec   1.20095 msec per step
     15700 TOTAL    18.8205 sec   1.19868 msec per step
     15900 TOTAL    18.9008 sec   1.18866 msec per step
     15700 TOTAL    18.9017 sec   1.20386 msec per step
finish
     15700 TOTAL    18.9337 sec   1.20589 msec per step
finish
finish
     15800 TOTAL    18.9775 sec   1.20103 msec per step
     15800 TOTAL    18.9418 sec   1.19877 msec per step
finish
     15800 TOTAL    19.0242 sec   1.20399 msec per step
     15800 TOTAL    19.0548 sec   1.20593 msec per step
finish
     15900 TOTAL    19.0984 sec   1.20108 msec per step
     15900 TOTAL     19.062 sec   1.19879 msec per step
     15900 TOTAL    19.1467 sec   1.20412 msec per step
     15900 TOTAL    19.1759 sec   1.20595 msec per step
finish
finish
finish
finish
nz1,nz2:0,799
boxdevice= 0
model stability vmax=   7.2208 stab=   0.5254 (should be < 1)
         0 TOTAL   0.001707 sec     1.707 msec per step
nz1,nz2:0,799
boxdevice= 0
model stability vmax=   7.1347 stab=   0.5192 (should be < 1)
         0 TOTAL   0.001622 sec     1.622 msec per step
nz1,nz2:0,799
boxdevice= 0
model stability vmax=   7.0107 stab=   0.5101 (should be < 1)
         0 TOTAL    0.00186 sec      1.86 msec per step
nz1,nz2:0,799
boxdevice= 0
model stability vmax=   7.1879 stab=   0.5230 (should be < 1)
         0 TOTAL   0.002823 sec     2.823 msec per step
nz1,nz2:0,799
boxdevice= 0
model stability vmax=   7.2682 stab=   0.5289 (should be < 1)
         0 TOTAL   0.001597 sec     1.597 msec per step
nz1,nz2:0,799
boxdevice= 0
model stability vmax=   7.2427 stab=   0.5270 (should be < 1)
         0 TOTAL   0.001786 sec     1.785 msec per step
nz1,nz2:0,799
boxdevice= 0
model stability vmax=   7.1762 stab=   0.5222 (should be < 1)
         0 TOTAL   0.001616 sec     1.616 msec per step
nz1,nz2:0,799
boxdevice= 0
model stability vmax=   7.2624 stab=   0.5284 (should be < 1)
         0 TOTAL   0.001403 sec     1.403 msec per step
nz1,nz2:0,799
boxdevice= 0
model stability vmax=   7.0727 stab=   0.5146 (should be < 1)
         0 TOTAL   0.001657 sec     1.657 msec per step
nz1,nz2:0,799
boxdevice= 0
model stability vmax=   7.0670 stab=   0.5142 (should be < 1)
         0 TOTAL   0.001563 sec     1.563 msec per step
nz1,nz2:0,799
boxdevice= 0
model stability vmax=   7.1954 stab=   0.5236 (should be < 1)
         0 TOTAL    0.00145 sec      1.45 msec per step
nz1,nz2:0,799
boxdevice= 0
model stability vmax=   7.1217 stab=   0.5182 (should be < 1)
         0 TOTAL   0.001563 sec     1.563 msec per step
nz1,nz2:0,799
boxdevice= 0
model stability vmax=   7.2316 stab=   0.5262 (should be < 1)
         0 TOTAL   0.001507 sec     1.506 msec per step
nz1,nz2:0,799
boxdevice= 0
model stability vmax=   7.3507 stab=   0.5349 (should be < 1)
         0 TOTAL   0.001503 sec     1.503 msec per step
nz1,nz2:0,799
boxdevice= 0
model stability vmax=   7.1469 stab=   0.5200 (should be < 1)
         0 TOTAL   0.001458 sec     1.458 msec per step
nz1,nz2:0,799
boxdevice= 0
model stability vmax=   7.3018 stab=   0.5313 (should be < 1)
         0 TOTAL   0.001587 sec     1.587 msec per step
nz1,nz2:0,799
boxdevice= 0
model stability vmax=   7.2573 stab=   0.5281 (should be < 1)
         0 TOTAL    0.00159 sec      1.59 msec per step
nz1,nz2:0,799
boxdevice= 0
model stability vmax=   7.2362 stab=   0.5265 (should be < 1)
         0 TOTAL   0.001441 sec      1.44 msec per step
nz1,nz2:0,799
boxdevice= 0
model stability vmax=   7.2354 stab=   0.5265 (should be < 1)
         0 TOTAL   0.001419 sec     1.419 msec per step
nz1,nz2:0,799
boxdevice= 0
model stability vmax=   7.1442 stab=   0.5198 (should be < 1)
         0 TOTAL   0.001473 sec     1.473 msec per step
       100 TOTAL   0.119012 sec   1.17834 msec per step
       100 TOTAL   0.122159 sec    1.2095 msec per step
       100 TOTAL   0.132731 sec   1.31417 msec per step
       100 TOTAL   0.125378 sec   1.24137 msec per step
       100 TOTAL    0.12602 sec   1.24772 msec per step
       100 TOTAL   0.118197 sec   1.17027 msec per step
       100 TOTAL   0.118231 sec    1.1706 msec per step
       100 TOTAL   0.126368 sec   1.25116 msec per step
       100 TOTAL   0.127939 sec   1.26671 msec per step
       100 TOTAL     0.1202 sec   1.19009 msec per step
       100 TOTAL   0.121915 sec   1.20707 msec per step
       100 TOTAL    0.12694 sec   1.25683 msec per step
       100 TOTAL   0.118107 sec   1.16938 msec per step
       100 TOTAL    0.11938 sec   1.18198 msec per step
       100 TOTAL   0.125303 sec   1.24062 msec per step
       100 TOTAL   0.122081 sec   1.20872 msec per step
       100 TOTAL   0.127251 sec   1.25991 msec per step
       100 TOTAL   0.121574 sec    1.2037 msec per step
       100 TOTAL   0.118573 sec   1.17399 msec per step
       100 TOTAL   0.124422 sec    1.2319 msec per step
       200 TOTAL   0.237179 sec      1.18 msec per step
       200 TOTAL   0.243389 sec   1.21089 msec per step
       200 TOTAL   0.252174 sec    1.2546 msec per step
       200 TOTAL   0.246086 sec   1.22431 msec per step
       200 TOTAL   0.235856 sec   1.17341 msec per step
       200 TOTAL   0.236676 sec   1.17749 msec per step
       200 TOTAL   0.247236 sec   1.23003 msec per step
       200 TOTAL   0.247286 sec   1.23028 msec per step
       200 TOTAL   0.239313 sec   1.19061 msec per step
       200 TOTAL   0.246652 sec   1.22712 msec per step
       200 TOTAL   0.243452 sec    1.2112 msec per step
       200 TOTAL   0.237123 sec   1.17972 msec per step
       200 TOTAL    0.23597 sec   1.17398 msec per step
       200 TOTAL   0.249019 sec    1.2389 msec per step
       200 TOTAL   0.247807 sec   1.23287 msec per step
       200 TOTAL   0.242006 sec   1.20401 msec per step
       200 TOTAL   0.237056 sec   1.17938 msec per step
       200 TOTAL   0.242831 sec   1.20811 msec per step
       200 TOTAL   0.248998 sec    1.2388 msec per step
       200 TOTAL   0.246277 sec   1.22526 msec per step
       300 TOTAL   0.347882 sec   1.15575 msec per step
       300 TOTAL   0.363653 sec   1.20815 msec per step
       300 TOTAL   0.357844 sec   1.18885 msec per step
       300 TOTAL   0.358387 sec   1.19065 msec per step
       300 TOTAL   0.346779 sec   1.15209 msec per step
       300 TOTAL   0.348063 sec   1.15636 msec per step
       300 TOTAL   0.358595 sec   1.19135 msec per step
       300 TOTAL   0.358236 sec   1.19015 msec per step
       300 TOTAL    0.35055 sec   1.16462 msec per step
       300 TOTAL   0.357908 sec   1.18906 msec per step
       300 TOTAL   0.347351 sec   1.15399 msec per step
       300 TOTAL    0.34871 sec    1.1585 msec per step
       300 TOTAL   0.358109 sec   1.18973 msec per step
       300 TOTAL   0.363392 sec   1.20728 msec per step
       300 TOTAL    0.35285 sec   1.17226 msec per step
       300 TOTAL   0.348476 sec   1.15773 msec per step
       300 TOTAL   0.362995 sec   1.20596 msec per step
       300 TOTAL   0.357397 sec   1.18737 msec per step
       300 TOTAL   0.363611 sec   1.20801 msec per step
       300 TOTAL    0.35722 sec   1.18678 msec per step
       400 TOTAL   0.458811 sec   1.14417 msec per step
       400 TOTAL   0.475663 sec   1.18619 msec per step
       400 TOTAL   0.471634 sec   1.17614 msec per step
       400 TOTAL   0.457132 sec   1.13998 msec per step
       400 TOTAL   0.470292 sec    1.1728 msec per step
       400 TOTAL   0.470027 sec   1.17214 msec per step
       400 TOTAL   0.459902 sec   1.14689 msec per step
       400 TOTAL   0.469225 sec   1.17014 msec per step
       400 TOTAL   0.461873 sec    1.1518 msec per step
       400 TOTAL   0.469123 sec   1.16988 msec per step
       400 TOTAL   0.458251 sec   1.14277 msec per step
       400 TOTAL   0.459991 sec   1.14711 msec per step
       400 TOTAL   0.473034 sec   1.17964 msec per step
       400 TOTAL   0.477888 sec   1.19174 msec per step
       400 TOTAL   0.463939 sec   1.15696 msec per step
       400 TOTAL   0.459994 sec   1.14712 msec per step
       400 TOTAL   0.477803 sec   1.19153 msec per step
       400 TOTAL   0.471981 sec   1.17701 msec per step
       400 TOTAL   0.478175 sec   1.19246 msec per step
       400 TOTAL   0.467851 sec   1.16671 msec per step
       500 TOTAL    0.56946 sec   1.13664 msec per step
       500 TOTAL    0.58939 sec   1.17643 msec per step
       500 TOTAL   0.567639 sec   1.13301 msec per step
       500 TOTAL   0.586226 sec   1.17011 msec per step
       500 TOTAL   0.581978 sec   1.16163 msec per step
       500 TOTAL   0.580335 sec   1.15835 msec per step
       500 TOTAL   0.571179 sec   1.14008 msec per step
       500 TOTAL   0.582122 sec   1.16192 msec per step
       500 TOTAL    0.57338 sec   1.14447 msec per step
       500 TOTAL   0.581935 sec   1.16155 msec per step
       500 TOTAL   0.569147 sec   1.13602 msec per step
       500 TOTAL   0.572152 sec   1.14202 msec per step
       500 TOTAL   0.588054 sec   1.17376 msec per step
       500 TOTAL   0.592631 sec    1.1829 msec per step
       500 TOTAL   0.575385 sec   1.14847 msec per step
       500 TOTAL   0.571459 sec   1.14064 msec per step
       500 TOTAL   0.592737 sec   1.18311 msec per step
       500 TOTAL   0.586408 sec   1.17047 msec per step
       500 TOTAL   0.592537 sec   1.18271 msec per step
       500 TOTAL   0.579411 sec   1.15651 msec per step
       600 TOTAL   0.680219 sec   1.13181 msec per step
       600 TOTAL   0.702656 sec   1.16914 msec per step
       600 TOTAL   0.678704 sec   1.12929 msec per step
       600 TOTAL   0.694055 sec   1.15483 msec per step
       600 TOTAL   0.700459 sec   1.16549 msec per step
       600 TOTAL   0.691311 sec   1.15027 msec per step
       600 TOTAL   0.682142 sec   1.13501 msec per step
       600 TOTAL   0.685117 sec   1.13996 msec per step
       600 TOTAL   0.695417 sec    1.1571 msec per step
       600 TOTAL   0.695692 sec   1.15756 msec per step
       600 TOTAL   0.680466 sec   1.13222 msec per step
       600 TOTAL   0.684145 sec   1.13834 msec per step
       600 TOTAL   0.686779 sec   1.14273 msec per step
       600 TOTAL   0.703102 sec   1.16989 msec per step
       600 TOTAL    0.70715 sec   1.17662 msec per step
       600 TOTAL   0.682999 sec   1.13644 msec per step
       600 TOTAL   0.707721 sec   1.17757 msec per step
       600 TOTAL   0.691097 sec   1.14991 msec per step
       600 TOTAL   0.700838 sec   1.16612 msec per step
       600 TOTAL   0.707134 sec    1.1766 msec per step
       700 TOTAL   0.791114 sec   1.12855 msec per step
       700 TOTAL   0.789843 sec   1.12674 msec per step
       700 TOTAL    0.81594 sec   1.16397 msec per step
       700 TOTAL   0.806276 sec   1.15018 msec per step
       700 TOTAL   0.802237 sec   1.14442 msec per step
       700 TOTAL   0.793394 sec    1.1318 msec per step
       700 TOTAL   0.814626 sec   1.16209 msec per step
       700 TOTAL   0.797051 sec   1.13702 msec per step
       700 TOTAL   0.808572 sec   1.15346 msec per step
       700 TOTAL   0.791786 sec   1.12951 msec per step
       700 TOTAL   0.809169 sec   1.15431 msec per step
       700 TOTAL   0.796066 sec   1.13561 msec per step
       700 TOTAL    0.79824 sec   1.13872 msec per step
       700 TOTAL   0.794481 sec   1.13335 msec per step
       700 TOTAL    0.81772 sec    1.1665 msec per step
       700 TOTAL   0.821769 sec   1.17228 msec per step
       700 TOTAL   0.803378 sec   1.14604 msec per step
       700 TOTAL   0.822747 sec   1.17368 msec per step
       700 TOTAL   0.815306 sec   1.16306 msec per step
       700 TOTAL   0.822125 sec   1.17279 msec per step
       800 TOTAL   0.902353 sec   1.12653 msec per step
       800 TOTAL   0.901031 sec   1.12488 msec per step
       800 TOTAL   0.929772 sec   1.16076 msec per step
       800 TOTAL   0.918585 sec    1.1468 msec per step
       800 TOTAL   0.913534 sec   1.14049 msec per step
       800 TOTAL   0.905806 sec   1.13084 msec per step
       800 TOTAL   0.908505 sec   1.13421 msec per step
       800 TOTAL   0.929165 sec   1.16001 msec per step
       800 TOTAL   0.903298 sec   1.12771 msec per step
       800 TOTAL   0.921905 sec   1.15094 msec per step
       800 TOTAL   0.923402 sec   1.15281 msec per step
       800 TOTAL   0.908558 sec   1.13428 msec per step
       800 TOTAL   0.909926 sec   1.13599 msec per step
       800 TOTAL   0.906521 sec   1.13174 msec per step
       800 TOTAL    0.93297 sec   1.16476 msec per step
       800 TOTAL   0.936488 sec   1.16915 msec per step
       800 TOTAL   0.915905 sec   1.14345 msec per step
       800 TOTAL   0.938013 sec   1.17105 msec per step
       800 TOTAL   0.930421 sec   1.16157 msec per step
       800 TOTAL   0.936806 sec   1.16955 msec per step
       900 TOTAL    1.01375 sec   1.12514 msec per step
       900 TOTAL    1.01214 sec   1.12335 msec per step
       900 TOTAL    1.03052 sec   1.14375 msec per step
       900 TOTAL     1.0249 sec   1.13751 msec per step
       900 TOTAL    1.04355 sec   1.15822 msec per step
       900 TOTAL    1.01755 sec   1.12936 msec per step
       900 TOTAL    1.01991 sec   1.13198 msec per step
       900 TOTAL    1.04372 sec    1.1584 msec per step
       900 TOTAL    1.01491 sec   1.12642 msec per step
       900 TOTAL    1.03489 sec   1.14861 msec per step
       900 TOTAL    1.02053 sec   1.13266 msec per step
       900 TOTAL    1.03704 sec   1.15099 msec per step
       900 TOTAL     1.0226 sec   1.13496 msec per step
       900 TOTAL    1.01839 sec   1.13029 msec per step
       900 TOTAL    1.04806 sec   1.16322 msec per step
       900 TOTAL    1.05151 sec   1.16705 msec per step
       900 TOTAL    1.02864 sec   1.14166 msec per step
       900 TOTAL    1.05361 sec   1.16938 msec per step
       900 TOTAL    1.04525 sec    1.1601 msec per step
       900 TOTAL    1.05144 sec   1.16697 msec per step
      1000 TOTAL    1.12522 sec    1.1241 msec per step
      1000 TOTAL    1.12265 sec   1.12153 msec per step
      1000 TOTAL    1.13633 sec   1.13519 msec per step
      1000 TOTAL    1.14278 sec   1.14163 msec per step
      1000 TOTAL    1.12894 sec   1.12781 msec per step
      1000 TOTAL    1.15702 sec   1.15586 msec per step
      1000 TOTAL    1.13127 sec   1.13014 msec per step
      1000 TOTAL    1.12609 sec   1.12496 msec per step
      1000 TOTAL    1.15834 sec   1.15718 msec per step
      1000 TOTAL    1.14798 sec   1.14683 msec per step
      1000 TOTAL    1.13207 sec   1.13094 msec per step
      1000 TOTAL    1.15081 sec   1.14966 msec per step
      1000 TOTAL    1.13509 sec   1.13396 msec per step
      1000 TOTAL    1.13009 sec   1.12896 msec per step
      1000 TOTAL    1.16301 sec   1.16185 msec per step
      1000 TOTAL    1.16654 sec   1.16538 msec per step
      1000 TOTAL    1.14131 sec   1.14017 msec per step
      1000 TOTAL    1.16877 sec    1.1676 msec per step
      1000 TOTAL    1.15949 sec   1.15833 msec per step
      1000 TOTAL    1.16597 sec    1.1648 msec per step
      1100 TOTAL    1.23646 sec   1.12304 msec per step
      1100 TOTAL    1.23333 sec   1.12019 msec per step
      1100 TOTAL    1.24754 sec   1.13309 msec per step
      1100 TOTAL    1.25527 sec   1.14012 msec per step
      1100 TOTAL    1.24039 sec    1.1266 msec per step
      1100 TOTAL    1.24245 sec   1.12848 msec per step
      1100 TOTAL    1.27007 sec   1.15356 msec per step
      1100 TOTAL    1.23738 sec   1.12387 msec per step
      1100 TOTAL    1.24398 sec   1.12986 msec per step
      1100 TOTAL    1.26148 sec   1.14576 msec per step
      1100 TOTAL    1.27321 sec   1.15642 msec per step
      1100 TOTAL    1.26503 sec   1.14898 msec per step
      1100 TOTAL    1.24761 sec   1.13316 msec per step
      1100 TOTAL    1.24218 sec   1.12823 msec per step
      1100 TOTAL    1.27799 sec   1.16076 msec per step
      1100 TOTAL    1.28143 sec   1.16388 msec per step
      1100 TOTAL    1.25339 sec   1.13841 msec per step
      1100 TOTAL    1.27427 sec   1.15737 msec per step
      1100 TOTAL    1.28407 sec   1.16628 msec per step
      1100 TOTAL    1.28224 sec   1.16461 msec per step
      1200 TOTAL    1.34754 sec   1.12201 msec per step
      1200 TOTAL    1.34384 sec   1.11894 msec per step
      1200 TOTAL    1.35875 sec   1.13135 msec per step
      1200 TOTAL    1.35183 sec   1.12558 msec per step
      1200 TOTAL    1.36746 sec    1.1386 msec per step
      1200 TOTAL    1.35389 sec   1.12731 msec per step
      1200 TOTAL    1.38361 sec   1.15205 msec per step
      1200 TOTAL    1.34888 sec   1.12313 msec per step
      1200 TOTAL    1.35593 sec     1.129 msec per step
      1200 TOTAL    1.37443 sec    1.1444 msec per step
      1200 TOTAL    1.38809 sec   1.15578 msec per step
      1200 TOTAL    1.37885 sec   1.14809 msec per step
      1200 TOTAL    1.36032 sec   1.13266 msec per step
      1200 TOTAL    1.35396 sec   1.12736 msec per step
      1200 TOTAL    1.36601 sec    1.1374 msec per step
      1200 TOTAL    1.39281 sec   1.15971 msec per step
      1200 TOTAL    1.39626 sec   1.16258 msec per step
      1200 TOTAL    1.38855 sec   1.15616 msec per step
      1200 TOTAL    1.39902 sec   1.16488 msec per step
      1200 TOTAL    1.39834 sec   1.16431 msec per step
      1300 TOTAL    1.45853 sec   1.12109 msec per step
      1300 TOTAL    1.45459 sec   1.11806 msec per step
      1300 TOTAL    1.46938 sec   1.12943 msec per step
      1300 TOTAL    1.46332 sec   1.12477 msec per step
      1300 TOTAL    1.47964 sec   1.13731 msec per step
      1300 TOTAL    1.46525 sec   1.12625 msec per step
      1300 TOTAL    1.45998 sec    1.1222 msec per step
      1300 TOTAL    1.49677 sec   1.15048 msec per step
      1300 TOTAL    1.46778 sec    1.1282 msec per step
      1300 TOTAL    1.48712 sec   1.14306 msec per step
      1300 TOTAL     1.5026 sec   1.15496 msec per step
      1300 TOTAL     1.4927 sec   1.14735 msec per step
      1300 TOTAL    1.46573 sec   1.12662 msec per step
      1300 TOTAL    1.47293 sec   1.13215 msec per step
      1300 TOTAL    1.47866 sec   1.13656 msec per step
      1300 TOTAL    1.50769 sec   1.15887 msec per step
      1300 TOTAL    1.51114 sec   1.16152 msec per step
      1300 TOTAL    1.50292 sec   1.15521 msec per step
      1300 TOTAL      1.514 sec   1.16372 msec per step
      1300 TOTAL     1.5147 sec   1.16426 msec per step
      1400 TOTAL    1.56937 sec   1.12018 msec per step
      1400 TOTAL    1.56572 sec   1.11758 msec per step
      1400 TOTAL    1.57994 sec   1.12772 msec per step
      1400 TOTAL    1.57511 sec   1.12427 msec per step
      1400 TOTAL    1.57673 sec   1.12543 msec per step
      1400 TOTAL    1.59173 sec   1.13614 msec per step
      1400 TOTAL    1.57086 sec   1.12124 msec per step
      1400 TOTAL    1.60984 sec   1.14906 msec per step
      1400 TOTAL    1.57943 sec   1.12736 msec per step
      1400 TOTAL    1.60005 sec   1.14207 msec per step
      1400 TOTAL    1.61721 sec   1.15433 msec per step
      1400 TOTAL    1.60654 sec   1.14671 msec per step
      1400 TOTAL    1.57736 sec   1.12589 msec per step
      1400 TOTAL     1.5851 sec   1.13141 msec per step
      1400 TOTAL    1.59113 sec   1.13571 msec per step
      1400 TOTAL    1.62617 sec   1.16072 msec per step
      1400 TOTAL    1.62274 sec   1.15827 msec per step
      1400 TOTAL     1.6173 sec   1.15439 msec per step
      1400 TOTAL    1.62897 sec   1.16272 msec per step
      1400 TOTAL     1.6311 sec   1.16424 msec per step
      1500 TOTAL     1.6801 sec   1.11932 msec per step
      1500 TOTAL    1.67651 sec   1.11693 msec per step
      1500 TOTAL     1.6912 sec   1.12671 msec per step
      1500 TOTAL    1.68651 sec   1.12359 msec per step
      1500 TOTAL      1.688 sec   1.12459 msec per step
      1500 TOTAL    1.70377 sec   1.13509 msec per step
      1500 TOTAL    1.68176 sec   1.12043 msec per step
      1500 TOTAL    1.72297 sec   1.14788 msec per step
      1500 TOTAL    1.69078 sec   1.12643 msec per step
      1500 TOTAL    1.71416 sec   1.14201 msec per step
      1500 TOTAL    1.68902 sec   1.12526 msec per step
      1500 TOTAL    1.73175 sec   1.15373 msec per step
      1500 TOTAL     1.6972 sec   1.13071 msec per step
      1500 TOTAL    1.72023 sec   1.14606 msec per step
      1500 TOTAL    1.70373 sec   1.13506 msec per step
      1500 TOTAL    1.73748 sec   1.15755 msec per step
      1500 TOTAL      1.741 sec   1.15989 msec per step
      1500 TOTAL    1.73207 sec   1.15394 msec per step
      1500 TOTAL    1.74391 sec   1.16183 msec per step
      1500 TOTAL    1.74768 sec   1.16434 msec per step
      1600 TOTAL    1.79127 sec   1.11884 msec per step
      1600 TOTAL    1.78732 sec   1.11638 msec per step
      1600 TOTAL    1.80251 sec   1.12587 msec per step
      1600 TOTAL    1.79819 sec   1.12317 msec per step
      1600 TOTAL    1.79955 sec   1.12402 msec per step
      1600 TOTAL    1.81637 sec   1.13452 msec per step
      1600 TOTAL    1.79321 sec   1.12006 msec per step
      1600 TOTAL    1.83628 sec   1.14696 msec per step
      1600 TOTAL    1.80254 sec   1.12588 msec per step
      1600 TOTAL    1.82862 sec   1.14217 msec per step
      1600 TOTAL    1.80053 sec   1.12463 msec per step
      1600 TOTAL    1.80967 sec   1.13034 msec per step
      1600 TOTAL    1.84629 sec   1.15321 msec per step
      1600 TOTAL    1.83422 sec   1.14567 msec per step
      1600 TOTAL    1.81655 sec   1.13464 msec per step
      1600 TOTAL    1.85587 sec   1.15919 msec per step
      1600 TOTAL    1.85247 sec   1.15707 msec per step
      1600 TOTAL    1.84709 sec   1.15371 msec per step
      1600 TOTAL    1.85927 sec   1.16132 msec per step
      1600 TOTAL    1.86468 sec    1.1647 msec per step
      1700 TOTAL    1.90256 sec    1.1185 msec per step
      1700 TOTAL    1.89847 sec   1.11609 msec per step
      1700 TOTAL    1.91412 sec   1.12529 msec per step
      1700 TOTAL    1.90976 sec   1.12273 msec per step
      1700 TOTAL    1.91094 sec   1.12342 msec per step
      1700 TOTAL    1.90447 sec   1.11962 msec per step
      1700 TOTAL    1.92897 sec   1.13402 msec per step
      1700 TOTAL    1.91432 sec   1.12541 msec per step
      1700 TOTAL     1.9494 sec   1.14603 msec per step
      1700 TOTAL     1.9431 sec   1.14233 msec per step
      1700 TOTAL    1.91221 sec   1.12417 msec per step
      1700 TOTAL    1.92204 sec   1.12995 msec per step
      1700 TOTAL    1.96064 sec   1.15264 msec per step
      1700 TOTAL    1.94813 sec   1.14529 msec per step
      1700 TOTAL    1.92925 sec   1.13419 msec per step
      1700 TOTAL    1.97062 sec    1.1585 msec per step
      1700 TOTAL    1.96719 sec   1.15649 msec per step
      1700 TOTAL    1.96156 sec   1.15318 msec per step
      1700 TOTAL    1.97439 sec   1.16073 msec per step
      1800 TOTAL     2.0138 sec   1.11816 msec per step
      1700 TOTAL    1.98143 sec   1.16486 msec per step
      1800 TOTAL    2.00939 sec   1.11571 msec per step
      1800 TOTAL    2.02601 sec   1.12494 msec per step
      1800 TOTAL    2.02163 sec   1.12251 msec per step
      1800 TOTAL    2.02297 sec   1.12325 msec per step
      1800 TOTAL    2.01601 sec   1.11938 msec per step
      1800 TOTAL    2.04123 sec   1.13339 msec per step
      1800 TOTAL    2.02649 sec    1.1252 msec per step
      1800 TOTAL    2.06292 sec   1.14543 msec per step
      1800 TOTAL    2.02434 sec   1.12401 msec per step
      1800 TOTAL    2.05759 sec   1.14247 msec per step
      1800 TOTAL    2.03476 sec    1.1298 msec per step
      1800 TOTAL    2.06195 sec   1.14489 msec per step
      1800 TOTAL    2.07505 sec   1.15216 msec per step
      1800 TOTAL    2.04236 sec   1.13401 msec per step
      1800 TOTAL    2.08244 sec   1.15627 msec per step
      1800 TOTAL    2.08589 sec   1.15819 msec per step
      1800 TOTAL    2.07647 sec   1.15295 msec per step
      1800 TOTAL    2.08967 sec   1.16029 msec per step
      1900 TOTAL    2.12543 sec   1.11806 msec per step
      1800 TOTAL    2.09835 sec    1.1651 msec per step
      1900 TOTAL    2.12021 sec   1.11531 msec per step
      1900 TOTAL    2.13849 sec   1.12493 msec per step
      1900 TOTAL    2.13359 sec   1.12235 msec per step
      1900 TOTAL      2.135 sec   1.12309 msec per step
      1900 TOTAL    2.12784 sec   1.11933 msec per step
      1900 TOTAL    2.15369 sec   1.13292 msec per step
      1900 TOTAL    2.13887 sec   1.12513 msec per step
      1900 TOTAL    2.17673 sec   1.14504 msec per step
      1900 TOTAL    2.13693 sec   1.12411 msec per step
      1900 TOTAL    2.14716 sec   1.12949 msec per step
      1900 TOTAL    2.17245 sec   1.14279 msec per step
      1900 TOTAL     2.1758 sec   1.14455 msec per step
      1900 TOTAL    2.18949 sec   1.15176 msec per step
      1900 TOTAL    2.15533 sec   1.13379 msec per step
      1900 TOTAL    2.20071 sec   1.15766 msec per step
      1900 TOTAL    2.19732 sec   1.15587 msec per step
      1900 TOTAL    2.19161 sec   1.15287 msec per step
      2000 TOTAL    2.23666 sec   1.11777 msec per step
      1900 TOTAL    2.20499 sec   1.15991 msec per step
      1900 TOTAL    2.21496 sec   1.16516 msec per step
      2000 TOTAL    2.23144 sec   1.11516 msec per step
      2000 TOTAL    2.25088 sec   1.12488 msec per step
      2000 TOTAL    2.24579 sec   1.12233 msec per step
      2000 TOTAL    2.24698 sec   1.12293 msec per step
      2000 TOTAL    2.23929 sec   1.11908 msec per step
      2000 TOTAL    2.26654 sec    1.1327 msec per step
      2000 TOTAL    2.25089 sec   1.12488 msec per step
      2000 TOTAL    2.29073 sec   1.14479 msec per step
      2000 TOTAL    2.24927 sec   1.12407 msec per step
      2000 TOTAL    2.25936 sec   1.12912 msec per step
      2000 TOTAL    2.28695 sec    1.1429 msec per step
      2000 TOTAL    2.29018 sec   1.14452 msec per step
      2000 TOTAL    2.30432 sec   1.15158 msec per step
      2000 TOTAL    2.26824 sec   1.13355 msec per step
      2000 TOTAL    2.31274 sec   1.15579 msec per step
      2000 TOTAL    2.31618 sec   1.15751 msec per step
      2100 TOTAL    2.34805 sec   1.11759 msec per step
      2000 TOTAL    2.30616 sec    1.1525 msec per step
      2000 TOTAL    2.32038 sec   1.15961 msec per step
      2100 TOTAL    2.34257 sec   1.11498 msec per step
      2000 TOTAL    2.33144 sec   1.16514 msec per step
      2100 TOTAL    2.36303 sec   1.12472 msec per step
      2100 TOTAL    2.35775 sec    1.1222 msec per step
      2100 TOTAL    2.35854 sec   1.12258 msec per step
      2100 TOTAL    2.35054 sec   1.11877 msec per step
      2100 TOTAL    2.37943 sec   1.13252 msec per step
      2100 TOTAL     2.3629 sec   1.12465 msec per step
      2100 TOTAL    2.40434 sec   1.14438 msec per step
      2100 TOTAL    2.36134 sec   1.12391 msec per step
      2100 TOTAL    2.37147 sec   1.12874 msec per step
      2100 TOTAL     2.4018 sec   1.14317 msec per step
      2100 TOTAL    2.40439 sec    1.1444 msec per step
      2100 TOTAL    2.41909 sec    1.1514 msec per step
      2100 TOTAL    2.38128 sec    1.1334 msec per step
      2100 TOTAL    2.43099 sec   1.15707 msec per step
      2100 TOTAL    2.42761 sec   1.15546 msec per step
      2200 TOTAL    2.45959 sec   1.11749 msec per step
      2100 TOTAL    2.42078 sec    1.1522 msec per step
      2100 TOTAL    2.43568 sec   1.15929 msec per step
      2200 TOTAL    2.45371 sec   1.11482 msec per step
      2100 TOTAL    2.44839 sec   1.16534 msec per step
      2200 TOTAL    2.47493 sec   1.12446 msec per step
      2200 TOTAL    2.47047 sec   1.12243 msec per step
      2200 TOTAL    2.46163 sec   1.11842 msec per step
      2200 TOTAL    2.46994 sec   1.12219 msec per step
      2200 TOTAL    2.49201 sec   1.13222 msec per step
      2200 TOTAL    2.47512 sec   1.12454 msec per step
      2200 TOTAL    2.51783 sec   1.14395 msec per step
      2200 TOTAL    2.47336 sec   1.12374 msec per step
      2200 TOTAL    2.48373 sec   1.12845 msec per step
      2200 TOTAL    2.51618 sec    1.1432 msec per step
      2200 TOTAL    2.51831 sec   1.14417 msec per step
      2200 TOTAL    2.53351 sec   1.15107 msec per step
      2200 TOTAL    2.49589 sec   1.13398 msec per step
      2200 TOTAL    2.54247 sec   1.15514 msec per step
      2200 TOTAL    2.54601 sec   1.15675 msec per step
      2300 TOTAL    2.57089 sec   1.11729 msec per step
      2200 TOTAL    2.53575 sec   1.15209 msec per step
      2200 TOTAL    2.55127 sec   1.15914 msec per step
      2300 TOTAL    2.56477 sec   1.11463 msec per step
      2200 TOTAL    2.56495 sec   1.16536 msec per step
      2300 TOTAL    2.58717 sec   1.12437 msec per step
      2300 TOTAL    2.58232 sec   1.12226 msec per step
      2300 TOTAL    2.57353 sec   1.11844 msec per step
      2300 TOTAL    2.58185 sec   1.12205 msec per step
      2300 TOTAL    2.60481 sec   1.13203 msec per step
      2300 TOTAL    2.58754 sec   1.12453 msec per step
      2300 TOTAL    2.63122 sec   1.14351 msec per step
      2300 TOTAL    2.58494 sec    1.1234 msec per step
      2300 TOTAL    2.59626 sec   1.12832 msec per step
      2300 TOTAL    2.63108 sec   1.14345 msec per step
      2300 TOTAL    2.63286 sec   1.14423 msec per step
      2300 TOTAL    2.64823 sec    1.1509 msec per step
      2300 TOTAL    2.61067 sec   1.13458 msec per step
      2400 TOTAL    2.68221 sec   1.11712 msec per step
      2300 TOTAL    2.66117 sec   1.15653 msec per step
      2300 TOTAL    2.65778 sec   1.15505 msec per step
      2300 TOTAL    2.65027 sec   1.15179 msec per step
      2400 TOTAL    2.67567 sec    1.1144 msec per step
      2300 TOTAL    2.66673 sec   1.15895 msec per step
      2400 TOTAL    2.69936 sec   1.12426 msec per step
      2300 TOTAL    2.68155 sec   1.16539 msec per step
      2400 TOTAL    2.68547 sec   1.11848 msec per step
      2400 TOTAL    2.69453 sec   1.12225 msec per step
      2400 TOTAL    2.69379 sec   1.12194 msec per step
      2400 TOTAL    2.71745 sec    1.1318 msec per step
      2400 TOTAL    2.69998 sec   1.12452 msec per step
      2400 TOTAL    2.69666 sec   1.12314 msec per step
      2400 TOTAL    2.74669 sec   1.14398 msec per step
      2400 TOTAL    2.70894 sec   1.12825 msec per step
      2400 TOTAL    2.74621 sec   1.14378 msec per step
      2400 TOTAL    2.74879 sec   1.14485 msec per step
      2400 TOTAL    2.76318 sec   1.15085 msec per step
      2400 TOTAL    2.72502 sec   1.13495 msec per step
      2500 TOTAL    2.79386 sec    1.1171 msec per step
      2400 TOTAL    2.77343 sec   1.15511 msec per step
      2400 TOTAL    2.77687 sec   1.15655 msec per step
      2400 TOTAL     2.7648 sec   1.15152 msec per step
      2500 TOTAL    2.78738 sec   1.11451 msec per step
      2400 TOTAL    2.78305 sec   1.15912 msec per step
      2500 TOTAL    2.81163 sec    1.1242 msec per step
      2500 TOTAL    2.79744 sec   1.11853 msec per step
      2500 TOTAL    2.80637 sec    1.1221 msec per step
      2500 TOTAL    2.80582 sec   1.12188 msec per step
      2400 TOTAL    2.79804 sec   1.16536 msec per step
      2500 TOTAL    2.83049 sec   1.13174 msec per step
      2500 TOTAL    2.81256 sec   1.12458 msec per step
      2500 TOTAL    2.80869 sec   1.12302 msec per step
      2500 TOTAL    2.86227 sec   1.14445 msec per step
      2500 TOTAL    2.82342 sec   1.12891 msec per step
      2500 TOTAL    2.86117 sec   1.14401 msec per step
      2500 TOTAL    2.86506 sec   1.14557 msec per step
      2500 TOTAL    2.87794 sec   1.15072 msec per step
      2500 TOTAL    2.83949 sec   1.13534 msec per step
      2600 TOTAL    2.90579 sec   1.11718 msec per step
      2500 TOTAL    2.88872 sec   1.15502 msec per step
      2500 TOTAL    2.89218 sec   1.15641 msec per step
      2600 TOTAL    2.89847 sec   1.11437 msec per step
      2500 TOTAL    2.87903 sec   1.15115 msec per step
      2500 TOTAL    2.89871 sec   1.15902 msec per step
      2600 TOTAL    2.92359 sec   1.12402 msec per step
      2600 TOTAL     2.9089 sec   1.11838 msec per step
      2600 TOTAL    2.91814 sec   1.12193 msec per step
      2600 TOTAL    2.91724 sec   1.12158 msec per step
      2500 TOTAL    2.91421 sec   1.16522 msec per step
      2600 TOTAL    2.94292 sec   1.13146 msec per step
      2600 TOTAL    2.92468 sec   1.12444 msec per step
      2600 TOTAL    2.92051 sec   1.12284 msec per step
      2600 TOTAL    2.97766 sec   1.14481 msec per step
      2600 TOTAL    2.93799 sec   1.12956 msec per step
      2600 TOTAL    2.97621 sec   1.14426 msec per step
      2600 TOTAL     2.9929 sec   1.15067 msec per step
      2600 TOTAL    2.98086 sec   1.14604 msec per step
      2600 TOTAL    2.95381 sec   1.13564 msec per step
      2700 TOTAL    3.01785 sec   1.11731 msec per step
      2600 TOTAL    3.00346 sec   1.15473 msec per step
      2600 TOTAL    3.00691 sec   1.15606 msec per step
      2700 TOTAL    3.00949 sec   1.11421 msec per step
      2600 TOTAL    2.99347 sec   1.15089 msec per step
      2600 TOTAL    3.01466 sec   1.15904 msec per step
      2700 TOTAL    3.03589 sec   1.12399 msec per step
      2700 TOTAL    3.02059 sec   1.11832 msec per step
      2700 TOTAL    3.02895 sec   1.12142 msec per step
      2700 TOTAL    3.02998 sec    1.1218 msec per step
      2700 TOTAL     3.0562 sec   1.13151 msec per step
      2600 TOTAL    3.03105 sec   1.16534 msec per step
      2700 TOTAL    3.03708 sec   1.12443 msec per step
      2700 TOTAL    3.03269 sec    1.1228 msec per step
      2700 TOTAL    3.09317 sec   1.14519 msec per step
      2700 TOTAL     3.0528 sec   1.13025 msec per step
      2700 TOTAL    3.09089 sec   1.14435 msec per step
      2700 TOTAL    3.10779 sec   1.15061 msec per step
      2700 TOTAL     3.0966 sec   1.14646 msec per step
      2700 TOTAL    3.06825 sec   1.13597 msec per step
      2800 TOTAL    3.12967 sec   1.11734 msec per step
      2700 TOTAL    3.12173 sec   1.15577 msec per step
      2800 TOTAL    3.12051 sec   1.11407 msec per step
      2700 TOTAL    3.11833 sec   1.15451 msec per step
      2700 TOTAL    3.10833 sec   1.15081 msec per step
      2700 TOTAL    3.13073 sec    1.1591 msec per step
      2800 TOTAL    3.14805 sec    1.1239 msec per step
      2800 TOTAL    3.13255 sec   1.11837 msec per step
      2800 TOTAL    3.14169 sec   1.12163 msec per step
      2800 TOTAL    3.14091 sec   1.12135 msec per step
      2800 TOTAL    3.17058 sec   1.13194 msec per step
      2800 TOTAL    3.14923 sec   1.12432 msec per step
      2700 TOTAL    3.14841 sec   1.16565 msec per step
      2800 TOTAL     3.1449 sec   1.12278 msec per step
      2800 TOTAL    3.16565 sec   1.13019 msec per step
      2800 TOTAL     3.2086 sec   1.14552 msec per step
      2800 TOTAL    3.20554 sec   1.14443 msec per step
      2800 TOTAL    3.22273 sec   1.15057 msec per step
      2800 TOTAL    3.21254 sec   1.14693 msec per step
      2800 TOTAL    3.18277 sec    1.1363 msec per step
      2900 TOTAL    3.24158 sec    1.1174 msec per step
      2900 TOTAL    3.23195 sec   1.11408 msec per step
      2800 TOTAL    3.23332 sec   1.15435 msec per step
      2800 TOTAL    3.23679 sec   1.15558 msec per step
      2800 TOTAL     3.2232 sec   1.15073 msec per step
      2900 TOTAL    3.26043 sec    1.1239 msec per step
      2900 TOTAL    3.24431 sec   1.11834 msec per step
      2900 TOTAL    3.25338 sec   1.12147 msec per step
      2900 TOTAL    3.25276 sec   1.12125 msec per step
      2800 TOTAL    3.24578 sec   1.15879 msec per step
      2900 TOTAL    3.26123 sec   1.12417 msec per step
      2900 TOTAL    3.28489 sec   1.13233 msec per step
      2800 TOTAL    3.26571 sec   1.16591 msec per step
      2900 TOTAL    3.25709 sec   1.12275 msec per step
      2900 TOTAL    3.27881 sec   1.13023 msec per step
      2900 TOTAL    3.32395 sec    1.1458 msec per step
      2900 TOTAL    3.32044 sec   1.14458 msec per step
      2900 TOTAL    3.32823 sec   1.14727 msec per step
      2900 TOTAL    3.29721 sec   1.13658 msec per step
      3000 TOTAL    3.35361 sec    1.1175 msec per step
      3000 TOTAL    3.34323 sec   1.11404 msec per step
      2900 TOTAL    3.34888 sec   1.15439 msec per step
      2900 TOTAL    3.35235 sec   1.15558 msec per step
      2900 TOTAL    3.33774 sec   1.15055 msec per step
      2900 TOTAL    3.37874 sec   1.16468 msec per step
      3000 TOTAL    3.37238 sec   1.12375 msec per step
      3000 TOTAL    3.35632 sec    1.1184 msec per step
      3000 TOTAL     3.3654 sec   1.12143 msec per step
      3000 TOTAL    3.36465 sec   1.12118 msec per step
      2900 TOTAL    3.36172 sec   1.15882 msec per step
      3000 TOTAL    3.37357 sec   1.12415 msec per step
      3000 TOTAL    3.39945 sec   1.13277 msec per step
      3000 TOTAL    3.36912 sec   1.12267 msec per step
      2900 TOTAL    3.38252 sec   1.16598 msec per step
      3000 TOTAL     3.3919 sec   1.13026 msec per step
      3000 TOTAL    3.43953 sec   1.14613 msec per step
      3000 TOTAL    3.44388 sec   1.14758 msec per step
      3000 TOTAL    3.41188 sec   1.13691 msec per step
      3100 TOTAL     3.4656 sec   1.11757 msec per step
      3000 TOTAL    3.46588 sec   1.15491 msec per step
      3100 TOTAL    3.46246 sec   1.11656 msec per step
      3000 TOTAL    3.46447 sec   1.15444 msec per step
      3000 TOTAL    3.46792 sec   1.15559 msec per step
      3000 TOTAL    3.45208 sec   1.15031 msec per step
      3000 TOTAL    3.49374 sec   1.16419 msec per step
      3100 TOTAL    3.48481 sec   1.12377 msec per step
      3100 TOTAL    3.47629 sec   1.12102 msec per step
      3100 TOTAL    3.46812 sec   1.11839 msec per step
      3100 TOTAL    3.47713 sec   1.12129 msec per step
      3100 TOTAL    3.48562 sec   1.12403 msec per step
      3100 TOTAL    3.51266 sec   1.13275 msec per step
      3100 TOTAL    3.48129 sec   1.12263 msec per step
      3000 TOTAL    3.49986 sec   1.16623 msec per step
      3000 TOTAL     3.5039 sec   1.16758 msec per step
      3100 TOTAL    3.50628 sec   1.13069 msec per step
      3100 TOTAL    3.55445 sec   1.14623 msec per step
      3200 TOTAL    3.57689 sec   1.11743 msec per step
      3100 TOTAL    3.55946 sec   1.14784 msec per step
      3100 TOTAL    3.52579 sec   1.13699 msec per step
      3100 TOTAL       3.58 sec   1.15447 msec per step
      3200 TOTAL    3.57361 sec    1.1164 msec per step
      3100 TOTAL    3.58299 sec   1.15543 msec per step
      3100 TOTAL    3.57959 sec   1.15433 msec per step
      3100 TOTAL    3.56665 sec   1.15016 msec per step
      3200 TOTAL    3.57921 sec   1.11815 msec per step
      3200 TOTAL    3.59681 sec   1.12365 msec per step
      3100 TOTAL    3.60817 sec   1.16355 msec per step
[truncated: 72,772,509 more chars]
