# Supplementary material for: Ultra-low-velocity anomaly inside the Pacific Slab near the 410-km discontinuity
Source: Commun Earth Environ. 2023 May 3;4(1):149. doi: 10.1038/s43247-023-00756-y (PMC10155659; doi:10.1038/s43247-023-00756-y)
Supplement: Supplementary file 2 — Supplementary Software 1 [file 43247_2023_756_MOESM2_ESM.zip › Codes/Example_Swave/M20_2620_2660_Vs.txt]

1.714 1.720 1.727 1.733 1.735 1.736 1.738 1.740 1.742 1.743 1.745 1.747 1.749 1.751 1.753 1.754 1.756 1.758 1.760 1.762 1.764 1.766 1.768 1.772 1.775 1.778 1.781 1.784 1.787 1.790 1.793 1.796 1.799 1.801 1.804 1.807 1.810 1.812 1.815 1.817 1.819 1.824 1.829 1.835 1.840 1.846 1.851 1.857 1.863 1.869 1.874 1.880 1.886 1.892 1.898 1.904 1.910 1.916 1.922 1.928 1.924 1.919 1.914 1.909 1.904 1.899 1.894 1.890 1.885 1.880 1.876 1.871 1.866 1.862 1.857 1.853 1.848 1.844 1.840 1.837 1.835 1.833 1.831 1.829 1.827 1.824 1.822 1.820 1.818 1.816 1.813 1.811 1.809 1.807 1.805 1.802 1.800 1.797 1.791 1.786 1.781 1.776 1.771 1.766 1.760 1.755 1.750 1.745 1.740 1.735 1.730 1.725 1.720 1.716 1.711 1.706 1.698 1.688 1.679 1.669 1.659 1.650 1.640 1.631 1.621 1.612 1.602 1.593 1.584 1.574 1.565 1.555 1.546 1.537 1.528 1.521 1.515 1.508 1.502 1.496 1.490 1.483 1.477 1.471 1.465 1.458 1.452 1.446 1.440 1.434 1.428 1.421 1.415 1.409 1.405 1.401 1.397 1.392 1.388 1.384 1.380 1.376 1.372 1.368 1.364 1.359 1.355 1.351 1.347 1.343 1.339 1.335 1.332 1.332 1.331 1.331 1.330 1.330 1.330 1.329 1.329 1.329 1.329 1.328 1.328 1.328 1.328 1.328 1.328 1.328 1.328 1.325 1.318 1.312 1.305 1.299 1.292 1.285 1.279 1.272 1.265 1.259 1.252 1.245 1.239 1.232 1.226 1.219 1.212 1.206 1.204 1.205 1.206 1.206 1.207 1.207 1.208 1.208 1.209 1.209 1.209 1.209 1.209 1.209 1.209 1.209 1.209 1.209 1.208 1.202 1.194 1.186 1.178 1.170 1.162 1.154 1.146 1.139 1.131 1.123 1.115 1.107 1.100 1.092 1.084 1.076 1.069 1.061 1.063 1.064 1.066 1.067 1.069 1.071 1.072 1.074 1.075 1.077 1.078 1.079 1.081 1.082 1.084 1.085 1.086 1.087 1.088 1.084 1.079 1.075 1.070 1.066 1.061 1.057 1.052 1.048 1.043 1.039 1.034 1.030 1.025 1.021 1.016 1.012 1.007 1.002 0.999 0.995 0.991 0.987 0.983 0.980 0.976 0.972 0.968 0.964 0.960 0.956 0.952 0.948 0.944 0.940 0.936 0.932 0.929 0.928 0.928 0.927 0.927 0.927 0.926 0.925 0.925 0.924 0.924 0.923 0.922 0.922 0.921 0.920 0.919 0.918 0.918 0.916 0.914 0.911 0.909 0.906 0.904 0.902 0.899 0.897 0.894 0.892 0.890 0.887 0.885 0.882 0.880 0.878 0.875 0.873 0.871 0.869 0.868 0.866 0.864 0.863 0.861 0.859 0.857 0.855 0.854 0.852 0.850 0.848 0.846 0.844 0.842 0.840 0.838 0.836 0.836 0.836 0.836 0.835 0.835 0.835 0.834 0.834 0.834 0.834 0.833 0.833 0.833 0.832 0.832 0.832 0.831 0.831 0.831 0.831 0.830 0.830 0.830 0.829 0.829 0.829 0.829 0.828 0.828 0.828 0.828 0.827 0.827 0.827 0.826 0.826 0.826 0.828 0.832 0.837 0.841 0.846 0.850 0.854 0.859 0.863 0.867 0.871 0.875 0.880 0.884 0.888 0.892 0.896 0.900 0.904 0.908 0.912 0.916 0.920 0.923 0.927 0.931 0.935 0.939 0.942 0.946 0.950 0.954 0.958 0.962 0.965 0.969 0.973 0.977 0.982 0.987 0.993 0.999 1.005 1.010 1.016 1.022 1.028 1.034 1.040 1.046 1.051 1.057 1.063 1.069 1.075 1.081 1.087 1.092 1.097 1.102 1.106 1.111 1.115 1.120 1.124 1.128 1.133 1.137 1.141 1.146 1.150 1.154 1.158 1.163 1.167 1.171 1.175 1.178 1.182 1.185 1.189 1.192 1.196 1.199 1.203 1.206 1.210 1.214 1.217 1.221 1.224 1.228 1.232 1.235 1.239 1.243 1.248 1.254 1.259 1.265 1.270 1.276 1.281 1.287 1.292 1.297 1.303 1.308 1.314 1.319 1.325 1.330 1.336 1.341 1.347 1.353 1.359 1.365 1.372 1.378 1.384 1.390 1.396 1.403 1.409 1.415 1.421 1.427 1.433 1.440 1.446 1.452 1.458 1.464 1.469 1.474 1.478 1.483 1.488 1.492 1.497 1.502 1.506 1.511 1.516 1.521 1.526 1.530 1.535 1.540 1.545 1.550 1.555 1.558 1.562 1.565 1.568 1.571 1.574 1.577 1.580 1.583 1.586 1.589 1.592 1.595 1.597 1.600 1.604 1.607 1.610 1.613 1.620 1.630 1.640 1.650 1.659 1.669 1.679 1.688 1.698 1.707 1.717 1.727 1.736 1.746 1.755 1.765 1.774 1.784 1.793 1.802 1.809 1.817 1.825 1.832 1.840 1.847 1.855 1.862 1.870 1.877 1.885 1.893 1.900 1.908 1.915 1.923 1.930 1.938 1.945 1.953 1.961 1.969 1.977 1.984 1.992 2.000 2.008 2.016 2.023 2.031 2.039 2.047 2.054 2.062 2.070 2.077 2.085 2.092 2.092 2.091 2.091 2.090 2.090 2.089 2.089 2.088 2.088 2.088 2.087 2.087 2.087 2.087 2.087 2.086 2.086 2.086 2.086 2.090 2.095 2.101 2.106 2.111 2.117 2.122 2.127 2.132 2.137 2.143 2.148 2.153 2.158 2.163 2.168 2.173 2.178 2.183 2.186 2.188 2.190 2.192 2.194 2.196 2.197 2.199 2.201 2.203 2.205 2.207 2.208 2.210 2.212 2.214 2.216 2.217 2.219 2.221 2.220 2.220 2.219 2.218 2.218 2.218 2.217 2.217 2.217 2.217 2.216 2.216 2.216 2.216 2.216 2.217 2.217 2.217 2.218 2.220 2.223 2.226 2.230 2.233 2.236 2.239 2.243 2.246 2.250 2.253 2.256 2.260 2.263 2.267 2.270 2.274 2.278 2.281 2.284 2.285 2.286 2.288 2.289 2.290 2.292 2.293 2.295 2.296 2.298 2.300 2.302 2.304 2.306 2.308 2.310 2.312 2.314 2.316 2.316 2.317 2.317 2.317 2.318 2.318 2.319 2.319 2.320 2.321 2.321 2.322 2.323 2.324 2.325 2.326 2.327 2.328 2.330 2.331 2.333 2.335 2.337 2.339 2.341 2.343 2.345 2.347 2.349 2.351 2.353 2.355 2.357 2.360 2.362 2.364 2.366 2.368 2.370 2.366 2.362 2.359 2.355 2.351 2.348 2.344 2.340 2.337 2.333 2.330 2.327 2.323 2.320 2.317 2.313 2.310 2.307 2.304 2.300 2.296 2.293 2.289 2.285 2.282 2.278 2.274 2.271 2.267 2.263 2.260 2.256 2.252 2.249 2.245 2.241 2.237 2.234 2.230 2.222 2.215 2.207 2.200 2.192 2.185 2.177 2.169 2.162 2.154 2.147 2.139 2.132 2.124 2.117 2.110 2.103 2.096 2.089 2.083 2.079 2.075 2.071 2.066 2.062 2.058 2.054 2.050 2.046 2.042 2.038 2.034 2.030 2.026 2.022 2.018 2.014 2.010 2.006 2.008 2.010 2.012 2.014 2.016 2.018 2.020 2.022 2.024 2.026 2.028 2.030 2.032 2.034 2.036 2.038 2.040 2.041 2.043 2.045 2.047 2.049 2.051 2.052 2.055 2.057 2.059 2.061 2.063 2.066 2.068 2.071 2.073 2.076 2.079 2.081 2.084 2.087 2.090 2.095 2.100 2.106 2.111 2.116 2.121 2.127 2.132 2.137 2.142 2.147 2.152 2.157 2.161 2.166 2.171 2.176 2.180 2.185 2.189 2.195 2.201 2.208 2.214 2.220 2.227 2.233 2.240 2.247 2.253 2.260 2.267 2.274 2.281 2.288 2.296 2.303 2.310 2.318 2.322 2.320 2.318 2.315 2.313 2.310 2.308 2.305 2.302 2.299 2.296 2.293 2.289 2.286 2.282 2.279 2.275 2.272 2.269 2.266 2.264 2.262 2.261 2.260 2.258 2.257 2.256 2.254 2.253 2.252 2.250 2.249 2.247 2.246 2.244 2.243 2.242 2.240 2.239 2.237 2.237 2.237 2.238 2.238 2.238 2.238 2.238 2.237 2.237 2.237 2.236 2.236 2.235 2.234 2.234 2.233 2.232 2.231 2.230 2.229 2.230 2.232 2.233 2.235 2.237 2.239 2.241 2.243 2.246 2.248 2.251 2.254 2.256 2.259 2.263 2.266 2.269 2.273 2.276 2.281 2.288 2.295 2.301 2.308 2.315 2.322 2.328 2.335 2.341 2.347 2.354 2.360 2.366 2.372 2.378 2.384 2.390 2.396 2.402 2.410 2.421 2.432 2.443 2.454 2.464 2.474 2.484 2.494 2.504 2.513 2.523 2.532 2.541 2.549 2.558 2.566 2.574 2.582 2.590 2.597 2.604 2.611 2.618 2.624 2.631 2.637 2.643 2.649 2.655 2.661 2.666 2.672 2.677 2.682 2.687 2.692 2.696 2.701 2.705 2.704 2.698 2.693 2.687 2.682 2.676 2.671 2.665 2.660 2.654 2.648 2.643 2.637 2.632 2.626 2.621 2.615 2.609 2.604 2.598 2.595 2.594 2.592 2.590 2.588 2.586 2.584 2.582 2.580 2.577 2.575 2.572 2.570 2.567 2.564 2.561 2.558 2.555 2.552 2.548 2.544 2.539 2.534 2.529 2.524 2.519 2.514 2.509 2.504 2.499 2.495 2.490 2.485 2.480 2.476 2.471 2.467 2.462 2.457 2.453 2.451 2.451 2.451 2.451 2.451 2.451 2.451 2.451 2.451 2.452 2.452 2.452 2.453 2.453 2.454 2.454 2.455 2.455 2.456 2.457 2.459 2.463 2.466 2.470 2.474 2.477 2.481 2.484 2.488 2.494 2.499 2.503 2.508 2.513 2.517 2.522 2.526 2.530 2.534 2.538 2.542 2.547 2.551 2.556 2.561 2.566 2.570 2.575 2.580 2.585 2.590 2.595 2.600 2.605 2.610 2.615 2.620 2.625 2.630 2.636 2.642 2.649 2.656 2.663 2.670 2.676 2.683 2.689 2.695 2.702 2.708 2.713 2.719 2.725 2.730 2.735 2.740 2.745 2.750 2.755 2.759 2.762 2.766 2.769 2.772 2.775 2.777 2.780 2.782 2.784 2.786 2.788 2.790 2.791 2.793 2.794 2.795 2.796 2.797 2.797 2.798 2.802 2.806 2.810 2.814 2.819 2.823 2.827 2.832 2.836 2.841 2.845 2.850 2.855 2.859 2.864 2.869 2.874 2.878 2.883 2.888 2.890 2.891 2.892 2.892 2.893 2.893 2.894 2.894 2.895 2.896 2.897 2.897 2.898 2.900 2.901 2.902 2.903 2.905 2.906 2.908 2.912 2.920 2.928 2.936 2.944 2.951 2.959 2.967 2.974 2.982 2.989 2.996 3.003 3.011 3.018 3.025 3.032 3.039 3.046 3.053 3.059 3.067 3.074 3.082 3.090 3.098 3.106 3.114 3.123 3.131 3.140 3.149 3.158 3.167 3.176 3.186 3.196 3.205 3.215 3.226 3.236 3.240 3.242 3.244 3.245 3.247 3.249 3.250 3.252 3.253 3.255 3.256 3.258 3.259 3.261 3.262 3.263 3.265 3.266 3.267 3.268 3.270 3.271 3.272 3.273 3.275 3.276 3.277 3.278 3.280 3.281 3.282 3.284 3.285 3.287 3.288 3.289 3.291 3.292 3.294 3.295 3.296 3.298 3.299 3.300 3.301 3.303 3.304 3.305 3.307 3.308 3.309 3.311 3.312 3.313 3.315 3.316 3.317 3.319 3.320 3.322 3.323 3.324 3.324 3.323 3.323 3.323 3.323 3.323 3.323 3.324 3.324 3.324 3.325 3.325 3.325 3.326 3.327 3.327 3.328 3.329 3.330 3.331 3.330 3.330 3.329 3.329 3.329 3.328 3.328 3.327 3.327 3.326 3.326 3.325 3.325 3.325 3.324 3.324 3.323 3.323 3.322 3.322 3.321 3.321 3.322 3.322 3.322 3.322 3.322 3.322 3.322 3.322 3.322 3.322 3.322 3.322 3.322 3.323 3.323 3.323 3.323 3.323 3.323 3.323 3.324 3.324 3.325 3.325 3.326 3.326 3.327 3.328 3.328 3.329 3.329 3.330 3.330 3.331 3.331 3.332 3.333 3.333 3.334 3.334 3.335 3.335 3.336 3.337 3.337 3.338 3.339 3.339 3.340 3.341 3.341 3.342 3.343 3.343 3.344 3.345 3.345 3.346 3.347 3.347 3.348 3.349 3.349 3.350 3.350 3.351 3.352 3.352 3.353 3.353 3.354 3.355 3.355 3.356 3.357 3.357 3.358 3.359 3.359 3.360 3.360 3.361 3.361 3.362 3.362 3.363 3.363 3.364 3.364 3.364 3.365 3.365 3.366 3.366 3.367 3.367 3.368 3.368 3.369 3.369 3.370 3.370 3.370 3.371 3.371 3.371 3.371 3.372 3.372 3.372 3.372 3.373 3.373 3.373 3.373 3.374 3.374 3.374 3.374 3.375 3.375 3.375 3.376 3.376 3.376 3.376 3.376 3.376 3.376 3.376 3.376 3.376 3.377 3.377 3.377 3.377 3.377 3.377 3.378 3.378 3.378 3.378 3.378 3.379 3.379 3.379 3.379 3.379 3.379 3.379 3.379 3.379 3.379 3.380 3.380 3.380 3.380 3.380 3.380 3.381 3.381 3.381 3.381 3.381 3.382 3.382 3.382 3.382 3.382 3.382 3.382 3.382 3.383 3.383 3.383 3.383 3.383 3.383 3.383 3.384 3.384 3.384 3.384 3.384 3.385 3.385 3.385 3.385 3.385 3.384 3.384 3.384 3.384 3.384 3.384 3.384 3.384 3.384 3.384 3.384 3.384 3.385 3.385 3.385 3.385 3.385 3.385 3.385 3.385 3.385 3.385 3.385 3.385 3.385 3.385 3.385 3.385 3.385 3.385 3.385 3.385 3.385 3.385 3.385 3.385 3.385 3.385 3.386 3.386 3.387 3.387 3.388 3.388 3.389 3.389 3.390 3.390 3.390 3.391 3.391 3.392 3.392 3.392 3.393 3.393 3.393 3.394 3.394 3.394 3.395 3.396 3.397 3.398 3.399 3.400 3.401 3.401 3.402 3.403 3.404 3.405 3.405 3.406 3.407 3.408 3.408 3.409 3.410 3.410 3.411 3.412 3.412 3.413 3.414 3.414 3.415 3.416 3.416 3.417 3.417 3.418 3.419 3.419 3.420 3.420 3.420 3.421 3.421 3.422 3.422 3.422 3.423 3.422 3.422 3.422 3.422 3.422 3.422 3.422 3.422 3.421 3.421 3.421 3.421 3.421 3.421 3.420 3.420 3.420 3.420 3.419 3.419 3.419 3.418 3.418 3.417 3.416 3.416 3.415 3.415 3.414 3.413 3.413 3.412 3.412 3.411 3.411 3.410 3.410 3.409 3.409 3.408 3.408 3.407 3.407 3.406 3.406 3.405 3.405 3.404 3.404 3.404 3.403 3.403 3.402 3.402 3.402 3.402 3.401 3.401 3.401 3.401 3.401 3.401 3.401 3.401 3.401 3.401 3.401 3.401 3.401 3.401 3.401 3.401 3.402 3.402 3.402 3.402 3.402 3.402 3.402 3.403 3.403 3.403 3.403 3.403 3.404 3.404 3.404 3.405 3.405 3.406 3.406 3.407 3.407 3.408 3.408 3.408 3.409 3.409 3.410 3.410 3.411 3.411 3.412 3.412 3.413 3.413 3.414 3.415 3.415 3.416 3.417 3.417 3.418 3.419 3.419 3.420 3.421 3.421 3.422 3.422 3.423 3.424 3.424 3.425 3.426 3.426 3.427 3.427 3.428 3.429 3.429 3.430 3.430 3.430 3.430 3.430 3.431 3.431 3.431 3.431 3.431 3.432 3.432 3.432 3.432 3.432 3.433 3.433 3.433 3.433 3.433 3.434 3.434 3.434 3.434 3.435 3.435 3.435 3.436 3.436 3.436 3.436 3.437 3.437 3.437 3.438 3.438 3.439 3.439 3.439 3.440 3.440 3.441 3.441 3.441 3.442 3.442 3.443 3.443 3.444 3.444 3.445 3.446 3.446 3.447 3.447 3.448 3.449 3.449 3.450 3.450 3.451 3.452 3.452 3.453 3.453 3.453 3.454 3.454 3.455 3.455 3.456 3.456 3.457 3.457 3.457 3.458 3.458 3.459 3.459 3.459 3.460 3.460 3.461 3.461 3.461 3.461 3.461 3.461 3.461 3.461 3.461 3.460 3.460 3.460 3.460 3.460 3.460 3.460 3.460 3.460 3.460 3.460 3.460 3.460 3.460 3.460 3.460 3.460 3.459 3.459 3.459 3.459 3.459 3.459 3.459 3.459 3.458 3.458 3.458 3.458 3.458 3.458 3.458 3.458 3.457 3.457 3.457 3.458 3.458 3.458 3.458 3.459 3.459 3.459 3.460 3.460 3.460 3.461 3.461 3.462 3.462 3.462 3.463 3.463 3.464 3.464 3.465 3.465 3.466 3.467 3.467 3.468 3.469 3.470 3.471 3.471 3.472 3.473 3.474 3.475 3.475 3.476 3.477 3.478 3.479 3.479 3.480 3.481 3.482 3.482 3.483 3.484 3.484 3.485 3.485 3.486 3.486 3.487 3.487 3.488 3.488 3.489 3.489 3.490 3.490 3.491 3.491 3.492 3.492 3.493 3.493 3.494 3.494 3.494 3.494 3.493 3.493 3.493 3.493 3.493 3.493 3.493 3.493 3.492 3.492 3.492 3.492 3.492 3.492 3.492 3.491 3.491 3.491 3.491 3.491 3.490 3.490 3.489 3.489 3.488 3.488 3.487 3.487 3.486 3.486 3.486 3.485 3.485 3.484 3.484 3.483 3.483 3.482 3.482 3.481 3.481 3.481 3.480 3.480 3.480 3.480 3.480 3.480 3.480 3.480 3.479 3.479 3.479 3.479 3.479 3.479 3.479 3.479 3.479 3.479 3.479 3.479 3.479 3.479 3.479 3.479 3.478 3.478 3.478 3.478 3.478 3.478 3.478 3.478 3.478 3.478 3.478 3.478 3.479 3.479 3.479 3.479 3.479 3.479 3.479 3.479 3.479 3.479 3.479 3.479 3.479 3.479 3.479 3.478 3.478 3.478 3.478 3.478 3.478 3.478 3.478 3.478 3.478 3.478 3.478 3.478 3.478 3.478 3.478 3.478 3.478 3.478 3.478 3.478 3.478 3.478 3.478 3.478 3.477 3.477 3.477 3.477 3.477 3.477 3.477 3.477 3.478 3.478 3.478 3.478 3.478 3.477 3.477 3.477 3.477 3.477 3.477 3.477 3.477 3.477 3.477 3.476 3.476 3.476 3.476 3.476 3.476 3.476 3.476 3.476 3.476 3.476 3.476 3.476 3.475 3.475 3.475 3.474 3.474 3.474 3.473 3.473 3.473 3.472 3.472 3.472 3.472 3.471 3.471 3.471 3.471 3.471 3.470 3.470 3.470 3.470 3.469 3.469 3.468 3.468 3.467 3.467 3.466 3.466 3.465 3.465 3.464 3.464 3.463 3.463 3.462 3.462 3.461 3.461 3.460 3.460 3.459 3.459 3.458 3.458 3.457 3.457 3.456 3.455 3.455 3.454 3.454 3.453 3.452 3.452 3.451 3.451 3.450 3.449 3.449 3.448 3.448 3.447 3.446 3.446 3.445 3.445 3.444 3.444 3.443 3.443 3.442 3.442 3.441 3.441 3.440 3.440 3.440 3.439 3.439 3.438 3.438 3.437 3.437 3.436 3.436 3.435 3.435 3.434 3.434 3.434 3.433 3.433 3.433 3.433 3.432 3.432 3.432 3.431 3.431 3.430 3.430 3.430 3.429 3.429 3.428 3.428 3.428 3.427 3.427 3.426 3.426 3.425 3.425 3.425 3.424 3.424 3.424 3.423 3.423 3.422 3.422 3.421 3.421 3.420 3.420 3.419 3.419 3.418 3.418 3.417 3.416 3.416 3.415 3.414 3.414 3.413 3.413 3.412 3.412 3.411 3.411 3.410 3.410 3.409 3.409 3.408 3.408 3.407 3.407 3.406 3.406 3.405 3.405 3.404 3.404 3.403 3.403 3.403 3.403 3.402 3.402 3.402 3.402 3.402 3.402 3.402 3.401 3.401 3.401 3.401 3.401 3.401 3.401 3.400 3.400 3.400 3.400 3.400 3.400 3.400 3.400 3.400 3.400 3.401 3.401 3.401 3.401 3.402 3.402 3.402 3.402 3.403 3.403 3.403 3.404 3.404 3.404 3.404 3.404 3.404 3.404 3.404 3.405 3.405 3.405 3.405 3.406 3.406 3.406 3.406 3.407 3.407 3.407 3.408 3.408 3.408 3.408 3.409 3.409 3.409 3.410 3.410 3.410 3.411 3.411 3.411 3.411 3.412 3.412 3.412 3.412 3.413 3.413 3.413 3.413 3.414 3.414 3.414 3.415 3.415 3.415 3.415 3.416 3.416 3.416 3.417 3.417 3.418 3.417 3.417 3.417 3.417 3.417 3.416 3.416 3.416 3.416 3.416 3.415 3.415 3.414 3.414 3.413 3.412 3.412 3.411 3.410 3.410 3.409 3.408 3.408 3.407 3.405 3.404 3.403 3.401 3.400 3.399 3.397 3.396 3.394 3.393 3.392 3.390 3.389 3.387 3.386 3.385 3.383 3.382 3.380 3.379 3.377 3.376 3.374 3.373 3.372 3.370 3.369 3.367 3.366 3.364 3.363 3.361 3.360 3.358 3.357 3.355 3.354 3.352 3.351 3.349 3.348 3.346 3.345 3.343 3.341 3.339 3.336 3.333 3.329 3.325 3.321 3.317 3.313 3.309 3.304 3.300 3.296 3.292 3.288 3.284 3.280 3.276 3.272 3.268 3.264 3.261 3.257 3.253 3.249 3.245 3.240 3.236 3.232 3.227 3.223 3.218 3.214 3.209 3.204 3.199 3.194 3.189 3.184 3.178 3.173 3.168 3.162 3.156 3.151 3.145 3.139 3.133 3.128 3.123 3.119 3.115 3.110 3.106 3.101 3.097 3.092 3.088 3.083 3.078 3.074 3.069 3.064 3.060 3.055 3.051 3.046 3.041 3.037 3.032 3.027 3.022 3.017 3.013 3.008 3.004 2.999 2.994 2.990 2.985 2.980 2.976 2.971 2.966 2.961 2.956 2.952 2.947 2.942 2.937 2.932 2.927 2.922 2.917 2.912 2.907 2.903 2.898 2.893 2.888 2.884 2.879 2.874 2.869 2.865 2.860 2.855 2.850 2.846 2.841 2.836 2.832 2.827 2.822 2.817 2.813 2.808 2.803 2.799 2.795 2.793 2.791 2.789 2.787 2.786 2.786 2.785 2.785 2.785 2.785 2.784 2.784 2.784 2.783 2.783 2.782 2.782 2.781 2.781 2.780 2.779 2.779 2.778 2.777 2.776 2.775 2.774 2.773 2.772 2.771 2.770 2.770 2.769 2.769 2.768 2.768 2.768 2.768 2.767 2.768 2.768 2.768 2.768 2.768 2.769 2.769 2.770 2.769 2.768 2.768 2.766 2.765 2.764 2.762 2.761 2.759 2.757 2.754 2.752 2.750 2.747 2.744 2.741 2.738 2.733 2.729 2.725 2.721 2.717 2.713 2.709 2.704 2.699 2.693 2.688 2.683 2.677 2.672 2.666 2.660 2.654 2.648 2.642 2.635 2.629 2.623 2.616 2.609 2.602 2.595 2.588 2.581 2.574 2.567 2.561 2.561 2.560 2.559 2.558 2.557 2.555 2.554 2.552 2.550 2.548 2.545 2.543 2.540 2.537 2.534 2.530 2.527 2.523 2.519 2.515 2.511 2.506 2.502 2.498 2.497 2.497 2.497 2.499 2.501 2.503 2.504 2.506 2.507 2.508 2.509 2.510 2.510 2.510 2.510 2.510 2.509 2.509 2.508 2.507 2.505 2.504 2.502 2.500 2.498 2.495 2.492 2.489 2.487 2.484 2.481 2.478 2.475 2.472 2.468 2.465 2.462 2.458 2.455 2.452 2.448 2.445 2.441 2.437 2.433 2.430 2.426 2.422 2.423 2.424 2.425 2.426 2.427 2.428 2.429 2.430 2.431 2.432 2.433 2.434 2.435 2.437 2.438 2.439 2.440 2.441 2.442 2.442 2.442 2.442 2.442 2.441 2.436 2.428 2.421 2.414 2.407 2.400 2.393 2.386 2.379 2.372 2.366 2.359 2.353 2.347 2.340 2.334 2.328 2.322 2.316 2.311 2.305 2.299 2.294 2.288 2.284 2.279 2.275 2.271 2.266 2.262 2.257 2.253 2.248 2.244 2.239 2.234 2.230 2.225 2.220 2.215 2.210 2.205 2.200 2.195 2.190 2.185 2.180 2.174 2.169 2.163 2.157 2.152 2.146 2.140 2.134 2.129 2.123 2.117 2.111 2.105 2.100 2.094 2.088 2.082 2.076 2.070 2.064 2.058 2.053 2.047 2.041 2.035 2.029 2.023 2.016 2.010 2.004 1.998 1.992 1.985 1.979 1.973 1.966 1.960 1.954 1.947 1.941 1.935 1.928 1.922 1.915 1.909 1.902 1.896 1.889 1.883 1.876 1.870 1.863 1.856 1.850 1.843 1.836 1.828 1.821 1.814 1.807 1.800 1.793 1.785 1.778 1.771 1.764 1.757 1.749 1.742 1.735 1.728 1.720 1.713 1.706 1.699 1.691 1.684 1.677 1.670 1.663 1.656 1.648 1.641 1.634 1.627 1.620 1.613 1.605 1.598 1.591 1.584 1.577 1.569 1.562 1.555 1.548 1.541 1.533 1.526 1.519 1.512 1.504 1.497 1.489 1.482 1.475 1.467 1.460 1.452 1.445 1.437 1.431 1.425 1.418 1.412 1.405 1.399 1.392 1.386 1.379 1.372 1.365 1.359 1.352 1.345 1.339 1.333 1.328 1.323 1.317 1.312 1.307 1.302 1.297 1.293 1.288 1.283 1.279 1.274 1.270 1.265 1.261 1.257 1.253 1.249 1.245 1.241 1.237 1.234 1.230 1.225 1.219 1.213 1.208 1.202 1.197 1.191 1.185 1.180 1.174 1.168 1.163 1.157 1.151 1.146 1.140 1.135 1.130 1.124 1.119 1.114 1.109 1.103 1.098 1.093 1.087 1.082 1.076 1.071 1.066 1.060 1.055 1.050 1.045 1.040 1.035 1.031 1.026 1.021 1.017 1.013 1.008 1.004 1.000 0.996 0.992 0.988 0.985 0.981 0.977 0.979 0.981 0.983 0.986 0.988 0.990 0.992 0.993 0.995 0.997 0.998 1.000 1.001 1.002 1.003 1.005 1.006 1.006 1.007 1.008 1.012 1.015 1.019 1.023 1.027 1.030 1.034 1.038 1.042 1.046 1.049 1.053 1.056 1.060 1.063 1.067 1.070 1.073 1.076 1.080 1.083 1.086 1.089 1.092 1.095 1.098 1.100 1.103 1.106 1.109 1.112 1.115 1.119 1.123 1.127 1.131 1.135 1.139 1.143 1.147 1.151 1.156 1.160 1.165 1.170 1.174 1.179 1.184 1.189 1.194 1.199 1.204 1.210 1.215 1.219 1.221 1.220 1.220 1.219 1.218 1.217 1.217 1.216 1.216 1.215 1.215 1.215 1.214 1.214 1.214 1.214 1.214 1.213 1.213 1.214 1.214 1.214 1.214 1.214 1.214 1.215 1.222 1.230 1.239 1.247 1.255 1.263 1.271 1.279 1.287 1.295 1.303 1.310 1.318 1.325 1.333 1.340 1.348 1.355 1.362 1.369 1.376 1.383 1.390 1.397 1.404 1.411 
2.041 2.046 2.050 2.055 2.057 2.059 2.062 2.064 2.066 2.068 2.071 2.073 2.075 2.077 2.080 2.082 2.084 2.087 2.089 2.091 2.093 2.096 2.098 2.101 2.105 2.108 2.111 2.114 2.117 2.119 2.122 2.125 2.128 2.131 2.133 2.136 2.139 2.141 2.144 2.146 2.148 2.152 2.156 2.160 2.165 2.169 2.173 2.177 2.182 2.186 2.191 2.195 2.199 2.204 2.208 2.213 2.218 2.222 2.227 2.231 2.229 2.225 2.221 2.217 2.214 2.210 2.207 2.203 2.199 2.196 2.192 2.189 2.185 2.182 2.179 2.175 2.172 2.169 2.166 2.164 2.163 2.161 2.160 2.158 2.157 2.155 2.154 2.153 2.151 2.150 2.148 2.147 2.145 2.144 2.143 2.141 2.140 2.137 2.133 2.130 2.126 2.122 2.118 2.114 2.111 2.107 2.103 2.099 2.096 2.092 2.089 2.085 2.081 2.078 2.074 2.071 2.065 2.057 2.050 2.043 2.036 2.028 2.021 2.014 2.007 2.000 1.993 1.985 1.978 1.971 1.964 1.957 1.950 1.943 1.936 1.931 1.927 1.922 1.917 1.912 1.908 1.903 1.898 1.893 1.889 1.884 1.879 1.875 1.870 1.865 1.860 1.856 1.851 1.847 1.843 1.840 1.837 1.834 1.831 1.827 1.824 1.821 1.818 1.815 1.812 1.809 1.805 1.802 1.799 1.796 1.793 1.790 1.788 1.788 1.788 1.788 1.788 1.788 1.788 1.788 1.788 1.788 1.788 1.788 1.788 1.789 1.789 1.789 1.790 1.790 1.790 1.788 1.783 1.778 1.773 1.769 1.764 1.759 1.754 1.749 1.744 1.739 1.734 1.728 1.723 1.718 1.713 1.708 1.703 1.698 1.698 1.699 1.700 1.702 1.703 1.704 1.706 1.707 1.708 1.709 1.710 1.711 1.712 1.713 1.713 1.714 1.715 1.715 1.716 1.711 1.705 1.699 1.692 1.686 1.680 1.674 1.668 1.662 1.655 1.649 1.643 1.637 1.631 1.625 1.619 1.613 1.607 1.601 1.603 1.606 1.609 1.611 1.614 1.616 1.619 1.622 1.624 1.627 1.629 1.632 1.635 1.637 1.640 1.642 1.645 1.647 1.649 1.642 1.636 1.630 1.624 1.617 1.611 1.605 1.599 1.593 1.586 1.580 1.574 1.568 1.562 1.556 1.550 1.544 1.538 1.532 1.525 1.519 1.512 1.506 1.499 1.492 1.485 1.478 1.470 1.463 1.456 1.448 1.440 1.433 1.425 1.417 1.409 1.401 1.395 1.395 1.395 1.395 1.395 1.394 1.394 1.394 1.394 1.393 1.393 1.393 1.393 1.392 1.392 1.391 1.391 1.390 1.390 1.388 1.385 1.382 1.379 1.375 1.372 1.369 1.366 1.363 1.360 1.357 1.353 1.350 1.347 1.344 1.341 1.338 1.335 1.332 1.330 1.328 1.326 1.324 1.322 1.319 1.317 1.315 1.313 1.311 1.309 1.307 1.304 1.302 1.300 1.298 1.296 1.293 1.291 1.289 1.289 1.288 1.287 1.286 1.285 1.285 1.284 1.283 1.282 1.282 1.281 1.280 1.279 1.278 1.278 1.277 1.276 1.275 1.274 1.273 1.272 1.271 1.270 1.269 1.268 1.267 1.266 1.265 1.264 1.263 1.262 1.261 1.259 1.258 1.257 1.256 1.255 1.256 1.259 1.263 1.267 1.271 1.275 1.279 1.283 1.287 1.291 1.295 1.298 1.302 1.306 1.310 1.314 1.317 1.321 1.325 1.328 1.332 1.335 1.339 1.342 1.345 1.349 1.352 1.355 1.359 1.362 1.366 1.369 1.372 1.376 1.379 1.382 1.386 1.389 1.393 1.398 1.402 1.407 1.411 1.416 1.421 1.426 1.430 1.435 1.440 1.444 1.449 1.454 1.459 1.464 1.469 1.473 1.478 1.483 1.489 1.494 1.500 1.505 1.510 1.516 1.521 1.526 1.531 1.536 1.541 1.546 1.551 1.556 1.561 1.565 1.570 1.575 1.579 1.584 1.588 1.593 1.597 1.602 1.606 1.610 1.614 1.619 1.623 1.627 1.631 1.635 1.639 1.643 1.647 1.650 1.654 1.658 1.661 1.665 1.668 1.672 1.675 1.679 1.682 1.686 1.689 1.693 1.696 1.700 1.703 1.707 1.711 1.714 1.718 1.721 1.725 1.729 1.734 1.738 1.743 1.747 1.752 1.756 1.761 1.766 1.770 1.775 1.779 1.784 1.788 1.793 1.797 1.802 1.806 1.811 1.818 1.826 1.833 1.840 1.848 1.856 1.863 1.871 1.879 1.887 1.895 1.903 1.911 1.919 1.928 1.936 1.945 1.953 1.962 1.965 1.968 1.970 1.972 1.975 1.977 1.979 1.981 1.984 1.986 1.988 1.990 1.992 1.994 1.995 1.997 1.999 2.001 2.004 2.009 2.017 2.024 2.032 2.040 2.047 2.055 2.063 2.070 2.078 2.086 2.094 2.101 2.109 2.117 2.125 2.133 2.140 2.148 2.155 2.161 2.167 2.173 2.179 2.185 2.191 2.197 2.203 2.208 2.214 2.220 2.226 2.232 2.238 2.244 2.250 2.256 2.262 2.267 2.272 2.276 2.280 2.285 2.290 2.294 2.299 2.303 2.308 2.312 2.317 2.322 2.327 2.331 2.336 2.341 2.346 2.350 2.355 2.354 2.353 2.352 2.351 2.350 2.349 2.347 2.346 2.345 2.344 2.343 2.342 2.341 2.339 2.338 2.337 2.336 2.335 2.333 2.336 2.340 2.344 2.348 2.353 2.357 2.361 2.365 2.369 2.373 2.377 2.381 2.385 2.389 2.393 2.397 2.401 2.405 2.408 2.412 2.414 2.416 2.418 2.420 2.422 2.424 2.426 2.427 2.429 2.431 2.433 2.435 2.437 2.439 2.441 2.443 2.445 2.446 2.448 2.449 2.449 2.450 2.450 2.451 2.452 2.452 2.453 2.454 2.455 2.456 2.457 2.458 2.459 2.460 2.461 2.463 2.464 2.465 2.467 2.469 2.471 2.473 2.475 2.478 2.480 2.482 2.484 2.487 2.489 2.492 2.494 2.497 2.499 2.502 2.504 2.507 2.510 2.511 2.509 2.506 2.504 2.502 2.500 2.497 2.495 2.493 2.491 2.489 2.487 2.485 2.483 2.481 2.479 2.477 2.475 2.473 2.471 2.472 2.474 2.475 2.477 2.478 2.480 2.481 2.483 2.485 2.487 2.488 2.490 2.492 2.494 2.496 2.498 2.500 2.502 2.504 2.506 2.508 2.510 2.512 2.514 2.516 2.518 2.520 2.522 2.524 2.526 2.528 2.531 2.533 2.535 2.537 2.539 2.541 2.543 2.545 2.543 2.541 2.539 2.536 2.534 2.532 2.530 2.528 2.526 2.524 2.522 2.520 2.518 2.517 2.515 2.513 2.511 2.509 2.508 2.506 2.504 2.501 2.499 2.497 2.495 2.493 2.491 2.488 2.486 2.484 2.482 2.480 2.477 2.475 2.473 2.471 2.469 2.466 2.464 2.458 2.453 2.447 2.441 2.435 2.429 2.424 2.418 2.412 2.406 2.400 2.394 2.388 2.383 2.377 2.372 2.366 2.361 2.355 2.351 2.347 2.344 2.340 2.337 2.334 2.330 2.327 2.324 2.320 2.317 2.314 2.310 2.307 2.304 2.301 2.297 2.294 2.291 2.288 2.289 2.291 2.292 2.294 2.295 2.297 2.299 2.300 2.302 2.303 2.304 2.306 2.307 2.309 2.310 2.311 2.313 2.314 2.315 2.317 2.318 2.320 2.321 2.323 2.325 2.327 2.328 2.330 2.332 2.334 2.336 2.338 2.340 2.343 2.345 2.347 2.349 2.352 2.354 2.356 2.359 2.361 2.363 2.366 2.368 2.371 2.373 2.376 2.378 2.381 2.384 2.387 2.389 2.392 2.395 2.398 2.401 2.404 2.407 2.413 2.420 2.426 2.432 2.438 2.445 2.451 2.458 2.464 2.471 2.477 2.484 2.491 2.498 2.505 2.512 2.519 2.526 2.534 2.539 2.538 2.538 2.538 2.538 2.537 2.537 2.536 2.535 2.534 2.534 2.533 2.532 2.531 2.529 2.527 2.525 2.523 2.521 2.519 2.519 2.519 2.519 2.520 2.520 2.520 2.520 2.520 2.521 2.521 2.521 2.521 2.521 2.521 2.521 2.521 2.521 2.521 2.521 2.521 2.521 2.521 2.521 2.521 2.521 2.521 2.521 2.520 2.520 2.520 2.519 2.519 2.518 2.518 2.517 2.517 2.516 2.515 2.514 2.514 2.514 2.515 2.516 2.518 2.519 2.520 2.522 2.523 2.525 2.527 2.528 2.530 2.532 2.535 2.537 2.539 2.542 2.544 2.547 2.551 2.556 2.562 2.567 2.572 2.578 2.583 2.588 2.593 2.598 2.603 2.608 2.613 2.618 2.623 2.628 2.633 2.637 2.642 2.647 2.653 2.662 2.671 2.679 2.688 2.696 2.704 2.712 2.720 2.727 2.735 2.742 2.750 2.757 2.764 2.771 2.777 2.784 2.790 2.796 2.802 2.808 2.813 2.818 2.823 2.829 2.834 2.839 2.844 2.849 2.853 2.858 2.863 2.867 2.872 2.876 2.881 2.885 2.889 2.894 2.893 2.889 2.884 2.880 2.876 2.872 2.867 2.863 2.858 2.854 2.849 2.845 2.840 2.836 2.831 2.826 2.822 2.817 2.812 2.807 2.805 2.804 2.802 2.801 2.800 2.798 2.797 2.795 2.794 2.792 2.790 2.788 2.786 2.784 2.782 2.780 2.778 2.776 2.773 2.771 2.767 2.763 2.759 2.754 2.750 2.746 2.742 2.737 2.733 2.729 2.725 2.721 2.716 2.712 2.708 2.704 2.700 2.696 2.692 2.688 2.686 2.685 2.685 2.685 2.684 2.684 2.684 2.684 2.683 2.683 2.683 2.683 2.683 2.683 2.683 2.683 2.683 2.683 2.684 2.684 2.685 2.688 2.690 2.693 2.695 2.698 2.700 2.702 2.705 2.709 2.713 2.716 2.720 2.723 2.726 2.729 2.732 2.735 2.738 2.740 2.743 2.747 2.750 2.754 2.757 2.761 2.765 2.768 2.772 2.775 2.779 2.783 2.786 2.790 2.794 2.798 2.801 2.805 2.809 2.813 2.817 2.823 2.828 2.834 2.839 2.844 2.849 2.854 2.859 2.864 2.868 2.873 2.877 2.881 2.885 2.890 2.893 2.897 2.901 2.905 2.908 2.911 2.913 2.916 2.918 2.920 2.922 2.924 2.926 2.928 2.929 2.931 2.932 2.933 2.934 2.935 2.936 2.937 2.938 2.938 2.938 2.941 2.945 2.948 2.951 2.954 2.958 2.961 2.965 2.968 2.971 2.975 2.978 2.982 2.986 2.989 2.993 2.997 3.000 3.004 3.008 3.009 3.010 3.010 3.011 3.011 3.011 3.012 3.012 3.012 3.013 3.013 3.014 3.015 3.016 3.016 3.017 3.018 3.019 3.020 3.022 3.025 3.031 3.037 3.042 3.048 3.054 3.060 3.065 3.071 3.077 3.082 3.088 3.093 3.099 3.104 3.109 3.114 3.120 3.125 3.130 3.135 3.140 3.146 3.152 3.157 3.163 3.169 3.176 3.182 3.188 3.195 3.201 3.208 3.215 3.222 3.229 3.236 3.244 3.251 3.259 3.267 3.270 3.271 3.272 3.273 3.274 3.275 3.276 3.277 3.278 3.279 3.280 3.281 3.281 3.282 3.283 3.284 3.285 3.285 3.286 3.287 3.287 3.288 3.289 3.290 3.291 3.291 3.292 3.293 3.294 3.295 3.296 3.297 3.297 3.298 3.299 3.300 3.301 3.302 3.303 3.304 3.305 3.306 3.307 3.308 3.308 3.309 3.310 3.311 3.312 3.313 3.314 3.315 3.316 3.317 3.318 3.319 3.320 3.321 3.322 3.323 3.324 3.325 3.324 3.324 3.324 3.324 3.324 3.324 3.324 3.324 3.324 3.324 3.324 3.325 3.325 3.325 3.326 3.326 3.326 3.327 3.327 3.328 3.328 3.327 3.327 3.327 3.326 3.326 3.325 3.325 3.324 3.324 3.324 3.323 3.323 3.322 3.322 3.321 3.321 3.320 3.320 3.319 3.319 3.319 3.319 3.319 3.319 3.319 3.319 3.319 3.320 3.320 3.320 3.320 3.320 3.320 3.320 3.320 3.320 3.320 3.320 3.320 3.320 3.320 3.321 3.321 3.322 3.322 3.323 3.324 3.324 3.325 3.325 3.326 3.326 3.327 3.327 3.328 3.328 3.329 3.330 3.330 3.331 3.331 3.332 3.332 3.333 3.334 3.334 3.335 3.336 3.336 3.337 3.338 3.338 3.339 3.339 3.340 3.341 3.341 3.342 3.343 3.343 3.344 3.345 3.345 3.346 3.346 3.347 3.348 3.348 3.349 3.349 3.350 3.351 3.351 3.352 3.352 3.353 3.354 3.354 3.355 3.356 3.356 3.357 3.357 3.358 3.358 3.359 3.359 3.359 3.360 3.360 3.361 3.361 3.362 3.362 3.363 3.363 3.363 3.364 3.364 3.365 3.365 3.366 3.366 3.367 3.367 3.367 3.367 3.368 3.368 3.368 3.368 3.369 3.369 3.369 3.369 3.370 3.370 3.370 3.371 3.371 3.371 3.371 3.372 3.372 3.372 3.372 3.372 3.373 3.373 3.373 3.373 3.373 3.373 3.373 3.374 3.374 3.374 3.374 3.374 3.375 3.375 3.375 3.375 3.376 3.376 3.376 3.376 3.376 3.376 3.376 3.376 3.376 3.377 3.377 3.377 3.377 3.377 3.377 3.378 3.378 3.378 3.378 3.379 3.379 3.379 3.379 3.379 3.379 3.380 3.380 3.380 3.380 3.380 3.380 3.380 3.381 3.381 3.381 3.381 3.381 3.381 3.382 3.382 3.382 3.382 3.382 3.383 3.382 3.382 3.382 3.382 3.382 3.382 3.382 3.382 3.382 3.382 3.382 3.382 3.382 3.382 3.382 3.382 3.382 3.382 3.382 3.383 3.383 3.383 3.383 3.383 3.383 3.383 3.383 3.383 3.383 3.383 3.383 3.383 3.383 3.383 3.383 3.383 3.383 3.383 3.383 3.383 3.383 3.383 3.384 3.384 3.385 3.385 3.386 3.386 3.387 3.387 3.387 3.388 3.388 3.389 3.389 3.389 3.390 3.390 3.390 3.391 3.391 3.391 3.391 3.392 3.393 3.394 3.395 3.396 3.397 3.398 3.398 3.399 3.400 3.401 3.402 3.402 3.403 3.404 3.404 3.405 3.406 3.406 3.407 3.408 3.408 3.409 3.410 3.410 3.411 3.412 3.412 3.413 3.414 3.414 3.415 3.415 3.416 3.416 3.417 3.417 3.417 3.418 3.418 3.419 3.419 3.419 3.419 3.419 3.419 3.419 3.418 3.418 3.418 3.418 3.418 3.418 3.418 3.417 3.417 3.417 3.417 3.417 3.417 3.416 3.416 3.416 3.415 3.415 3.414 3.414 3.413 3.412 3.412 3.411 3.411 3.410 3.410 3.409 3.409 3.408 3.408 3.407 3.407 3.406 3.406 3.406 3.405 3.405 3.404 3.404 3.403 3.403 3.402 3.402 3.402 3.401 3.401 3.400 3.400 3.400 3.399 3.399 3.399 3.399 3.399 3.399 3.399 3.399 3.399 3.399 3.399 3.399 3.399 3.399 3.399 3.399 3.399 3.399 3.399 3.400 3.400 3.400 3.400 3.400 3.400 3.401 3.401 3.401 3.401 3.401 3.402 3.402 3.402 3.403 3.403 3.404 3.404 3.405 3.405 3.405 3.406 3.406 3.407 3.407 3.408 3.408 3.409 3.409 3.410 3.410 3.411 3.411 3.412 3.412 3.413 3.414 3.414 3.415 3.415 3.416 3.417 3.417 3.418 3.419 3.419 3.420 3.420 3.421 3.422 3.422 3.423 3.423 3.424 3.425 3.425 3.426 3.426 3.427 3.427 3.427 3.427 3.427 3.428 3.428 3.428 3.428 3.428 3.429 3.429 3.429 3.429 3.429 3.430 3.430 3.430 3.430 3.430 3.431 3.431 3.431 3.431 3.432 3.432 3.432 3.433 3.433 3.433 3.434 3.434 3.434 3.435 3.435 3.435 3.436 3.436 3.437 3.437 3.438 3.438 3.439 3.440 3.440 3.441 3.442 3.443 3.444 3.444 3.445 3.446 3.447 3.448 3.449 3.450 3.451 3.452 3.453 3.454 3.455 3.455 3.456 3.456 3.457 3.457 3.458 3.459 3.459 3.460 3.460 3.461 3.461 3.462 3.462 3.462 3.463 3.463 3.463 3.464 3.464 3.465 3.465 3.465 3.465 3.465 3.465 3.465 3.465 3.465 3.465 3.465 3.465 3.465 3.465 3.465 3.465 3.465 3.464 3.464 3.464 3.464 3.464 3.464 3.464 3.464 3.464 3.464 3.464 3.464 3.463 3.463 3.463 3.463 3.463 3.463 3.463 3.462 3.462 3.462 3.462 3.462 3.462 3.462 3.461 3.461 3.461 3.461 3.462 3.462 3.462 3.463 3.463 3.463 3.464 3.464 3.464 3.465 3.465 3.465 3.466 3.466 3.466 3.467 3.467 3.468 3.468 3.469 3.469 3.470 3.471 3.472 3.473 3.473 3.474 3.475 3.476 3.476 3.477 3.478 3.479 3.480 3.480 3.481 3.482 3.483 3.483 3.484 3.485 3.486 3.486 3.487 3.488 3.488 3.489 3.489 3.490 3.490 3.491 3.491 3.492 3.492 3.493 3.493 3.493 3.494 3.494 3.495 3.495 3.496 3.496 3.497 3.497 3.497 3.497 3.497 3.496 3.496 3.496 3.496 3.496 3.496 3.496 3.496 3.495 3.495 3.495 3.495 3.495 3.495 3.494 3.494 3.494 3.494 3.494 3.494 3.493 3.493 3.492 3.492 3.491 3.491 3.490 3.490 3.489 3.489 3.488 3.488 3.487 3.487 3.487 3.486 3.486 3.485 3.485 3.484 3.484 3.484 3.484 3.484 3.483 3.483 3.483 3.483 3.483 3.483 3.483 3.483 3.483 3.483 3.483 3.483 3.482 3.482 3.482 3.482 3.482 3.482 3.482 3.482 3.482 3.482 3.482 3.482 3.482 3.482 3.482 3.482 3.482 3.482 3.482 3.482 3.482 3.482 3.482 3.483 3.483 3.483 3.483 3.483 3.483 3.483 3.483 3.483 3.483 3.483 3.483 3.483 3.482 3.482 3.482 3.482 3.482 3.482 3.482 3.482 3.482 3.482 3.482 3.482 3.482 3.482 3.482 3.482 3.482 3.482 3.482 3.482 3.482 3.482 3.481 3.481 3.481 3.481 3.481 3.481 3.481 3.481 3.481 3.481 3.481 3.481 3.481 3.481 3.481 3.481 3.481 3.481 3.481 3.481 3.481 3.480 3.480 3.480 3.480 3.480 3.480 3.480 3.480 3.480 3.480 3.480 3.480 3.480 3.480 3.480 3.480 3.480 3.480 3.479 3.479 3.478 3.478 3.477 3.476 3.476 3.475 3.475 3.474 3.474 3.473 3.473 3.472 3.472 3.472 3.471 3.471 3.470 3.470 3.470 3.469 3.469 3.468 3.468 3.467 3.467 3.466 3.466 3.465 3.465 3.464 3.463 3.463 3.462 3.462 3.461 3.461 3.460 3.460 3.459 3.458 3.458 3.457 3.457 3.456 3.455 3.455 3.454 3.454 3.453 3.452 3.452 3.451 3.451 3.450 3.450 3.449 3.448 3.448 3.447 3.447 3.446 3.445 3.445 3.444 3.444 3.443 3.443 3.442 3.442 3.441 3.441 3.440 3.440 3.439 3.439 3.438 3.438 3.437 3.437 3.436 3.436 3.435 3.435 3.435 3.434 3.434 3.433 3.433 3.432 3.432 3.432 3.431 3.431 3.431 3.431 3.430 3.430 3.429 3.429 3.429 3.428 3.428 3.428 3.427 3.427 3.426 3.426 3.425 3.425 3.424 3.424 3.424 3.423 3.423 3.423 3.422 3.422 3.421 3.421 3.420 3.420 3.419 3.419 3.418 3.418 3.417 3.417 3.416 3.416 3.415 3.414 3.414 3.413 3.412 3.412 3.411 3.411 3.410 3.410 3.409 3.409 3.408 3.408 3.407 3.407 3.406 3.406 3.405 3.404 3.404 3.403 3.403 3.402 3.402 3.401 3.401 3.400 3.400 3.400 3.400 3.400 3.400 3.400 3.399 3.399 3.399 3.399 3.399 3.399 3.399 3.398 3.398 3.398 3.398 3.398 3.398 3.398 3.398 3.397 3.398 3.398 3.398 3.398 3.398 3.398 3.399 3.399 3.399 3.399 3.400 3.400 3.400 3.401 3.401 3.401 3.401 3.401 3.402 3.402 3.402 3.402 3.402 3.402 3.402 3.403 3.403 3.403 3.403 3.404 3.404 3.404 3.404 3.405 3.405 3.405 3.406 3.406 3.406 3.406 3.407 3.407 3.407 3.408 3.408 3.408 3.409 3.409 3.409 3.409 3.410 3.410 3.410 3.410 3.411 3.411 3.411 3.411 3.412 3.412 3.412 3.413 3.413 3.413 3.413 3.414 3.414 3.414 3.415 3.415 3.414 3.414 3.414 3.414 3.414 3.414 3.413 3.413 3.413 3.413 3.412 3.412 3.411 3.410 3.410 3.409 3.409 3.408 3.407 3.407 3.406 3.405 3.404 3.403 3.401 3.400 3.399 3.397 3.396 3.395 3.393 3.392 3.391 3.389 3.388 3.387 3.385 3.384 3.382 3.381 3.380 3.378 3.377 3.375 3.374 3.372 3.371 3.370 3.368 3.367 3.365 3.364 3.362 3.361 3.359 3.358 3.356 3.355 3.353 3.352 3.350 3.349 3.347 3.346 3.344 3.343 3.341 3.340 3.338 3.335 3.332 3.329 3.325 3.322 3.319 3.315 3.312 3.309 3.305 3.302 3.299 3.296 3.292 3.289 3.286 3.282 3.279 3.276 3.272 3.269 3.266 3.263 3.259 3.256 3.253 3.249 3.246 3.242 3.238 3.235 3.231 3.227 3.223 3.219 3.215 3.211 3.207 3.203 3.198 3.194 3.189 3.185 3.180 3.176 3.171 3.167 3.163 3.160 3.157 3.153 3.150 3.146 3.143 3.139 3.136 3.132 3.129 3.125 3.122 3.118 3.114 3.111 3.107 3.104 3.100 3.096 3.093 3.089 3.085 3.082 3.078 3.075 3.071 3.067 3.064 3.060 3.057 3.053 3.049 3.046 3.042 3.038 3.035 3.031 3.027 3.023 3.020 3.016 3.012 3.008 3.004 3.000 2.997 2.993 2.989 2.985 2.982 2.978 2.974 2.971 2.967 2.963 2.960 2.956 2.952 2.948 2.945 2.941 2.937 2.934 2.930 2.926 2.923 2.919 2.915 2.911 2.909 2.907 2.906 2.904 2.903 2.902 2.901 2.901 2.901 2.901 2.901 2.900 2.900 2.900 2.899 2.899 2.899 2.898 2.898 2.898 2.897 2.897 2.896 2.896 2.895 2.894 2.893 2.893 2.892 2.891 2.891 2.891 2.890 2.890 2.890 2.889 2.889 2.889 2.889 2.890 2.890 2.890 2.890 2.891 2.891 2.892 2.892 2.893 2.893 2.892 2.892 2.891 2.890 2.889 2.888 2.887 2.886 2.884 2.883 2.881 2.879 2.878 2.876 2.873 2.871 2.868 2.865 2.862 2.859 2.856 2.853 2.850 2.846 2.842 2.838 2.834 2.830 2.826 2.821 2.817 2.812 2.808 2.803 2.798 2.793 2.788 2.783 2.778 2.773 2.768 2.763 2.757 2.752 2.746 2.741 2.736 2.736 2.735 2.735 2.734 2.733 2.732 2.730 2.729 2.727 2.725 2.724 2.722 2.719 2.717 2.714 2.712 2.709 2.706 2.703 2.700 2.696 2.693 2.689 2.686 2.686 2.685 2.685 2.687 2.688 2.690 2.691 2.692 2.693 2.694 2.695 2.695 2.696 2.696 2.696 2.696 2.695 2.695 2.694 2.693 2.692 2.691 2.690 2.688 2.686 2.684 2.682 2.680 2.678 2.675 2.673 2.671 2.668 2.666 2.663 2.661 2.658 2.656 2.653 2.650 2.647 2.645 2.642 2.639 2.636 2.633 2.630 2.627 2.627 2.628 2.629 2.630 2.631 2.632 2.633 2.633 2.634 2.635 2.636 2.636 2.637 2.638 2.639 2.641 2.642 2.642 2.643 2.644 2.645 2.646 2.646 2.647 2.643 2.638 2.633 2.627 2.622 2.617 2.612 2.607 2.602 2.597 2.593 2.588 2.583 2.579 2.574 2.570 2.565 2.561 2.557 2.552 2.548 2.544 2.540 2.536 2.533 2.529 2.526 2.523 2.520 2.517 2.513 2.510 2.506 2.503 2.499 2.496 2.492 2.488 2.485 2.481 2.477 2.473 2.469 2.465 2.461 2.456 2.450 2.444 2.438 2.432 2.426 2.420 2.414 2.408 2.402 2.396 2.390 2.384 2.378 2.372 2.366 2.360 2.354 2.348 2.341 2.335 2.329 2.323 2.317 2.311 2.305 2.298 2.292 2.286 2.279 2.273 2.266 2.259 2.252 2.246 2.239 2.232 2.225 2.219 2.212 2.205 2.198 2.191 2.184 2.177 2.170 2.163 2.156 2.149 2.142 2.135 2.128 2.120 2.117 2.114 2.111 2.108 2.106 2.103 2.101 2.098 2.095 2.093 2.089 2.086 2.083 2.079 2.075 2.072 2.068 2.063 2.059 2.055 2.050 2.045 2.041 2.036 2.030 2.023 2.016 2.009 2.003 1.996 1.989 1.982 1.974 1.967 1.960 1.953 1.945 1.938 1.931 1.923 1.916 1.908 1.900 1.893 1.885 1.877 1.869 1.861 1.853 1.845 1.837 1.828 1.819 1.811 1.802 1.794 1.786 1.777 1.769 1.762 1.756 1.751 1.746 1.740 1.735 1.730 1.724 1.719 1.713 1.708 1.702 1.696 1.691 1.685 1.680 1.676 1.671 1.667 1.662 1.658 1.654 1.650 1.646 1.642 1.638 1.634 1.630 1.627 1.623 1.619 1.616 1.612 1.609 1.606 1.602 1.599 1.596 1.593 1.590 1.585 1.580 1.576 1.571 1.566 1.561 1.556 1.551 1.546 1.541 1.537 1.532 1.527 1.522 1.517 1.512 1.508 1.503 1.498 1.494 1.489 1.485 1.480 1.476 1.471 1.467 1.462 1.457 1.452 1.448 1.443 1.439 1.434 1.430 1.426 1.422 1.418 1.414 1.410 1.406 1.403 1.399 1.395 1.392 1.389 1.385 1.382 1.379 1.376 1.373 1.374 1.376 1.378 1.380 1.382 1.383 1.385 1.387 1.388 1.390 1.391 1.392 1.394 1.395 1.396 1.397 1.398 1.399 1.399 1.400 1.403 1.407 1.410 1.413 1.416 1.420 1.423 1.426 1.430 1.433 1.436 1.439 1.442 1.445 1.448 1.451 1.454 1.457 1.460 1.462 1.465 1.468 1.471 1.473 1.476 1.478 1.481 1.483 1.485 1.488 1.490 1.494 1.497 1.500 1.503 1.507 1.510 1.513 1.517 1.521 1.524 1.528 1.532 1.536 1.540 1.544 1.548 1.552 1.556 1.560 1.565 1.569 1.573 1.578 1.581 1.583 1.582 1.582 1.581 1.580 1.579 1.579 1.578 1.578 1.577 1.577 1.576 1.576 1.576 1.575 1.575 1.575 1.575 1.574 1.574 1.574 1.574 1.574 1.574 1.574 1.574 1.584 1.596 1.607 1.618 1.629 1.640 1.651 1.662 1.673 1.683 1.694 1.704 1.715 1.725 1.735 1.745 1.755 1.765 1.775 1.784 1.794 1.804 1.813 1.822 1.832 1.840 
2.368 2.371 2.374 2.377 2.380 2.382 2.385 2.388 2.391 2.393 2.396 2.399 2.402 2.404 2.407 2.410 2.412 2.415 2.418 2.420 2.423 2.425 2.428 2.431 2.434 2.437 2.440 2.443 2.446 2.449 2.452 2.454 2.457 2.460 2.463 2.465 2.468 2.470 2.473 2.475 2.478 2.480 2.483 2.486 2.489 2.492 2.495 2.498 2.501 2.504 2.507 2.510 2.513 2.516 2.519 2.523 2.526 2.529 2.532 2.535 2.533 2.531 2.528 2.526 2.524 2.521 2.519 2.516 2.514 2.512 2.509 2.507 2.505 2.502 2.500 2.498 2.496 2.493 2.491 2.491 2.490 2.489 2.489 2.488 2.487 2.487 2.486 2.485 2.485 2.484 2.483 2.483 2.482 2.481 2.481 2.480 2.479 2.478 2.475 2.473 2.470 2.468 2.466 2.463 2.461 2.458 2.456 2.454 2.451 2.449 2.447 2.445 2.442 2.440 2.438 2.435 2.431 2.427 2.422 2.417 2.412 2.407 2.402 2.397 2.392 2.388 2.383 2.378 2.373 2.369 2.364 2.359 2.354 2.350 2.345 2.342 2.338 2.335 2.332 2.329 2.325 2.322 2.319 2.316 2.313 2.309 2.306 2.303 2.300 2.297 2.294 2.290 2.287 2.284 2.282 2.280 2.277 2.275 2.273 2.271 2.269 2.266 2.264 2.262 2.260 2.258 2.255 2.253 2.251 2.249 2.247 2.245 2.243 2.244 2.244 2.244 2.245 2.245 2.246 2.246 2.247 2.247 2.248 2.248 2.249 2.249 2.250 2.251 2.251 2.252 2.252 2.251 2.248 2.245 2.242 2.239 2.235 2.232 2.229 2.226 2.222 2.219 2.215 2.212 2.208 2.204 2.201 2.197 2.194 2.190 2.191 2.193 2.195 2.197 2.200 2.202 2.204 2.206 2.207 2.209 2.211 2.213 2.215 2.216 2.218 2.219 2.221 2.222 2.224 2.220 2.216 2.211 2.207 2.202 2.198 2.194 2.189 2.185 2.180 2.176 2.172 2.167 2.163 2.158 2.154 2.149 2.145 2.141 2.144 2.148 2.151 2.155 2.159 2.162 2.166 2.170 2.173 2.177 2.181 2.185 2.188 2.192 2.196 2.199 2.203 2.207 2.209 2.201 2.193 2.185 2.177 2.169 2.161 2.153 2.145 2.137 2.129 2.122 2.114 2.106 2.099 2.091 2.084 2.076 2.069 2.061 2.052 2.043 2.033 2.024 2.014 2.004 1.994 1.983 1.973 1.962 1.951 1.940 1.929 1.918 1.906 1.894 1.882 1.870 1.861 1.862 1.862 1.862 1.862 1.862 1.863 1.863 1.863 1.863 1.863 1.863 1.863 1.863 1.863 1.863 1.862 1.862 1.862 1.861 1.856 1.852 1.848 1.845 1.841 1.837 1.833 1.829 1.825 1.821 1.817 1.814 1.810 1.806 1.802 1.799 1.795 1.791 1.788 1.786 1.784 1.781 1.779 1.776 1.774 1.772 1.769 1.767 1.764 1.762 1.759 1.757 1.754 1.752 1.749 1.747 1.744 1.742 1.741 1.740 1.739 1.737 1.736 1.735 1.733 1.732 1.731 1.730 1.728 1.727 1.726 1.724 1.723 1.722 1.721 1.719 1.718 1.716 1.714 1.713 1.711 1.709 1.707 1.705 1.704 1.702 1.700 1.698 1.696 1.694 1.692 1.690 1.688 1.686 1.684 1.684 1.686 1.689 1.693 1.696 1.700 1.704 1.707 1.711 1.714 1.718 1.721 1.725 1.728 1.732 1.735 1.739 1.742 1.746 1.749 1.752 1.755 1.758 1.761 1.764 1.766 1.769 1.772 1.775 1.778 1.781 1.784 1.787 1.790 1.793 1.796 1.799 1.801 1.805 1.808 1.811 1.815 1.818 1.822 1.825 1.829 1.833 1.836 1.840 1.843 1.847 1.851 1.855 1.858 1.862 1.866 1.870 1.875 1.881 1.887 1.893 1.900 1.906 1.912 1.918 1.923 1.929 1.935 1.941 1.946 1.952 1.957 1.963 1.968 1.973 1.979 1.984 1.990 1.995 2.001 2.006 2.011 2.016 2.021 2.026 2.031 2.036 2.040 2.045 2.049 2.053 2.058 2.062 2.066 2.069 2.073 2.074 2.076 2.077 2.079 2.081 2.082 2.084 2.085 2.087 2.089 2.090 2.092 2.093 2.095 2.096 2.098 2.099 2.101 2.102 2.105 2.108 2.111 2.114 2.117 2.120 2.123 2.126 2.129 2.131 2.134 2.137 2.140 2.143 2.146 2.149 2.152 2.155 2.158 2.167 2.178 2.188 2.198 2.208 2.219 2.230 2.240 2.251 2.263 2.274 2.285 2.297 2.308 2.320 2.332 2.344 2.356 2.369 2.372 2.374 2.375 2.377 2.378 2.380 2.381 2.383 2.384 2.385 2.386 2.388 2.389 2.390 2.390 2.391 2.392 2.393 2.394 2.398 2.404 2.409 2.415 2.420 2.426 2.432 2.437 2.443 2.449 2.455 2.461 2.467 2.473 2.479 2.485 2.491 2.497 2.503 2.509 2.513 2.517 2.521 2.526 2.530 2.534 2.539 2.543 2.547 2.551 2.556 2.560 2.564 2.568 2.573 2.577 2.581 2.585 2.589 2.590 2.591 2.592 2.593 2.595 2.596 2.597 2.599 2.600 2.602 2.603 2.605 2.607 2.608 2.610 2.612 2.614 2.616 2.618 2.617 2.615 2.613 2.612 2.610 2.608 2.606 2.604 2.602 2.600 2.598 2.596 2.594 2.592 2.590 2.588 2.585 2.583 2.580 2.582 2.585 2.588 2.591 2.594 2.597 2.600 2.603 2.606 2.609 2.611 2.614 2.617 2.620 2.623 2.626 2.629 2.631 2.634 2.637 2.639 2.641 2.643 2.646 2.648 2.650 2.652 2.654 2.656 2.658 2.660 2.662 2.664 2.666 2.668 2.670 2.672 2.674 2.676 2.677 2.679 2.680 2.682 2.684 2.686 2.687 2.689 2.691 2.693 2.695 2.697 2.699 2.701 2.704 2.706 2.708 2.710 2.713 2.714 2.715 2.716 2.717 2.718 2.719 2.720 2.721 2.723 2.724 2.725 2.727 2.728 2.730 2.732 2.733 2.735 2.737 2.739 2.738 2.732 2.726 2.721 2.715 2.709 2.703 2.697 2.691 2.686 2.680 2.674 2.668 2.662 2.656 2.650 2.644 2.638 2.633 2.627 2.629 2.631 2.634 2.636 2.639 2.642 2.644 2.647 2.650 2.653 2.655 2.658 2.661 2.664 2.667 2.670 2.673 2.676 2.679 2.682 2.684 2.686 2.687 2.689 2.691 2.693 2.695 2.698 2.700 2.702 2.704 2.706 2.708 2.710 2.712 2.714 2.716 2.718 2.720 2.720 2.719 2.718 2.718 2.717 2.717 2.716 2.716 2.715 2.715 2.715 2.714 2.714 2.713 2.713 2.713 2.712 2.712 2.712 2.711 2.711 2.710 2.709 2.709 2.708 2.707 2.707 2.706 2.705 2.705 2.704 2.703 2.703 2.702 2.701 2.701 2.700 2.699 2.698 2.694 2.690 2.686 2.682 2.678 2.674 2.670 2.666 2.662 2.658 2.654 2.649 2.645 2.641 2.637 2.633 2.629 2.625 2.621 2.618 2.616 2.613 2.610 2.608 2.605 2.602 2.600 2.597 2.595 2.592 2.590 2.587 2.585 2.582 2.580 2.577 2.575 2.572 2.570 2.571 2.572 2.573 2.574 2.575 2.576 2.577 2.578 2.579 2.580 2.580 2.581 2.582 2.583 2.584 2.585 2.586 2.586 2.587 2.588 2.589 2.591 2.592 2.594 2.595 2.596 2.598 2.599 2.601 2.603 2.604 2.606 2.608 2.609 2.611 2.613 2.615 2.616 2.618 2.618 2.617 2.616 2.616 2.615 2.615 2.615 2.615 2.615 2.615 2.615 2.616 2.617 2.617 2.618 2.620 2.621 2.622 2.624 2.626 2.632 2.638 2.644 2.650 2.656 2.662 2.669 2.675 2.682 2.688 2.695 2.701 2.708 2.715 2.722 2.729 2.735 2.742 2.750 2.755 2.757 2.759 2.760 2.762 2.764 2.766 2.767 2.769 2.770 2.771 2.773 2.774 2.775 2.776 2.775 2.774 2.774 2.773 2.773 2.774 2.776 2.778 2.779 2.781 2.783 2.785 2.786 2.788 2.790 2.791 2.793 2.794 2.796 2.797 2.799 2.800 2.801 2.803 2.804 2.804 2.804 2.804 2.804 2.804 2.804 2.804 2.803 2.803 2.803 2.803 2.802 2.802 2.801 2.801 2.801 2.800 2.800 2.799 2.798 2.799 2.799 2.800 2.800 2.801 2.801 2.802 2.803 2.804 2.805 2.806 2.807 2.809 2.810 2.811 2.813 2.815 2.816 2.818 2.820 2.824 2.828 2.832 2.836 2.840 2.844 2.848 2.852 2.856 2.859 2.863 2.867 2.870 2.874 2.877 2.881 2.884 2.888 2.891 2.896 2.903 2.909 2.915 2.921 2.928 2.934 2.939 2.945 2.951 2.957 2.962 2.968 2.973 2.978 2.983 2.988 2.993 2.998 3.003 3.007 3.011 3.015 3.019 3.023 3.027 3.030 3.034 3.038 3.042 3.046 3.050 3.054 3.058 3.062 3.066 3.070 3.074 3.078 3.082 3.082 3.079 3.076 3.073 3.070 3.067 3.064 3.060 3.057 3.054 3.050 3.047 3.043 3.040 3.036 3.032 3.028 3.025 3.021 3.017 3.015 3.014 3.013 3.012 3.011 3.010 3.009 3.008 3.007 3.006 3.005 3.004 3.003 3.002 3.000 2.999 2.998 2.996 2.995 2.993 2.990 2.987 2.983 2.980 2.976 2.973 2.969 2.966 2.962 2.958 2.955 2.951 2.948 2.944 2.940 2.937 2.933 2.930 2.926 2.922 2.921 2.920 2.919 2.918 2.918 2.917 2.917 2.916 2.915 2.915 2.914 2.914 2.914 2.913 2.913 2.912 2.912 2.912 2.911 2.911 2.912 2.913 2.914 2.916 2.917 2.918 2.920 2.921 2.923 2.925 2.927 2.929 2.931 2.933 2.935 2.937 2.938 2.940 2.942 2.943 2.945 2.947 2.950 2.952 2.954 2.956 2.959 2.961 2.963 2.966 2.968 2.970 2.973 2.975 2.978 2.980 2.983 2.985 2.988 2.990 2.993 2.997 3.001 3.005 3.008 3.012 3.016 3.019 3.022 3.026 3.029 3.032 3.035 3.038 3.041 3.044 3.047 3.049 3.052 3.055 3.057 3.059 3.061 3.062 3.064 3.066 3.067 3.069 3.070 3.071 3.072 3.073 3.074 3.075 3.076 3.077 3.077 3.078 3.078 3.079 3.079 3.081 3.083 3.086 3.088 3.090 3.092 3.095 3.097 3.100 3.102 3.104 3.107 3.109 3.112 3.114 3.117 3.120 3.122 3.125 3.128 3.129 3.129 3.129 3.129 3.129 3.129 3.130 3.130 3.130 3.130 3.130 3.131 3.131 3.132 3.132 3.132 3.133 3.134 3.134 3.135 3.137 3.141 3.145 3.149 3.153 3.157 3.161 3.164 3.168 3.172 3.176 3.179 3.183 3.186 3.190 3.193 3.197 3.200 3.204 3.207 3.210 3.214 3.218 3.221 3.225 3.229 3.233 3.237 3.241 3.245 3.250 3.254 3.258 3.263 3.268 3.272 3.277 3.282 3.287 3.292 3.297 3.299 3.299 3.300 3.300 3.301 3.301 3.302 3.302 3.302 3.303 3.303 3.303 3.304 3.304 3.304 3.304 3.305 3.305 3.305 3.305 3.305 3.306 3.306 3.306 3.307 3.307 3.307 3.308 3.308 3.308 3.309 3.309 3.310 3.310 3.311 3.311 3.311 3.312 3.312 3.313 3.313 3.314 3.314 3.315 3.316 3.316 3.317 3.317 3.318 3.319 3.319 3.320 3.320 3.321 3.321 3.322 3.323 3.323 3.324 3.324 3.325 3.325 3.325 3.325 3.325 3.324 3.324 3.324 3.324 3.324 3.324 3.324 3.324 3.324 3.324 3.324 3.324 3.325 3.325 3.325 3.325 3.326 3.325 3.325 3.325 3.324 3.324 3.323 3.323 3.322 3.322 3.322 3.321 3.321 3.320 3.320 3.319 3.319 3.318 3.318 3.317 3.317 3.317 3.317 3.317 3.317 3.317 3.317 3.317 3.317 3.317 3.317 3.317 3.317 3.317 3.317 3.317 3.317 3.317 3.317 3.317 3.317 3.317 3.318 3.318 3.319 3.319 3.320 3.320 3.321 3.321 3.322 3.322 3.323 3.323 3.324 3.324 3.325 3.325 3.326 3.326 3.327 3.327 3.328 3.329 3.329 3.330 3.330 3.331 3.332 3.332 3.333 3.334 3.334 3.335 3.336 3.336 3.337 3.338 3.338 3.339 3.339 3.340 3.341 3.341 3.342 3.342 3.343 3.344 3.344 3.345 3.345 3.346 3.346 3.347 3.348 3.348 3.349 3.349 3.350 3.351 3.351 3.352 3.353 3.353 3.354 3.354 3.354 3.355 3.355 3.356 3.356 3.357 3.357 3.358 3.358 3.358 3.359 3.359 3.360 3.360 3.361 3.361 3.362 3.362 3.363 3.363 3.363 3.363 3.364 3.364 3.364 3.364 3.365 3.365 3.365 3.366 3.366 3.366 3.366 3.367 3.367 3.367 3.368 3.368 3.368 3.369 3.369 3.369 3.369 3.369 3.369 3.370 3.370 3.370 3.370 3.370 3.370 3.371 3.371 3.371 3.371 3.372 3.372 3.372 3.372 3.373 3.373 3.373 3.373 3.373 3.373 3.373 3.374 3.374 3.374 3.374 3.374 3.374 3.375 3.375 3.375 3.375 3.376 3.376 3.376 3.376 3.377 3.377 3.377 3.377 3.377 3.377 3.377 3.378 3.378 3.378 3.378 3.378 3.378 3.379 3.379 3.379 3.379 3.379 3.380 3.380 3.380 3.380 3.380 3.380 3.380 3.380 3.380 3.380 3.380 3.380 3.380 3.380 3.380 3.380 3.380 3.380 3.380 3.380 3.380 3.380 3.380 3.380 3.380 3.380 3.380 3.380 3.381 3.381 3.381 3.381 3.381 3.381 3.381 3.381 3.381 3.381 3.381 3.381 3.381 3.381 3.381 3.381 3.381 3.381 3.381 3.381 3.382 3.382 3.383 3.383 3.384 3.384 3.384 3.385 3.385 3.386 3.386 3.386 3.387 3.387 3.387 3.388 3.388 3.388 3.388 3.389 3.390 3.390 3.391 3.392 3.393 3.394 3.395 3.396 3.396 3.397 3.398 3.399 3.399 3.400 3.401 3.401 3.402 3.403 3.403 3.404 3.404 3.405 3.406 3.406 3.407 3.408 3.408 3.409 3.410 3.410 3.411 3.411 3.412 3.412 3.413 3.413 3.414 3.414 3.414 3.415 3.415 3.416 3.416 3.415 3.415 3.415 3.415 3.415 3.415 3.415 3.415 3.414 3.414 3.414 3.414 3.414 3.414 3.413 3.413 3.413 3.413 3.413 3.413 3.412 3.412 3.411 3.410 3.410 3.409 3.409 3.408 3.408 3.407 3.407 3.406 3.406 3.405 3.405 3.404 3.404 3.403 3.403 3.403 3.402 3.402 3.401 3.401 3.401 3.400 3.400 3.399 3.399 3.399 3.398 3.398 3.398 3.397 3.397 3.397 3.397 3.397 3.397 3.397 3.397 3.397 3.397 3.397 3.397 3.397 3.397 3.397 3.397 3.397 3.397 3.397 3.397 3.398 3.398 3.398 3.398 3.398 3.398 3.399 3.399 3.399 3.399 3.399 3.400 3.400 3.400 3.401 3.401 3.402 3.402 3.403 3.403 3.403 3.404 3.404 3.405 3.405 3.406 3.406 3.406 3.407 3.407 3.408 3.408 3.409 3.409 3.410 3.411 3.411 3.412 3.412 3.413 3.414 3.414 3.415 3.415 3.416 3.417 3.417 3.418 3.418 3.419 3.419 3.420 3.421 3.421 3.422 3.422 3.423 3.423 3.424 3.424 3.424 3.424 3.424 3.425 3.425 3.425 3.425 3.425 3.426 3.426 3.426 3.426 3.426 3.427 3.427 3.427 3.427 3.427 3.428 3.428 3.428 3.428 3.429 3.429 3.429 3.430 3.430 3.430 3.431 3.431 3.432 3.432 3.432 3.433 3.433 3.434 3.434 3.435 3.435 3.436 3.437 3.438 3.439 3.440 3.441 3.442 3.443 3.444 3.445 3.446 3.448 3.449 3.450 3.451 3.453 3.454 3.455 3.457 3.458 3.459 3.460 3.460 3.461 3.462 3.462 3.463 3.463 3.464 3.464 3.465 3.465 3.466 3.466 3.467 3.467 3.467 3.468 3.468 3.468 3.469 3.469 3.469 3.469 3.469 3.469 3.469 3.469 3.469 3.469 3.469 3.469 3.469 3.469 3.469 3.469 3.469 3.469 3.469 3.469 3.469 3.469 3.468 3.468 3.468 3.468 3.468 3.468 3.468 3.468 3.467 3.467 3.467 3.467 3.467 3.467 3.467 3.466 3.466 3.466 3.466 3.466 3.466 3.465 3.465 3.465 3.465 3.466 3.466 3.466 3.466 3.467 3.467 3.467 3.468 3.468 3.468 3.469 3.469 3.469 3.470 3.470 3.471 3.471 3.471 3.472 3.473 3.473 3.474 3.475 3.475 3.476 3.477 3.478 3.478 3.479 3.480 3.481 3.482 3.482 3.483 3.484 3.485 3.485 3.486 3.487 3.488 3.488 3.489 3.490 3.490 3.491 3.491 3.492 3.492 3.493 3.493 3.494 3.494 3.495 3.495 3.496 3.496 3.497 3.497 3.498 3.498 3.498 3.499 3.499 3.500 3.500 3.500 3.500 3.500 3.500 3.499 3.499 3.499 3.499 3.499 3.499 3.499 3.499 3.498 3.498 3.498 3.498 3.498 3.498 3.497 3.497 3.497 3.497 3.497 3.496 3.496 3.495 3.495 3.494 3.494 3.493 3.493 3.493 3.492 3.492 3.491 3.491 3.490 3.490 3.489 3.489 3.489 3.488 3.488 3.487 3.487 3.487 3.487 3.487 3.487 3.487 3.487 3.487 3.486 3.486 3.486 3.486 3.486 3.486 3.486 3.486 3.486 3.486 3.486 3.486 3.486 3.486 3.486 3.486 3.486 3.486 3.486 3.486 3.486 3.486 3.486 3.486 3.486 3.486 3.486 3.486 3.486 3.486 3.486 3.486 3.487 3.487 3.487 3.487 3.487 3.487 3.487 3.487 3.487 3.487 3.486 3.486 3.486 3.486 3.486 3.486 3.486 3.486 3.486 3.486 3.486 3.486 3.486 3.486 3.486 3.486 3.486 3.486 3.486 3.486 3.486 3.485 3.485 3.485 3.485 3.485 3.485 3.485 3.485 3.485 3.485 3.485 3.485 3.485 3.485 3.485 3.485 3.485 3.485 3.485 3.485 3.485 3.484 3.484 3.484 3.484 3.484 3.484 3.484 3.483 3.483 3.483 3.483 3.483 3.484 3.484 3.484 3.484 3.484 3.484 3.484 3.484 3.483 3.482 3.482 3.481 3.480 3.479 3.478 3.478 3.477 3.476 3.475 3.475 3.474 3.473 3.473 3.472 3.472 3.471 3.471 3.470 3.470 3.469 3.469 3.468 3.468 3.467 3.466 3.466 3.465 3.465 3.464 3.463 3.463 3.462 3.462 3.461 3.460 3.460 3.459 3.458 3.458 3.457 3.456 3.456 3.455 3.454 3.454 3.453 3.453 3.452 3.451 3.451 3.450 3.450 3.449 3.448 3.448 3.447 3.447 3.446 3.445 3.445 3.444 3.444 3.443 3.442 3.442 3.441 3.441 3.440 3.440 3.439 3.439 3.439 3.438 3.438 3.437 3.437 3.436 3.436 3.435 3.435 3.434 3.434 3.433 3.433 3.432 3.432 3.431 3.431 3.431 3.430 3.430 3.430 3.430 3.429 3.429 3.428 3.428 3.428 3.427 3.427 3.427 3.426 3.426 3.425 3.425 3.425 3.424 3.424 3.423 3.423 3.422 3.422 3.422 3.421 3.421 3.420 3.420 3.420 3.419 3.419 3.418 3.418 3.417 3.416 3.416 3.415 3.415 3.414 3.414 3.413 3.412 3.412 3.411 3.410 3.410 3.409 3.409 3.408 3.408 3.407 3.407 3.406 3.405 3.405 3.404 3.404 3.403 3.403 3.402 3.402 3.401 3.400 3.400 3.399 3.399 3.398 3.398 3.398 3.398 3.398 3.397 3.397 3.397 3.397 3.397 3.397 3.397 3.396 3.396 3.396 3.396 3.396 3.396 3.396 3.396 3.395 3.395 3.395 3.395 3.395 3.395 3.395 3.396 3.396 3.396 3.396 3.396 3.397 3.397 3.397 3.398 3.398 3.398 3.398 3.399 3.399 3.399 3.399 3.399 3.399 3.399 3.400 3.400 3.400 3.400 3.400 3.401 3.401 3.401 3.401 3.402 3.402 3.402 3.402 3.403 3.403 3.403 3.404 3.404 3.404 3.405 3.405 3.405 3.406 3.406 3.406 3.406 3.406 3.407 3.407 3.407 3.407 3.408 3.408 3.408 3.408 3.409 3.409 3.409 3.410 3.410 3.410 3.411 3.411 3.411 3.411 3.412 3.412 3.412 3.412 3.412 3.411 3.411 3.411 3.411 3.411 3.411 3.411 3.410 3.410 3.409 3.408 3.408 3.407 3.407 3.406 3.405 3.405 3.404 3.403 3.403 3.402 3.400 3.399 3.398 3.396 3.395 3.394 3.392 3.391 3.390 3.388 3.387 3.386 3.384 3.383 3.382 3.380 3.379 3.377 3.376 3.375 3.373 3.372 3.370 3.369 3.368 3.366 3.365 3.363 3.362 3.360 3.359 3.357 3.356 3.354 3.353 3.351 3.350 3.348 3.347 3.345 3.344 3.342 3.341 3.339 3.338 3.336 3.334 3.331 3.329 3.326 3.324 3.321 3.318 3.316 3.313 3.310 3.308 3.305 3.303 3.300 3.297 3.295 3.292 3.290 3.287 3.284 3.282 3.279 3.276 3.274 3.271 3.269 3.266 3.264 3.261 3.258 3.256 3.253 3.250 3.247 3.244 3.241 3.238 3.235 3.232 3.229 3.226 3.222 3.219 3.216 3.212 3.209 3.206 3.204 3.201 3.199 3.196 3.194 3.191 3.189 3.187 3.184 3.182 3.179 3.177 3.174 3.171 3.169 3.166 3.164 3.161 3.159 3.156 3.154 3.151 3.148 3.146 3.143 3.141 3.138 3.136 3.134 3.131 3.129 3.126 3.123 3.121 3.118 3.116 3.113 3.110 3.108 3.105 3.102 3.100 3.097 3.094 3.091 3.089 3.086 3.083 3.081 3.078 3.075 3.073 3.070 3.067 3.065 3.062 3.059 3.057 3.054 3.051 3.048 3.046 3.043 3.040 3.038 3.035 3.032 3.030 3.027 3.024 3.023 3.021 3.020 3.019 3.018 3.017 3.017 3.017 3.017 3.017 3.016 3.016 3.016 3.016 3.016 3.016 3.015 3.015 3.015 3.015 3.015 3.014 3.014 3.014 3.013 3.013 3.012 3.012 3.012 3.011 3.011 3.011 3.011 3.011 3.011 3.011 3.011 3.011 3.011 3.012 3.012 3.012 3.013 3.013 3.014 3.015 3.015 3.016 3.016 3.016 3.016 3.015 3.015 3.015 3.014 3.013 3.013 3.012 3.011 3.010 3.009 3.008 3.007 3.006 3.004 3.002 3.000 2.999 2.997 2.995 2.993 2.991 2.988 2.986 2.983 2.980 2.977 2.974 2.971 2.968 2.964 2.961 2.958 2.955 2.951 2.948 2.944 2.941 2.937 2.934 2.930 2.926 2.922 2.918 2.914 2.911 2.911 2.911 2.910 2.909 2.909 2.908 2.907 2.906 2.905 2.903 2.902 2.900 2.899 2.897 2.895 2.893 2.891 2.889 2.887 2.884 2.882 2.879 2.877 2.874 2.874 2.874 2.874 2.875 2.876 2.877 2.878 2.879 2.880 2.880 2.881 2.881 2.881 2.881 2.881 2.881 2.881 2.881 2.880 2.880 2.879 2.878 2.877 2.876 2.875 2.873 2.872 2.870 2.869 2.867 2.865 2.864 2.862 2.860 2.858 2.857 2.855 2.853 2.851 2.849 2.847 2.845 2.843 2.841 2.838 2.836 2.834 2.832 2.832 2.833 2.834 2.834 2.835 2.836 2.836 2.837 2.837 2.838 2.838 2.839 2.839 2.840 2.841 2.842 2.843 2.844 2.845 2.846 2.848 2.849 2.851 2.852 2.851 2.848 2.844 2.841 2.838 2.835 2.832 2.829 2.826 2.823 2.820 2.817 2.814 2.811 2.808 2.805 2.803 2.800 2.797 2.794 2.792 2.789 2.786 2.784 2.782 2.780 2.778 2.776 2.773 2.771 2.769 2.767 2.764 2.762 2.760 2.757 2.755 2.752 2.749 2.747 2.744 2.741 2.738 2.735 2.732 2.728 2.721 2.714 2.708 2.701 2.695 2.689 2.683 2.676 2.670 2.664 2.657 2.651 2.645 2.639 2.632 2.626 2.620 2.613 2.607 2.600 2.594 2.588 2.581 2.575 2.569 2.562 2.556 2.549 2.542 2.535 2.528 2.521 2.513 2.506 2.499 2.492 2.484 2.477 2.470 2.462 2.455 2.447 2.440 2.432 2.425 2.417 2.410 2.402 2.394 2.387 2.379 2.371 2.371 2.371 2.372 2.373 2.376 2.379 2.381 2.383 2.384 2.385 2.386 2.387 2.387 2.387 2.387 2.387 2.386 2.385 2.384 2.382 2.380 2.378 2.375 2.372 2.369 2.362 2.356 2.349 2.342 2.336 2.329 2.322 2.315 2.308 2.300 2.293 2.285 2.278 2.270 2.262 2.255 2.247 2.239 2.230 2.222 2.214 2.205 2.197 2.188 2.179 2.169 2.159 2.150 2.140 2.130 2.121 2.112 2.102 2.093 2.086 2.082 2.077 2.073 2.069 2.065 2.060 2.056 2.052 2.047 2.043 2.038 2.034 2.029 2.025 2.021 2.018 2.014 2.011 2.008 2.004 2.001 1.998 1.995 1.991 1.988 1.985 1.982 1.979 1.977 1.974 1.971 1.968 1.965 1.963 1.960 1.958 1.955 1.953 1.950 1.946 1.942 1.938 1.934 1.930 1.926 1.921 1.917 1.913 1.909 1.905 1.901 1.897 1.893 1.889 1.885 1.881 1.877 1.873 1.869 1.865 1.861 1.857 1.854 1.850 1.846 1.842 1.838 1.834 1.830 1.826 1.823 1.819 1.815 1.812 1.809 1.805 1.802 1.799 1.796 1.793 1.790 1.787 1.784 1.781 1.778 1.776 1.773 1.771 1.768 1.769 1.771 1.773 1.774 1.776 1.777 1.779 1.780 1.782 1.783 1.784 1.785 1.786 1.787 1.788 1.789 1.790 1.791 1.792 1.792 1.795 1.798 1.801 1.804 1.806 1.809 1.812 1.815 1.817 1.820 1.823 1.825 1.828 1.831 1.833 1.836 1.838 1.841 1.843 1.845 1.848 1.850 1.852 1.854 1.857 1.859 1.861 1.863 1.865 1.867 1.869 1.872 1.874 1.877 1.880 1.883 1.885 1.888 1.891 1.894 1.897 1.900 1.903 1.906 1.910 1.913 1.916 1.920 1.923 1.927 1.930 1.934 1.937 1.941 1.944 1.945 1.944 1.944 1.943 1.942 1.942 1.941 1.940 1.940 1.939 1.938 1.938 1.938 1.937 1.937 1.936 1.936 1.936 1.935 1.935 1.935 1.935 1.934 1.934 1.934 1.934 1.947 1.961 1.975 1.989 2.003 2.017 2.031 2.045 2.058 2.072 2.085 2.098 2.111 2.124 2.137 2.150 2.162 2.175 2.187 2.200 2.212 2.224 2.236 2.248 2.259 2.269 
2.696 2.697 2.698 2.699 2.702 2.706 2.709 2.712 2.715 2.719 2.722 2.725 2.728 2.731 2.734 2.737 2.740 2.743 2.746 2.749 2.752 2.755 2.758 2.761 2.764 2.767 2.770 2.773 2.776 2.778 2.781 2.784 2.787 2.789 2.792 2.794 2.797 2.799 2.802 2.804 2.807 2.809 2.810 2.812 2.813 2.815 2.817 2.818 2.820 2.822 2.823 2.825 2.827 2.829 2.830 2.832 2.834 2.836 2.837 2.839 2.838 2.837 2.836 2.835 2.833 2.832 2.831 2.830 2.828 2.827 2.826 2.825 2.824 2.823 2.822 2.821 2.819 2.818 2.817 2.817 2.818 2.818 2.818 2.818 2.818 2.818 2.818 2.818 2.818 2.818 2.818 2.818 2.818 2.818 2.819 2.819 2.819 2.818 2.817 2.816 2.815 2.814 2.813 2.812 2.811 2.810 2.809 2.808 2.807 2.806 2.805 2.804 2.803 2.802 2.801 2.800 2.798 2.796 2.793 2.791 2.788 2.786 2.783 2.781 2.778 2.776 2.773 2.771 2.768 2.766 2.763 2.761 2.759 2.756 2.754 2.752 2.750 2.749 2.747 2.745 2.743 2.742 2.740 2.738 2.737 2.735 2.733 2.732 2.730 2.728 2.727 2.725 2.723 2.722 2.720 2.719 2.718 2.717 2.715 2.714 2.713 2.712 2.711 2.709 2.708 2.707 2.706 2.704 2.703 2.702 2.701 2.700 2.699 2.700 2.701 2.701 2.702 2.703 2.704 2.705 2.706 2.706 2.707 2.708 2.709 2.710 2.711 2.712 2.713 2.714 2.715 2.715 2.713 2.712 2.710 2.709 2.707 2.706 2.704 2.703 2.701 2.699 2.697 2.695 2.693 2.691 2.689 2.687 2.685 2.683 2.684 2.687 2.690 2.693 2.696 2.699 2.702 2.704 2.707 2.710 2.712 2.715 2.717 2.720 2.722 2.724 2.727 2.729 2.731 2.729 2.727 2.724 2.721 2.719 2.716 2.713 2.711 2.708 2.705 2.703 2.700 2.697 2.694 2.692 2.689 2.686 2.683 2.680 2.685 2.690 2.694 2.699 2.704 2.708 2.713 2.718 2.723 2.728 2.732 2.737 2.742 2.747 2.752 2.757 2.762 2.767 2.770 2.760 2.750 2.740 2.730 2.720 2.711 2.701 2.692 2.682 2.673 2.663 2.654 2.645 2.636 2.627 2.618 2.609 2.600 2.591 2.579 2.567 2.555 2.542 2.529 2.516 2.503 2.489 2.476 2.461 2.447 2.432 2.418 2.402 2.387 2.371 2.355 2.339 2.328 2.328 2.329 2.329 2.330 2.330 2.331 2.331 2.332 2.332 2.333 2.333 2.333 2.333 2.334 2.334 2.334 2.334 2.335 2.333 2.328 2.323 2.318 2.314 2.309 2.304 2.300 2.295 2.291 2.286 2.281 2.277 2.273 2.268 2.264 2.259 2.255 2.251 2.247 2.244 2.242 2.239 2.236 2.233 2.231 2.228 2.225 2.222 2.220 2.217 2.214 2.211 2.209 2.206 2.203 2.200 2.198 2.195 2.194 2.192 2.190 2.188 2.187 2.185 2.183 2.181 2.179 2.178 2.176 2.174 2.172 2.171 2.169 2.167 2.165 2.164 2.162 2.159 2.157 2.154 2.152 2.149 2.146 2.144 2.141 2.138 2.136 2.133 2.130 2.127 2.125 2.122 2.119 2.116 2.113 2.112 2.112 2.115 2.119 2.122 2.125 2.128 2.132 2.135 2.138 2.141 2.145 2.148 2.151 2.154 2.157 2.161 2.164 2.167 2.170 2.172 2.175 2.177 2.179 2.182 2.184 2.187 2.189 2.192 2.194 2.197 2.199 2.201 2.204 2.206 2.209 2.211 2.214 2.216 2.218 2.221 2.223 2.225 2.228 2.230 2.233 2.235 2.237 2.240 2.243 2.245 2.248 2.250 2.253 2.256 2.258 2.261 2.266 2.273 2.280 2.287 2.294 2.301 2.308 2.314 2.321 2.328 2.334 2.340 2.347 2.353 2.359 2.365 2.371 2.377 2.383 2.389 2.395 2.402 2.408 2.415 2.421 2.427 2.432 2.438 2.443 2.449 2.454 2.459 2.463 2.468 2.472 2.477 2.481 2.485 2.488 2.487 2.487 2.487 2.486 2.486 2.486 2.485 2.485 2.485 2.484 2.484 2.483 2.483 2.482 2.482 2.482 2.481 2.481 2.480 2.482 2.483 2.484 2.485 2.487 2.488 2.489 2.490 2.492 2.493 2.494 2.495 2.497 2.498 2.499 2.501 2.502 2.503 2.504 2.517 2.530 2.542 2.556 2.569 2.582 2.596 2.610 2.624 2.638 2.653 2.667 2.682 2.697 2.713 2.728 2.744 2.760 2.776 2.779 2.780 2.781 2.781 2.782 2.783 2.783 2.784 2.784 2.785 2.785 2.786 2.786 2.786 2.785 2.785 2.785 2.785 2.785 2.787 2.790 2.794 2.797 2.801 2.805 2.808 2.812 2.816 2.820 2.824 2.828 2.832 2.836 2.841 2.845 2.849 2.854 2.858 2.862 2.865 2.867 2.870 2.873 2.875 2.878 2.880 2.883 2.886 2.888 2.891 2.894 2.896 2.899 2.902 2.904 2.907 2.909 2.911 2.909 2.906 2.904 2.902 2.900 2.898 2.896 2.894 2.893 2.891 2.889 2.888 2.887 2.885 2.884 2.883 2.882 2.882 2.881 2.879 2.877 2.875 2.872 2.870 2.868 2.865 2.862 2.860 2.857 2.854 2.851 2.848 2.845 2.842 2.838 2.835 2.831 2.828 2.828 2.830 2.831 2.833 2.835 2.837 2.839 2.841 2.842 2.844 2.846 2.848 2.849 2.851 2.853 2.855 2.857 2.858 2.860 2.862 2.864 2.867 2.869 2.871 2.874 2.876 2.878 2.880 2.883 2.885 2.887 2.889 2.891 2.893 2.895 2.897 2.899 2.901 2.903 2.906 2.908 2.911 2.914 2.917 2.920 2.923 2.926 2.929 2.932 2.935 2.938 2.941 2.944 2.947 2.951 2.954 2.957 2.961 2.961 2.961 2.961 2.961 2.961 2.961 2.961 2.961 2.961 2.961 2.962 2.962 2.963 2.963 2.964 2.965 2.966 2.967 2.968 2.965 2.956 2.947 2.937 2.928 2.918 2.909 2.899 2.890 2.880 2.870 2.861 2.851 2.841 2.831 2.822 2.812 2.802 2.792 2.782 2.785 2.788 2.792 2.796 2.800 2.803 2.807 2.811 2.815 2.819 2.823 2.826 2.830 2.834 2.838 2.842 2.846 2.850 2.854 2.857 2.859 2.861 2.863 2.865 2.867 2.869 2.871 2.873 2.875 2.877 2.879 2.881 2.883 2.885 2.887 2.889 2.891 2.893 2.896 2.896 2.897 2.898 2.899 2.900 2.901 2.903 2.904 2.905 2.906 2.907 2.908 2.909 2.910 2.911 2.913 2.914 2.915 2.916 2.917 2.918 2.919 2.920 2.920 2.921 2.922 2.923 2.924 2.925 2.925 2.926 2.927 2.928 2.929 2.930 2.930 2.931 2.932 2.933 2.931 2.928 2.926 2.924 2.921 2.919 2.917 2.914 2.912 2.909 2.907 2.904 2.902 2.899 2.897 2.895 2.892 2.890 2.888 2.886 2.884 2.882 2.880 2.878 2.877 2.875 2.873 2.871 2.869 2.868 2.866 2.864 2.862 2.861 2.859 2.857 2.855 2.854 2.852 2.852 2.853 2.853 2.854 2.854 2.855 2.855 2.855 2.856 2.856 2.857 2.857 2.857 2.858 2.858 2.858 2.859 2.859 2.859 2.860 2.861 2.862 2.863 2.864 2.865 2.866 2.868 2.869 2.870 2.871 2.872 2.874 2.875 2.876 2.877 2.879 2.880 2.881 2.883 2.880 2.876 2.872 2.868 2.865 2.862 2.859 2.856 2.854 2.852 2.850 2.848 2.847 2.846 2.845 2.844 2.844 2.843 2.843 2.844 2.850 2.856 2.862 2.868 2.874 2.880 2.887 2.893 2.899 2.906 2.912 2.919 2.925 2.932 2.938 2.945 2.952 2.959 2.965 2.971 2.975 2.979 2.983 2.987 2.991 2.995 2.998 3.002 3.006 3.009 3.013 3.017 3.020 3.023 3.024 3.024 3.025 3.026 3.026 3.029 3.032 3.036 3.039 3.043 3.046 3.049 3.052 3.056 3.059 3.062 3.065 3.068 3.071 3.074 3.077 3.079 3.082 3.085 3.088 3.088 3.088 3.087 3.087 3.087 3.087 3.087 3.086 3.086 3.086 3.086 3.086 3.085 3.085 3.085 3.085 3.084 3.084 3.084 3.083 3.083 3.083 3.083 3.083 3.083 3.083 3.083 3.083 3.083 3.083 3.084 3.084 3.085 3.085 3.086 3.087 3.087 3.088 3.089 3.090 3.093 3.095 3.098 3.101 3.103 3.105 3.108 3.110 3.113 3.115 3.118 3.120 3.122 3.125 3.127 3.129 3.132 3.134 3.136 3.139 3.143 3.147 3.151 3.155 3.159 3.163 3.167 3.171 3.175 3.178 3.182 3.185 3.189 3.192 3.196 3.199 3.202 3.206 3.209 3.212 3.214 3.217 3.219 3.222 3.225 3.227 3.230 3.233 3.236 3.239 3.242 3.245 3.249 3.252 3.255 3.259 3.263 3.266 3.270 3.271 3.269 3.268 3.266 3.264 3.262 3.260 3.258 3.256 3.254 3.251 3.249 3.246 3.244 3.241 3.238 3.235 3.232 3.229 3.226 3.224 3.224 3.224 3.223 3.223 3.222 3.222 3.222 3.221 3.221 3.220 3.220 3.219 3.219 3.218 3.218 3.217 3.217 3.216 3.216 3.214 3.211 3.208 3.205 3.203 3.200 3.197 3.194 3.191 3.188 3.185 3.182 3.179 3.176 3.173 3.170 3.167 3.164 3.160 3.157 3.155 3.154 3.153 3.152 3.151 3.150 3.149 3.149 3.148 3.147 3.146 3.145 3.144 3.143 3.142 3.142 3.141 3.140 3.139 3.138 3.138 3.138 3.139 3.139 3.139 3.139 3.139 3.139 3.140 3.140 3.141 3.142 3.143 3.143 3.144 3.144 3.145 3.145 3.146 3.146 3.147 3.148 3.149 3.150 3.151 3.152 3.153 3.154 3.155 3.156 3.157 3.158 3.159 3.161 3.162 3.163 3.164 3.165 3.166 3.168 3.169 3.171 3.174 3.176 3.178 3.180 3.182 3.184 3.186 3.188 3.190 3.192 3.193 3.195 3.197 3.198 3.200 3.202 3.203 3.205 3.206 3.207 3.208 3.209 3.210 3.211 3.212 3.213 3.214 3.215 3.215 3.216 3.217 3.217 3.218 3.218 3.218 3.219 3.219 3.219 3.220 3.221 3.222 3.223 3.225 3.226 3.227 3.229 3.230 3.231 3.233 3.234 3.235 3.237 3.238 3.240 3.241 3.243 3.244 3.246 3.247 3.248 3.248 3.248 3.248 3.248 3.248 3.248 3.247 3.247 3.247 3.247 3.247 3.247 3.248 3.248 3.248 3.248 3.248 3.248 3.248 3.249 3.251 3.253 3.255 3.257 3.259 3.261 3.263 3.265 3.267 3.269 3.271 3.272 3.274 3.276 3.278 3.279 3.281 3.283 3.284 3.286 3.287 3.289 3.291 3.293 3.295 3.296 3.298 3.300 3.302 3.304 3.307 3.309 3.311 3.313 3.316 3.318 3.320 3.323 3.325 3.328 3.329 3.328 3.328 3.328 3.328 3.328 3.327 3.327 3.327 3.327 3.326 3.326 3.326 3.325 3.325 3.325 3.324 3.324 3.324 3.323 3.323 3.323 3.323 3.323 3.323 3.322 3.322 3.322 3.322 3.322 3.322 3.322 3.322 3.322 3.322 3.322 3.322 3.322 3.322 3.322 3.322 3.322 3.322 3.322 3.323 3.323 3.323 3.323 3.324 3.324 3.324 3.324 3.324 3.325 3.325 3.325 3.325 3.325 3.326 3.326 3.326 3.326 3.326 3.325 3.325 3.325 3.325 3.325 3.324 3.324 3.324 3.324 3.324 3.324 3.324 3.324 3.323 3.323 3.323 3.323 3.323 3.323 3.323 3.323 3.322 3.322 3.321 3.321 3.320 3.320 3.320 3.319 3.319 3.318 3.318 3.317 3.317 3.316 3.316 3.315 3.315 3.315 3.314 3.314 3.314 3.314 3.314 3.314 3.314 3.314 3.314 3.315 3.315 3.315 3.315 3.315 3.315 3.315 3.315 3.315 3.315 3.315 3.315 3.315 3.315 3.316 3.316 3.317 3.317 3.318 3.318 3.319 3.319 3.320 3.320 3.321 3.321 3.322 3.322 3.323 3.323 3.324 3.324 3.325 3.326 3.326 3.327 3.327 3.328 3.329 3.329 3.330 3.330 3.331 3.332 3.332 3.333 3.334 3.334 3.335 3.336 3.336 3.337 3.337 3.338 3.339 3.339 3.340 3.340 3.341 3.341 3.342 3.342 3.343 3.344 3.344 3.345 3.345 3.346 3.346 3.347 3.348 3.348 3.349 3.350 3.350 3.350 3.351 3.351 3.352 3.352 3.353 3.353 3.353 3.354 3.354 3.355 3.355 3.356 3.356 3.357 3.357 3.357 3.358 3.358 3.359 3.359 3.359 3.360 3.360 3.360 3.360 3.361 3.361 3.361 3.362 3.362 3.362 3.363 3.363 3.363 3.364 3.364 3.364 3.365 3.365 3.365 3.365 3.366 3.366 3.366 3.366 3.366 3.366 3.367 3.367 3.367 3.367 3.368 3.368 3.368 3.368 3.369 3.369 3.369 3.369 3.370 3.370 3.370 3.370 3.370 3.370 3.371 3.371 3.371 3.371 3.371 3.372 3.372 3.372 3.372 3.372 3.373 3.373 3.373 3.374 3.374 3.374 3.374 3.375 3.375 3.375 3.375 3.375 3.375 3.375 3.376 3.376 3.376 3.376 3.376 3.377 3.377 3.377 3.377 3.377 3.378 3.378 3.378 3.378 3.378 3.378 3.378 3.378 3.378 3.378 3.378 3.378 3.378 3.378 3.378 3.378 3.378 3.378 3.378 3.378 3.378 3.378 3.378 3.378 3.378 3.378 3.378 3.378 3.378 3.378 3.378 3.378 3.378 3.378 3.378 3.378 3.378 3.378 3.378 3.378 3.378 3.378 3.378 3.378 3.378 3.378 3.379 3.379 3.380 3.380 3.381 3.381 3.381 3.382 3.382 3.383 3.383 3.383 3.384 3.384 3.384 3.385 3.385 3.385 3.385 3.386 3.386 3.387 3.388 3.389 3.389 3.390 3.391 3.392 3.393 3.393 3.394 3.395 3.395 3.396 3.397 3.398 3.398 3.399 3.399 3.400 3.401 3.401 3.402 3.402 3.403 3.404 3.404 3.405 3.406 3.406 3.407 3.407 3.408 3.408 3.409 3.409 3.410 3.410 3.411 3.411 3.411 3.412 3.412 3.412 3.412 3.412 3.412 3.412 3.412 3.411 3.411 3.411 3.411 3.411 3.411 3.411 3.410 3.410 3.410 3.410 3.410 3.410 3.409 3.409 3.409 3.408 3.408 3.407 3.407 3.406 3.406 3.405 3.405 3.404 3.404 3.403 3.403 3.402 3.402 3.401 3.401 3.401 3.400 3.400 3.399 3.399 3.399 3.398 3.398 3.397 3.397 3.397 3.396 3.396 3.396 3.396 3.395 3.395 3.395 3.395 3.395 3.395 3.394 3.394 3.394 3.394 3.394 3.394 3.395 3.395 3.395 3.395 3.395 3.395 3.395 3.395 3.395 3.396 3.396 3.396 3.396 3.396 3.396 3.397 3.397 3.397 3.397 3.397 3.398 3.398 3.398 3.399 3.399 3.400 3.400 3.400 3.401 3.401 3.402 3.402 3.403 3.403 3.403 3.404 3.404 3.405 3.405 3.406 3.406 3.406 3.407 3.408 3.408 3.409 3.409 3.410 3.411 3.411 3.412 3.412 3.413 3.413 3.414 3.414 3.415 3.416 3.416 3.417 3.417 3.418 3.418 3.419 3.419 3.420 3.420 3.421 3.421 3.421 3.421 3.421 3.422 3.422 3.422 3.422 3.422 3.423 3.423 3.423 3.423 3.423 3.423 3.424 3.424 3.424 3.424 3.425 3.425 3.425 3.426 3.426 3.426 3.427 3.427 3.427 3.428 3.428 3.428 3.429 3.429 3.430 3.430 3.431 3.431 3.431 3.432 3.433 3.434 3.435 3.436 3.438 3.439 3.440 3.441 3.443 3.444 3.446 3.447 3.448 3.450 3.451 3.453 3.455 3.456 3.458 3.460 3.462 3.463 3.464 3.464 3.465 3.466 3.466 3.467 3.468 3.468 3.469 3.469 3.470 3.471 3.471 3.471 3.472 3.472 3.472 3.473 3.473 3.473 3.474 3.474 3.474 3.474 3.474 3.474 3.473 3.473 3.473 3.473 3.473 3.473 3.473 3.473 3.473 3.473 3.473 3.473 3.473 3.473 3.473 3.473 3.473 3.473 3.472 3.472 3.472 3.472 3.472 3.472 3.471 3.471 3.471 3.471 3.471 3.471 3.470 3.470 3.470 3.470 3.470 3.470 3.469 3.469 3.469 3.469 3.470 3.470 3.470 3.470 3.471 3.471 3.471 3.472 3.472 3.472 3.473 3.473 3.473 3.474 3.474 3.474 3.475 3.475 3.476 3.476 3.477 3.478 3.478 3.479 3.480 3.480 3.481 3.482 3.483 3.483 3.484 3.485 3.486 3.486 3.487 3.488 3.489 3.489 3.490 3.491 3.492 3.492 3.493 3.494 3.494 3.495 3.495 3.496 3.496 3.497 3.497 3.498 3.498 3.498 3.499 3.499 3.500 3.500 3.501 3.501 3.502 3.502 3.502 3.503 3.503 3.503 3.503 3.503 3.503 3.503 3.502 3.502 3.502 3.502 3.502 3.502 3.502 3.502 3.501 3.501 3.501 3.501 3.501 3.501 3.500 3.500 3.500 3.500 3.499 3.499 3.499 3.498 3.498 3.497 3.497 3.496 3.496 3.495 3.495 3.495 3.494 3.494 3.493 3.493 3.492 3.492 3.492 3.491 3.491 3.491 3.491 3.491 3.490 3.490 3.490 3.490 3.490 3.490 3.490 3.490 3.490 3.490 3.490 3.490 3.490 3.490 3.490 3.490 3.490 3.490 3.490 3.490 3.490 3.490 3.490 3.490 3.490 3.490 3.490 3.490 3.490 3.490 3.490 3.490 3.490 3.490 3.490 3.490 3.490 3.490 3.491 3.491 3.491 3.491 3.491 3.491 3.491 3.491 3.491 3.490 3.490 3.490 3.490 3.490 3.490 3.490 3.490 3.490 3.490 3.490 3.490 3.490 3.490 3.490 3.490 3.490 3.490 3.490 3.490 3.489 3.489 3.489 3.489 3.489 3.489 3.489 3.489 3.489 3.489 3.489 3.489 3.489 3.489 3.489 3.489 3.489 3.489 3.489 3.489 3.489 3.488 3.488 3.488 3.488 3.487 3.487 3.487 3.487 3.487 3.487 3.487 3.487 3.487 3.487 3.487 3.488 3.488 3.488 3.488 3.489 3.488 3.487 3.486 3.485 3.484 3.483 3.482 3.481 3.480 3.479 3.478 3.477 3.476 3.475 3.474 3.474 3.473 3.472 3.471 3.471 3.470 3.470 3.469 3.468 3.468 3.467 3.467 3.466 3.466 3.465 3.464 3.464 3.463 3.462 3.462 3.461 3.460 3.459 3.459 3.458 3.457 3.456 3.455 3.455 3.454 3.453 3.452 3.452 3.451 3.451 3.450 3.450 3.449 3.448 3.448 3.447 3.447 3.446 3.445 3.445 3.444 3.444 3.443 3.442 3.442 3.441 3.441 3.440 3.440 3.439 3.439 3.438 3.438 3.437 3.437 3.436 3.436 3.435 3.435 3.435 3.434 3.434 3.433 3.433 3.432 3.432 3.431 3.431 3.430 3.430 3.429 3.429 3.429 3.428 3.428 3.428 3.428 3.427 3.427 3.426 3.426 3.426 3.425 3.425 3.425 3.424 3.424 3.423 3.423 3.422 3.422 3.421 3.421 3.421 3.420 3.420 3.419 3.419 3.419 3.418 3.418 3.417 3.417 3.416 3.416 3.415 3.415 3.414 3.413 3.413 3.412 3.412 3.411 3.410 3.409 3.409 3.408 3.408 3.407 3.407 3.406 3.405 3.405 3.404 3.404 3.403 3.403 3.402 3.401 3.401 3.400 3.400 3.399 3.399 3.398 3.397 3.397 3.396 3.396 3.396 3.395 3.395 3.395 3.395 3.395 3.395 3.395 3.394 3.394 3.394 3.394 3.394 3.394 3.394 3.393 3.393 3.393 3.393 3.393 3.393 3.393 3.393 3.393 3.393 3.393 3.393 3.393 3.394 3.394 3.394 3.394 3.395 3.395 3.395 3.395 3.396 3.396 3.396 3.397 3.397 3.397 3.397 3.397 3.397 3.397 3.397 3.398 3.398 3.398 3.398 3.398 3.399 3.399 3.399 3.399 3.400 3.400 3.400 3.401 3.401 3.401 3.401 3.402 3.402 3.402 3.403 3.403 3.403 3.403 3.404 3.404 3.404 3.404 3.405 3.405 3.405 3.405 3.406 3.406 3.406 3.406 3.407 3.407 3.407 3.408 3.408 3.408 3.408 3.409 3.409 3.409 3.409 3.409 3.409 3.409 3.409 3.409 3.408 3.408 3.408 3.408 3.407 3.407 3.406 3.406 3.405 3.405 3.404 3.403 3.403 3.402 3.402 3.401 3.400 3.399 3.398 3.397 3.395 3.394 3.393 3.391 3.390 3.389 3.387 3.386 3.385 3.383 3.382 3.381 3.379 3.378 3.377 3.375 3.374 3.373 3.371 3.370 3.368 3.367 3.365 3.364 3.363 3.361 3.360 3.358 3.357 3.355 3.354 3.352 3.351 3.350 3.348 3.347 3.345 3.344 3.342 3.341 3.339 3.338 3.336 3.335 3.333 3.331 3.329 3.327 3.325 3.323 3.321 3.319 3.317 3.315 3.314 3.312 3.310 3.308 3.306 3.304 3.302 3.300 3.298 3.296 3.294 3.292 3.290 3.289 3.287 3.285 3.284 3.282 3.280 3.278 3.277 3.275 3.273 3.271 3.269 3.267 3.265 3.263 3.261 3.259 3.257 3.255 3.253 3.251 3.249 3.247 3.245 3.244 3.242 3.241 3.240 3.238 3.237 3.235 3.234 3.232 3.231 3.229 3.228 3.226 3.225 3.224 3.222 3.221 3.219 3.218 3.216 3.214 3.213 3.211 3.210 3.209 3.207 3.206 3.204 3.203 3.202 3.200 3.199 3.197 3.196 3.194 3.193 3.191 3.190 3.188 3.187 3.185 3.184 3.182 3.180 3.179 3.177 3.175 3.174 3.172 3.170 3.169 3.167 3.165 3.164 3.162 3.160 3.159 3.157 3.156 3.154 3.152 3.151 3.149 3.147 3.146 3.144 3.142 3.141 3.139 3.137 3.136 3.136 3.135 3.134 3.133 3.133 3.133 3.133 3.133 3.133 3.132 3.132 3.132 3.132 3.132 3.132 3.132 3.132 3.132 3.132 3.132 3.132 3.132 3.132 3.132 3.131 3.131 3.131 3.131 3.131 3.131 3.131 3.131 3.132 3.132 3.132 3.132 3.133 3.133 3.134 3.134 3.135 3.135 3.136 3.137 3.137 3.138 3.139 3.139 3.140 3.140 3.140 3.140 3.140 3.140 3.140 3.140 3.140 3.140 3.139 3.139 3.139 3.139 3.138 3.138 3.137 3.136 3.135 3.135 3.134 3.133 3.132 3.131 3.129 3.127 3.126 3.124 3.122 3.120 3.119 3.117 3.115 3.113 3.111 3.109 3.107 3.105 3.103 3.101 3.099 3.097 3.095 3.093 3.091 3.088 3.087 3.086 3.086 3.086 3.085 3.085 3.084 3.083 3.083 3.082 3.081 3.080 3.079 3.078 3.077 3.076 3.075 3.073 3.072 3.071 3.069 3.067 3.066 3.064 3.063 3.062 3.062 3.062 3.063 3.064 3.064 3.065 3.066 3.066 3.066 3.067 3.067 3.067 3.067 3.067 3.067 3.067 3.067 3.066 3.066 3.066 3.065 3.065 3.064 3.063 3.062 3.061 3.060 3.060 3.059 3.058 3.057 3.056 3.054 3.053 3.052 3.051 3.050 3.049 3.047 3.046 3.045 3.044 3.042 3.041 3.039 3.038 3.037 3.037 3.037 3.038 3.038 3.039 3.039 3.040 3.040 3.040 3.041 3.041 3.042 3.042 3.042 3.042 3.043 3.044 3.045 3.047 3.049 3.051 3.053 3.055 3.058 3.058 3.057 3.056 3.055 3.054 3.053 3.051 3.050 3.049 3.048 3.047 3.046 3.044 3.043 3.042 3.041 3.040 3.039 3.037 3.036 3.035 3.034 3.033 3.032 3.031 3.030 3.029 3.028 3.027 3.026 3.025 3.024 3.022 3.021 3.020 3.018 3.017 3.015 3.014 3.012 3.011 3.009 3.007 3.005 3.003 2.999 2.992 2.984 2.977 2.971 2.964 2.957 2.951 2.944 2.938 2.931 2.925 2.918 2.912 2.905 2.899 2.892 2.885 2.879 2.872 2.866 2.859 2.852 2.846 2.839 2.833 2.826 2.819 2.812 2.805 2.797 2.790 2.782 2.774 2.767 2.759 2.751 2.743 2.736 2.728 2.720 2.712 2.704 2.696 2.688 2.680 2.672 2.663 2.655 2.647 2.639 2.630 2.622 2.625 2.629 2.634 2.639 2.646 2.654 2.660 2.667 2.673 2.678 2.683 2.688 2.692 2.696 2.699 2.702 2.704 2.706 2.708 2.709 2.710 2.710 2.710 2.709 2.707 2.701 2.695 2.689 2.682 2.676 2.669 2.662 2.655 2.648 2.641 2.633 2.625 2.618 2.610 2.602 2.594 2.585 2.577 2.568 2.559 2.550 2.541 2.532 2.523 2.512 2.501 2.490 2.480 2.469 2.458 2.448 2.438 2.427 2.417 2.410 2.407 2.404 2.401 2.398 2.394 2.391 2.388 2.385 2.382 2.378 2.375 2.372 2.368 2.365 2.362 2.360 2.357 2.355 2.353 2.350 2.348 2.346 2.343 2.341 2.339 2.337 2.334 2.332 2.330 2.328 2.326 2.324 2.322 2.320 2.318 2.316 2.314 2.312 2.310 2.307 2.304 2.300 2.297 2.293 2.290 2.287 2.283 2.280 2.277 2.273 2.270 2.267 2.263 2.260 2.257 2.254 2.250 2.247 2.244 2.241 2.238 2.235 2.231 2.228 2.225 2.222 2.219 2.215 2.212 2.209 2.206 2.203 2.201 2.198 2.195 2.193 2.190 2.187 2.185 2.183 2.180 2.178 2.176 2.174 2.171 2.169 2.167 2.166 2.164 2.165 2.166 2.167 2.169 2.170 2.171 2.173 2.174 2.175 2.176 2.177 2.178 2.179 2.180 2.181 2.182 2.183 2.183 2.184 2.185 2.187 2.189 2.192 2.194 2.196 2.198 2.201 2.203 2.205 2.207 2.210 2.212 2.214 2.216 2.218 2.220 2.222 2.224 2.226 2.228 2.230 2.232 2.234 2.236 2.238 2.239 2.241 2.243 2.245 2.246 2.248 2.250 2.252 2.254 2.256 2.259 2.261 2.263 2.265 2.268 2.270 2.272 2.275 2.277 2.280 2.282 2.285 2.288 2.290 2.293 2.296 2.298 2.301 2.304 2.306 2.307 2.307 2.306 2.305 2.304 2.304 2.303 2.302 2.302 2.301 2.300 2.300 2.299 2.299 2.298 2.298 2.297 2.297 2.296 2.296 2.295 2.295 2.295 2.294 2.294 2.294 2.309 2.326 2.343 2.361 2.377 2.394 2.411 2.428 2.444 2.460 2.476 2.492 2.508 2.524 2.539 2.555 2.570 2.585 2.600 2.615 2.630 2.644 2.659 2.673 2.687 2.697 
3.023 3.022 3.022 3.021 3.025 3.029 3.033 3.036 3.040 3.044 3.047 3.051 3.054 3.058 3.062 3.065 3.068 3.072 3.075 3.078 3.082 3.085 3.088 3.091 3.094 3.097 3.100 3.102 3.105 3.108 3.111 3.113 3.116 3.118 3.121 3.124 3.126 3.129 3.131 3.133 3.136 3.137 3.137 3.138 3.138 3.138 3.139 3.139 3.139 3.140 3.140 3.140 3.141 3.141 3.141 3.142 3.142 3.142 3.143 3.143 3.143 3.143 3.143 3.143 3.143 3.143 3.143 3.143 3.143 3.143 3.143 3.143 3.143 3.143 3.143 3.143 3.143 3.143 3.143 3.144 3.145 3.146 3.147 3.147 3.148 3.149 3.150 3.151 3.152 3.152 3.153 3.154 3.155 3.156 3.157 3.158 3.158 3.159 3.159 3.160 3.160 3.160 3.161 3.161 3.161 3.162 3.162 3.162 3.163 3.163 3.164 3.164 3.164 3.165 3.165 3.165 3.165 3.165 3.165 3.165 3.165 3.164 3.164 3.164 3.164 3.164 3.164 3.164 3.163 3.163 3.163 3.163 3.163 3.163 3.163 3.163 3.162 3.162 3.162 3.162 3.162 3.161 3.161 3.161 3.161 3.161 3.160 3.160 3.160 3.160 3.160 3.160 3.160 3.159 3.159 3.159 3.159 3.158 3.158 3.158 3.157 3.157 3.157 3.157 3.156 3.156 3.156 3.156 3.155 3.155 3.155 3.155 3.155 3.156 3.157 3.158 3.160 3.161 3.162 3.163 3.164 3.166 3.167 3.168 3.170 3.171 3.172 3.173 3.175 3.176 3.177 3.178 3.178 3.179 3.179 3.179 3.179 3.180 3.180 3.180 3.180 3.179 3.179 3.178 3.178 3.177 3.177 3.176 3.176 3.175 3.178 3.181 3.185 3.189 3.193 3.196 3.200 3.203 3.207 3.210 3.214 3.217 3.220 3.223 3.227 3.230 3.233 3.236 3.239 3.239 3.238 3.237 3.236 3.235 3.234 3.233 3.232 3.231 3.230 3.229 3.228 3.227 3.226 3.225 3.224 3.223 3.222 3.220 3.226 3.231 3.237 3.243 3.249 3.255 3.260 3.266 3.272 3.278 3.284 3.290 3.296 3.302 3.308 3.314 3.320 3.327 3.331 3.319 3.307 3.295 3.284 3.272 3.261 3.249 3.238 3.227 3.216 3.205 3.194 3.183 3.173 3.162 3.152 3.142 3.131 3.121 3.106 3.091 3.076 3.061 3.045 3.029 3.012 2.996 2.978 2.961 2.943 2.925 2.906 2.887 2.868 2.849 2.829 2.808 2.794 2.795 2.796 2.797 2.798 2.799 2.799 2.800 2.801 2.802 2.802 2.803 2.804 2.804 2.805 2.805 2.806 2.807 2.807 2.805 2.800 2.794 2.789 2.783 2.778 2.772 2.767 2.761 2.756 2.751 2.746 2.740 2.735 2.730 2.725 2.720 2.715 2.710 2.706 2.703 2.700 2.697 2.694 2.690 2.687 2.684 2.681 2.678 2.675 2.672 2.669 2.666 2.663 2.660 2.657 2.654 2.651 2.649 2.646 2.644 2.642 2.639 2.637 2.635 2.633 2.630 2.628 2.626 2.624 2.621 2.619 2.617 2.615 2.612 2.610 2.608 2.605 2.602 2.599 2.596 2.592 2.589 2.586 2.582 2.579 2.575 2.572 2.568 2.564 2.561 2.557 2.553 2.550 2.546 2.542 2.540 2.539 2.542 2.545 2.547 2.550 2.553 2.556 2.559 2.562 2.565 2.568 2.571 2.573 2.576 2.579 2.582 2.585 2.588 2.590 2.592 2.594 2.596 2.598 2.600 2.602 2.604 2.606 2.608 2.610 2.612 2.614 2.616 2.618 2.620 2.622 2.624 2.626 2.628 2.629 2.630 2.631 2.632 2.634 2.635 2.636 2.637 2.639 2.640 2.642 2.643 2.645 2.646 2.648 2.649 2.651 2.653 2.657 2.665 2.673 2.681 2.689 2.696 2.704 2.711 2.719 2.726 2.733 2.740 2.747 2.754 2.761 2.767 2.774 2.780 2.787 2.793 2.801 2.809 2.816 2.823 2.830 2.837 2.843 2.850 2.856 2.862 2.867 2.873 2.878 2.883 2.887 2.892 2.896 2.900 2.903 2.900 2.898 2.896 2.894 2.891 2.889 2.887 2.885 2.882 2.880 2.877 2.875 2.873 2.870 2.868 2.865 2.863 2.860 2.858 2.858 2.858 2.857 2.857 2.856 2.856 2.856 2.855 2.855 2.854 2.854 2.854 2.853 2.853 2.853 2.852 2.852 2.851 2.851 2.866 2.882 2.897 2.913 2.929 2.946 2.963 2.979 2.997 3.014 3.032 3.050 3.068 3.087 3.105 3.124 3.144 3.163 3.183 3.186 3.186 3.186 3.186 3.186 3.186 3.185 3.185 3.185 3.185 3.184 3.184 3.183 3.182 3.181 3.179 3.178 3.177 3.176 3.176 3.177 3.179 3.180 3.182 3.183 3.185 3.187 3.189 3.191 3.193 3.195 3.198 3.200 3.203 3.205 3.208 3.211 3.213 3.215 3.216 3.217 3.218 3.219 3.220 3.221 3.222 3.223 3.224 3.225 3.226 3.227 3.228 3.230 3.231 3.232 3.233 3.234 3.233 3.227 3.221 3.216 3.210 3.205 3.200 3.195 3.190 3.185 3.180 3.176 3.171 3.167 3.163 3.159 3.155 3.151 3.147 3.144 3.141 3.139 3.136 3.133 3.130 3.127 3.124 3.121 3.117 3.114 3.110 3.106 3.102 3.098 3.093 3.089 3.084 3.080 3.075 3.074 3.074 3.075 3.076 3.076 3.077 3.078 3.078 3.079 3.080 3.080 3.081 3.082 3.082 3.083 3.084 3.085 3.085 3.086 3.087 3.090 3.092 3.095 3.097 3.100 3.102 3.105 3.107 3.109 3.111 3.114 3.116 3.118 3.120 3.122 3.124 3.126 3.128 3.130 3.134 3.138 3.142 3.146 3.150 3.154 3.158 3.162 3.166 3.170 3.174 3.178 3.183 3.187 3.191 3.195 3.200 3.204 3.208 3.208 3.207 3.206 3.204 3.203 3.202 3.201 3.200 3.199 3.199 3.198 3.197 3.197 3.197 3.196 3.196 3.196 3.196 3.196 3.192 3.180 3.167 3.154 3.141 3.128 3.115 3.101 3.088 3.075 3.061 3.048 3.034 3.021 3.007 2.993 2.979 2.965 2.951 2.937 2.941 2.946 2.951 2.955 2.960 2.965 2.970 2.975 2.980 2.985 2.990 2.995 2.999 3.004 3.009 3.014 3.019 3.024 3.029 3.032 3.034 3.036 3.038 3.040 3.042 3.044 3.046 3.048 3.050 3.052 3.054 3.056 3.058 3.060 3.062 3.064 3.067 3.069 3.071 3.073 3.076 3.078 3.081 3.084 3.086 3.089 3.091 3.094 3.097 3.099 3.102 3.104 3.107 3.110 3.112 3.115 3.118 3.120 3.123 3.125 3.128 3.130 3.132 3.135 3.137 3.139 3.142 3.144 3.146 3.149 3.151 3.153 3.156 3.158 3.160 3.163 3.165 3.167 3.167 3.166 3.166 3.165 3.165 3.164 3.163 3.163 3.162 3.161 3.160 3.160 3.159 3.158 3.157 3.156 3.156 3.155 3.154 3.153 3.152 3.151 3.150 3.149 3.148 3.147 3.146 3.145 3.144 3.143 3.142 3.141 3.140 3.139 3.138 3.137 3.136 3.135 3.134 3.134 3.134 3.134 3.134 3.134 3.133 3.133 3.133 3.133 3.133 3.133 3.133 3.132 3.132 3.132 3.132 3.132 3.131 3.131 3.131 3.132 3.133 3.134 3.135 3.136 3.136 3.137 3.138 3.139 3.140 3.141 3.141 3.142 3.143 3.144 3.144 3.145 3.146 3.147 3.142 3.134 3.128 3.121 3.115 3.109 3.103 3.098 3.093 3.089 3.084 3.080 3.077 3.074 3.071 3.068 3.066 3.064 3.063 3.062 3.068 3.074 3.080 3.086 3.092 3.098 3.104 3.111 3.117 3.123 3.129 3.136 3.142 3.149 3.155 3.162 3.168 3.175 3.181 3.188 3.194 3.200 3.206 3.212 3.218 3.224 3.230 3.235 3.241 3.247 3.253 3.259 3.265 3.270 3.272 3.274 3.276 3.278 3.280 3.284 3.289 3.294 3.299 3.304 3.309 3.314 3.319 3.323 3.328 3.333 3.337 3.342 3.346 3.350 3.355 3.359 3.363 3.367 3.371 3.371 3.371 3.371 3.371 3.370 3.370 3.370 3.370 3.369 3.369 3.369 3.369 3.369 3.369 3.369 3.368 3.368 3.368 3.368 3.368 3.367 3.367 3.366 3.365 3.364 3.364 3.363 3.363 3.362 3.362 3.361 3.361 3.361 3.361 3.360 3.360 3.360 3.360 3.360 3.360 3.361 3.363 3.364 3.365 3.366 3.367 3.368 3.369 3.370 3.371 3.372 3.373 3.374 3.376 3.377 3.378 3.379 3.380 3.381 3.382 3.384 3.386 3.388 3.389 3.391 3.393 3.395 3.397 3.398 3.400 3.402 3.403 3.405 3.407 3.409 3.410 3.412 3.414 3.415 3.417 3.418 3.419 3.420 3.421 3.423 3.424 3.426 3.428 3.430 3.432 3.434 3.437 3.439 3.442 3.445 3.448 3.451 3.455 3.458 3.460 3.460 3.459 3.459 3.458 3.458 3.457 3.456 3.455 3.454 3.452 3.451 3.450 3.448 3.446 3.444 3.442 3.440 3.438 3.435 3.434 3.434 3.434 3.434 3.434 3.435 3.435 3.435 3.435 3.435 3.435 3.436 3.436 3.436 3.437 3.437 3.437 3.438 3.438 3.438 3.437 3.435 3.433 3.431 3.429 3.427 3.424 3.422 3.420 3.417 3.415 3.413 3.410 3.408 3.405 3.403 3.400 3.397 3.395 3.392 3.390 3.389 3.388 3.386 3.385 3.384 3.382 3.381 3.380 3.378 3.377 3.376 3.375 3.373 3.372 3.371 3.370 3.368 3.367 3.366 3.365 3.364 3.363 3.362 3.361 3.360 3.359 3.358 3.357 3.356 3.355 3.355 3.354 3.353 3.353 3.352 3.351 3.351 3.350 3.349 3.349 3.348 3.348 3.348 3.348 3.347 3.347 3.347 3.347 3.347 3.346 3.346 3.346 3.346 3.346 3.345 3.345 3.345 3.345 3.345 3.345 3.346 3.346 3.347 3.347 3.348 3.349 3.349 3.350 3.350 3.351 3.351 3.352 3.352 3.352 3.353 3.353 3.354 3.354 3.355 3.355 3.355 3.356 3.356 3.357 3.357 3.357 3.358 3.358 3.358 3.358 3.359 3.359 3.359 3.359 3.359 3.360 3.360 3.360 3.360 3.360 3.360 3.361 3.361 3.361 3.362 3.362 3.362 3.363 3.363 3.363 3.364 3.364 3.364 3.365 3.365 3.365 3.366 3.366 3.366 3.367 3.367 3.367 3.366 3.366 3.366 3.366 3.366 3.365 3.365 3.365 3.364 3.364 3.364 3.364 3.363 3.363 3.363 3.362 3.362 3.362 3.362 3.362 3.362 3.362 3.362 3.362 3.362 3.362 3.362 3.362 3.362 3.362 3.362 3.362 3.362 3.362 3.362 3.362 3.362 3.361 3.361 3.361 3.361 3.361 3.360 3.360 3.360 3.360 3.360 3.359 3.359 3.359 3.359 3.359 3.359 3.359 3.359 3.359 3.359 3.359 3.359 3.358 3.357 3.356 3.356 3.355 3.354 3.353 3.352 3.351 3.351 3.350 3.349 3.348 3.347 3.346 3.345 3.344 3.343 3.343 3.342 3.341 3.340 3.340 3.339 3.339 3.338 3.337 3.337 3.336 3.336 3.335 3.335 3.334 3.334 3.333 3.332 3.332 3.331 3.331 3.331 3.330 3.330 3.330 3.330 3.330 3.330 3.329 3.329 3.329 3.329 3.329 3.329 3.329 3.328 3.328 3.328 3.328 3.328 3.327 3.327 3.327 3.327 3.326 3.326 3.326 3.326 3.325 3.325 3.325 3.324 3.324 3.324 3.324 3.323 3.323 3.323 3.322 3.322 3.322 3.321 3.321 3.321 3.320 3.320 3.320 3.319 3.319 3.318 3.318 3.318 3.317 3.317 3.316 3.316 3.315 3.315 3.315 3.314 3.314 3.313 3.313 3.312 3.312 3.312 3.312 3.312 3.312 3.312 3.312 3.312 3.312 3.312 3.312 3.312 3.312 3.312 3.312 3.312 3.312 3.312 3.312 3.312 3.312 3.312 3.313 3.313 3.314 3.314 3.315 3.315 3.316 3.316 3.317 3.317 3.318 3.318 3.319 3.319 3.319 3.320 3.320 3.321 3.321 3.322 3.322 3.323 3.324 3.324 3.325 3.325 3.326 3.327 3.327 3.328 3.329 3.329 3.330 3.330 3.331 3.332 3.332 3.333 3.333 3.334 3.335 3.335 3.336 3.336 3.337 3.337 3.338 3.338 3.339 3.339 3.340 3.341 3.341 3.342 3.342 3.343 3.343 3.344 3.345 3.345 3.346 3.346 3.347 3.347 3.348 3.348 3.348 3.349 3.349 3.350 3.350 3.351 3.351 3.351 3.352 3.352 3.353 3.353 3.354 3.354 3.355 3.355 3.355 3.356 3.356 3.356 3.356 3.357 3.357 3.357 3.358 3.358 3.358 3.359 3.359 3.359 3.360 3.360 3.360 3.361 3.361 3.361 3.362 3.362 3.362 3.362 3.363 3.363 3.363 3.363 3.363 3.364 3.364 3.364 3.364 3.365 3.365 3.365 3.366 3.366 3.366 3.366 3.367 3.367 3.367 3.367 3.368 3.368 3.368 3.368 3.368 3.368 3.369 3.369 3.369 3.369 3.370 3.370 3.370 3.370 3.371 3.371 3.371 3.372 3.372 3.372 3.372 3.372 3.373 3.373 3.373 3.373 3.373 3.373 3.374 3.374 3.374 3.374 3.374 3.375 3.375 3.375 3.375 3.376 3.376 3.376 3.376 3.376 3.376 3.376 3.376 3.376 3.376 3.376 3.376 3.376 3.376 3.376 3.376 3.376 3.376 3.376 3.376 3.376 3.376 3.376 3.376 3.376 3.376 3.376 3.376 3.376 3.376 3.376 3.376 3.376 3.376 3.376 3.376 3.376 3.376 3.376 3.376 3.376 3.376 3.376 3.376 3.376 3.376 3.377 3.377 3.378 3.378 3.379 3.379 3.379 3.380 3.380 3.380 3.381 3.381 3.381 3.382 3.382 3.382 3.382 3.383 3.383 3.383 3.384 3.385 3.386 3.386 3.387 3.388 3.389 3.390 3.390 3.391 3.392 3.392 3.393 3.394 3.394 3.395 3.396 3.396 3.397 3.397 3.398 3.399 3.399 3.400 3.401 3.401 3.402 3.402 3.403 3.403 3.404 3.404 3.405 3.405 3.406 3.406 3.407 3.407 3.408 3.408 3.408 3.409 3.409 3.408 3.408 3.408 3.408 3.408 3.408 3.408 3.408 3.408 3.407 3.407 3.407 3.407 3.407 3.407 3.406 3.406 3.406 3.406 3.406 3.405 3.405 3.404 3.404 3.403 3.403 3.402 3.402 3.401 3.401 3.400 3.400 3.400 3.399 3.399 3.398 3.398 3.398 3.397 3.397 3.397 3.396 3.396 3.396 3.395 3.395 3.395 3.394 3.394 3.394 3.393 3.393 3.393 3.393 3.393 3.392 3.392 3.392 3.392 3.392 3.392 3.392 3.392 3.392 3.392 3.393 3.393 3.393 3.393 3.393 3.393 3.393 3.393 3.394 3.394 3.394 3.394 3.394 3.394 3.395 3.395 3.395 3.395 3.395 3.396 3.396 3.396 3.397 3.397 3.398 3.398 3.398 3.399 3.399 3.400 3.400 3.400 3.401 3.401 3.402 3.402 3.402 3.403 3.403 3.404 3.404 3.405 3.405 3.406 3.406 3.407 3.407 3.408 3.409 3.409 3.410 3.410 3.411 3.411 3.412 3.412 3.413 3.413 3.414 3.414 3.415 3.415 3.416 3.416 3.417 3.417 3.418 3.418 3.418 3.418 3.418 3.419 3.419 3.419 3.419 3.419 3.419 3.420 3.420 3.420 3.420 3.420 3.421 3.421 3.421 3.421 3.422 3.422 3.422 3.423 3.423 3.423 3.424 3.424 3.424 3.425 3.425 3.426 3.426 3.426 3.427 3.427 3.428 3.428 3.429 3.429 3.431 3.432 3.433 3.435 3.436 3.438 3.439 3.441 3.442 3.444 3.446 3.447 3.449 3.451 3.453 3.455 3.457 3.459 3.461 3.463 3.465 3.466 3.467 3.468 3.469 3.470 3.470 3.471 3.472 3.473 3.473 3.474 3.474 3.475 3.475 3.476 3.476 3.476 3.477 3.477 3.477 3.478 3.478 3.478 3.478 3.478 3.478 3.478 3.478 3.478 3.478 3.478 3.478 3.478 3.478 3.478 3.477 3.477 3.477 3.477 3.477 3.477 3.477 3.477 3.477 3.477 3.477 3.476 3.476 3.476 3.476 3.476 3.476 3.475 3.475 3.475 3.475 3.475 3.474 3.474 3.474 3.474 3.474 3.474 3.473 3.473 3.473 3.473 3.474 3.474 3.474 3.474 3.475 3.475 3.475 3.475 3.476 3.476 3.476 3.477 3.477 3.477 3.478 3.478 3.478 3.479 3.479 3.480 3.480 3.481 3.482 3.483 3.483 3.484 3.485 3.486 3.486 3.487 3.488 3.488 3.489 3.490 3.491 3.491 3.492 3.493 3.494 3.494 3.495 3.496 3.496 3.497 3.497 3.498 3.498 3.499 3.499 3.500 3.500 3.501 3.501 3.502 3.502 3.503 3.503 3.503 3.504 3.504 3.505 3.505 3.506 3.506 3.506 3.506 3.506 3.506 3.506 3.506 3.506 3.505 3.505 3.505 3.505 3.505 3.505 3.505 3.505 3.504 3.504 3.504 3.504 3.504 3.504 3.503 3.503 3.503 3.503 3.502 3.502 3.501 3.501 3.500 3.500 3.500 3.499 3.499 3.498 3.498 3.497 3.497 3.497 3.496 3.496 3.495 3.495 3.495 3.494 3.494 3.494 3.494 3.494 3.494 3.494 3.494 3.494 3.494 3.494 3.493 3.493 3.493 3.493 3.493 3.493 3.493 3.493 3.493 3.493 3.493 3.493 3.493 3.493 3.493 3.493 3.493 3.493 3.493 3.494 3.494 3.494 3.494 3.494 3.494 3.494 3.494 3.494 3.494 3.494 3.494 3.495 3.495 3.495 3.495 3.495 3.495 3.495 3.495 3.494 3.494 3.494 3.494 3.494 3.494 3.494 3.494 3.494 3.494 3.494 3.494 3.494 3.494 3.494 3.494 3.494 3.494 3.494 3.494 3.493 3.493 3.493 3.493 3.493 3.493 3.493 3.493 3.493 3.493 3.493 3.493 3.493 3.493 3.493 3.493 3.493 3.493 3.493 3.493 3.493 3.492 3.492 3.492 3.491 3.491 3.491 3.491 3.491 3.491 3.490 3.490 3.491 3.491 3.491 3.491 3.491 3.491 3.492 3.492 3.492 3.493 3.492 3.491 3.490 3.489 3.487 3.486 3.485 3.483 3.482 3.481 3.480 3.479 3.477 3.476 3.475 3.474 3.473 3.473 3.472 3.471 3.470 3.469 3.469 3.468 3.468 3.467 3.466 3.466 3.465 3.465 3.464 3.463 3.462 3.462 3.461 3.460 3.459 3.458 3.458 3.457 3.456 3.455 3.454 3.453 3.452 3.451 3.451 3.450 3.450 3.449 3.448 3.448 3.447 3.447 3.446 3.445 3.445 3.444 3.444 3.443 3.443 3.442 3.441 3.441 3.440 3.440 3.439 3.438 3.438 3.437 3.437 3.437 3.436 3.436 3.435 3.435 3.434 3.434 3.433 3.433 3.432 3.432 3.431 3.431 3.430 3.430 3.430 3.429 3.429 3.428 3.428 3.427 3.427 3.427 3.426 3.426 3.426 3.425 3.425 3.425 3.424 3.424 3.424 3.423 3.423 3.422 3.422 3.422 3.421 3.421 3.420 3.420 3.419 3.419 3.418 3.418 3.418 3.417 3.417 3.416 3.416 3.415 3.415 3.414 3.414 3.413 3.413 3.412 3.411 3.411 3.410 3.410 3.409 3.408 3.407 3.407 3.406 3.406 3.405 3.404 3.404 3.403 3.403 3.402 3.402 3.401 3.400 3.400 3.399 3.399 3.398 3.397 3.397 3.396 3.396 3.395 3.394 3.394 3.393 3.393 3.393 3.393 3.393 3.393 3.392 3.392 3.392 3.392 3.392 3.392 3.392 3.391 3.391 3.391 3.391 3.391 3.391 3.391 3.391 3.390 3.390 3.390 3.390 3.391 3.391 3.391 3.391 3.391 3.391 3.392 3.392 3.392 3.392 3.393 3.393 3.393 3.394 3.394 3.394 3.394 3.394 3.394 3.395 3.395 3.395 3.395 3.395 3.395 3.396 3.396 3.396 3.396 3.396 3.397 3.397 3.397 3.397 3.398 3.398 3.398 3.399 3.399 3.399 3.399 3.400 3.400 3.400 3.401 3.401 3.401 3.401 3.401 3.402 3.402 3.402 3.402 3.403 3.403 3.403 3.403 3.404 3.404 3.404 3.405 3.405 3.405 3.405 3.406 3.406 3.406 3.407 3.407 3.406 3.406 3.406 3.406 3.406 3.406 3.406 3.405 3.405 3.405 3.404 3.404 3.403 3.403 3.402 3.402 3.401 3.400 3.400 3.399 3.398 3.398 3.397 3.395 3.394 3.393 3.392 3.390 3.389 3.388 3.386 3.385 3.384 3.383 3.381 3.380 3.379 3.377 3.376 3.375 3.373 3.372 3.370 3.369 3.368 3.366 3.365 3.363 3.362 3.361 3.359 3.358 3.356 3.355 3.353 3.352 3.351 3.349 3.348 3.346 3.345 3.343 3.342 3.340 3.339 3.337 3.336 3.334 3.333 3.332 3.330 3.329 3.328 3.327 3.325 3.324 3.323 3.322 3.320 3.319 3.318 3.317 3.315 3.314 3.313 3.312 3.311 3.309 3.308 3.307 3.306 3.304 3.303 3.303 3.302 3.301 3.300 3.299 3.298 3.298 3.297 3.296 3.295 3.294 3.293 3.293 3.292 3.291 3.290 3.289 3.288 3.288 3.287 3.286 3.285 3.284 3.284 3.284 3.283 3.283 3.282 3.282 3.281 3.281 3.281 3.280 3.280 3.279 3.279 3.279 3.278 3.278 3.277 3.277 3.276 3.276 3.275 3.275 3.274 3.274 3.274 3.274 3.273 3.273 3.273 3.272 3.272 3.272 3.271 3.271 3.271 3.270 3.270 3.269 3.269 3.268 3.268 3.267 3.267 3.266 3.266 3.265 3.265 3.264 3.263 3.263 3.262 3.262 3.261 3.260 3.260 3.259 3.259 3.258 3.257 3.257 3.256 3.255 3.255 3.254 3.254 3.253 3.252 3.252 3.251 3.250 3.250 3.250 3.249 3.249 3.249 3.249 3.249 3.249 3.248 3.248 3.248 3.248 3.248 3.248 3.248 3.249 3.249 3.249 3.249 3.249 3.249 3.249 3.250 3.250 3.250 3.250 3.250 3.250 3.251 3.251 3.251 3.252 3.252 3.252 3.253 3.253 3.254 3.254 3.255 3.256 3.256 3.257 3.258 3.259 3.260 3.260 3.261 3.262 3.263 3.263 3.264 3.264 3.265 3.265 3.266 3.266 3.267 3.267 3.268 3.269 3.269 3.270 3.270 3.271 3.271 3.272 3.272 3.272 3.272 3.273 3.273 3.274 3.273 3.273 3.272 3.272 3.271 3.271 3.270 3.270 3.269 3.269 3.268 3.268 3.267 3.267 3.266 3.266 3.265 3.265 3.264 3.264 3.263 3.263 3.262 3.262 3.262 3.261 3.261 3.261 3.261 3.260 3.260 3.260 3.259 3.259 3.259 3.258 3.258 3.257 3.257 3.256 3.256 3.255 3.254 3.254 3.253 3.252 3.252 3.251 3.251 3.251 3.251 3.251 3.251 3.252 3.252 3.252 3.252 3.252 3.253 3.253 3.253 3.253 3.253 3.253 3.253 3.253 3.253 3.252 3.252 3.252 3.252 3.252 3.252 3.251 3.251 3.251 3.251 3.250 3.250 3.250 3.249 3.249 3.248 3.248 3.248 3.247 3.247 3.246 3.246 3.245 3.245 3.244 3.243 3.243 3.242 3.241 3.242 3.242 3.242 3.242 3.243 3.243 3.243 3.243 3.244 3.244 3.244 3.244 3.244 3.244 3.244 3.244 3.245 3.247 3.249 3.251 3.254 3.257 3.260 3.264 3.266 3.267 3.268 3.269 3.270 3.270 3.271 3.272 3.273 3.273 3.274 3.274 3.275 3.276 3.276 3.277 3.277 3.277 3.278 3.278 3.279 3.279 3.279 3.279 3.280 3.280 3.280 3.281 3.281 3.281 3.281 3.281 3.281 3.280 3.280 3.280 3.280 3.279 3.279 3.278 3.277 3.277 3.276 3.275 3.274 3.270 3.262 3.255 3.247 3.240 3.233 3.226 3.219 3.213 3.206 3.199 3.192 3.185 3.179 3.172 3.165 3.158 3.151 3.144 3.138 3.131 3.124 3.117 3.110 3.104 3.097 3.090 3.083 3.076 3.068 3.060 3.052 3.044 3.035 3.027 3.019 3.011 3.002 2.994 2.986 2.977 2.969 2.960 2.952 2.943 2.934 2.926 2.917 2.908 2.900 2.891 2.882 2.873 2.879 2.886 2.895 2.904 2.917 2.929 2.940 2.951 2.961 2.971 2.980 2.989 2.997 3.004 3.011 3.017 3.023 3.028 3.032 3.036 3.040 3.042 3.045 3.046 3.046 3.040 3.034 3.028 3.022 3.016 3.009 3.002 2.995 2.988 2.981 2.973 2.966 2.958 2.949 2.941 2.933 2.924 2.915 2.906 2.897 2.887 2.877 2.868 2.858 2.846 2.834 2.822 2.810 2.798 2.786 2.775 2.764 2.752 2.742 2.734 2.732 2.730 2.728 2.726 2.724 2.722 2.720 2.718 2.716 2.714 2.712 2.710 2.707 2.705 2.704 2.702 2.701 2.699 2.698 2.696 2.695 2.693 2.692 2.691 2.689 2.688 2.686 2.685 2.684 2.682 2.681 2.680 2.678 2.677 2.676 2.674 2.673 2.672 2.670 2.668 2.665 2.663 2.660 2.657 2.655 2.652 2.650 2.647 2.644 2.642 2.639 2.637 2.634 2.632 2.629 2.627 2.624 2.621 2.619 2.617 2.614 2.612 2.609 2.607 2.604 2.602 2.599 2.597 2.595 2.592 2.590 2.588 2.586 2.584 2.582 2.580 2.578 2.576 2.574 2.573 2.571 2.569 2.568 2.566 2.565 2.563 2.562 2.560 2.559 2.560 2.561 2.562 2.563 2.564 2.565 2.566 2.567 2.568 2.569 2.570 2.571 2.572 2.573 2.573 2.574 2.575 2.576 2.576 2.577 2.579 2.581 2.583 2.584 2.586 2.588 2.590 2.591 2.593 2.595 2.597 2.598 2.600 2.602 2.603 2.605 2.606 2.608 2.610 2.611 2.613 2.614 2.616 2.617 2.619 2.620 2.622 2.623 2.624 2.626 2.627 2.629 2.630 2.632 2.633 2.635 2.636 2.638 2.640 2.641 2.643 2.645 2.647 2.648 2.650 2.652 2.654 2.656 2.658 2.659 2.661 2.663 2.665 2.667 2.669 2.670 2.669 2.668 2.667 2.666 2.666 2.665 2.664 2.664 2.663 2.662 2.662 2.661 2.660 2.660 2.659 2.658 2.658 2.657 2.657 2.656 2.656 2.655 2.655 2.654 2.654 2.671 2.692 2.712 2.732 2.752 2.771 2.791 2.810 2.830 2.849 2.868 2.886 2.905 2.923 2.942 2.960 2.978 2.995 3.013 3.030 3.048 3.065 3.082 3.099 3.115 3.126 
3.350 3.348 3.346 3.343 3.348 3.352 3.356 3.361 3.365 3.369 3.373 3.377 3.381 3.385 3.389 3.393 3.397 3.400 3.404 3.408 3.411 3.415 3.418 3.421 3.424 3.427 3.429 3.432 3.435 3.437 3.440 3.443 3.445 3.448 3.450 3.453 3.455 3.458 3.460 3.463 3.465 3.465 3.464 3.463 3.462 3.461 3.460 3.459 3.458 3.457 3.456 3.455 3.454 3.453 3.452 3.451 3.450 3.449 3.448 3.447 3.448 3.449 3.451 3.452 3.453 3.454 3.455 3.457 3.458 3.459 3.460 3.461 3.463 3.464 3.465 3.466 3.467 3.468 3.470 3.471 3.473 3.474 3.476 3.477 3.479 3.480 3.482 3.484 3.485 3.487 3.488 3.490 3.492 3.493 3.495 3.496 3.498 3.500 3.501 3.503 3.505 3.507 3.508 3.510 3.512 3.514 3.515 3.517 3.519 3.520 3.522 3.524 3.525 3.527 3.529 3.530 3.532 3.534 3.537 3.539 3.541 3.543 3.545 3.548 3.550 3.552 3.554 3.556 3.559 3.561 3.563 3.565 3.567 3.569 3.572 3.573 3.574 3.576 3.577 3.578 3.580 3.581 3.582 3.584 3.585 3.586 3.588 3.589 3.590 3.592 3.593 3.594 3.596 3.597 3.598 3.598 3.599 3.600 3.601 3.601 3.602 3.603 3.603 3.604 3.605 3.605 3.606 3.607 3.607 3.608 3.609 3.610 3.610 3.612 3.614 3.615 3.617 3.619 3.620 3.622 3.624 3.625 3.627 3.628 3.630 3.632 3.633 3.635 3.637 3.638 3.640 3.642 3.644 3.646 3.648 3.649 3.651 3.653 3.655 3.657 3.659 3.660 3.661 3.662 3.663 3.664 3.665 3.666 3.667 3.668 3.671 3.676 3.680 3.685 3.689 3.694 3.698 3.702 3.706 3.711 3.715 3.719 3.723 3.727 3.731 3.735 3.739 3.743 3.747 3.748 3.749 3.750 3.751 3.752 3.752 3.753 3.754 3.755 3.755 3.756 3.757 3.757 3.758 3.758 3.759 3.759 3.760 3.760 3.767 3.774 3.780 3.787 3.794 3.801 3.808 3.815 3.822 3.829 3.836 3.843 3.850 3.857 3.865 3.872 3.879 3.887 3.892 3.878 3.864 3.851 3.837 3.824 3.811 3.798 3.785 3.772 3.759 3.747 3.734 3.722 3.710 3.698 3.686 3.674 3.663 3.650 3.633 3.616 3.598 3.579 3.561 3.541 3.522 3.502 3.481 3.460 3.439 3.417 3.395 3.372 3.349 3.326 3.302 3.278 3.261 3.262 3.263 3.265 3.266 3.267 3.268 3.269 3.270 3.271 3.272 3.273 3.274 3.275 3.276 3.277 3.278 3.279 3.280 3.278 3.271 3.265 3.259 3.252 3.246 3.240 3.234 3.228 3.222 3.216 3.210 3.204 3.198 3.192 3.187 3.181 3.175 3.170 3.165 3.161 3.158 3.154 3.151 3.148 3.144 3.141 3.137 3.134 3.131 3.127 3.124 3.121 3.118 3.114 3.111 3.108 3.105 3.102 3.099 3.096 3.093 3.091 3.088 3.085 3.082 3.080 3.077 3.074 3.071 3.069 3.066 3.063 3.060 3.058 3.055 3.052 3.049 3.045 3.041 3.037 3.033 3.029 3.025 3.021 3.016 3.012 3.008 3.003 2.999 2.994 2.990 2.985 2.981 2.976 2.971 2.968 2.966 2.968 2.971 2.973 2.976 2.978 2.981 2.983 2.986 2.988 2.991 2.993 2.996 2.999 3.001 3.004 3.006 3.009 3.011 3.013 3.014 3.016 3.017 3.019 3.020 3.022 3.023 3.025 3.026 3.028 3.029 3.031 3.032 3.034 3.036 3.037 3.039 3.040 3.040 3.039 3.039 3.039 3.040 3.040 3.040 3.040 3.040 3.040 3.041 3.041 3.042 3.042 3.042 3.043 3.044 3.044 3.048 3.057 3.066 3.075 3.083 3.092 3.100 3.108 3.116 3.124 3.132 3.140 3.148 3.155 3.162 3.170 3.177 3.184 3.191 3.198 3.207 3.216 3.224 3.232 3.240 3.247 3.255 3.262 3.268 3.275 3.281 3.287 3.292 3.298 3.303 3.307 3.312 3.316 3.318 3.314 3.310 3.305 3.301 3.297 3.293 3.288 3.284 3.280 3.276 3.271 3.267 3.263 3.258 3.254 3.249 3.245 3.240 3.236 3.234 3.232 3.230 3.228 3.226 3.224 3.222 3.220 3.218 3.216 3.214 3.212 3.210 3.208 3.206 3.204 3.202 3.200 3.198 3.216 3.234 3.252 3.271 3.290 3.309 3.329 3.349 3.369 3.390 3.411 3.432 3.454 3.476 3.498 3.521 3.543 3.567 3.590 3.593 3.592 3.591 3.590 3.589 3.589 3.587 3.586 3.585 3.584 3.583 3.582 3.581 3.579 3.576 3.573 3.571 3.568 3.566 3.565 3.564 3.564 3.563 3.562 3.562 3.562 3.562 3.562 3.562 3.562 3.563 3.563 3.564 3.564 3.565 3.566 3.567 3.569 3.569 3.568 3.568 3.567 3.566 3.566 3.565 3.565 3.564 3.563 3.563 3.562 3.561 3.561 3.560 3.560 3.559 3.558 3.558 3.555 3.546 3.537 3.528 3.519 3.510 3.502 3.494 3.485 3.477 3.470 3.462 3.454 3.447 3.440 3.433 3.426 3.419 3.413 3.407 3.404 3.401 3.397 3.394 3.391 3.387 3.383 3.379 3.375 3.370 3.365 3.361 3.356 3.350 3.345 3.340 3.334 3.328 3.322 3.320 3.319 3.319 3.318 3.318 3.317 3.317 3.316 3.316 3.315 3.315 3.315 3.314 3.314 3.313 3.313 3.313 3.312 3.312 3.313 3.315 3.318 3.321 3.323 3.326 3.329 3.331 3.333 3.336 3.338 3.341 3.343 3.345 3.347 3.349 3.351 3.354 3.356 3.358 3.363 3.368 3.373 3.378 3.383 3.388 3.393 3.398 3.403 3.409 3.414 3.419 3.424 3.429 3.435 3.440 3.445 3.451 3.456 3.456 3.453 3.451 3.448 3.446 3.444 3.441 3.440 3.438 3.436 3.434 3.433 3.431 3.430 3.429 3.428 3.427 3.426 3.425 3.420 3.403 3.387 3.370 3.354 3.337 3.320 3.304 3.287 3.269 3.252 3.235 3.217 3.200 3.182 3.165 3.147 3.129 3.111 3.092 3.097 3.103 3.109 3.115 3.121 3.127 3.133 3.139 3.145 3.151 3.157 3.163 3.169 3.174 3.180 3.186 3.192 3.198 3.203 3.207 3.209 3.211 3.213 3.215 3.217 3.219 3.221 3.223 3.225 3.227 3.229 3.231 3.233 3.236 3.238 3.240 3.242 3.244 3.246 3.250 3.254 3.258 3.263 3.267 3.271 3.275 3.279 3.283 3.287 3.292 3.296 3.300 3.304 3.308 3.312 3.316 3.320 3.325 3.329 3.332 3.336 3.340 3.344 3.348 3.352 3.356 3.359 3.363 3.367 3.371 3.375 3.379 3.383 3.386 3.390 3.394 3.398 3.402 3.403 3.404 3.406 3.407 3.408 3.409 3.410 3.411 3.412 3.413 3.414 3.415 3.415 3.416 3.417 3.418 3.419 3.420 3.421 3.421 3.421 3.420 3.420 3.420 3.420 3.419 3.419 3.419 3.419 3.418 3.418 3.418 3.418 3.417 3.417 3.417 3.417 3.417 3.416 3.416 3.415 3.414 3.414 3.413 3.412 3.412 3.411 3.410 3.410 3.409 3.408 3.408 3.407 3.406 3.405 3.405 3.404 3.403 3.403 3.404 3.404 3.405 3.405 3.406 3.407 3.407 3.408 3.408 3.408 3.409 3.409 3.410 3.410 3.410 3.410 3.411 3.411 3.411 3.404 3.393 3.383 3.374 3.364 3.356 3.347 3.340 3.332 3.325 3.319 3.313 3.307 3.302 3.297 3.293 3.289 3.286 3.283 3.280 3.286 3.292 3.298 3.304 3.310 3.316 3.322 3.328 3.334 3.341 3.347 3.353 3.359 3.365 3.372 3.378 3.384 3.391 3.397 3.404 3.412 3.420 3.428 3.436 3.445 3.453 3.461 3.469 3.477 3.485 3.493 3.502 3.510 3.517 3.520 3.524 3.527 3.530 3.534 3.539 3.546 3.553 3.559 3.566 3.572 3.578 3.585 3.591 3.597 3.603 3.609 3.615 3.621 3.627 3.633 3.638 3.644 3.649 3.655 3.655 3.655 3.654 3.654 3.654 3.653 3.653 3.653 3.653 3.652 3.652 3.652 3.652 3.652 3.652 3.653 3.653 3.653 3.653 3.653 3.652 3.650 3.649 3.648 3.646 3.645 3.644 3.643 3.642 3.640 3.639 3.638 3.637 3.636 3.635 3.634 3.633 3.632 3.631 3.630 3.630 3.630 3.629 3.629 3.629 3.628 3.628 3.628 3.628 3.627 3.627 3.627 3.627 3.626 3.626 3.626 3.626 3.626 3.626 3.625 3.625 3.624 3.624 3.623 3.623 3.623 3.622 3.622 3.622 3.622 3.622 3.621 3.621 3.621 3.621 3.621 3.621 3.621 3.622 3.622 3.621 3.621 3.621 3.621 3.621 3.621 3.622 3.623 3.624 3.625 3.626 3.628 3.630 3.632 3.635 3.637 3.640 3.643 3.647 3.649 3.650 3.651 3.652 3.653 3.653 3.654 3.654 3.654 3.654 3.654 3.653 3.653 3.652 3.651 3.650 3.649 3.648 3.646 3.644 3.644 3.644 3.645 3.645 3.646 3.647 3.647 3.648 3.649 3.650 3.651 3.652 3.653 3.654 3.655 3.656 3.657 3.658 3.660 3.661 3.661 3.659 3.658 3.657 3.655 3.654 3.652 3.650 3.649 3.647 3.645 3.643 3.642 3.640 3.638 3.636 3.634 3.631 3.629 3.627 3.625 3.623 3.622 3.620 3.619 3.617 3.615 3.614 3.612 3.610 3.609 3.607 3.605 3.604 3.602 3.600 3.598 3.597 3.595 3.593 3.591 3.589 3.587 3.585 3.582 3.580 3.578 3.576 3.574 3.572 3.570 3.568 3.566 3.564 3.562 3.560 3.558 3.556 3.554 3.552 3.550 3.549 3.547 3.546 3.544 3.543 3.541 3.540 3.538 3.537 3.535 3.534 3.533 3.531 3.530 3.528 3.527 3.525 3.524 3.522 3.521 3.520 3.519 3.518 3.517 3.516 3.515 3.514 3.513 3.512 3.511 3.511 3.510 3.509 3.508 3.507 3.507 3.506 3.505 3.505 3.504 3.504 3.503 3.503 3.503 3.503 3.502 3.502 3.502 3.502 3.501 3.501 3.501 3.501 3.501 3.501 3.501 3.501 3.501 3.501 3.501 3.500 3.499 3.499 3.498 3.497 3.497 3.496 3.495 3.495 3.494 3.493 3.493 3.492 3.491 3.490 3.490 3.489 3.488 3.487 3.487 3.486 3.486 3.485 3.485 3.484 3.484 3.484 3.483 3.483 3.482 3.481 3.481 3.480 3.480 3.479 3.478 3.478 3.477 3.476 3.475 3.474 3.472 3.470 3.469 3.467 3.465 3.463 3.461 3.459 3.457 3.456 3.454 3.452 3.450 3.448 3.446 3.444 3.442 3.441 3.439 3.437 3.435 3.432 3.430 3.428 3.426 3.423 3.421 3.419 3.416 3.414 3.412 3.409 3.407 3.404 3.402 3.399 3.397 3.394 3.392 3.389 3.388 3.386 3.385 3.383 3.382 3.380 3.379 3.377 3.376 3.374 3.373 3.372 3.370 3.369 3.367 3.366 3.364 3.363 3.361 3.360 3.359 3.358 3.357 3.356 3.355 3.354 3.353 3.352 3.350 3.349 3.348 3.347 3.346 3.345 3.344 3.343 3.342 3.341 3.340 3.339 3.339 3.338 3.338 3.337 3.337 3.336 3.336 3.335 3.335 3.334 3.334 3.333 3.333 3.332 3.332 3.331 3.330 3.330 3.329 3.328 3.328 3.327 3.327 3.327 3.326 3.326 3.326 3.325 3.325 3.325 3.324 3.324 3.323 3.323 3.322 3.322 3.321 3.321 3.320 3.320 3.319 3.318 3.318 3.318 3.317 3.317 3.316 3.316 3.316 3.315 3.315 3.314 3.314 3.314 3.313 3.313 3.312 3.312 3.311 3.311 3.310 3.310 3.309 3.309 3.309 3.309 3.309 3.309 3.309 3.309 3.309 3.309 3.309 3.309 3.309 3.309 3.309 3.309 3.309 3.309 3.309 3.309 3.309 3.309 3.310 3.310 3.311 3.311 3.312 3.312 3.313 3.313 3.314 3.314 3.315 3.315 3.316 3.316 3.316 3.317 3.317 3.318 3.318 3.319 3.319 3.320 3.321 3.321 3.322 3.322 3.323 3.323 3.324 3.325 3.325 3.326 3.326 3.327 3.328 3.328 3.329 3.329 3.330 3.331 3.331 3.332 3.332 3.333 3.333 3.334 3.334 3.335 3.335 3.336 3.337 3.337 3.338 3.338 3.339 3.339 3.340 3.340 3.341 3.342 3.342 3.343 3.343 3.343 3.344 3.344 3.345 3.345 3.346 3.346 3.346 3.347 3.347 3.348 3.348 3.349 3.349 3.350 3.350 3.350 3.351 3.351 3.352 3.352 3.352 3.353 3.353 3.353 3.353 3.354 3.354 3.354 3.355 3.355 3.355 3.356 3.356 3.356 3.357 3.357 3.358 3.358 3.358 3.359 3.359 3.359 3.359 3.359 3.360 3.360 3.360 3.360 3.361 3.361 3.361 3.362 3.362 3.362 3.362 3.363 3.363 3.363 3.364 3.364 3.364 3.364 3.365 3.365 3.365 3.365 3.365 3.366 3.366 3.366 3.366 3.367 3.367 3.367 3.368 3.368 3.368 3.368 3.369 3.369 3.369 3.370 3.370 3.370 3.370 3.370 3.371 3.371 3.371 3.371 3.371 3.372 3.372 3.372 3.372 3.372 3.373 3.373 3.373 3.373 3.374 3.374 3.374 3.374 3.374 3.374 3.374 3.374 3.374 3.374 3.374 3.374 3.374 3.374 3.374 3.374 3.374 3.374 3.374 3.374 3.374 3.374 3.374 3.374 3.374 3.374 3.374 3.374 3.374 3.374 3.374 3.374 3.374 3.374 3.374 3.374 3.374 3.374 3.374 3.374 3.374 3.374 3.373 3.373 3.374 3.374 3.375 3.375 3.376 3.376 3.376 3.377 3.377 3.377 3.378 3.378 3.378 3.379 3.379 3.379 3.379 3.380 3.380 3.380 3.380 3.381 3.382 3.383 3.384 3.384 3.385 3.386 3.387 3.387 3.388 3.389 3.389 3.390 3.391 3.391 3.392 3.392 3.393 3.394 3.394 3.395 3.395 3.396 3.397 3.397 3.398 3.398 3.399 3.400 3.400 3.401 3.401 3.402 3.402 3.402 3.403 3.403 3.404 3.404 3.404 3.405 3.405 3.405 3.405 3.405 3.405 3.405 3.405 3.404 3.404 3.404 3.404 3.404 3.404 3.404 3.404 3.403 3.403 3.403 3.403 3.403 3.403 3.402 3.402 3.402 3.401 3.401 3.400 3.400 3.399 3.399 3.398 3.398 3.397 3.397 3.397 3.396 3.396 3.395 3.395 3.395 3.394 3.394 3.394 3.394 3.393 3.393 3.393 3.392 3.392 3.392 3.391 3.391 3.391 3.391 3.391 3.390 3.390 3.390 3.390 3.390 3.390 3.390 3.390 3.390 3.390 3.390 3.390 3.390 3.391 3.391 3.391 3.391 3.391 3.391 3.391 3.391 3.392 3.392 3.392 3.392 3.392 3.393 3.393 3.393 3.393 3.393 3.394 3.394 3.394 3.395 3.395 3.396 3.396 3.396 3.397 3.397 3.398 3.398 3.398 3.399 3.399 3.399 3.400 3.400 3.401 3.401 3.401 3.402 3.402 3.403 3.403 3.404 3.405 3.405 3.406 3.406 3.407 3.407 3.408 3.408 3.409 3.409 3.410 3.410 3.411 3.411 3.412 3.412 3.413 3.413 3.413 3.414 3.414 3.415 3.415 3.415 3.415 3.415 3.416 3.416 3.416 3.416 3.416 3.416 3.417 3.417 3.417 3.417 3.417 3.418 3.418 3.418 3.418 3.419 3.419 3.419 3.420 3.420 3.420 3.421 3.421 3.421 3.422 3.422 3.423 3.423 3.424 3.424 3.425 3.425 3.426 3.426 3.427 3.428 3.430 3.431 3.433 3.435 3.436 3.438 3.440 3.442 3.444 3.446 3.448 3.450 3.452 3.454 3.456 3.459 3.461 3.464 3.466 3.468 3.470 3.471 3.472 3.473 3.474 3.475 3.475 3.476 3.477 3.478 3.478 3.479 3.480 3.480 3.480 3.480 3.481 3.481 3.481 3.482 3.482 3.482 3.482 3.482 3.482 3.482 3.482 3.482 3.482 3.482 3.482 3.482 3.482 3.482 3.482 3.482 3.482 3.482 3.482 3.481 3.481 3.481 3.481 3.481 3.481 3.481 3.481 3.480 3.480 3.480 3.480 3.480 3.480 3.479 3.479 3.479 3.479 3.479 3.478 3.478 3.478 3.478 3.478 3.477 3.477 3.477 3.477 3.477 3.478 3.478 3.478 3.478 3.479 3.479 3.479 3.480 3.480 3.480 3.480 3.481 3.481 3.481 3.482 3.482 3.483 3.483 3.484 3.484 3.485 3.485 3.486 3.487 3.488 3.488 3.489 3.490 3.490 3.491 3.492 3.493 3.493 3.494 3.495 3.496 3.496 3.497 3.498 3.498 3.499 3.500 3.500 3.501 3.501 3.502 3.502 3.503 3.503 3.503 3.504 3.504 3.505 3.505 3.506 3.506 3.507 3.507 3.507 3.508 3.508 3.509 3.509 3.509 3.509 3.509 3.509 3.509 3.509 3.509 3.509 3.508 3.508 3.508 3.508 3.508 3.508 3.508 3.508 3.507 3.507 3.507 3.507 3.507 3.507 3.506 3.506 3.506 3.505 3.505 3.505 3.504 3.504 3.503 3.503 3.502 3.502 3.502 3.501 3.501 3.500 3.500 3.500 3.499 3.499 3.498 3.498 3.498 3.498 3.498 3.497 3.497 3.497 3.497 3.497 3.497 3.497 3.497 3.497 3.497 3.497 3.497 3.497 3.497 3.497 3.497 3.497 3.497 3.497 3.497 3.497 3.497 3.497 3.497 3.497 3.497 3.497 3.497 3.497 3.497 3.497 3.498 3.498 3.498 3.498 3.498 3.498 3.498 3.498 3.498 3.499 3.499 3.499 3.499 3.499 3.499 3.499 3.498 3.498 3.498 3.498 3.498 3.498 3.498 3.498 3.498 3.498 3.498 3.498 3.498 3.498 3.498 3.498 3.498 3.498 3.498 3.497 3.497 3.497 3.497 3.497 3.497 3.497 3.497 3.497 3.497 3.497 3.497 3.497 3.497 3.497 3.497 3.497 3.497 3.497 3.497 3.497 3.497 3.496 3.496 3.495 3.495 3.495 3.494 3.494 3.494 3.494 3.494 3.494 3.494 3.494 3.494 3.495 3.495 3.495 3.496 3.496 3.496 3.497 3.496 3.495 3.494 3.492 3.491 3.489 3.487 3.486 3.484 3.483 3.481 3.480 3.479 3.478 3.476 3.475 3.474 3.473 3.472 3.471 3.470 3.469 3.469 3.468 3.467 3.467 3.466 3.466 3.465 3.464 3.463 3.463 3.462 3.461 3.460 3.459 3.458 3.457 3.457 3.456 3.455 3.454 3.452 3.451 3.450 3.450 3.449 3.448 3.448 3.447 3.447 3.446 3.445 3.445 3.444 3.444 3.443 3.443 3.442 3.441 3.441 3.440 3.440 3.439 3.438 3.438 3.437 3.437 3.436 3.436 3.435 3.435 3.434 3.434 3.434 3.433 3.433 3.432 3.432 3.431 3.431 3.430 3.430 3.429 3.429 3.428 3.428 3.427 3.427 3.426 3.426 3.426 3.425 3.425 3.425 3.424 3.424 3.424 3.423 3.423 3.423 3.422 3.422 3.422 3.421 3.421 3.420 3.420 3.419 3.419 3.419 3.418 3.418 3.417 3.417 3.416 3.416 3.415 3.415 3.415 3.414 3.413 3.413 3.412 3.412 3.411 3.411 3.410 3.409 3.409 3.408 3.408 3.407 3.406 3.405 3.405 3.404 3.403 3.403 3.402 3.402 3.401 3.400 3.400 3.399 3.399 3.398 3.397 3.397 3.396 3.396 3.395 3.394 3.394 3.393 3.393 3.392 3.391 3.391 3.391 3.391 3.390 3.390 3.390 3.390 3.390 3.390 3.390 3.389 3.389 3.389 3.389 3.389 3.389 3.389 3.389 3.388 3.388 3.388 3.388 3.388 3.388 3.388 3.388 3.388 3.388 3.389 3.389 3.389 3.389 3.390 3.390 3.390 3.390 3.391 3.391 3.391 3.392 3.392 3.392 3.392 3.392 3.392 3.392 3.392 3.392 3.393 3.393 3.393 3.393 3.393 3.394 3.394 3.394 3.394 3.395 3.395 3.395 3.395 3.396 3.396 3.396 3.397 3.397 3.397 3.397 3.398 3.398 3.398 3.398 3.399 3.399 3.399 3.399 3.400 3.400 3.400 3.400 3.401 3.401 3.401 3.401 3.402 3.402 3.402 3.403 3.403 3.403 3.403 3.404 3.404 3.404 3.404 3.404 3.404 3.403 3.403 3.403 3.403 3.403 3.403 3.402 3.402 3.401 3.401 3.400 3.400 3.399 3.398 3.398 3.397 3.397 3.396 3.395 3.394 3.393 3.392 3.390 3.389 3.388 3.387 3.385 3.384 3.383 3.382 3.380 3.379 3.378 3.376 3.375 3.374 3.372 3.371 3.370 3.368 3.367 3.366 3.364 3.363 3.361 3.360 3.359 3.357 3.356 3.354 3.353 3.351 3.350 3.349 3.347 3.346 3.344 3.343 3.341 3.340 3.338 3.337 3.335 3.334 3.333 3.331 3.330 3.330 3.329 3.329 3.328 3.328 3.327 3.327 3.326 3.325 3.325 3.324 3.324 3.323 3.323 3.322 3.322 3.321 3.321 3.320 3.319 3.319 3.318 3.318 3.318 3.318 3.318 3.318 3.318 3.318 3.319 3.319 3.319 3.319 3.319 3.320 3.320 3.320 3.320 3.321 3.321 3.321 3.322 3.322 3.323 3.323 3.324 3.324 3.325 3.325 3.326 3.326 3.327 3.328 3.328 3.329 3.330 3.330 3.331 3.331 3.332 3.333 3.333 3.334 3.335 3.335 3.336 3.336 3.337 3.337 3.338 3.339 3.340 3.341 3.342 3.342 3.343 3.344 3.345 3.345 3.346 3.347 3.347 3.348 3.349 3.349 3.350 3.351 3.351 3.352 3.352 3.353 3.353 3.354 3.354 3.355 3.355 3.356 3.356 3.357 3.357 3.357 3.358 3.358 3.359 3.359 3.359 3.360 3.360 3.361 3.361 3.361 3.362 3.362 3.363 3.363 3.363 3.364 3.364 3.364 3.364 3.364 3.364 3.364 3.364 3.364 3.364 3.364 3.364 3.365 3.365 3.365 3.365 3.365 3.366 3.366 3.366 3.367 3.367 3.367 3.368 3.368 3.369 3.369 3.370 3.370 3.371 3.371 3.372 3.373 3.373 3.374 3.375 3.375 3.376 3.377 3.378 3.379 3.380 3.380 3.381 3.382 3.383 3.384 3.385 3.386 3.387 3.388 3.389 3.390 3.391 3.392 3.393 3.394 3.395 3.396 3.398 3.399 3.400 3.402 3.403 3.405 3.406 3.408 3.409 3.410 3.412 3.413 3.415 3.415 3.416 3.417 3.417 3.418 3.419 3.420 3.421 3.421 3.422 3.423 3.424 3.425 3.426 3.427 3.428 3.429 3.430 3.432 3.433 3.434 3.435 3.436 3.437 3.437 3.437 3.437 3.437 3.437 3.437 3.437 3.437 3.437 3.437 3.437 3.437 3.437 3.437 3.437 3.438 3.438 3.438 3.438 3.438 3.439 3.439 3.439 3.439 3.439 3.440 3.440 3.439 3.439 3.439 3.439 3.439 3.439 3.439 3.439 3.438 3.438 3.438 3.439 3.439 3.439 3.439 3.439 3.439 3.439 3.439 3.440 3.440 3.440 3.441 3.441 3.441 3.442 3.442 3.442 3.443 3.443 3.443 3.444 3.444 3.444 3.444 3.445 3.445 3.445 3.445 3.446 3.446 3.446 3.446 3.446 3.446 3.446 3.447 3.447 3.447 3.447 3.447 3.447 3.447 3.447 3.447 3.447 3.447 3.447 3.446 3.445 3.446 3.447 3.448 3.450 3.453 3.457 3.460 3.465 3.470 3.474 3.477 3.480 3.483 3.485 3.488 3.491 3.494 3.496 3.499 3.501 3.503 3.506 3.508 3.510 3.512 3.514 3.516 3.518 3.520 3.522 3.524 3.526 3.527 3.529 3.530 3.532 3.533 3.534 3.536 3.537 3.538 3.539 3.540 3.541 3.541 3.542 3.543 3.543 3.544 3.544 3.545 3.545 3.545 3.545 3.542 3.533 3.525 3.516 3.509 3.502 3.495 3.488 3.481 3.474 3.467 3.460 3.453 3.445 3.438 3.431 3.424 3.417 3.410 3.403 3.396 3.389 3.382 3.375 3.368 3.361 3.354 3.347 3.339 3.331 3.322 3.314 3.305 3.296 3.288 3.279 3.270 3.262 3.253 3.244 3.235 3.226 3.217 3.208 3.199 3.189 3.180 3.171 3.162 3.152 3.143 3.133 3.124 3.133 3.144 3.156 3.170 3.187 3.204 3.220 3.235 3.250 3.264 3.277 3.290 3.301 3.312 3.323 3.332 3.341 3.349 3.357 3.364 3.370 3.375 3.380 3.383 3.385 3.379 3.374 3.368 3.362 3.356 3.349 3.343 3.336 3.329 3.321 3.314 3.306 3.298 3.289 3.281 3.272 3.263 3.253 3.244 3.234 3.224 3.214 3.203 3.192 3.180 3.166 3.153 3.140 3.127 3.114 3.102 3.090 3.078 3.066 3.059 3.058 3.057 3.056 3.055 3.054 3.053 3.052 3.051 3.050 3.049 3.048 3.047 3.046 3.045 3.045 3.044 3.044 3.043 3.043 3.042 3.042 3.041 3.041 3.040 3.040 3.039 3.039 3.038 3.037 3.037 3.036 3.035 3.035 3.034 3.033 3.033 3.032 3.031 3.031 3.029 3.027 3.025 3.023 3.021 3.019 3.018 3.016 3.014 3.012 3.010 3.009 3.007 3.005 3.003 3.002 3.000 2.998 2.996 2.994 2.992 2.991 2.989 2.987 2.986 2.984 2.982 2.980 2.979 2.977 2.976 2.974 2.973 2.971 2.970 2.969 2.967 2.966 2.965 2.964 2.963 2.962 2.961 2.960 2.959 2.958 2.957 2.956 2.956 2.955 2.955 2.956 2.957 2.958 2.959 2.959 2.960 2.961 2.962 2.962 2.963 2.964 2.965 2.965 2.966 2.967 2.967 2.968 2.969 2.970 2.971 2.972 2.974 2.975 2.976 2.977 2.979 2.980 2.981 2.982 2.984 2.985 2.986 2.987 2.988 2.989 2.991 2.992 2.993 2.994 2.995 2.996 2.998 2.999 3.000 3.001 3.002 3.003 3.004 3.005 3.006 3.007 3.008 3.009 3.010 3.011 3.012 3.013 3.014 3.015 3.016 3.017 3.018 3.019 3.020 3.021 3.023 3.024 3.025 3.026 3.027 3.028 3.029 3.031 3.031 3.032 3.031 3.030 3.029 3.029 3.028 3.027 3.026 3.026 3.025 3.024 3.023 3.023 3.022 3.021 3.021 3.020 3.019 3.018 3.018 3.017 3.016 3.016 3.015 3.014 3.014 3.034 3.057 3.080 3.103 3.126 3.149 3.171 3.193 3.215 3.237 3.259 3.281 3.302 3.323 3.344 3.365 3.385 3.406 3.426 3.446 3.466 3.485 3.505 3.524 3.543 3.555 
3.453 3.451 3.449 3.448 3.452 3.457 3.461 3.466 3.470 3.475 3.479 3.483 3.488 3.492 3.496 3.500 3.504 3.508 3.512 3.516 3.520 3.524 3.527 3.531 3.534 3.537 3.541 3.544 3.547 3.550 3.553 3.556 3.559 3.562 3.565 3.568 3.571 3.574 3.577 3.580 3.583 3.584 3.583 3.583 3.583 3.582 3.582 3.581 3.581 3.581 3.580 3.580 3.580 3.579 3.579 3.578 3.578 3.578 3.577 3.577 3.578 3.579 3.580 3.582 3.583 3.584 3.586 3.587 3.588 3.589 3.591 3.592 3.593 3.594 3.595 3.597 3.598 3.599 3.600 3.602 3.603 3.605 3.606 3.608 3.609 3.611 3.612 3.614 3.615 3.617 3.618 3.620 3.621 3.623 3.625 3.626 3.628 3.629 3.631 3.632 3.634 3.635 3.637 3.639 3.640 3.642 3.643 3.645 3.646 3.648 3.649 3.651 3.652 3.654 3.655 3.657 3.659 3.660 3.662 3.664 3.666 3.667 3.669 3.671 3.673 3.674 3.676 3.678 3.679 3.681 3.683 3.685 3.686 3.688 3.690 3.691 3.692 3.693 3.694 3.695 3.696 3.697 3.698 3.699 3.699 3.700 3.701 3.702 3.703 3.704 3.705 3.706 3.707 3.708 3.709 3.709 3.710 3.710 3.711 3.712 3.712 3.713 3.713 3.714 3.714 3.715 3.715 3.716 3.717 3.717 3.718 3.718 3.719 3.720 3.722 3.723 3.724 3.726 3.727 3.728 3.730 3.731 3.732 3.734 3.735 3.736 3.738 3.739 3.740 3.742 3.743 3.745 3.746 3.748 3.750 3.751 3.753 3.755 3.756 3.758 3.759 3.760 3.760 3.761 3.762 3.763 3.763 3.764 3.765 3.765 3.768 3.771 3.774 3.778 3.781 3.784 3.787 3.790 3.793 3.796 3.799 3.802 3.805 3.808 3.811 3.813 3.816 3.819 3.822 3.823 3.823 3.823 3.824 3.824 3.824 3.825 3.825 3.825 3.826 3.826 3.826 3.826 3.826 3.827 3.827 3.827 3.827 3.827 3.832 3.837 3.843 3.848 3.854 3.859 3.865 3.870 3.876 3.882 3.888 3.894 3.900 3.906 3.912 3.918 3.924 3.931 3.935 3.925 3.914 3.904 3.894 3.884 3.874 3.864 3.854 3.844 3.835 3.825 3.816 3.807 3.797 3.788 3.779 3.770 3.762 3.752 3.739 3.726 3.712 3.698 3.684 3.670 3.655 3.640 3.624 3.608 3.592 3.576 3.559 3.542 3.525 3.507 3.489 3.471 3.458 3.459 3.460 3.460 3.461 3.462 3.462 3.463 3.464 3.464 3.465 3.466 3.466 3.467 3.467 3.468 3.468 3.469 3.469 3.468 3.463 3.459 3.454 3.450 3.445 3.441 3.436 3.432 3.428 3.423 3.419 3.415 3.411 3.407 3.403 3.398 3.394 3.390 3.387 3.385 3.382 3.380 3.377 3.375 3.372 3.370 3.368 3.365 3.363 3.361 3.358 3.356 3.354 3.351 3.349 3.347 3.345 3.342 3.340 3.338 3.336 3.333 3.331 3.329 3.327 3.324 3.322 3.320 3.318 3.316 3.313 3.311 3.309 3.307 3.304 3.302 3.300 3.296 3.293 3.290 3.287 3.283 3.280 3.277 3.273 3.270 3.266 3.263 3.259 3.256 3.252 3.249 3.245 3.241 3.237 3.235 3.233 3.235 3.237 3.239 3.241 3.243 3.245 3.247 3.249 3.251 3.253 3.255 3.256 3.258 3.260 3.262 3.264 3.266 3.268 3.269 3.270 3.272 3.273 3.274 3.275 3.276 3.277 3.279 3.280 3.281 3.282 3.284 3.285 3.286 3.287 3.289 3.290 3.290 3.290 3.290 3.290 3.290 3.290 3.290 3.290 3.290 3.290 3.290 3.290 3.290 3.291 3.291 3.291 3.291 3.292 3.292 3.295 3.302 3.308 3.314 3.320 3.327 3.333 3.339 3.344 3.350 3.356 3.361 3.367 3.372 3.378 3.383 3.388 3.393 3.398 3.404 3.410 3.416 3.423 3.428 3.434 3.440 3.445 3.450 3.455 3.460 3.464 3.468 3.473 3.476 3.480 3.484 3.487 3.490 3.491 3.488 3.485 3.482 3.479 3.476 3.473 3.470 3.467 3.464 3.461 3.457 3.454 3.451 3.448 3.445 3.441 3.438 3.435 3.432 3.431 3.429 3.428 3.427 3.426 3.424 3.423 3.422 3.421 3.419 3.418 3.417 3.416 3.414 3.413 3.412 3.411 3.410 3.408 3.422 3.435 3.449 3.463 3.477 3.492 3.507 3.522 3.537 3.552 3.568 3.584 3.600 3.617 3.633 3.650 3.667 3.684 3.702 3.705 3.704 3.704 3.703 3.703 3.703 3.702 3.702 3.701 3.701 3.700 3.699 3.699 3.697 3.696 3.694 3.693 3.691 3.690 3.689 3.689 3.688 3.688 3.688 3.688 3.688 3.688 3.689 3.689 3.689 3.690 3.690 3.691 3.692 3.693 3.694 3.695 3.696 3.696 3.696 3.696 3.695 3.695 3.694 3.694 3.694 3.693 3.693 3.693 3.692 3.692 3.691 3.691 3.691 3.690 3.690 3.690 3.687 3.678 3.670 3.661 3.653 3.644 3.636 3.628 3.620 3.613 3.605 3.598 3.591 3.584 3.577 3.570 3.564 3.557 3.551 3.545 3.542 3.539 3.535 3.531 3.528 3.524 3.519 3.515 3.510 3.506 3.501 3.496 3.490 3.485 3.479 3.473 3.467 3.461 3.455 3.453 3.452 3.452 3.451 3.451 3.451 3.450 3.450 3.449 3.449 3.448 3.448 3.448 3.447 3.447 3.446 3.446 3.446 3.445 3.446 3.447 3.449 3.451 3.452 3.454 3.456 3.457 3.459 3.460 3.462 3.464 3.465 3.467 3.468 3.469 3.471 3.472 3.474 3.475 3.477 3.480 3.482 3.484 3.486 3.488 3.491 3.493 3.495 3.497 3.499 3.501 3.503 3.506 3.508 3.510 3.512 3.514 3.516 3.515 3.512 3.509 3.507 3.504 3.502 3.500 3.497 3.495 3.493 3.491 3.490 3.488 3.487 3.485 3.484 3.482 3.481 3.480 3.474 3.458 3.441 3.424 3.408 3.391 3.374 3.357 3.339 3.322 3.305 3.287 3.269 3.252 3.234 3.216 3.198 3.180 3.161 3.143 3.147 3.152 3.157 3.162 3.168 3.173 3.178 3.183 3.188 3.193 3.198 3.203 3.208 3.214 3.219 3.224 3.229 3.234 3.239 3.242 3.243 3.245 3.247 3.248 3.250 3.252 3.253 3.255 3.257 3.258 3.260 3.262 3.263 3.265 3.267 3.268 3.270 3.272 3.274 3.277 3.280 3.284 3.287 3.291 3.294 3.297 3.301 3.304 3.307 3.311 3.314 3.317 3.321 3.324 3.328 3.331 3.334 3.338 3.341 3.344 3.347 3.350 3.353 3.356 3.359 3.362 3.365 3.368 3.372 3.375 3.378 3.381 3.384 3.387 3.390 3.393 3.396 3.399 3.400 3.400 3.401 3.401 3.402 3.402 3.403 3.403 3.404 3.404 3.405 3.405 3.405 3.406 3.406 3.406 3.407 3.407 3.408 3.407 3.407 3.406 3.406 3.405 3.405 3.404 3.404 3.404 3.403 3.403 3.402 3.402 3.401 3.401 3.400 3.400 3.399 3.399 3.399 3.398 3.398 3.397 3.396 3.396 3.395 3.395 3.394 3.394 3.393 3.392 3.392 3.391 3.391 3.390 3.389 3.389 3.388 3.388 3.387 3.388 3.389 3.389 3.390 3.391 3.391 3.392 3.392 3.393 3.393 3.394 3.394 3.395 3.395 3.396 3.396 3.396 3.397 3.397 3.392 3.385 3.378 3.371 3.365 3.359 3.353 3.348 3.343 3.339 3.334 3.330 3.327 3.323 3.320 3.317 3.315 3.313 3.311 3.310 3.315 3.320 3.325 3.330 3.335 3.341 3.346 3.351 3.356 3.361 3.367 3.372 3.377 3.383 3.388 3.393 3.399 3.404 3.409 3.415 3.422 3.429 3.436 3.442 3.449 3.456 3.463 3.470 3.477 3.484 3.490 3.497 3.504 3.510 3.514 3.517 3.520 3.524 3.527 3.532 3.538 3.543 3.549 3.554 3.560 3.565 3.571 3.576 3.581 3.586 3.592 3.597 3.602 3.607 3.612 3.617 3.621 3.626 3.631 3.632 3.632 3.632 3.632 3.632 3.632 3.632 3.632 3.632 3.632 3.633 3.633 3.633 3.634 3.634 3.634 3.635 3.635 3.636 3.636 3.635 3.634 3.633 3.632 3.632 3.631 3.630 3.629 3.628 3.627 3.627 3.626 3.625 3.624 3.624 3.623 3.622 3.622 3.621 3.621 3.621 3.621 3.620 3.620 3.620 3.620 3.620 3.620 3.620 3.620 3.620 3.620 3.620 3.620 3.620 3.620 3.620 3.621 3.621 3.621 3.621 3.621 3.621 3.621 3.621 3.621 3.621 3.621 3.621 3.622 3.622 3.622 3.622 3.623 3.623 3.624 3.624 3.624 3.625 3.625 3.625 3.625 3.625 3.626 3.626 3.627 3.628 3.629 3.630 3.632 3.633 3.635 3.637 3.640 3.642 3.645 3.648 3.651 3.655 3.657 3.658 3.659 3.659 3.660 3.660 3.661 3.661 3.661 3.661 3.660 3.660 3.659 3.658 3.657 3.656 3.655 3.653 3.652 3.650 3.650 3.650 3.650 3.651 3.651 3.652 3.652 3.653 3.654 3.654 3.655 3.656 3.657 3.658 3.659 3.660 3.661 3.662 3.663 3.664 3.663 3.662 3.660 3.659 3.657 3.656 3.654 3.652 3.650 3.648 3.646 3.644 3.642 3.640 3.638 3.636 3.633 3.631 3.629 3.626 3.624 3.623 3.621 3.619 3.618 3.616 3.614 3.613 3.611 3.609 3.607 3.606 3.604 3.602 3.600 3.599 3.597 3.595 3.593 3.592 3.590 3.588 3.586 3.584 3.581 3.579 3.577 3.575 3.573 3.571 3.570 3.568 3.566 3.564 3.562 3.560 3.558 3.557 3.555 3.553 3.552 3.550 3.549 3.548 3.546 3.545 3.544 3.542 3.541 3.540 3.539 3.537 3.536 3.535 3.534 3.532 3.531 3.530 3.529 3.527 3.526 3.525 3.525 3.524 3.523 3.522 3.522 3.521 3.520 3.520 3.519 3.518 3.518 3.517 3.517 3.516 3.515 3.515 3.514 3.514 3.513 3.513 3.513 3.513 3.512 3.512 3.512 3.512 3.512 3.512 3.511 3.511 3.511 3.511 3.511 3.511 3.511 3.511 3.511 3.511 3.511 3.510 3.510 3.509 3.509 3.508 3.507 3.507 3.506 3.506 3.505 3.505 3.504 3.504 3.503 3.502 3.502 3.501 3.501 3.500 3.499 3.499 3.498 3.498 3.498 3.497 3.497 3.496 3.496 3.495 3.495 3.494 3.493 3.493 3.492 3.491 3.491 3.490 3.489 3.489 3.488 3.487 3.485 3.484 3.482 3.480 3.479 3.477 3.476 3.474 3.472 3.471 3.469 3.468 3.466 3.464 3.463 3.461 3.459 3.458 3.456 3.455 3.453 3.451 3.449 3.447 3.445 3.443 3.441 3.439 3.437 3.435 3.433 3.431 3.429 3.426 3.424 3.422 3.420 3.418 3.416 3.414 3.412 3.411 3.409 3.408 3.406 3.405 3.404 3.402 3.401 3.399 3.398 3.397 3.395 3.394 3.393 3.391 3.390 3.388 3.387 3.386 3.384 3.384 3.383 3.382 3.381 3.380 3.379 3.378 3.377 3.376 3.375 3.374 3.373 3.372 3.371 3.370 3.369 3.368 3.367 3.366 3.366 3.365 3.365 3.364 3.364 3.364 3.363 3.363 3.362 3.362 3.361 3.361 3.360 3.360 3.359 3.359 3.358 3.358 3.357 3.356 3.356 3.355 3.355 3.355 3.354 3.354 3.354 3.353 3.353 3.353 3.352 3.352 3.351 3.351 3.350 3.350 3.349 3.349 3.348 3.348 3.347 3.347 3.346 3.346 3.345 3.345 3.345 3.344 3.344 3.343 3.343 3.343 3.342 3.342 3.341 3.341 3.340 3.340 3.339 3.339 3.338 3.338 3.337 3.337 3.337 3.337 3.337 3.337 3.337 3.337 3.337 3.337 3.337 3.337 3.337 3.337 3.337 3.337 3.337 3.337 3.337 3.336 3.336 3.337 3.337 3.337 3.338 3.338 3.339 3.339 3.340 3.340 3.340 3.341 3.341 3.342 3.342 3.343 3.343 3.343 3.344 3.344 3.345 3.345 3.346 3.346 3.347 3.347 3.348 3.348 3.349 3.349 3.350 3.351 3.351 3.352 3.352 3.353 3.353 3.354 3.355 3.355 3.356 3.356 3.357 3.357 3.358 3.358 3.359 3.359 3.360 3.360 3.361 3.361 3.362 3.362 3.363 3.363 3.364 3.365 3.365 3.366 3.366 3.367 3.367 3.368 3.368 3.369 3.369 3.369 3.370 3.370 3.371 3.371 3.372 3.372 3.372 3.373 3.373 3.374 3.374 3.375 3.375 3.376 3.376 3.377 3.377 3.377 3.377 3.378 3.378 3.378 3.379 3.379 3.379 3.380 3.380 3.380 3.381 3.381 3.382 3.382 3.382 3.383 3.383 3.384 3.384 3.384 3.385 3.385 3.385 3.385 3.386 3.386 3.386 3.386 3.387 3.387 3.387 3.388 3.388 3.388 3.389 3.389 3.389 3.390 3.390 3.391 3.391 3.391 3.391 3.391 3.392 3.392 3.392 3.392 3.393 3.393 3.393 3.393 3.394 3.394 3.394 3.395 3.395 3.395 3.396 3.396 3.396 3.397 3.397 3.397 3.397 3.397 3.398 3.398 3.398 3.398 3.398 3.399 3.399 3.399 3.399 3.400 3.400 3.400 3.400 3.401 3.401 3.401 3.401 3.401 3.401 3.401 3.401 3.401 3.401 3.401 3.401 3.401 3.401 3.401 3.401 3.401 3.401 3.401 3.401 3.401 3.401 3.401 3.401 3.401 3.401 3.401 3.401 3.401 3.401 3.401 3.401 3.401 3.401 3.401 3.401 3.401 3.401 3.400 3.400 3.400 3.400 3.400 3.400 3.400 3.401 3.401 3.401 3.402 3.402 3.402 3.403 3.403 3.403 3.404 3.404 3.404 3.405 3.405 3.405 3.405 3.406 3.406 3.406 3.406 3.406 3.407 3.408 3.409 3.409 3.410 3.411 3.412 3.412 3.413 3.414 3.414 3.415 3.416 3.416 3.417 3.417 3.418 3.418 3.419 3.419 3.420 3.421 3.421 3.422 3.422 3.423 3.424 3.424 3.425 3.425 3.426 3.426 3.426 3.427 3.427 3.428 3.428 3.428 3.429 3.429 3.429 3.430 3.430 3.430 3.429 3.429 3.429 3.429 3.429 3.429 3.429 3.429 3.428 3.428 3.428 3.428 3.428 3.428 3.427 3.427 3.427 3.427 3.427 3.426 3.426 3.425 3.425 3.424 3.424 3.423 3.423 3.423 3.422 3.422 3.421 3.421 3.421 3.420 3.420 3.420 3.419 3.419 3.419 3.418 3.418 3.418 3.417 3.417 3.417 3.417 3.416 3.416 3.416 3.416 3.416 3.415 3.415 3.415 3.415 3.415 3.415 3.415 3.415 3.415 3.415 3.415 3.415 3.415 3.415 3.416 3.416 3.416 3.416 3.416 3.416 3.416 3.416 3.417 3.417 3.417 3.417 3.417 3.417 3.418 3.418 3.418 3.418 3.418 3.419 3.419 3.419 3.420 3.420 3.420 3.421 3.421 3.421 3.422 3.422 3.422 3.423 3.423 3.423 3.424 3.424 3.424 3.425 3.425 3.425 3.426 3.426 3.427 3.427 3.428 3.428 3.429 3.429 3.429 3.430 3.430 3.431 3.431 3.432 3.432 3.433 3.433 3.433 3.434 3.434 3.435 3.435 3.435 3.436 3.436 3.437 3.437 3.437 3.437 3.437 3.437 3.437 3.438 3.438 3.438 3.438 3.438 3.438 3.438 3.439 3.439 3.439 3.439 3.439 3.440 3.440 3.440 3.440 3.441 3.441 3.441 3.442 3.442 3.443 3.443 3.443 3.444 3.444 3.445 3.445 3.446 3.446 3.447 3.447 3.448 3.449 3.449 3.450 3.451 3.452 3.453 3.454 3.454 3.455 3.456 3.457 3.458 3.459 3.460 3.461 3.462 3.463 3.465 3.466 3.467 3.468 3.469 3.470 3.470 3.471 3.471 3.472 3.473 3.473 3.474 3.475 3.475 3.476 3.476 3.477 3.477 3.478 3.478 3.479 3.479 3.480 3.480 3.481 3.481 3.481 3.481 3.481 3.481 3.481 3.481 3.481 3.481 3.481 3.481 3.481 3.481 3.481 3.481 3.481 3.480 3.480 3.480 3.480 3.480 3.480 3.480 3.480 3.480 3.479 3.479 3.479 3.479 3.479 3.479 3.478 3.478 3.478 3.478 3.478 3.478 3.477 3.477 3.477 3.477 3.477 3.476 3.476 3.477 3.477 3.477 3.477 3.477 3.478 3.478 3.478 3.479 3.479 3.479 3.479 3.480 3.480 3.480 3.481 3.481 3.482 3.482 3.482 3.483 3.483 3.484 3.485 3.486 3.486 3.487 3.488 3.488 3.489 3.490 3.490 3.491 3.492 3.493 3.493 3.494 3.495 3.495 3.496 3.497 3.497 3.498 3.499 3.499 3.500 3.500 3.501 3.501 3.502 3.502 3.502 3.503 3.503 3.504 3.504 3.505 3.505 3.506 3.506 3.506 3.507 3.507 3.508 3.508 3.508 3.508 3.508 3.508 3.508 3.508 3.508 3.507 3.507 3.507 3.507 3.507 3.507 3.507 3.506 3.506 3.506 3.506 3.506 3.506 3.505 3.505 3.505 3.505 3.505 3.504 3.504 3.503 3.503 3.502 3.502 3.502 3.501 3.501 3.500 3.500 3.500 3.499 3.499 3.498 3.498 3.498 3.497 3.497 3.497 3.497 3.496 3.496 3.496 3.496 3.496 3.496 3.496 3.496 3.496 3.496 3.496 3.496 3.496 3.496 3.496 3.496 3.496 3.496 3.496 3.496 3.496 3.496 3.496 3.496 3.496 3.496 3.496 3.497 3.497 3.497 3.497 3.497 3.497 3.497 3.497 3.497 3.497 3.497 3.498 3.498 3.498 3.498 3.498 3.498 3.498 3.498 3.498 3.498 3.498 3.498 3.498 3.498 3.498 3.497 3.497 3.497 3.497 3.497 3.497 3.497 3.497 3.497 3.497 3.497 3.497 3.497 3.497 3.497 3.497 3.496 3.496 3.496 3.496 3.496 3.496 3.496 3.496 3.496 3.496 3.496 3.496 3.496 3.496 3.496 3.496 3.496 3.496 3.496 3.496 3.495 3.495 3.495 3.495 3.495 3.495 3.494 3.494 3.494 3.494 3.494 3.494 3.494 3.494 3.494 3.494 3.494 3.494 3.494 3.494 3.494 3.493 3.493 3.492 3.492 3.491 3.490 3.490 3.489 3.489 3.488 3.488 3.487 3.487 3.486 3.486 3.485 3.485 3.484 3.484 3.484 3.483 3.483 3.483 3.482 3.481 3.481 3.480 3.480 3.479 3.479 3.478 3.478 3.477 3.476 3.476 3.475 3.475 3.474 3.474 3.473 3.473 3.472 3.471 3.471 3.470 3.470 3.469 3.469 3.468 3.468 3.467 3.466 3.466 3.465 3.465 3.464 3.464 3.463 3.463 3.462 3.462 3.461 3.460 3.460 3.459 3.459 3.458 3.458 3.457 3.457 3.456 3.456 3.456 3.455 3.455 3.454 3.454 3.453 3.453 3.452 3.452 3.452 3.451 3.451 3.450 3.450 3.449 3.449 3.448 3.448 3.448 3.447 3.447 3.447 3.446 3.446 3.446 3.445 3.445 3.445 3.444 3.444 3.444 3.443 3.443 3.442 3.442 3.442 3.441 3.441 3.440 3.440 3.439 3.439 3.438 3.438 3.438 3.437 3.437 3.436 3.436 3.435 3.435 3.434 3.434 3.433 3.433 3.432 3.432 3.431 3.430 3.430 3.429 3.428 3.428 3.427 3.426 3.426 3.425 3.425 3.424 3.423 3.423 3.422 3.422 3.421 3.421 3.420 3.419 3.419 3.418 3.418 3.417 3.417 3.416 3.415 3.415 3.414 3.414 3.414 3.413 3.413 3.413 3.413 3.413 3.413 3.413 3.412 3.412 3.412 3.412 3.412 3.412 3.412 3.412 3.411 3.411 3.411 3.411 3.411 3.411 3.411 3.411 3.411 3.411 3.412 3.412 3.412 3.412 3.413 3.413 3.413 3.413 3.414 3.414 3.414 3.415 3.415 3.415 3.415 3.415 3.416 3.416 3.416 3.416 3.416 3.416 3.416 3.417 3.417 3.417 3.417 3.418 3.418 3.418 3.418 3.419 3.419 3.419 3.419 3.420 3.420 3.420 3.421 3.421 3.421 3.422 3.422 3.422 3.422 3.423 3.423 3.423 3.423 3.424 3.424 3.424 3.424 3.425 3.425 3.425 3.426 3.426 3.426 3.426 3.427 3.427 3.428 3.428 3.428 3.429 3.428 3.428 3.428 3.428 3.428 3.428 3.428 3.427 3.427 3.427 3.427 3.426 3.426 3.425 3.425 3.424 3.424 3.423 3.422 3.422 3.421 3.421 3.420 3.419 3.418 3.416 3.415 3.414 3.413 3.411 3.410 3.409 3.408 3.406 3.405 3.404 3.403 3.401 3.400 3.399 3.397 3.396 3.395 3.393 3.392 3.391 3.389 3.388 3.387 3.385 3.384 3.382 3.381 3.380 3.378 3.377 3.375 3.374 3.372 3.371 3.370 3.368 3.367 3.365 3.364 3.362 3.361 3.359 3.358 3.357 3.356 3.355 3.354 3.354 3.353 3.352 3.352 3.351 3.350 3.350 3.349 3.348 3.348 3.347 3.346 3.346 3.345 3.344 3.344 3.343 3.342 3.342 3.341 3.341 3.341 3.341 3.340 3.340 3.340 3.340 3.340 3.340 3.340 3.340 3.340 3.340 3.340 3.340 3.341 3.341 3.341 3.341 3.341 3.341 3.342 3.342 3.342 3.343 3.343 3.344 3.344 3.344 3.345 3.345 3.346 3.346 3.347 3.347 3.348 3.348 3.349 3.349 3.350 3.350 3.350 3.351 3.351 3.352 3.352 3.352 3.353 3.354 3.354 3.355 3.355 3.356 3.357 3.357 3.358 3.358 3.359 3.359 3.360 3.360 3.361 3.361 3.361 3.362 3.362 3.363 3.363 3.363 3.364 3.364 3.364 3.364 3.365 3.365 3.365 3.365 3.366 3.366 3.366 3.366 3.366 3.367 3.367 3.367 3.367 3.368 3.368 3.368 3.368 3.368 3.369 3.369 3.369 3.369 3.369 3.369 3.370 3.370 3.370 3.370 3.370 3.370 3.370 3.370 3.370 3.370 3.370 3.370 3.370 3.370 3.371 3.371 3.371 3.372 3.372 3.372 3.373 3.373 3.374 3.374 3.374 3.375 3.375 3.376 3.377 3.377 3.378 3.378 3.379 3.380 3.381 3.381 3.382 3.383 3.384 3.385 3.386 3.387 3.388 3.389 3.390 3.390 3.391 3.392 3.393 3.393 3.394 3.395 3.396 3.397 3.398 3.399 3.400 3.401 3.403 3.404 3.405 3.406 3.408 3.409 3.410 3.411 3.413 3.414 3.415 3.416 3.416 3.416 3.417 3.418 3.418 3.419 3.419 3.420 3.421 3.421 3.422 3.423 3.423 3.424 3.425 3.426 3.427 3.428 3.428 3.429 3.430 3.431 3.432 3.432 3.432 3.432 3.432 3.431 3.431 3.431 3.431 3.431 3.431 3.431 3.431 3.431 3.431 3.431 3.431 3.431 3.432 3.432 3.432 3.432 3.432 3.432 3.432 3.432 3.432 3.432 3.432 3.432 3.432 3.432 3.432 3.432 3.432 3.432 3.431 3.431 3.431 3.431 3.431 3.431 3.432 3.432 3.432 3.432 3.432 3.432 3.432 3.432 3.433 3.433 3.433 3.433 3.434 3.434 3.434 3.434 3.434 3.435 3.435 3.435 3.435 3.435 3.435 3.435 3.435 3.435 3.435 3.435 3.435 3.436 3.436 3.436 3.436 3.436 3.436 3.436 3.436 3.436 3.436 3.436 3.436 3.436 3.436 3.436 3.435 3.435 3.436 3.436 3.438 3.440 3.442 3.444 3.447 3.451 3.455 3.458 3.460 3.463 3.465 3.467 3.470 3.472 3.474 3.476 3.478 3.480 3.482 3.484 3.486 3.488 3.490 3.491 3.493 3.495 3.496 3.498 3.499 3.501 3.502 3.504 3.505 3.507 3.508 3.509 3.510 3.512 3.513 3.514 3.515 3.516 3.516 3.517 3.518 3.519 3.519 3.520 3.520 3.521 3.521 3.522 3.519 3.514 3.508 3.502 3.497 3.492 3.487 3.482 3.478 3.473 3.468 3.463 3.458 3.453 3.448 3.443 3.438 3.434 3.429 3.424 3.419 3.414 3.409 3.404 3.399 3.394 3.389 3.384 3.379 3.373 3.367 3.361 3.354 3.348 3.342 3.336 3.329 3.323 3.317 3.310 3.304 3.297 3.291 3.284 3.277 3.271 3.264 3.257 3.251 3.244 3.237 3.230 3.223 3.230 3.238 3.247 3.257 3.270 3.283 3.295 3.306 3.317 3.328 3.338 3.347 3.356 3.364 3.372 3.380 3.386 3.393 3.398 3.404 3.408 3.413 3.416 3.419 3.420 3.417 3.413 3.409 3.405 3.401 3.397 3.392 3.387 3.383 3.377 3.372 3.367 3.361 3.355 3.350 3.343 3.337 3.331 3.324 3.317 3.310 3.303 3.296 3.289 3.280 3.270 3.261 3.252 3.243 3.234 3.225 3.216 3.208 3.200 3.195 3.194 3.194 3.193 3.193 3.192 3.191 3.191 3.190 3.190 3.189 3.189 3.188 3.188 3.187 3.187 3.187 3.186 3.186 3.186 3.185 3.185 3.184 3.184 3.184 3.183 3.183 3.183 3.182 3.182 3.181 3.181 3.180 3.180 3.179 3.179 3.178 3.178 3.177 3.177 3.175 3.174 3.172 3.171 3.169 3.168 3.166 3.165 3.163 3.162 3.160 3.159 3.157 3.156 3.154 3.153 3.151 3.150 3.148 3.146 3.145 3.143 3.142 3.140 3.139 3.137 3.136 3.134 3.133 3.132 3.130 3.129 3.128 3.127 3.125 3.124 3.123 3.122 3.121 3.120 3.119 3.118 3.118 3.117 3.116 3.115 3.115 3.114 3.114 3.113 3.114 3.114 3.115 3.116 3.116 3.117 3.117 3.118 3.119 3.119 3.120 3.121 3.121 3.122 3.123 3.123 3.124 3.125 3.125 3.126 3.127 3.128 3.129 3.130 3.132 3.133 3.134 3.135 3.136 3.137 3.138 3.139 3.140 3.141 3.142 3.143 3.144 3.145 3.146 3.147 3.148 3.149 3.150 3.151 3.152 3.153 3.154 3.155 3.156 3.156 3.157 3.158 3.159 3.160 3.160 3.161 3.162 3.163 3.163 3.164 3.165 3.166 3.167 3.167 3.168 3.169 3.170 3.171 3.172 3.172 3.173 3.174 3.175 3.176 3.177 3.177 3.176 3.175 3.174 3.174 3.173 3.172 3.171 3.171 3.170 3.169 3.168 3.168 3.167 3.166 3.165 3.165 3.164 3.163 3.162 3.162 3.161 3.160 3.159 3.159 3.158 3.172 3.189 3.206 3.222 3.239 3.255 3.271 3.287 3.303 3.318 3.334 3.349 3.364 3.380 3.394 3.409 3.424 3.438 3.453 3.467 3.481 3.495 3.509 3.522 3.536 3.544 
3.555 3.554 3.553 3.552 3.557 3.561 3.566 3.571 3.576 3.580 3.585 3.589 3.594 3.598 3.603 3.607 3.611 3.616 3.620 3.624 3.628 3.632 3.636 3.640 3.644 3.648 3.651 3.655 3.659 3.662 3.666 3.669 3.673 3.676 3.680 3.683 3.687 3.690 3.693 3.697 3.700 3.702 3.702 3.702 3.702 3.703 3.703 3.703 3.703 3.704 3.704 3.704 3.705 3.705 3.705 3.705 3.706 3.706 3.706 3.706 3.707 3.709 3.710 3.711 3.713 3.714 3.715 3.717 3.718 3.719 3.721 3.722 3.723 3.724 3.726 3.727 3.728 3.730 3.731 3.732 3.734 3.735 3.737 3.738 3.740 3.741 3.742 3.744 3.745 3.747 3.748 3.750 3.751 3.752 3.754 3.755 3.757 3.758 3.760 3.761 3.762 3.764 3.765 3.767 3.768 3.769 3.771 3.772 3.774 3.775 3.776 3.778 3.779 3.780 3.782 3.783 3.785 3.786 3.787 3.788 3.790 3.791 3.792 3.794 3.795 3.796 3.797 3.799 3.800 3.801 3.802 3.804 3.805 3.806 3.808 3.808 3.809 3.809 3.810 3.811 3.811 3.812 3.812 3.813 3.813 3.814 3.815 3.815 3.816 3.816 3.817 3.817 3.818 3.819 3.819 3.819 3.820 3.820 3.821 3.821 3.822 3.822 3.822 3.823 3.823 3.824 3.824 3.825 3.825 3.825 3.826 3.826 3.827 3.828 3.829 3.830 3.831 3.832 3.833 3.834 3.835 3.836 3.837 3.838 3.839 3.840 3.842 3.843 3.844 3.845 3.846 3.847 3.848 3.850 3.851 3.852 3.854 3.855 3.856 3.858 3.859 3.859 3.859 3.860 3.860 3.861 3.861 3.862 3.862 3.862 3.864 3.866 3.868 3.870 3.871 3.873 3.875 3.877 3.879 3.881 3.882 3.884 3.886 3.888 3.889 3.891 3.893 3.894 3.896 3.896 3.896 3.896 3.896 3.896 3.896 3.895 3.895 3.895 3.895 3.895 3.895 3.894 3.894 3.894 3.894 3.893 3.893 3.893 3.896 3.900 3.904 3.908 3.912 3.917 3.921 3.925 3.930 3.934 3.939 3.944 3.948 3.953 3.958 3.963 3.968 3.973 3.977 3.970 3.963 3.956 3.949 3.943 3.936 3.929 3.922 3.916 3.909 3.903 3.896 3.890 3.884 3.878 3.872 3.866 3.860 3.853 3.844 3.835 3.826 3.816 3.807 3.797 3.787 3.777 3.766 3.756 3.745 3.734 3.723 3.711 3.700 3.688 3.676 3.664 3.655 3.655 3.656 3.656 3.656 3.656 3.656 3.657 3.657 3.657 3.657 3.657 3.658 3.658 3.658 3.658 3.658 3.658 3.658 3.657 3.655 3.652 3.649 3.646 3.644 3.641 3.638 3.636 3.633 3.631 3.628 3.626 3.623 3.621 3.618 3.616 3.613 3.611 3.609 3.607 3.606 3.604 3.603 3.602 3.600 3.599 3.597 3.596 3.595 3.593 3.592 3.591 3.589 3.588 3.587 3.585 3.584 3.583 3.581 3.579 3.577 3.576 3.574 3.572 3.571 3.569 3.567 3.565 3.564 3.562 3.560 3.559 3.557 3.555 3.554 3.552 3.550 3.547 3.545 3.543 3.540 3.538 3.535 3.533 3.530 3.528 3.525 3.522 3.520 3.517 3.514 3.512 3.509 3.506 3.503 3.502 3.501 3.502 3.503 3.505 3.506 3.507 3.509 3.510 3.511 3.513 3.514 3.515 3.517 3.518 3.519 3.521 3.522 3.523 3.525 3.525 3.526 3.527 3.528 3.529 3.530 3.531 3.531 3.532 3.533 3.534 3.535 3.536 3.537 3.538 3.539 3.540 3.541 3.541 3.541 3.540 3.540 3.540 3.540 3.540 3.540 3.539 3.539 3.539 3.539 3.539 3.539 3.539 3.539 3.540 3.540 3.540 3.542 3.546 3.550 3.553 3.557 3.561 3.565 3.568 3.572 3.576 3.579 3.582 3.586 3.589 3.592 3.596 3.599 3.602 3.605 3.608 3.613 3.617 3.621 3.624 3.628 3.632 3.635 3.638 3.641 3.644 3.647 3.650 3.652 3.655 3.657 3.659 3.661 3.663 3.664 3.662 3.660 3.659 3.657 3.655 3.653 3.651 3.649 3.647 3.645 3.643 3.641 3.639 3.637 3.635 3.633 3.631 3.629 3.627 3.627 3.626 3.626 3.625 3.625 3.624 3.624 3.623 3.623 3.623 3.622 3.622 3.621 3.621 3.620 3.620 3.619 3.619 3.618 3.627 3.636 3.646 3.655 3.665 3.674 3.684 3.694 3.704 3.714 3.725 3.735 3.746 3.757 3.768 3.779 3.790 3.802 3.813 3.815 3.816 3.816 3.816 3.816 3.816 3.816 3.816 3.816 3.816 3.816 3.816 3.816 3.816 3.815 3.814 3.814 3.813 3.813 3.813 3.813 3.813 3.813 3.813 3.814 3.814 3.814 3.815 3.815 3.816 3.817 3.817 3.818 3.819 3.820 3.821 3.822 3.823 3.823 3.823 3.823 3.823 3.823 3.823 3.822 3.822 3.822 3.822 3.822 3.822 3.822 3.822 3.822 3.822 3.822 3.821 3.821 3.819 3.811 3.802 3.794 3.786 3.778 3.770 3.762 3.755 3.748 3.740 3.733 3.727 3.720 3.713 3.707 3.701 3.695 3.689 3.683 3.680 3.676 3.672 3.668 3.664 3.660 3.656 3.651 3.646 3.641 3.636 3.630 3.625 3.619 3.613 3.607 3.601 3.594 3.588 3.586 3.585 3.585 3.584 3.584 3.584 3.583 3.583 3.583 3.582 3.582 3.581 3.581 3.581 3.580 3.580 3.579 3.579 3.579 3.579 3.579 3.580 3.581 3.581 3.582 3.583 3.583 3.584 3.585 3.585 3.586 3.587 3.588 3.589 3.589 3.590 3.591 3.592 3.593 3.592 3.591 3.591 3.590 3.589 3.589 3.588 3.587 3.586 3.585 3.584 3.583 3.582 3.581 3.580 3.579 3.578 3.577 3.576 3.573 3.570 3.567 3.565 3.562 3.560 3.557 3.555 3.553 3.550 3.548 3.546 3.544 3.543 3.541 3.539 3.538 3.536 3.535 3.528 3.512 3.495 3.478 3.461 3.444 3.427 3.409 3.392 3.374 3.357 3.339 3.321 3.303 3.285 3.267 3.249 3.231 3.212 3.194 3.196 3.201 3.205 3.209 3.214 3.218 3.222 3.227 3.231 3.235 3.240 3.244 3.248 3.252 3.257 3.261 3.265 3.269 3.273 3.276 3.277 3.279 3.280 3.281 3.282 3.284 3.285 3.286 3.288 3.289 3.290 3.292 3.293 3.294 3.296 3.297 3.298 3.300 3.301 3.304 3.306 3.309 3.311 3.314 3.317 3.319 3.322 3.324 3.327 3.330 3.332 3.335 3.337 3.340 3.343 3.345 3.348 3.350 3.353 3.355 3.357 3.360 3.362 3.364 3.366 3.369 3.371 3.373 3.376 3.378 3.380 3.382 3.385 3.387 3.389 3.391 3.394 3.396 3.396 3.396 3.396 3.396 3.396 3.396 3.395 3.395 3.395 3.395 3.395 3.395 3.395 3.395 3.395 3.394 3.394 3.394 3.394 3.393 3.393 3.392 3.391 3.390 3.390 3.389 3.388 3.388 3.387 3.386 3.386 3.385 3.384 3.384 3.383 3.382 3.382 3.381 3.380 3.380 3.379 3.379 3.379 3.378 3.378 3.377 3.377 3.376 3.376 3.375 3.375 3.374 3.374 3.373 3.373 3.372 3.372 3.371 3.371 3.372 3.373 3.373 3.374 3.375 3.376 3.376 3.377 3.377 3.378 3.378 3.379 3.379 3.380 3.380 3.381 3.381 3.382 3.382 3.379 3.376 3.372 3.368 3.365 3.362 3.359 3.356 3.354 3.351 3.349 3.347 3.346 3.344 3.343 3.342 3.341 3.340 3.339 3.339 3.343 3.348 3.352 3.356 3.360 3.365 3.369 3.373 3.378 3.382 3.386 3.391 3.395 3.399 3.404 3.408 3.412 3.417 3.421 3.426 3.431 3.437 3.443 3.448 3.454 3.459 3.465 3.470 3.476 3.481 3.487 3.493 3.498 3.503 3.507 3.510 3.513 3.517 3.520 3.524 3.529 3.533 3.538 3.543 3.547 3.552 3.556 3.560 3.565 3.569 3.573 3.578 3.582 3.586 3.590 3.594 3.599 3.603 3.607 3.607 3.608 3.608 3.609 3.609 3.610 3.610 3.611 3.611 3.612 3.612 3.613 3.614 3.614 3.615 3.616 3.617 3.617 3.618 3.619 3.618 3.618 3.617 3.617 3.616 3.615 3.615 3.615 3.614 3.614 3.613 3.613 3.612 3.612 3.612 3.611 3.611 3.611 3.611 3.611 3.611 3.611 3.611 3.611 3.611 3.612 3.612 3.612 3.612 3.613 3.613 3.613 3.613 3.614 3.614 3.614 3.615 3.615 3.615 3.616 3.616 3.616 3.617 3.617 3.618 3.619 3.619 3.620 3.620 3.621 3.622 3.622 3.623 3.624 3.625 3.625 3.626 3.627 3.628 3.628 3.629 3.629 3.630 3.630 3.631 3.632 3.633 3.634 3.636 3.638 3.640 3.642 3.644 3.647 3.650 3.653 3.656 3.659 3.663 3.665 3.666 3.666 3.667 3.667 3.667 3.668 3.667 3.667 3.667 3.666 3.666 3.665 3.664 3.663 3.662 3.660 3.659 3.657 3.655 3.655 3.655 3.655 3.656 3.656 3.656 3.657 3.657 3.658 3.659 3.659 3.660 3.661 3.661 3.662 3.663 3.664 3.665 3.666 3.667 3.666 3.664 3.663 3.661 3.659 3.657 3.655 3.653 3.651 3.649 3.647 3.645 3.642 3.640 3.638 3.635 3.633 3.630 3.628 3.625 3.623 3.622 3.620 3.618 3.616 3.615 3.613 3.611 3.609 3.608 3.606 3.604 3.602 3.600 3.599 3.597 3.595 3.593 3.591 3.590 3.588 3.586 3.584 3.582 3.580 3.578 3.576 3.574 3.572 3.571 3.569 3.567 3.565 3.564 3.562 3.560 3.559 3.557 3.555 3.554 3.552 3.551 3.550 3.549 3.548 3.547 3.546 3.545 3.544 3.543 3.541 3.540 3.539 3.538 3.537 3.536 3.535 3.534 3.533 3.532 3.531 3.531 3.530 3.530 3.529 3.529 3.528 3.528 3.527 3.527 3.526 3.526 3.526 3.525 3.525 3.524 3.524 3.524 3.523 3.523 3.523 3.522 3.522 3.522 3.522 3.522 3.522 3.522 3.521 3.521 3.521 3.521 3.521 3.521 3.521 3.521 3.521 3.521 3.521 3.521 3.520 3.520 3.520 3.519 3.519 3.518 3.518 3.518 3.517 3.517 3.516 3.516 3.515 3.515 3.515 3.514 3.514 3.513 3.513 3.512 3.512 3.511 3.511 3.511 3.510 3.510 3.509 3.509 3.508 3.507 3.507 3.506 3.506 3.505 3.504 3.504 3.503 3.502 3.502 3.501 3.500 3.499 3.498 3.497 3.495 3.494 3.493 3.491 3.490 3.489 3.487 3.486 3.485 3.483 3.482 3.480 3.479 3.478 3.476 3.475 3.474 3.472 3.470 3.469 3.467 3.466 3.464 3.462 3.460 3.459 3.457 3.455 3.454 3.452 3.450 3.448 3.447 3.445 3.443 3.441 3.440 3.438 3.436 3.435 3.434 3.432 3.431 3.430 3.428 3.427 3.426 3.425 3.423 3.422 3.421 3.419 3.418 3.417 3.415 3.414 3.413 3.411 3.410 3.409 3.409 3.408 3.407 3.406 3.405 3.404 3.403 3.402 3.401 3.400 3.399 3.399 3.398 3.397 3.396 3.395 3.394 3.394 3.393 3.392 3.392 3.392 3.391 3.391 3.391 3.390 3.390 3.389 3.389 3.389 3.388 3.388 3.387 3.387 3.386 3.386 3.385 3.385 3.384 3.384 3.383 3.383 3.383 3.382 3.382 3.382 3.381 3.381 3.380 3.380 3.380 3.379 3.379 3.378 3.378 3.377 3.377 3.376 3.375 3.375 3.374 3.374 3.374 3.373 3.373 3.372 3.372 3.372 3.371 3.371 3.370 3.370 3.369 3.369 3.368 3.368 3.367 3.367 3.366 3.366 3.365 3.365 3.365 3.365 3.365 3.365 3.365 3.365 3.365 3.365 3.365 3.365 3.365 3.364 3.364 3.364 3.364 3.364 3.364 3.364 3.364 3.364 3.364 3.364 3.365 3.365 3.366 3.366 3.366 3.367 3.367 3.368 3.368 3.368 3.369 3.369 3.370 3.370 3.370 3.371 3.371 3.371 3.372 3.372 3.373 3.373 3.374 3.374 3.375 3.375 3.376 3.377 3.377 3.378 3.378 3.379 3.379 3.380 3.380 3.381 3.381 3.382 3.382 3.383 3.383 3.384 3.384 3.385 3.385 3.386 3.386 3.387 3.387 3.388 3.388 3.389 3.389 3.390 3.390 3.391 3.391 3.392 3.393 3.393 3.393 3.394 3.394 3.395 3.395 3.395 3.396 3.396 3.397 3.397 3.398 3.398 3.399 3.399 3.399 3.400 3.400 3.401 3.401 3.402 3.402 3.402 3.403 3.403 3.403 3.404 3.404 3.404 3.405 3.405 3.406 3.406 3.406 3.407 3.407 3.408 3.408 3.409 3.409 3.409 3.410 3.410 3.410 3.411 3.411 3.411 3.412 3.412 3.412 3.412 3.413 3.413 3.413 3.414 3.414 3.415 3.415 3.415 3.416 3.416 3.417 3.417 3.417 3.417 3.418 3.418 3.418 3.418 3.419 3.419 3.419 3.420 3.420 3.420 3.421 3.421 3.421 3.422 3.422 3.422 3.423 3.423 3.423 3.424 3.424 3.424 3.424 3.424 3.425 3.425 3.425 3.425 3.426 3.426 3.426 3.426 3.427 3.427 3.427 3.427 3.428 3.428 3.428 3.428 3.428 3.428 3.428 3.428 3.428 3.428 3.428 3.428 3.428 3.428 3.428 3.428 3.428 3.428 3.428 3.428 3.428 3.428 3.428 3.428 3.428 3.428 3.428 3.428 3.428 3.428 3.428 3.428 3.428 3.428 3.428 3.428 3.428 3.427 3.427 3.427 3.427 3.427 3.427 3.427 3.427 3.427 3.427 3.428 3.428 3.428 3.429 3.429 3.429 3.430 3.430 3.430 3.430 3.431 3.431 3.431 3.431 3.432 3.432 3.432 3.432 3.432 3.432 3.433 3.434 3.435 3.435 3.436 3.437 3.438 3.438 3.439 3.439 3.440 3.441 3.441 3.442 3.442 3.443 3.443 3.444 3.444 3.445 3.445 3.446 3.447 3.447 3.448 3.448 3.449 3.449 3.450 3.450 3.451 3.451 3.451 3.452 3.452 3.453 3.453 3.453 3.454 3.454 3.454 3.454 3.454 3.454 3.454 3.454 3.454 3.454 3.454 3.453 3.453 3.453 3.453 3.453 3.453 3.452 3.452 3.452 3.452 3.452 3.451 3.451 3.451 3.451 3.450 3.450 3.449 3.449 3.448 3.448 3.447 3.447 3.447 3.446 3.446 3.445 3.445 3.445 3.444 3.444 3.444 3.444 3.443 3.443 3.443 3.442 3.442 3.442 3.442 3.441 3.441 3.441 3.441 3.441 3.440 3.440 3.440 3.440 3.440 3.440 3.440 3.440 3.440 3.440 3.440 3.440 3.440 3.440 3.440 3.441 3.441 3.441 3.441 3.441 3.441 3.441 3.441 3.441 3.442 3.442 3.442 3.442 3.442 3.442 3.442 3.443 3.443 3.443 3.443 3.444 3.444 3.444 3.444 3.445 3.445 3.445 3.446 3.446 3.446 3.446 3.447 3.447 3.447 3.448 3.448 3.448 3.448 3.449 3.449 3.449 3.450 3.450 3.451 3.451 3.451 3.452 3.452 3.452 3.453 3.453 3.454 3.454 3.454 3.455 3.455 3.455 3.456 3.456 3.456 3.457 3.457 3.458 3.458 3.458 3.459 3.459 3.459 3.459 3.459 3.459 3.459 3.459 3.459 3.459 3.460 3.460 3.460 3.460 3.460 3.460 3.460 3.460 3.461 3.461 3.461 3.461 3.462 3.462 3.462 3.463 3.463 3.463 3.464 3.464 3.465 3.465 3.465 3.466 3.466 3.467 3.467 3.468 3.468 3.469 3.469 3.469 3.469 3.469 3.469 3.469 3.469 3.469 3.469 3.469 3.469 3.469 3.469 3.469 3.468 3.468 3.468 3.468 3.468 3.468 3.468 3.468 3.468 3.468 3.469 3.469 3.470 3.470 3.471 3.471 3.472 3.472 3.473 3.473 3.474 3.475 3.475 3.476 3.477 3.477 3.478 3.479 3.479 3.480 3.480 3.480 3.480 3.480 3.480 3.480 3.480 3.480 3.480 3.480 3.480 3.479 3.479 3.479 3.479 3.479 3.479 3.479 3.479 3.479 3.479 3.479 3.479 3.479 3.478 3.478 3.478 3.478 3.478 3.478 3.477 3.477 3.477 3.477 3.477 3.477 3.476 3.476 3.476 3.476 3.476 3.476 3.476 3.476 3.476 3.476 3.476 3.477 3.477 3.477 3.478 3.478 3.478 3.479 3.479 3.479 3.480 3.480 3.480 3.481 3.481 3.481 3.482 3.482 3.483 3.484 3.484 3.485 3.486 3.486 3.487 3.488 3.488 3.489 3.490 3.490 3.491 3.492 3.492 3.493 3.494 3.495 3.495 3.496 3.497 3.497 3.498 3.498 3.499 3.499 3.500 3.500 3.501 3.501 3.501 3.502 3.502 3.503 3.503 3.504 3.504 3.504 3.505 3.505 3.506 3.506 3.506 3.507 3.507 3.507 3.507 3.507 3.507 3.506 3.506 3.506 3.506 3.506 3.506 3.506 3.506 3.505 3.505 3.505 3.505 3.505 3.505 3.504 3.504 3.504 3.504 3.504 3.503 3.503 3.502 3.502 3.502 3.501 3.501 3.500 3.500 3.500 3.499 3.499 3.498 3.498 3.498 3.497 3.497 3.497 3.496 3.496 3.496 3.495 3.495 3.495 3.495 3.495 3.495 3.495 3.495 3.495 3.495 3.495 3.495 3.495 3.495 3.495 3.495 3.495 3.495 3.495 3.495 3.495 3.495 3.495 3.495 3.496 3.496 3.496 3.496 3.496 3.496 3.496 3.496 3.496 3.496 3.496 3.496 3.497 3.497 3.497 3.497 3.497 3.497 3.497 3.498 3.498 3.498 3.497 3.497 3.497 3.497 3.497 3.497 3.497 3.497 3.497 3.497 3.497 3.496 3.496 3.496 3.496 3.496 3.496 3.496 3.496 3.496 3.496 3.496 3.496 3.496 3.495 3.495 3.495 3.495 3.495 3.495 3.495 3.495 3.495 3.495 3.495 3.495 3.495 3.495 3.495 3.495 3.495 3.495 3.495 3.495 3.495 3.495 3.495 3.495 3.495 3.495 3.495 3.494 3.494 3.494 3.494 3.494 3.493 3.493 3.493 3.493 3.492 3.492 3.492 3.491 3.491 3.491 3.491 3.491 3.491 3.491 3.492 3.492 3.493 3.493 3.493 3.494 3.494 3.494 3.495 3.495 3.495 3.496 3.496 3.496 3.496 3.496 3.497 3.497 3.496 3.495 3.495 3.494 3.494 3.494 3.493 3.493 3.493 3.492 3.492 3.492 3.491 3.491 3.491 3.491 3.491 3.491 3.491 3.491 3.490 3.491 3.490 3.490 3.489 3.489 3.488 3.488 3.487 3.486 3.486 3.485 3.485 3.484 3.484 3.483 3.483 3.482 3.482 3.481 3.481 3.480 3.480 3.479 3.479 3.478 3.478 3.477 3.477 3.477 3.476 3.476 3.475 3.475 3.475 3.474 3.474 3.473 3.473 3.473 3.472 3.472 3.471 3.471 3.470 3.470 3.470 3.469 3.469 3.469 3.468 3.468 3.468 3.467 3.467 3.467 3.466 3.466 3.466 3.465 3.465 3.465 3.464 3.464 3.463 3.463 3.462 3.462 3.462 3.461 3.461 3.460 3.460 3.460 3.459 3.459 3.458 3.458 3.457 3.457 3.456 3.456 3.455 3.455 3.454 3.454 3.453 3.452 3.452 3.451 3.451 3.450 3.449 3.449 3.448 3.448 3.447 3.446 3.446 3.445 3.445 3.444 3.444 3.443 3.443 3.442 3.442 3.441 3.440 3.440 3.439 3.439 3.438 3.438 3.437 3.437 3.436 3.436 3.436 3.436 3.436 3.436 3.436 3.435 3.435 3.435 3.435 3.435 3.435 3.435 3.435 3.435 3.434 3.434 3.434 3.434 3.434 3.434 3.434 3.434 3.434 3.435 3.435 3.435 3.435 3.436 3.436 3.436 3.436 3.437 3.437 3.437 3.438 3.438 3.439 3.439 3.439 3.439 3.439 3.439 3.439 3.439 3.440 3.440 3.440 3.440 3.440 3.441 3.441 3.441 3.441 3.442 3.442 3.442 3.443 3.443 3.443 3.443 3.444 3.444 3.444 3.445 3.445 3.445 3.446 3.446 3.446 3.446 3.447 3.447 3.447 3.448 3.448 3.448 3.448 3.449 3.449 3.449 3.450 3.450 3.450 3.451 3.451 3.452 3.452 3.452 3.453 3.453 3.453 3.453 3.453 3.453 3.452 3.452 3.452 3.452 3.452 3.452 3.451 3.451 3.450 3.450 3.449 3.449 3.448 3.448 3.447 3.447 3.446 3.445 3.445 3.444 3.443 3.441 3.440 3.439 3.438 3.436 3.435 3.434 3.433 3.431 3.430 3.429 3.428 3.426 3.425 3.424 3.423 3.421 3.420 3.419 3.417 3.416 3.415 3.413 3.412 3.411 3.409 3.408 3.406 3.405 3.403 3.402 3.401 3.399 3.398 3.396 3.395 3.394 3.392 3.391 3.389 3.388 3.386 3.385 3.384 3.382 3.381 3.380 3.380 3.379 3.378 3.377 3.376 3.376 3.375 3.374 3.373 3.372 3.372 3.371 3.370 3.369 3.368 3.368 3.367 3.366 3.365 3.365 3.364 3.363 3.363 3.363 3.363 3.362 3.362 3.362 3.362 3.362 3.361 3.361 3.361 3.361 3.361 3.361 3.361 3.361 3.361 3.361 3.361 3.361 3.361 3.361 3.361 3.361 3.361 3.362 3.362 3.362 3.363 3.363 3.363 3.363 3.364 3.364 3.364 3.365 3.365 3.365 3.366 3.366 3.366 3.366 3.367 3.367 3.367 3.367 3.368 3.368 3.369 3.369 3.369 3.370 3.370 3.370 3.371 3.371 3.371 3.372 3.372 3.372 3.372 3.373 3.373 3.373 3.373 3.373 3.373 3.373 3.374 3.374 3.374 3.374 3.374 3.374 3.374 3.374 3.374 3.374 3.374 3.374 3.374 3.374 3.374 3.374 3.374 3.374 3.374 3.374 3.374 3.375 3.375 3.375 3.375 3.375 3.375 3.375 3.375 3.375 3.375 3.375 3.375 3.375 3.375 3.375 3.375 3.375 3.375 3.375 3.375 3.375 3.376 3.376 3.376 3.376 3.377 3.377 3.377 3.378 3.378 3.379 3.379 3.379 3.380 3.380 3.381 3.381 3.382 3.383 3.383 3.384 3.385 3.385 3.386 3.387 3.388 3.389 3.390 3.391 3.391 3.392 3.393 3.394 3.395 3.395 3.396 3.397 3.397 3.398 3.399 3.400 3.401 3.402 3.403 3.404 3.405 3.406 3.407 3.408 3.409 3.410 3.411 3.412 3.413 3.414 3.415 3.415 3.416 3.416 3.416 3.417 3.417 3.417 3.418 3.418 3.419 3.419 3.419 3.420 3.420 3.421 3.422 3.422 3.423 3.423 3.424 3.425 3.425 3.426 3.426 3.426 3.426 3.426 3.426 3.426 3.426 3.426 3.426 3.425 3.425 3.425 3.425 3.425 3.425 3.425 3.425 3.425 3.425 3.425 3.425 3.425 3.425 3.425 3.425 3.425 3.425 3.425 3.425 3.424 3.424 3.424 3.424 3.424 3.424 3.424 3.424 3.424 3.424 3.424 3.424 3.424 3.424 3.424 3.424 3.424 3.424 3.424 3.424 3.424 3.424 3.424 3.425 3.425 3.425 3.425 3.425 3.425 3.425 3.425 3.425 3.425 3.425 3.425 3.425 3.425 3.425 3.425 3.425 3.425 3.424 3.424 3.424 3.424 3.424 3.424 3.424 3.424 3.424 3.424 3.424 3.424 3.424 3.424 3.424 3.424 3.424 3.424 3.425 3.426 3.427 3.428 3.430 3.432 3.434 3.436 3.439 3.441 3.443 3.445 3.447 3.449 3.451 3.452 3.454 3.456 3.457 3.459 3.461 3.462 3.464 3.465 3.467 3.468 3.469 3.471 3.472 3.473 3.475 3.476 3.477 3.478 3.480 3.481 3.482 3.483 3.485 3.486 3.487 3.488 3.489 3.490 3.491 3.492 3.493 3.493 3.494 3.495 3.496 3.496 3.497 3.497 3.496 3.493 3.490 3.487 3.484 3.482 3.479 3.477 3.474 3.471 3.468 3.466 3.463 3.460 3.458 3.455 3.452 3.449 3.447 3.444 3.441 3.438 3.436 3.433 3.430 3.427 3.424 3.422 3.418 3.415 3.411 3.407 3.403 3.399 3.396 3.392 3.388 3.384 3.380 3.376 3.372 3.368 3.364 3.360 3.356 3.352 3.348 3.343 3.339 3.335 3.331 3.327 3.322 3.327 3.332 3.338 3.345 3.353 3.361 3.369 3.377 3.384 3.391 3.398 3.404 3.410 3.416 3.421 3.426 3.431 3.435 3.439 3.443 3.446 3.450 3.452 3.455 3.456 3.454 3.452 3.450 3.448 3.446 3.443 3.441 3.438 3.436 3.433 3.430 3.427 3.424 3.421 3.418 3.415 3.411 3.408 3.404 3.400 3.396 3.393 3.388 3.384 3.379 3.374 3.368 3.363 3.358 3.353 3.348 3.343 3.338 3.333 3.330 3.330 3.330 3.330 3.330 3.330 3.329 3.329 3.329 3.329 3.329 3.329 3.329 3.329 3.329 3.328 3.328 3.328 3.328 3.328 3.328 3.327 3.327 3.327 3.327 3.327 3.326 3.326 3.326 3.326 3.325 3.325 3.325 3.325 3.324 3.324 3.324 3.323 3.323 3.323 3.322 3.320 3.319 3.318 3.317 3.316 3.315 3.313 3.312 3.311 3.310 3.309 3.308 3.306 3.305 3.304 3.302 3.301 3.299 3.298 3.297 3.295 3.294 3.293 3.291 3.290 3.289 3.288 3.287 3.285 3.284 3.283 3.282 3.281 3.280 3.279 3.279 3.278 3.277 3.276 3.276 3.275 3.274 3.274 3.273 3.273 3.272 3.272 3.271 3.271 3.271 3.272 3.272 3.273 3.273 3.274 3.274 3.275 3.276 3.276 3.277 3.277 3.278 3.278 3.279 3.280 3.280 3.281 3.281 3.282 3.283 3.284 3.285 3.286 3.286 3.287 3.288 3.289 3.290 3.291 3.292 3.292 3.293 3.294 3.295 3.296 3.297 3.298 3.298 3.299 3.300 3.301 3.302 3.302 3.303 3.304 3.305 3.306 3.307 3.307 3.308 3.309 3.309 3.310 3.310 3.311 3.311 3.312 3.313 3.313 3.314 3.314 3.315 3.315 3.316 3.316 3.317 3.318 3.318 3.319 3.319 3.320 3.320 3.321 3.321 3.321 3.321 3.320 3.319 3.318 3.318 3.317 3.316 3.315 3.315 3.314 3.313 3.312 3.311 3.311 3.310 3.309 3.308 3.307 3.307 3.306 3.305 3.304 3.303 3.302 3.302 3.310 3.321 3.331 3.341 3.351 3.361 3.370 3.380 3.389 3.399 3.408 3.417 3.426 3.435 3.444 3.453 3.462 3.470 3.479 3.487 3.495 3.504 3.512 3.520 3.527 3.532 
3.657 3.657 3.656 3.656 3.661 3.666 3.671 3.676 3.681 3.686 3.690 3.695 3.700 3.705 3.709 3.714 3.719 3.723 3.728 3.732 3.736 3.741 3.745 3.749 3.754 3.758 3.762 3.766 3.770 3.775 3.779 3.783 3.787 3.791 3.795 3.798 3.802 3.806 3.810 3.814 3.817 3.819 3.820 3.821 3.822 3.823 3.824 3.825 3.826 3.827 3.828 3.829 3.829 3.830 3.831 3.832 3.833 3.834 3.835 3.836 3.837 3.838 3.840 3.841 3.842 3.844 3.845 3.847 3.848 3.849 3.851 3.852 3.853 3.855 3.856 3.857 3.859 3.860 3.861 3.863 3.864 3.866 3.867 3.868 3.870 3.871 3.872 3.874 3.875 3.877 3.878 3.879 3.881 3.882 3.883 3.885 3.886 3.887 3.889 3.890 3.891 3.892 3.894 3.895 3.896 3.897 3.899 3.900 3.901 3.902 3.903 3.905 3.906 3.907 3.908 3.909 3.910 3.911 3.912 3.913 3.914 3.915 3.915 3.916 3.917 3.918 3.919 3.920 3.920 3.921 3.922 3.923 3.924 3.924 3.925 3.926 3.926 3.926 3.926 3.926 3.927 3.927 3.927 3.927 3.927 3.928 3.928 3.928 3.928 3.928 3.928 3.929 3.929 3.929 3.929 3.930 3.930 3.930 3.930 3.931 3.931 3.931 3.932 3.932 3.932 3.933 3.933 3.933 3.933 3.934 3.934 3.934 3.935 3.936 3.936 3.937 3.938 3.939 3.939 3.940 3.941 3.942 3.942 3.943 3.944 3.945 3.945 3.946 3.947 3.948 3.948 3.949 3.950 3.951 3.952 3.953 3.955 3.956 3.957 3.958 3.958 3.958 3.958 3.959 3.959 3.959 3.959 3.959 3.959 3.959 3.960 3.960 3.961 3.962 3.962 3.963 3.963 3.964 3.965 3.965 3.966 3.966 3.967 3.967 3.968 3.968 3.969 3.969 3.970 3.969 3.969 3.968 3.968 3.967 3.967 3.966 3.966 3.965 3.964 3.964 3.963 3.962 3.962 3.961 3.960 3.960 3.959 3.958 3.961 3.963 3.966 3.968 3.971 3.974 3.977 3.980 3.983 3.987 3.990 3.993 3.997 4.001 4.004 4.008 4.012 4.016 4.020 4.016 4.012 4.009 4.005 4.001 3.998 3.994 3.991 3.987 3.984 3.981 3.977 3.974 3.970 3.967 3.964 3.961 3.957 3.954 3.949 3.945 3.940 3.935 3.930 3.925 3.919 3.914 3.909 3.903 3.898 3.892 3.886 3.880 3.875 3.869 3.862 3.856 3.852 3.852 3.851 3.851 3.851 3.851 3.851 3.850 3.850 3.850 3.850 3.849 3.849 3.849 3.848 3.848 3.848 3.848 3.847 3.847 3.846 3.845 3.844 3.843 3.842 3.841 3.840 3.840 3.839 3.838 3.837 3.836 3.835 3.834 3.834 3.833 3.832 3.831 3.831 3.830 3.830 3.829 3.829 3.828 3.828 3.828 3.827 3.827 3.826 3.826 3.826 3.825 3.825 3.825 3.824 3.824 3.824 3.823 3.822 3.820 3.819 3.818 3.817 3.816 3.814 3.813 3.812 3.811 3.810 3.809 3.807 3.806 3.805 3.804 3.803 3.802 3.800 3.799 3.797 3.795 3.794 3.792 3.790 3.789 3.787 3.785 3.783 3.782 3.780 3.778 3.777 3.775 3.773 3.771 3.769 3.768 3.768 3.769 3.769 3.770 3.771 3.772 3.772 3.773 3.774 3.775 3.775 3.776 3.777 3.778 3.778 3.779 3.780 3.781 3.781 3.782 3.782 3.783 3.783 3.784 3.784 3.785 3.786 3.786 3.787 3.787 3.788 3.788 3.789 3.789 3.790 3.791 3.791 3.791 3.791 3.791 3.790 3.790 3.790 3.790 3.789 3.789 3.789 3.789 3.789 3.788 3.788 3.788 3.788 3.788 3.788 3.788 3.788 3.790 3.791 3.793 3.794 3.795 3.797 3.798 3.800 3.801 3.802 3.804 3.805 3.806 3.807 3.809 3.810 3.811 3.812 3.813 3.815 3.817 3.819 3.820 3.822 3.823 3.825 3.826 3.828 3.829 3.830 3.831 3.832 3.833 3.834 3.835 3.836 3.837 3.837 3.836 3.836 3.835 3.834 3.834 3.833 3.832 3.831 3.831 3.830 3.829 3.828 3.828 3.827 3.826 3.825 3.824 3.823 3.822 3.823 3.823 3.823 3.824 3.824 3.824 3.825 3.825 3.825 3.826 3.826 3.826 3.827 3.827 3.827 3.828 3.828 3.828 3.829 3.833 3.838 3.842 3.847 3.852 3.857 3.861 3.866 3.871 3.876 3.882 3.887 3.892 3.897 3.903 3.908 3.914 3.919 3.925 3.926 3.927 3.928 3.928 3.929 3.930 3.930 3.931 3.931 3.932 3.933 3.933 3.934 3.934 3.934 3.935 3.935 3.935 3.936 3.936 3.937 3.937 3.938 3.938 3.939 3.940 3.940 3.941 3.942 3.943 3.943 3.944 3.945 3.946 3.947 3.948 3.948 3.949 3.950 3.950 3.950 3.950 3.951 3.951 3.951 3.951 3.951 3.951 3.952 3.952 3.952 3.952 3.952 3.952 3.953 3.953 3.953 3.951 3.943 3.935 3.927 3.919 3.912 3.904 3.897 3.890 3.883 3.876 3.869 3.863 3.856 3.850 3.844 3.838 3.833 3.827 3.822 3.818 3.814 3.810 3.806 3.801 3.797 3.792 3.787 3.782 3.776 3.771 3.765 3.759 3.753 3.747 3.741 3.734 3.728 3.721 3.718 3.718 3.718 3.717 3.717 3.717 3.716 3.716 3.716 3.715 3.715 3.715 3.714 3.714 3.714 3.713 3.713 3.712 3.712 3.712 3.711 3.711 3.710 3.710 3.710 3.710 3.709 3.709 3.709 3.709 3.709 3.709 3.709 3.709 3.709 3.710 3.710 3.710 3.710 3.707 3.703 3.700 3.696 3.693 3.689 3.685 3.681 3.677 3.674 3.670 3.666 3.661 3.657 3.653 3.649 3.644 3.640 3.635 3.632 3.629 3.626 3.623 3.620 3.618 3.615 3.612 3.610 3.608 3.605 3.603 3.601 3.599 3.597 3.595 3.593 3.591 3.589 3.583 3.566 3.549 3.532 3.514 3.497 3.480 3.462 3.444 3.427 3.409 3.391 3.373 3.355 3.337 3.318 3.300 3.281 3.263 3.244 3.246 3.250 3.253 3.257 3.260 3.264 3.267 3.271 3.274 3.277 3.281 3.284 3.288 3.291 3.295 3.298 3.301 3.305 3.308 3.310 3.311 3.312 3.313 3.314 3.315 3.316 3.317 3.318 3.319 3.320 3.321 3.322 3.322 3.323 3.324 3.325 3.326 3.327 3.328 3.330 3.332 3.334 3.336 3.337 3.339 3.341 3.343 3.345 3.347 3.348 3.350 3.352 3.354 3.356 3.358 3.359 3.361 3.363 3.365 3.366 3.368 3.369 3.371 3.372 3.374 3.375 3.377 3.378 3.380 3.381 3.383 3.384 3.385 3.387 3.388 3.390 3.391 3.393 3.392 3.391 3.391 3.390 3.389 3.389 3.388 3.387 3.387 3.386 3.385 3.385 3.384 3.384 3.383 3.382 3.381 3.381 3.380 3.379 3.378 3.377 3.376 3.375 3.374 3.374 3.373 3.372 3.371 3.370 3.369 3.368 3.367 3.366 3.365 3.365 3.364 3.363 3.362 3.362 3.361 3.361 3.361 3.360 3.360 3.360 3.359 3.359 3.359 3.358 3.358 3.358 3.357 3.357 3.356 3.356 3.356 3.355 3.355 3.356 3.357 3.357 3.358 3.359 3.360 3.360 3.361 3.362 3.362 3.363 3.364 3.364 3.365 3.365 3.366 3.366 3.367 3.367 3.367 3.366 3.366 3.365 3.365 3.365 3.365 3.364 3.364 3.364 3.364 3.364 3.365 3.365 3.365 3.366 3.366 3.367 3.368 3.368 3.372 3.375 3.379 3.382 3.385 3.389 3.392 3.396 3.399 3.402 3.406 3.409 3.413 3.416 3.419 3.423 3.426 3.430 3.433 3.437 3.441 3.445 3.449 3.454 3.458 3.462 3.466 3.471 3.475 3.479 3.484 3.488 3.492 3.496 3.500 3.503 3.506 3.509 3.513 3.516 3.520 3.524 3.527 3.531 3.534 3.538 3.541 3.545 3.548 3.552 3.555 3.559 3.562 3.565 3.569 3.572 3.576 3.579 3.582 3.583 3.584 3.585 3.586 3.587 3.588 3.589 3.589 3.590 3.591 3.592 3.593 3.594 3.595 3.596 3.597 3.598 3.599 3.600 3.601 3.601 3.601 3.601 3.601 3.600 3.600 3.600 3.600 3.600 3.600 3.600 3.600 3.600 3.600 3.600 3.600 3.600 3.600 3.600 3.600 3.601 3.601 3.602 3.602 3.603 3.603 3.604 3.604 3.604 3.605 3.605 3.606 3.607 3.607 3.608 3.608 3.609 3.609 3.610 3.610 3.611 3.612 3.613 3.614 3.615 3.616 3.617 3.618 3.619 3.620 3.621 3.623 3.624 3.625 3.626 3.627 3.628 3.630 3.631 3.632 3.633 3.633 3.634 3.635 3.636 3.637 3.638 3.640 3.642 3.644 3.646 3.649 3.651 3.654 3.657 3.660 3.663 3.667 3.671 3.673 3.673 3.674 3.674 3.674 3.674 3.674 3.674 3.674 3.673 3.673 3.672 3.671 3.670 3.669 3.667 3.666 3.664 3.662 3.660 3.660 3.660 3.660 3.660 3.661 3.661 3.661 3.662 3.662 3.663 3.663 3.664 3.664 3.665 3.666 3.666 3.667 3.668 3.669 3.669 3.668 3.667 3.665 3.663 3.661 3.658 3.656 3.654 3.652 3.650 3.647 3.645 3.642 3.640 3.638 3.635 3.632 3.630 3.627 3.624 3.622 3.620 3.619 3.617 3.615 3.613 3.611 3.610 3.608 3.606 3.604 3.602 3.600 3.599 3.597 3.595 3.593 3.591 3.590 3.588 3.586 3.584 3.582 3.580 3.579 3.577 3.575 3.573 3.571 3.570 3.568 3.567 3.565 3.564 3.562 3.560 3.559 3.557 3.556 3.554 3.553 3.552 3.551 3.550 3.549 3.549 3.548 3.547 3.546 3.545 3.544 3.543 3.543 3.542 3.541 3.540 3.539 3.538 3.538 3.537 3.536 3.536 3.536 3.535 3.535 3.535 3.535 3.534 3.534 3.534 3.534 3.534 3.533 3.533 3.533 3.533 3.532 3.532 3.532 3.532 3.532 3.532 3.532 3.532 3.531 3.531 3.531 3.531 3.531 3.531 3.531 3.531 3.531 3.531 3.531 3.531 3.531 3.530 3.530 3.530 3.530 3.530 3.530 3.529 3.529 3.529 3.529 3.528 3.528 3.528 3.527 3.527 3.527 3.527 3.526 3.526 3.526 3.525 3.525 3.525 3.524 3.524 3.524 3.523 3.523 3.522 3.522 3.521 3.520 3.520 3.519 3.519 3.518 3.517 3.517 3.516 3.515 3.515 3.514 3.513 3.513 3.512 3.511 3.510 3.509 3.508 3.507 3.505 3.504 3.503 3.502 3.501 3.500 3.499 3.498 3.497 3.495 3.494 3.493 3.492 3.491 3.490 3.488 3.487 3.486 3.484 3.483 3.482 3.480 3.479 3.477 3.476 3.475 3.473 3.472 3.470 3.469 3.468 3.466 3.465 3.463 3.462 3.461 3.459 3.458 3.457 3.456 3.455 3.453 3.452 3.451 3.450 3.448 3.447 3.446 3.445 3.443 3.442 3.441 3.440 3.438 3.437 3.436 3.435 3.434 3.434 3.433 3.432 3.431 3.430 3.429 3.429 3.428 3.427 3.426 3.425 3.424 3.424 3.423 3.422 3.421 3.421 3.420 3.420 3.419 3.419 3.419 3.418 3.418 3.418 3.417 3.417 3.417 3.416 3.416 3.415 3.415 3.415 3.414 3.414 3.413 3.413 3.412 3.412 3.411 3.411 3.411 3.410 3.410 3.410 3.409 3.409 3.409 3.408 3.408 3.407 3.407 3.406 3.406 3.405 3.405 3.404 3.404 3.403 3.403 3.402 3.402 3.402 3.401 3.401 3.400 3.400 3.399 3.399 3.398 3.398 3.397 3.397 3.396 3.396 3.395 3.395 3.394 3.394 3.393 3.393 3.393 3.393 3.393 3.393 3.393 3.393 3.393 3.393 3.392 3.392 3.392 3.392 3.392 3.392 3.392 3.391 3.391 3.391 3.391 3.391 3.391 3.392 3.392 3.392 3.393 3.393 3.393 3.394 3.394 3.394 3.395 3.395 3.395 3.396 3.396 3.396 3.397 3.397 3.397 3.398 3.398 3.399 3.399 3.400 3.400 3.401 3.401 3.402 3.402 3.402 3.403 3.403 3.404 3.404 3.405 3.405 3.406 3.406 3.407 3.407 3.408 3.408 3.409 3.409 3.410 3.410 3.411 3.411 3.412 3.412 3.413 3.413 3.414 3.414 3.415 3.415 3.416 3.416 3.417 3.417 3.418 3.418 3.419 3.419 3.419 3.420 3.420 3.421 3.421 3.422 3.422 3.422 3.423 3.423 3.424 3.424 3.425 3.425 3.426 3.426 3.427 3.427 3.427 3.428 3.428 3.428 3.429 3.429 3.429 3.430 3.430 3.431 3.431 3.431 3.432 3.432 3.433 3.433 3.434 3.434 3.435 3.435 3.436 3.436 3.436 3.437 3.437 3.437 3.437 3.438 3.438 3.438 3.439 3.439 3.440 3.440 3.440 3.441 3.441 3.442 3.442 3.443 3.443 3.443 3.444 3.444 3.444 3.444 3.445 3.445 3.445 3.446 3.446 3.446 3.447 3.447 3.447 3.448 3.448 3.448 3.449 3.449 3.450 3.450 3.450 3.451 3.451 3.451 3.451 3.452 3.452 3.452 3.452 3.453 3.453 3.453 3.453 3.454 3.454 3.454 3.454 3.455 3.455 3.455 3.456 3.456 3.456 3.456 3.456 3.456 3.456 3.456 3.456 3.456 3.455 3.455 3.455 3.455 3.455 3.455 3.455 3.455 3.455 3.455 3.455 3.455 3.455 3.455 3.455 3.455 3.455 3.455 3.455 3.455 3.455 3.455 3.455 3.455 3.454 3.454 3.454 3.454 3.454 3.454 3.454 3.454 3.454 3.453 3.454 3.454 3.455 3.455 3.455 3.455 3.456 3.456 3.456 3.457 3.457 3.457 3.457 3.457 3.458 3.458 3.458 3.458 3.458 3.458 3.458 3.459 3.460 3.461 3.461 3.462 3.463 3.463 3.464 3.465 3.465 3.466 3.466 3.467 3.467 3.468 3.468 3.469 3.469 3.470 3.470 3.471 3.471 3.472 3.472 3.473 3.473 3.474 3.474 3.475 3.475 3.476 3.476 3.476 3.477 3.477 3.477 3.478 3.478 3.478 3.479 3.479 3.479 3.479 3.479 3.479 3.479 3.478 3.478 3.478 3.478 3.478 3.478 3.477 3.477 3.477 3.477 3.477 3.476 3.476 3.476 3.476 3.476 3.475 3.475 3.475 3.474 3.474 3.473 3.473 3.472 3.472 3.471 3.471 3.471 3.470 3.470 3.470 3.469 3.469 3.469 3.468 3.468 3.468 3.468 3.467 3.467 3.467 3.467 3.466 3.466 3.466 3.466 3.466 3.465 3.465 3.465 3.465 3.465 3.465 3.465 3.465 3.465 3.465 3.465 3.465 3.465 3.465 3.466 3.466 3.466 3.466 3.466 3.466 3.466 3.466 3.466 3.466 3.466 3.466 3.467 3.467 3.467 3.467 3.467 3.467 3.467 3.468 3.468 3.468 3.468 3.468 3.469 3.469 3.469 3.469 3.470 3.470 3.470 3.470 3.471 3.471 3.471 3.471 3.471 3.472 3.472 3.472 3.472 3.472 3.473 3.473 3.473 3.474 3.474 3.474 3.475 3.475 3.475 3.476 3.476 3.476 3.477 3.477 3.477 3.478 3.478 3.478 3.478 3.479 3.479 3.479 3.480 3.480 3.480 3.480 3.481 3.481 3.481 3.481 3.481 3.481 3.481 3.481 3.481 3.481 3.481 3.481 3.481 3.481 3.482 3.482 3.482 3.482 3.482 3.482 3.483 3.483 3.483 3.484 3.484 3.484 3.485 3.485 3.485 3.486 3.486 3.487 3.487 3.487 3.488 3.488 3.489 3.489 3.490 3.489 3.488 3.488 3.487 3.486 3.485 3.484 3.483 3.482 3.481 3.480 3.479 3.478 3.477 3.475 3.474 3.473 3.472 3.470 3.469 3.467 3.466 3.467 3.467 3.467 3.467 3.467 3.468 3.468 3.468 3.469 3.469 3.470 3.470 3.471 3.472 3.473 3.474 3.475 3.475 3.476 3.477 3.478 3.478 3.478 3.478 3.478 3.478 3.478 3.478 3.478 3.478 3.478 3.478 3.478 3.478 3.478 3.478 3.478 3.478 3.478 3.478 3.478 3.478 3.478 3.478 3.478 3.478 3.477 3.477 3.477 3.477 3.477 3.477 3.477 3.476 3.476 3.476 3.476 3.476 3.476 3.475 3.475 3.475 3.475 3.475 3.475 3.475 3.475 3.475 3.476 3.476 3.476 3.477 3.477 3.477 3.478 3.478 3.478 3.479 3.479 3.479 3.480 3.480 3.480 3.481 3.481 3.482 3.482 3.483 3.484 3.484 3.485 3.486 3.486 3.487 3.488 3.488 3.489 3.490 3.490 3.491 3.492 3.492 3.493 3.494 3.494 3.495 3.496 3.496 3.497 3.497 3.498 3.498 3.499 3.499 3.500 3.500 3.500 3.501 3.501 3.502 3.502 3.503 3.503 3.503 3.504 3.504 3.505 3.505 3.505 3.506 3.506 3.506 3.506 3.506 3.505 3.505 3.505 3.505 3.505 3.505 3.505 3.504 3.504 3.504 3.504 3.504 3.504 3.503 3.503 3.503 3.503 3.503 3.503 3.502 3.502 3.502 3.501 3.501 3.500 3.500 3.500 3.499 3.499 3.498 3.498 3.498 3.497 3.497 3.497 3.496 3.496 3.495 3.495 3.495 3.494 3.494 3.494 3.494 3.494 3.494 3.494 3.494 3.494 3.494 3.494 3.494 3.494 3.494 3.494 3.494 3.494 3.494 3.494 3.494 3.494 3.494 3.495 3.495 3.495 3.495 3.495 3.495 3.495 3.495 3.495 3.495 3.495 3.495 3.496 3.496 3.496 3.496 3.496 3.496 3.496 3.496 3.497 3.497 3.497 3.497 3.497 3.497 3.497 3.497 3.497 3.496 3.496 3.496 3.496 3.496 3.496 3.496 3.496 3.496 3.496 3.495 3.495 3.495 3.495 3.495 3.495 3.495 3.495 3.495 3.495 3.495 3.494 3.494 3.494 3.494 3.494 3.494 3.494 3.494 3.494 3.494 3.494 3.494 3.494 3.494 3.493 3.493 3.493 3.493 3.494 3.494 3.494 3.495 3.495 3.495 3.495 3.495 3.495 3.494 3.494 3.494 3.494 3.493 3.493 3.492 3.491 3.491 3.490 3.489 3.488 3.488 3.488 3.488 3.489 3.490 3.492 3.493 3.495 3.496 3.497 3.499 3.500 3.501 3.502 3.503 3.504 3.505 3.506 3.507 3.508 3.509 3.510 3.510 3.511 3.510 3.510 3.509 3.509 3.508 3.508 3.508 3.508 3.507 3.507 3.507 3.507 3.507 3.508 3.508 3.508 3.508 3.509 3.509 3.510 3.510 3.511 3.510 3.510 3.509 3.509 3.508 3.508 3.507 3.507 3.507 3.506 3.506 3.505 3.505 3.504 3.504 3.503 3.503 3.502 3.502 3.501 3.501 3.500 3.500 3.499 3.499 3.499 3.498 3.498 3.497 3.497 3.497 3.496 3.496 3.495 3.495 3.495 3.494 3.494 3.494 3.493 3.493 3.492 3.492 3.492 3.491 3.491 3.491 3.490 3.490 3.490 3.489 3.489 3.489 3.488 3.488 3.488 3.487 3.487 3.487 3.486 3.486 3.485 3.485 3.485 3.484 3.484 3.483 3.483 3.482 3.482 3.482 3.481 3.481 3.481 3.480 3.480 3.479 3.479 3.478 3.478 3.477 3.477 3.476 3.476 3.475 3.475 3.474 3.473 3.473 3.472 3.471 3.471 3.470 3.470 3.469 3.469 3.468 3.468 3.467 3.467 3.466 3.466 3.465 3.465 3.464 3.464 3.463 3.463 3.462 3.462 3.461 3.461 3.460 3.460 3.459 3.459 3.459 3.459 3.459 3.459 3.459 3.458 3.458 3.458 3.458 3.458 3.458 3.458 3.458 3.458 3.457 3.457 3.457 3.457 3.457 3.457 3.457 3.457 3.458 3.458 3.458 3.458 3.459 3.459 3.459 3.459 3.460 3.460 3.461 3.461 3.461 3.462 3.462 3.462 3.462 3.463 3.463 3.463 3.463 3.463 3.463 3.463 3.464 3.464 3.464 3.464 3.465 3.465 3.465 3.465 3.466 3.466 3.466 3.467 3.467 3.467 3.468 3.468 3.468 3.469 3.469 3.469 3.470 3.470 3.470 3.470 3.471 3.471 3.471 3.472 3.472 3.472 3.473 3.473 3.473 3.474 3.474 3.474 3.475 3.475 3.476 3.476 3.476 3.477 3.477 3.478 3.477 3.477 3.477 3.477 3.477 3.477 3.477 3.477 3.477 3.476 3.476 3.476 3.475 3.475 3.474 3.474 3.473 3.472 3.472 3.471 3.471 3.470 3.470 3.469 3.467 3.466 3.465 3.464 3.462 3.461 3.460 3.459 3.458 3.456 3.455 3.454 3.453 3.451 3.450 3.449 3.448 3.446 3.445 3.444 3.443 3.441 3.440 3.439 3.437 3.436 3.434 3.433 3.432 3.430 3.429 3.427 3.426 3.425 3.423 3.422 3.420 3.419 3.418 3.416 3.415 3.413 3.412 3.410 3.409 3.408 3.407 3.406 3.405 3.404 3.403 3.402 3.401 3.400 3.399 3.398 3.397 3.397 3.396 3.395 3.394 3.393 3.392 3.391 3.390 3.389 3.388 3.387 3.387 3.386 3.386 3.385 3.385 3.384 3.384 3.384 3.383 3.383 3.383 3.382 3.382 3.382 3.381 3.381 3.381 3.381 3.380 3.380 3.380 3.380 3.380 3.380 3.379 3.380 3.380 3.380 3.380 3.380 3.380 3.380 3.380 3.381 3.381 3.381 3.381 3.381 3.381 3.382 3.382 3.382 3.382 3.382 3.382 3.382 3.382 3.382 3.382 3.383 3.383 3.383 3.383 3.383 3.383 3.384 3.384 3.384 3.384 3.384 3.384 3.384 3.384 3.384 3.384 3.384 3.384 3.384 3.384 3.384 3.384 3.383 3.383 3.383 3.383 3.383 3.383 3.383 3.382 3.382 3.382 3.382 3.382 3.382 3.382 3.381 3.381 3.381 3.381 3.381 3.381 3.381 3.380 3.380 3.380 3.380 3.380 3.380 3.380 3.380 3.380 3.380 3.380 3.380 3.380 3.380 3.380 3.380 3.380 3.380 3.380 3.380 3.381 3.381 3.381 3.381 3.382 3.382 3.382 3.382 3.383 3.383 3.384 3.384 3.384 3.385 3.385 3.386 3.386 3.387 3.388 3.388 3.389 3.390 3.390 3.391 3.392 3.393 3.394 3.395 3.395 3.396 3.397 3.398 3.398 3.399 3.399 3.400 3.401 3.401 3.402 3.403 3.404 3.404 3.405 3.406 3.407 3.408 3.408 3.409 3.410 3.411 3.412 3.413 3.414 3.414 3.415 3.415 3.415 3.415 3.415 3.416 3.416 3.416 3.416 3.416 3.416 3.417 3.417 3.417 3.417 3.418 3.418 3.418 3.419 3.419 3.419 3.420 3.420 3.421 3.421 3.421 3.421 3.420 3.420 3.420 3.420 3.420 3.420 3.420 3.419 3.419 3.419 3.419 3.419 3.419 3.418 3.418 3.418 3.418 3.418 3.418 3.417 3.417 3.417 3.417 3.417 3.417 3.417 3.417 3.417 3.417 3.417 3.417 3.417 3.417 3.417 3.417 3.417 3.417 3.416 3.416 3.416 3.416 3.416 3.416 3.416 3.416 3.416 3.416 3.416 3.416 3.416 3.416 3.416 3.416 3.416 3.416 3.416 3.416 3.416 3.415 3.415 3.415 3.415 3.415 3.414 3.414 3.414 3.414 3.413 3.413 3.413 3.413 3.413 3.413 3.413 3.413 3.413 3.413 3.413 3.413 3.413 3.413 3.413 3.413 3.413 3.414 3.414 3.415 3.416 3.417 3.418 3.419 3.420 3.422 3.423 3.425 3.426 3.427 3.429 3.430 3.431 3.433 3.434 3.435 3.437 3.438 3.439 3.440 3.441 3.442 3.444 3.445 3.446 3.447 3.448 3.449 3.450 3.451 3.452 3.453 3.454 3.455 3.456 3.458 3.459 3.460 3.461 3.462 3.463 3.464 3.465 3.466 3.467 3.468 3.469 3.470 3.471 3.472 3.472 3.473 3.473 3.473 3.473 3.472 3.472 3.471 3.471 3.471 3.470 3.470 3.469 3.469 3.468 3.468 3.467 3.466 3.466 3.465 3.465 3.464 3.463 3.463 3.462 3.462 3.461 3.460 3.460 3.459 3.458 3.456 3.455 3.454 3.452 3.451 3.449 3.448 3.446 3.445 3.444 3.442 3.440 3.439 3.437 3.436 3.434 3.433 3.431 3.430 3.428 3.426 3.425 3.423 3.421 3.423 3.426 3.429 3.432 3.436 3.440 3.444 3.448 3.451 3.455 3.458 3.461 3.464 3.467 3.470 3.473 3.475 3.478 3.480 3.483 3.485 3.487 3.488 3.490 3.491 3.491 3.491 3.491 3.491 3.490 3.490 3.490 3.489 3.489 3.489 3.488 3.488 3.487 3.487 3.486 3.486 3.485 3.485 3.484 3.483 3.482 3.482 3.481 3.480 3.479 3.477 3.476 3.474 3.473 3.472 3.470 3.469 3.468 3.467 3.466 3.466 3.466 3.467 3.467 3.467 3.467 3.468 3.468 3.468 3.469 3.469 3.469 3.470 3.470 3.470 3.470 3.470 3.470 3.470 3.470 3.470 3.470 3.470 3.470 3.470 3.470 3.470 3.470 3.470 3.469 3.469 3.469 3.469 3.469 3.469 3.469 3.469 3.469 3.468 3.468 3.467 3.466 3.465 3.465 3.464 3.463 3.462 3.461 3.460 3.459 3.459 3.458 3.457 3.456 3.455 3.454 3.452 3.451 3.450 3.449 3.447 3.446 3.445 3.444 3.443 3.442 3.441 3.440 3.439 3.438 3.438 3.437 3.436 3.435 3.435 3.434 3.433 3.433 3.432 3.432 3.431 3.431 3.430 3.430 3.430 3.429 3.429 3.429 3.429 3.429 3.429 3.430 3.430 3.430 3.431 3.431 3.432 3.432 3.433 3.433 3.434 3.434 3.435 3.435 3.436 3.436 3.437 3.437 3.438 3.439 3.439 3.440 3.441 3.441 3.442 3.443 3.443 3.444 3.445 3.445 3.446 3.447 3.447 3.448 3.449 3.449 3.450 3.451 3.452 3.452 3.453 3.454 3.454 3.455 3.456 3.456 3.457 3.458 3.458 3.459 3.459 3.460 3.460 3.460 3.461 3.461 3.461 3.462 3.462 3.462 3.463 3.463 3.463 3.463 3.464 3.464 3.464 3.465 3.465 3.465 3.465 3.466 3.466 3.466 3.466 3.465 3.465 3.464 3.463 3.462 3.461 3.461 3.460 3.459 3.458 3.458 3.457 3.456 3.455 3.454 3.453 3.453 3.452 3.451 3.450 3.449 3.448 3.447 3.446 3.445 3.448 3.452 3.456 3.459 3.463 3.466 3.470 3.473 3.476 3.479 3.482 3.485 3.488 3.491 3.494 3.497 3.500 3.502 3.505 3.507 3.510 3.512 3.515 3.517 3.519 3.520 
3.759 3.760 3.760 3.760 3.765 3.770 3.776 3.781 3.786 3.791 3.796 3.801 3.806 3.811 3.816 3.821 3.826 3.831 3.835 3.840 3.845 3.849 3.854 3.859 3.863 3.868 3.873 3.878 3.882 3.887 3.891 3.896 3.900 3.905 3.909 3.914 3.918 3.922 3.926 3.931 3.935 3.937 3.939 3.940 3.942 3.944 3.945 3.947 3.948 3.950 3.951 3.953 3.954 3.956 3.958 3.959 3.961 3.962 3.964 3.965 3.967 3.968 3.969 3.971 3.972 3.974 3.975 3.976 3.978 3.979 3.981 3.982 3.983 3.985 3.986 3.988 3.989 3.991 3.992 3.993 3.995 3.996 3.997 3.999 4.000 4.001 4.003 4.004 4.005 4.006 4.008 4.009 4.010 4.011 4.013 4.014 4.015 4.016 4.017 4.019 4.020 4.021 4.022 4.023 4.024 4.025 4.026 4.027 4.028 4.029 4.030 4.032 4.033 4.034 4.035 4.036 4.036 4.037 4.037 4.038 4.038 4.038 4.039 4.039 4.039 4.040 4.040 4.041 4.041 4.041 4.042 4.042 4.042 4.043 4.043 4.043 4.043 4.043 4.042 4.042 4.042 4.042 4.042 4.041 4.041 4.041 4.041 4.041 4.041 4.040 4.040 4.040 4.040 4.040 4.040 4.040 4.040 4.040 4.040 4.040 4.041 4.041 4.041 4.041 4.041 4.041 4.042 4.042 4.042 4.042 4.042 4.042 4.043 4.043 4.044 4.044 4.045 4.045 4.046 4.046 4.046 4.047 4.047 4.048 4.048 4.049 4.049 4.050 4.050 4.050 4.051 4.051 4.052 4.053 4.054 4.055 4.055 4.056 4.057 4.058 4.058 4.058 4.057 4.057 4.057 4.057 4.057 4.057 4.056 4.056 4.056 4.055 4.054 4.054 4.053 4.052 4.052 4.051 4.050 4.050 4.049 4.048 4.048 4.047 4.046 4.046 4.045 4.044 4.044 4.043 4.042 4.041 4.040 4.039 4.038 4.037 4.036 4.035 4.034 4.033 4.032 4.031 4.029 4.028 4.027 4.026 4.025 4.024 4.025 4.026 4.027 4.029 4.030 4.032 4.033 4.035 4.037 4.039 4.041 4.043 4.046 4.048 4.051 4.053 4.056 4.059 4.062 4.062 4.061 4.061 4.061 4.060 4.060 4.060 4.059 4.059 4.059 4.058 4.058 4.057 4.057 4.057 4.056 4.056 4.055 4.055 4.054 4.054 4.053 4.053 4.053 4.052 4.052 4.051 4.051 4.051 4.050 4.050 4.050 4.050 4.049 4.049 4.049 4.049 4.049 4.048 4.047 4.047 4.046 4.045 4.045 4.044 4.043 4.043 4.042 4.041 4.041 4.040 4.039 4.038 4.038 4.037 4.036 4.036 4.037 4.038 4.039 4.040 4.041 4.042 4.043 4.043 4.044 4.045 4.046 4.047 4.048 4.048 4.049 4.050 4.051 4.052 4.052 4.053 4.054 4.054 4.055 4.055 4.056 4.056 4.057 4.058 4.058 4.059 4.059 4.060 4.061 4.061 4.062 4.062 4.063 4.063 4.062 4.062 4.061 4.060 4.060 4.059 4.058 4.058 4.057 4.056 4.056 4.055 4.054 4.054 4.053 4.052 4.052 4.051 4.050 4.050 4.049 4.048 4.047 4.046 4.045 4.045 4.044 4.043 4.042 4.041 4.040 4.040 4.039 4.038 4.037 4.036 4.035 4.035 4.035 4.036 4.036 4.036 4.036 4.036 4.036 4.036 4.037 4.037 4.037 4.037 4.037 4.037 4.037 4.037 4.038 4.038 4.038 4.038 4.038 4.038 4.039 4.039 4.039 4.039 4.040 4.040 4.040 4.040 4.041 4.041 4.041 4.041 4.042 4.042 4.042 4.042 4.042 4.041 4.041 4.040 4.040 4.040 4.039 4.039 4.038 4.038 4.038 4.037 4.037 4.037 4.036 4.036 4.036 4.035 4.035 4.034 4.033 4.032 4.031 4.030 4.029 4.028 4.027 4.026 4.026 4.025 4.024 4.023 4.022 4.021 4.021 4.020 4.019 4.018 4.018 4.017 4.017 4.016 4.016 4.015 4.015 4.014 4.014 4.014 4.013 4.013 4.012 4.012 4.011 4.011 4.011 4.010 4.010 4.011 4.011 4.012 4.012 4.013 4.013 4.013 4.014 4.014 4.015 4.015 4.015 4.016 4.016 4.016 4.017 4.017 4.017 4.018 4.019 4.020 4.021 4.022 4.023 4.024 4.025 4.027 4.028 4.029 4.030 4.031 4.032 4.033 4.034 4.036 4.037 4.038 4.039 4.039 4.039 4.039 4.039 4.039 4.039 4.039 4.039 4.039 4.038 4.038 4.038 4.038 4.038 4.037 4.037 4.037 4.037 4.036 4.037 4.038 4.040 4.041 4.042 4.043 4.044 4.045 4.047 4.048 4.049 4.050 4.051 4.052 4.054 4.055 4.056 4.057 4.059 4.060 4.061 4.062 4.063 4.064 4.065 4.065 4.066 4.067 4.068 4.069 4.070 4.071 4.072 4.073 4.074 4.075 4.075 4.076 4.077 4.077 4.078 4.078 4.079 4.079 4.079 4.080 4.080 4.081 4.081 4.082 4.082 4.082 4.083 4.083 4.084 4.084 4.085 4.083 4.075 4.068 4.060 4.053 4.045 4.038 4.031 4.024 4.018 4.011 4.005 3.999 3.993 3.987 3.981 3.976 3.970 3.965 3.960 3.956 3.952 3.947 3.943 3.938 3.933 3.928 3.923 3.917 3.912 3.906 3.900 3.894 3.888 3.881 3.875 3.868 3.861 3.854 3.851 3.851 3.851 3.851 3.850 3.850 3.850 3.849 3.849 3.849 3.848 3.848 3.848 3.847 3.847 3.847 3.846 3.846 3.845 3.845 3.843 3.842 3.840 3.839 3.838 3.837 3.835 3.834 3.833 3.833 3.832 3.831 3.830 3.830 3.829 3.829 3.828 3.828 3.828 3.821 3.815 3.809 3.802 3.796 3.789 3.782 3.776 3.769 3.762 3.755 3.748 3.740 3.733 3.726 3.718 3.711 3.703 3.695 3.690 3.687 3.684 3.681 3.678 3.675 3.673 3.670 3.667 3.665 3.662 3.660 3.657 3.655 3.653 3.650 3.648 3.646 3.644 3.637 3.620 3.603 3.585 3.568 3.550 3.532 3.515 3.497 3.479 3.461 3.443 3.425 3.406 3.388 3.369 3.351 3.332 3.313 3.295 3.296 3.298 3.301 3.304 3.306 3.309 3.312 3.314 3.317 3.320 3.322 3.325 3.327 3.330 3.333 3.335 3.338 3.341 3.343 3.345 3.345 3.346 3.346 3.347 3.347 3.348 3.349 3.349 3.350 3.350 3.351 3.351 3.352 3.353 3.353 3.354 3.355 3.355 3.356 3.357 3.358 3.359 3.360 3.361 3.362 3.363 3.364 3.365 3.366 3.367 3.368 3.369 3.370 3.372 3.373 3.374 3.375 3.376 3.377 3.377 3.378 3.379 3.379 3.380 3.381 3.381 3.382 3.383 3.384 3.384 3.385 3.386 3.386 3.387 3.388 3.388 3.389 3.390 3.388 3.387 3.386 3.384 3.383 3.382 3.380 3.379 3.378 3.377 3.376 3.375 3.374 3.373 3.371 3.370 3.369 3.368 3.366 3.365 3.364 3.363 3.362 3.360 3.359 3.358 3.357 3.356 3.355 3.354 3.352 3.351 3.350 3.349 3.348 3.347 3.346 3.345 3.344 3.343 3.343 3.343 3.343 3.343 3.342 3.342 3.342 3.342 3.342 3.341 3.341 3.341 3.340 3.340 3.340 3.340 3.339 3.339 3.339 3.340 3.341 3.342 3.342 3.343 3.344 3.345 3.345 3.346 3.347 3.348 3.348 3.349 3.350 3.350 3.351 3.351 3.352 3.353 3.355 3.357 3.360 3.363 3.365 3.368 3.370 3.372 3.375 3.377 3.379 3.382 3.384 3.386 3.388 3.390 3.392 3.394 3.396 3.398 3.400 3.403 3.405 3.408 3.410 3.413 3.415 3.418 3.420 3.423 3.425 3.428 3.430 3.433 3.435 3.438 3.440 3.442 3.445 3.447 3.450 3.453 3.456 3.459 3.462 3.465 3.468 3.471 3.474 3.477 3.480 3.483 3.486 3.489 3.492 3.496 3.499 3.502 3.506 3.508 3.511 3.514 3.516 3.519 3.521 3.524 3.527 3.529 3.532 3.534 3.537 3.540 3.542 3.545 3.547 3.550 3.553 3.555 3.558 3.559 3.560 3.562 3.563 3.564 3.566 3.567 3.568 3.569 3.571 3.572 3.573 3.575 3.576 3.577 3.579 3.580 3.581 3.582 3.584 3.584 3.584 3.584 3.585 3.585 3.585 3.585 3.586 3.586 3.586 3.587 3.587 3.587 3.588 3.588 3.588 3.589 3.589 3.590 3.590 3.591 3.592 3.592 3.593 3.594 3.594 3.595 3.596 3.597 3.597 3.598 3.599 3.600 3.600 3.601 3.602 3.603 3.604 3.604 3.605 3.607 3.608 3.610 3.611 3.612 3.614 3.615 3.617 3.618 3.620 3.621 3.623 3.624 3.626 3.627 3.629 3.631 3.632 3.634 3.635 3.636 3.637 3.638 3.639 3.641 3.642 3.644 3.646 3.648 3.650 3.653 3.655 3.658 3.661 3.664 3.667 3.671 3.675 3.678 3.680 3.681 3.681 3.681 3.681 3.681 3.681 3.681 3.680 3.680 3.679 3.678 3.677 3.676 3.674 3.673 3.671 3.669 3.668 3.666 3.665 3.665 3.665 3.665 3.665 3.666 3.666 3.666 3.667 3.667 3.667 3.668 3.668 3.669 3.669 3.670 3.670 3.671 3.671 3.672 3.671 3.669 3.667 3.664 3.662 3.660 3.658 3.655 3.653 3.650 3.648 3.645 3.643 3.640 3.637 3.635 3.632 3.629 3.626 3.623 3.621 3.619 3.617 3.615 3.614 3.612 3.610 3.608 3.606 3.604 3.602 3.601 3.599 3.597 3.595 3.593 3.591 3.589 3.588 3.586 3.584 3.582 3.581 3.579 3.577 3.575 3.574 3.572 3.570 3.569 3.568 3.566 3.565 3.563 3.562 3.560 3.559 3.558 3.556 3.555 3.554 3.553 3.552 3.552 3.551 3.550 3.550 3.549 3.548 3.548 3.547 3.546 3.546 3.545 3.544 3.544 3.543 3.543 3.542 3.541 3.541 3.541 3.541 3.541 3.541 3.541 3.541 3.541 3.541 3.541 3.541 3.541 3.541 3.541 3.541 3.541 3.541 3.541 3.541 3.541 3.541 3.541 3.541 3.541 3.541 3.541 3.541 3.541 3.541 3.541 3.541 3.541 3.541 3.541 3.541 3.540 3.540 3.540 3.540 3.540 3.540 3.540 3.540 3.540 3.539 3.539 3.539 3.539 3.539 3.539 3.538 3.538 3.538 3.538 3.538 3.538 3.538 3.537 3.537 3.537 3.537 3.537 3.536 3.536 3.535 3.535 3.534 3.533 3.533 3.532 3.532 3.531 3.530 3.530 3.529 3.528 3.528 3.527 3.527 3.526 3.525 3.525 3.524 3.523 3.522 3.521 3.520 3.520 3.519 3.518 3.517 3.516 3.515 3.514 3.514 3.513 3.512 3.511 3.510 3.509 3.508 3.507 3.506 3.505 3.504 3.503 3.502 3.501 3.500 3.499 3.498 3.497 3.496 3.494 3.493 3.492 3.491 3.490 3.489 3.488 3.487 3.486 3.485 3.484 3.483 3.482 3.480 3.479 3.478 3.477 3.476 3.475 3.473 3.472 3.471 3.470 3.469 3.468 3.466 3.465 3.464 3.463 3.462 3.461 3.460 3.460 3.459 3.458 3.457 3.457 3.456 3.455 3.454 3.453 3.453 3.452 3.451 3.450 3.450 3.449 3.448 3.448 3.447 3.447 3.446 3.446 3.446 3.446 3.445 3.445 3.445 3.445 3.444 3.444 3.444 3.443 3.443 3.442 3.442 3.442 3.441 3.441 3.440 3.440 3.440 3.439 3.439 3.439 3.438 3.438 3.438 3.437 3.437 3.436 3.436 3.435 3.435 3.434 3.434 3.433 3.433 3.432 3.432 3.431 3.431 3.431 3.430 3.430 3.429 3.429 3.428 3.428 3.428 3.427 3.427 3.426 3.426 3.425 3.425 3.424 3.423 3.423 3.422 3.422 3.421 3.421 3.421 3.421 3.421 3.421 3.421 3.421 3.420 3.420 3.420 3.420 3.420 3.420 3.419 3.419 3.419 3.419 3.419 3.418 3.418 3.418 3.419 3.419 3.419 3.419 3.420 3.420 3.420 3.421 3.421 3.421 3.422 3.422 3.422 3.422 3.423 3.423 3.423 3.423 3.424 3.424 3.424 3.425 3.425 3.426 3.426 3.427 3.427 3.428 3.428 3.428 3.429 3.429 3.430 3.430 3.431 3.431 3.432 3.432 3.433 3.433 3.433 3.434 3.434 3.435 3.435 3.436 3.436 3.437 3.437 3.438 3.438 3.439 3.439 3.439 3.440 3.440 3.441 3.442 3.442 3.443 3.443 3.444 3.444 3.444 3.445 3.445 3.446 3.446 3.446 3.447 3.447 3.448 3.448 3.449 3.449 3.449 3.450 3.450 3.451 3.451 3.452 3.452 3.453 3.453 3.453 3.454 3.454 3.454 3.455 3.455 3.456 3.456 3.456 3.457 3.457 3.458 3.458 3.459 3.459 3.460 3.460 3.461 3.461 3.462 3.462 3.462 3.463 3.463 3.463 3.464 3.464 3.465 3.465 3.465 3.466 3.466 3.467 3.467 3.467 3.468 3.468 3.469 3.469 3.470 3.470 3.470 3.471 3.471 3.471 3.472 3.472 3.472 3.473 3.473 3.473 3.474 3.474 3.474 3.475 3.475 3.476 3.476 3.477 3.477 3.477 3.478 3.478 3.478 3.478 3.479 3.479 3.479 3.479 3.480 3.480 3.480 3.481 3.481 3.481 3.481 3.482 3.482 3.482 3.483 3.483 3.483 3.483 3.483 3.483 3.483 3.483 3.483 3.483 3.483 3.483 3.483 3.483 3.483 3.483 3.483 3.483 3.483 3.483 3.482 3.482 3.482 3.482 3.482 3.482 3.482 3.482 3.482 3.482 3.482 3.482 3.482 3.482 3.481 3.481 3.481 3.481 3.481 3.481 3.481 3.481 3.480 3.480 3.480 3.480 3.481 3.481 3.481 3.482 3.482 3.482 3.483 3.483 3.483 3.483 3.483 3.484 3.484 3.484 3.484 3.484 3.484 3.484 3.484 3.485 3.485 3.486 3.487 3.487 3.488 3.489 3.489 3.490 3.490 3.491 3.492 3.492 3.493 3.493 3.494 3.494 3.494 3.495 3.495 3.496 3.496 3.497 3.497 3.498 3.498 3.499 3.499 3.499 3.500 3.500 3.501 3.501 3.501 3.502 3.502 3.502 3.503 3.503 3.503 3.503 3.504 3.504 3.504 3.504 3.503 3.503 3.503 3.503 3.503 3.502 3.502 3.502 3.502 3.502 3.501 3.501 3.501 3.501 3.501 3.500 3.500 3.500 3.500 3.499 3.499 3.498 3.498 3.498 3.497 3.497 3.496 3.496 3.496 3.495 3.495 3.494 3.494 3.494 3.494 3.493 3.493 3.493 3.492 3.492 3.492 3.492 3.492 3.491 3.491 3.491 3.491 3.491 3.490 3.490 3.490 3.490 3.490 3.490 3.490 3.490 3.490 3.490 3.490 3.490 3.490 3.490 3.491 3.491 3.491 3.491 3.491 3.491 3.491 3.491 3.491 3.491 3.491 3.491 3.491 3.492 3.492 3.492 3.492 3.492 3.492 3.492 3.492 3.492 3.493 3.493 3.493 3.493 3.493 3.494 3.494 3.494 3.494 3.494 3.494 3.495 3.495 3.495 3.495 3.495 3.495 3.496 3.496 3.496 3.496 3.496 3.497 3.497 3.497 3.497 3.498 3.498 3.498 3.498 3.499 3.499 3.499 3.499 3.500 3.500 3.500 3.500 3.501 3.501 3.501 3.501 3.501 3.502 3.502 3.502 3.502 3.502 3.502 3.502 3.502 3.503 3.503 3.503 3.503 3.503 3.503 3.503 3.503 3.503 3.503 3.503 3.503 3.503 3.503 3.504 3.504 3.504 3.504 3.505 3.505 3.505 3.505 3.506 3.506 3.507 3.507 3.507 3.508 3.508 3.509 3.509 3.509 3.510 3.510 3.511 3.509 3.508 3.506 3.505 3.503 3.501 3.500 3.498 3.496 3.494 3.492 3.490 3.487 3.485 3.483 3.480 3.478 3.475 3.472 3.470 3.467 3.465 3.465 3.465 3.465 3.465 3.465 3.465 3.465 3.465 3.466 3.466 3.467 3.467 3.468 3.469 3.470 3.471 3.472 3.474 3.475 3.476 3.477 3.477 3.477 3.477 3.477 3.477 3.477 3.477 3.477 3.477 3.477 3.477 3.477 3.477 3.477 3.477 3.477 3.477 3.477 3.477 3.477 3.477 3.477 3.477 3.477 3.477 3.477 3.476 3.476 3.476 3.476 3.476 3.476 3.475 3.475 3.475 3.475 3.475 3.475 3.475 3.474 3.474 3.474 3.474 3.474 3.474 3.474 3.475 3.475 3.475 3.476 3.476 3.476 3.476 3.477 3.477 3.478 3.478 3.478 3.479 3.479 3.479 3.480 3.480 3.481 3.481 3.482 3.482 3.483 3.484 3.484 3.485 3.486 3.486 3.487 3.488 3.488 3.489 3.490 3.490 3.491 3.491 3.492 3.493 3.493 3.494 3.495 3.495 3.496 3.496 3.497 3.497 3.498 3.498 3.499 3.499 3.499 3.500 3.500 3.501 3.501 3.501 3.502 3.502 3.503 3.503 3.503 3.504 3.504 3.505 3.505 3.505 3.505 3.504 3.504 3.504 3.504 3.504 3.504 3.504 3.503 3.503 3.503 3.503 3.503 3.503 3.502 3.502 3.502 3.502 3.502 3.501 3.501 3.501 3.501 3.500 3.500 3.499 3.499 3.499 3.498 3.498 3.498 3.497 3.497 3.496 3.496 3.496 3.495 3.495 3.495 3.494 3.494 3.494 3.493 3.493 3.493 3.493 3.493 3.493 3.493 3.493 3.493 3.493 3.493 3.493 3.493 3.493 3.493 3.493 3.493 3.493 3.493 3.494 3.494 3.494 3.494 3.494 3.494 3.494 3.494 3.494 3.494 3.494 3.494 3.494 3.495 3.495 3.495 3.495 3.495 3.495 3.495 3.496 3.496 3.496 3.496 3.496 3.496 3.496 3.496 3.496 3.496 3.496 3.496 3.496 3.496 3.496 3.495 3.495 3.495 3.495 3.495 3.495 3.495 3.495 3.495 3.494 3.494 3.494 3.494 3.494 3.494 3.494 3.494 3.494 3.493 3.493 3.493 3.493 3.493 3.493 3.493 3.493 3.493 3.493 3.493 3.492 3.492 3.492 3.492 3.492 3.492 3.492 3.493 3.493 3.494 3.494 3.495 3.495 3.495 3.495 3.495 3.495 3.494 3.494 3.493 3.493 3.492 3.491 3.490 3.489 3.488 3.487 3.486 3.484 3.485 3.486 3.488 3.489 3.492 3.494 3.497 3.499 3.502 3.504 3.506 3.508 3.510 3.512 3.514 3.515 3.517 3.518 3.520 3.521 3.523 3.524 3.525 3.524 3.524 3.523 3.523 3.523 3.522 3.522 3.522 3.522 3.523 3.523 3.523 3.524 3.524 3.525 3.525 3.526 3.527 3.528 3.529 3.530 3.531 3.531 3.530 3.530 3.529 3.529 3.528 3.528 3.528 3.527 3.527 3.526 3.526 3.525 3.525 3.524 3.524 3.523 3.523 3.523 3.522 3.522 3.521 3.521 3.520 3.520 3.520 3.519 3.519 3.519 3.518 3.518 3.517 3.517 3.517 3.516 3.516 3.516 3.515 3.515 3.515 3.514 3.514 3.513 3.513 3.513 3.512 3.512 3.512 3.512 3.511 3.511 3.511 3.510 3.510 3.510 3.509 3.509 3.509 3.508 3.508 3.508 3.507 3.507 3.506 3.506 3.505 3.505 3.505 3.504 3.504 3.504 3.503 3.503 3.502 3.502 3.502 3.501 3.501 3.500 3.500 3.499 3.499 3.498 3.498 3.497 3.497 3.496 3.496 3.495 3.494 3.494 3.493 3.493 3.492 3.492 3.491 3.491 3.490 3.490 3.489 3.489 3.488 3.488 3.487 3.487 3.486 3.486 3.485 3.485 3.484 3.484 3.483 3.483 3.482 3.482 3.482 3.482 3.482 3.482 3.482 3.481 3.481 3.481 3.481 3.481 3.481 3.481 3.481 3.481 3.481 3.480 3.480 3.480 3.480 3.480 3.480 3.480 3.480 3.481 3.481 3.481 3.482 3.482 3.482 3.482 3.483 3.483 3.484 3.484 3.484 3.485 3.485 3.486 3.486 3.486 3.486 3.486 3.486 3.486 3.487 3.487 3.487 3.487 3.487 3.488 3.488 3.488 3.489 3.489 3.489 3.489 3.490 3.490 3.490 3.491 3.491 3.491 3.492 3.492 3.492 3.493 3.493 3.494 3.494 3.494 3.494 3.495 3.495 3.495 3.496 3.496 3.496 3.497 3.497 3.498 3.498 3.498 3.499 3.499 3.500 3.500 3.500 3.501 3.501 3.502 3.502 3.502 3.502 3.502 3.502 3.502 3.501 3.501 3.501 3.501 3.501 3.501 3.500 3.500 3.499 3.499 3.498 3.498 3.497 3.497 3.496 3.496 3.495 3.494 3.493 3.492 3.491 3.490 3.489 3.487 3.486 3.485 3.484 3.483 3.481 3.480 3.479 3.478 3.476 3.475 3.474 3.473 3.472 3.470 3.469 3.468 3.467 3.465 3.464 3.463 3.461 3.460 3.458 3.457 3.455 3.454 3.453 3.451 3.450 3.448 3.447 3.446 3.444 3.443 3.442 3.440 3.439 3.437 3.436 3.435 3.433 3.432 3.431 3.430 3.429 3.428 3.427 3.426 3.425 3.424 3.423 3.422 3.421 3.420 3.419 3.417 3.416 3.415 3.414 3.413 3.412 3.411 3.410 3.409 3.409 3.408 3.408 3.407 3.406 3.406 3.405 3.405 3.404 3.404 3.403 3.403 3.402 3.402 3.402 3.401 3.401 3.400 3.400 3.399 3.399 3.399 3.398 3.398 3.398 3.398 3.398 3.398 3.398 3.398 3.398 3.398 3.398 3.398 3.398 3.398 3.398 3.398 3.398 3.398 3.398 3.398 3.398 3.398 3.397 3.397 3.397 3.397 3.397 3.397 3.397 3.397 3.397 3.397 3.397 3.397 3.397 3.396 3.396 3.396 3.396 3.396 3.395 3.395 3.395 3.395 3.394 3.394 3.394 3.394 3.393 3.393 3.393 3.392 3.392 3.392 3.391 3.391 3.391 3.390 3.390 3.390 3.389 3.389 3.389 3.388 3.388 3.388 3.387 3.387 3.387 3.386 3.386 3.386 3.385 3.385 3.385 3.385 3.385 3.385 3.385 3.385 3.385 3.385 3.385 3.385 3.385 3.385 3.385 3.385 3.385 3.385 3.386 3.386 3.386 3.386 3.387 3.387 3.387 3.387 3.388 3.388 3.388 3.389 3.389 3.390 3.390 3.391 3.391 3.392 3.392 3.393 3.394 3.394 3.395 3.396 3.397 3.398 3.398 3.399 3.400 3.401 3.402 3.402 3.403 3.403 3.403 3.404 3.405 3.405 3.406 3.406 3.407 3.407 3.408 3.409 3.409 3.410 3.411 3.411 3.412 3.413 3.413 3.414 3.415 3.415 3.415 3.415 3.415 3.415 3.415 3.415 3.414 3.414 3.414 3.414 3.414 3.414 3.414 3.414 3.414 3.414 3.415 3.415 3.415 3.415 3.415 3.415 3.415 3.415 3.415 3.415 3.415 3.415 3.414 3.414 3.414 3.414 3.414 3.413 3.413 3.413 3.413 3.412 3.412 3.412 3.412 3.411 3.411 3.411 3.411 3.410 3.410 3.410 3.410 3.409 3.409 3.409 3.409 3.409 3.409 3.409 3.409 3.409 3.409 3.409 3.409 3.409 3.409 3.409 3.409 3.409 3.409 3.408 3.408 3.408 3.408 3.408 3.408 3.408 3.408 3.407 3.407 3.407 3.407 3.407 3.407 3.406 3.406 3.406 3.406 3.405 3.405 3.405 3.404 3.404 3.404 3.403 3.403 3.402 3.402 3.402 3.402 3.402 3.402 3.402 3.402 3.402 3.402 3.401 3.401 3.401 3.401 3.401 3.401 3.402 3.403 3.404 3.404 3.405 3.405 3.406 3.406 3.407 3.407 3.407 3.408 3.409 3.410 3.411 3.412 3.412 3.413 3.414 3.415 3.416 3.417 3.417 3.418 3.419 3.420 3.420 3.421 3.422 3.423 3.423 3.424 3.425 3.426 3.426 3.427 3.428 3.430 3.431 3.432 3.433 3.434 3.435 3.436 3.438 3.439 3.440 3.441 3.442 3.443 3.444 3.445 3.446 3.447 3.448 3.449 3.450 3.453 3.455 3.457 3.459 3.461 3.463 3.465 3.466 3.468 3.470 3.471 3.473 3.475 3.476 3.478 3.480 3.481 3.483 3.484 3.486 3.487 3.489 3.490 3.492 3.493 3.495 3.496 3.497 3.498 3.499 3.500 3.501 3.502 3.503 3.504 3.505 3.506 3.507 3.508 3.509 3.510 3.511 3.512 3.513 3.514 3.515 3.516 3.517 3.518 3.519 3.520 3.520 3.520 3.520 3.519 3.519 3.519 3.518 3.518 3.518 3.518 3.518 3.518 3.518 3.519 3.519 3.519 3.520 3.520 3.521 3.521 3.522 3.523 3.524 3.524 3.525 3.527 3.528 3.530 3.531 3.533 3.535 3.537 3.539 3.540 3.542 3.544 3.546 3.548 3.550 3.553 3.555 3.557 3.559 3.561 3.564 3.566 3.569 3.571 3.573 3.576 3.578 3.581 3.583 3.586 3.588 3.591 3.593 3.595 3.598 3.600 3.602 3.602 3.603 3.603 3.604 3.605 3.605 3.606 3.607 3.608 3.608 3.609 3.610 3.611 3.611 3.612 3.612 3.612 3.612 3.612 3.612 3.613 3.613 3.613 3.613 3.613 3.613 3.613 3.613 3.614 3.614 3.614 3.614 3.614 3.614 3.614 3.614 3.614 3.614 3.614 3.614 3.614 3.613 3.613 3.612 3.612 3.611 3.611 3.610 3.610 3.609 3.609 3.608 3.607 3.607 3.606 3.605 3.604 3.603 3.602 3.601 3.600 3.599 3.598 3.597 3.596 3.595 3.595 3.594 3.593 3.593 3.592 3.591 3.591 3.590 3.590 3.589 3.589 3.589 3.588 3.588 3.588 3.587 3.587 3.587 3.587 3.587 3.587 3.586 3.586 3.587 3.587 3.587 3.587 3.588 3.588 3.588 3.589 3.589 3.589 3.590 3.590 3.591 3.591 3.591 3.592 3.592 3.593 3.593 3.594 3.594 3.595 3.595 3.596 3.596 3.597 3.597 3.598 3.598 3.599 3.599 3.600 3.600 3.601 3.601 3.602 3.602 3.603 3.603 3.604 3.604 3.605 3.605 3.606 3.607 3.607 3.608 3.608 3.609 3.609 3.610 3.610 3.610 3.610 3.610 3.610 3.610 3.611 3.611 3.611 3.611 3.611 3.611 3.611 3.611 3.611 3.611 3.611 3.611 3.611 3.611 3.611 3.611 3.611 3.611 3.611 3.610 3.609 3.608 3.608 3.607 3.606 3.605 3.605 3.604 3.603 3.602 3.601 3.600 3.600 3.599 3.598 3.597 3.596 3.595 3.594 3.593 3.592 3.591 3.590 3.589 3.587 3.584 3.581 3.578 3.575 3.572 3.569 3.566 3.563 3.560 3.557 3.553 3.550 3.547 3.544 3.541 3.538 3.534 3.531 3.528 3.524 3.521 3.518 3.514 3.511 3.508 
3.862 3.862 3.863 3.864 3.869 3.875 3.880 3.886 3.891 3.897 3.902 3.907 3.912 3.918 3.923 3.928 3.933 3.938 3.943 3.948 3.953 3.958 3.963 3.968 3.973 3.979 3.984 3.989 3.994 3.999 4.004 4.009 4.014 4.019 4.024 4.029 4.033 4.038 4.043 4.048 4.052 4.055 4.058 4.060 4.062 4.064 4.066 4.068 4.071 4.073 4.075 4.077 4.079 4.082 4.084 4.086 4.088 4.090 4.093 4.095 4.096 4.098 4.099 4.101 4.102 4.103 4.105 4.106 4.108 4.109 4.111 4.112 4.114 4.115 4.117 4.118 4.120 4.121 4.123 4.124 4.125 4.126 4.128 4.129 4.130 4.131 4.133 4.134 4.135 4.136 4.137 4.139 4.140 4.141 4.142 4.143 4.144 4.145 4.146 4.147 4.148 4.149 4.150 4.151 4.152 4.153 4.154 4.155 4.156 4.157 4.158 4.158 4.159 4.160 4.161 4.162 4.162 4.162 4.162 4.162 4.162 4.162 4.162 4.162 4.162 4.162 4.162 4.162 4.161 4.161 4.161 4.161 4.161 4.161 4.161 4.160 4.160 4.159 4.159 4.158 4.158 4.157 4.156 4.156 4.155 4.155 4.154 4.154 4.153 4.152 4.152 4.151 4.151 4.150 4.150 4.150 4.150 4.150 4.150 4.150 4.150 4.150 4.150 4.150 4.150 4.150 4.150 4.150 4.150 4.150 4.151 4.151 4.151 4.151 4.151 4.151 4.151 4.152 4.152 4.152 4.152 4.152 4.152 4.152 4.153 4.153 4.153 4.153 4.153 4.153 4.153 4.154 4.154 4.155 4.155 4.156 4.156 4.157 4.157 4.158 4.157 4.157 4.157 4.156 4.156 4.155 4.155 4.154 4.154 4.153 4.152 4.150 4.148 4.146 4.144 4.142 4.140 4.138 4.136 4.134 4.133 4.131 4.129 4.127 4.125 4.123 4.122 4.120 4.118 4.116 4.115 4.113 4.112 4.110 4.109 4.108 4.106 4.105 4.103 4.102 4.100 4.099 4.097 4.096 4.094 4.093 4.091 4.090 4.089 4.089 4.089 4.089 4.089 4.089 4.089 4.090 4.090 4.091 4.092 4.093 4.094 4.096 4.097 4.099 4.100 4.102 4.104 4.107 4.110 4.113 4.116 4.119 4.122 4.125 4.128 4.131 4.133 4.136 4.139 4.141 4.144 4.146 4.149 4.151 4.153 4.156 4.160 4.163 4.167 4.171 4.175 4.180 4.184 4.189 4.193 4.198 4.203 4.208 4.213 4.219 4.224 4.230 4.236 4.242 4.246 4.244 4.243 4.242 4.241 4.240 4.239 4.238 4.237 4.235 4.234 4.233 4.232 4.231 4.230 4.229 4.228 4.227 4.226 4.226 4.229 4.231 4.234 4.237 4.239 4.242 4.245 4.247 4.250 4.252 4.255 4.257 4.260 4.262 4.265 4.267 4.270 4.272 4.274 4.276 4.277 4.279 4.281 4.282 4.284 4.285 4.287 4.289 4.290 4.292 4.293 4.295 4.296 4.298 4.300 4.301 4.303 4.303 4.303 4.303 4.303 4.303 4.303 4.302 4.302 4.302 4.302 4.302 4.302 4.302 4.302 4.301 4.301 4.301 4.301 4.301 4.301 4.301 4.301 4.301 4.301 4.301 4.301 4.301 4.301 4.301 4.301 4.301 4.301 4.301 4.301 4.301 4.301 4.301 4.301 4.302 4.303 4.302 4.302 4.302 4.301 4.301 4.300 4.300 4.299 4.299 4.298 4.298 4.297 4.297 4.296 4.296 4.295 4.295 4.295 4.294 4.294 4.294 4.294 4.294 4.294 4.294 4.294 4.294 4.294 4.293 4.293 4.293 4.293 4.293 4.293 4.293 4.293 4.293 4.292 4.292 4.291 4.291 4.290 4.290 4.289 4.289 4.288 4.288 4.287 4.286 4.286 4.285 4.285 4.284 4.284 4.283 4.281 4.278 4.275 4.271 4.268 4.265 4.261 4.258 4.255 4.252 4.249 4.246 4.243 4.240 4.237 4.234 4.231 4.229 4.226 4.223 4.220 4.218 4.215 4.212 4.210 4.207 4.205 4.203 4.200 4.198 4.196 4.194 4.192 4.190 4.189 4.187 4.185 4.184 4.183 4.185 4.186 4.188 4.190 4.191 4.193 4.195 4.196 4.198 4.199 4.201 4.203 4.204 4.206 4.207 4.209 4.210 4.212 4.213 4.215 4.217 4.219 4.221 4.223 4.224 4.226 4.228 4.230 4.232 4.234 4.236 4.238 4.240 4.242 4.243 4.245 4.247 4.249 4.245 4.240 4.236 4.231 4.226 4.221 4.216 4.211 4.206 4.200 4.195 4.189 4.184 4.178 4.172 4.166 4.160 4.154 4.148 4.148 4.150 4.152 4.153 4.155 4.157 4.158 4.160 4.162 4.163 4.165 4.167 4.169 4.171 4.173 4.175 4.177 4.180 4.182 4.183 4.185 4.186 4.187 4.189 4.190 4.191 4.192 4.194 4.195 4.196 4.197 4.198 4.199 4.200 4.201 4.202 4.202 4.203 4.204 4.205 4.205 4.206 4.207 4.207 4.208 4.209 4.209 4.210 4.211 4.211 4.212 4.213 4.214 4.214 4.215 4.216 4.217 4.215 4.208 4.200 4.193 4.186 4.179 4.172 4.165 4.159 4.153 4.147 4.141 4.135 4.129 4.124 4.118 4.113 4.108 4.103 4.099 4.094 4.090 4.085 4.080 4.075 4.070 4.064 4.059 4.053 4.047 4.041 4.035 4.028 4.022 4.015 4.008 4.001 3.994 3.987 3.984 3.984 3.984 3.984 3.983 3.983 3.983 3.983 3.982 3.982 3.982 3.981 3.981 3.981 3.980 3.980 3.980 3.979 3.979 3.978 3.975 3.973 3.970 3.968 3.966 3.964 3.962 3.960 3.958 3.956 3.955 3.953 3.952 3.950 3.949 3.948 3.947 3.946 3.945 3.936 3.927 3.918 3.908 3.899 3.889 3.880 3.870 3.860 3.850 3.840 3.830 3.819 3.809 3.798 3.788 3.777 3.766 3.755 3.749 3.746 3.742 3.739 3.736 3.733 3.730 3.727 3.725 3.722 3.719 3.716 3.714 3.711 3.708 3.706 3.703 3.701 3.699 3.691 3.674 3.656 3.639 3.621 3.603 3.585 3.568 3.549 3.531 3.513 3.495 3.476 3.458 3.439 3.421 3.402 3.383 3.364 3.345 3.345 3.347 3.349 3.351 3.353 3.354 3.356 3.358 3.360 3.362 3.364 3.365 3.367 3.369 3.371 3.373 3.374 3.376 3.378 3.379 3.379 3.379 3.380 3.380 3.380 3.380 3.380 3.381 3.381 3.381 3.381 3.381 3.382 3.382 3.382 3.382 3.383 3.383 3.383 3.383 3.384 3.384 3.384 3.384 3.385 3.385 3.385 3.386 3.386 3.386 3.386 3.387 3.387 3.387 3.388 3.388 3.388 3.389 3.389 3.389 3.388 3.388 3.388 3.388 3.388 3.388 3.388 3.388 3.388 3.387 3.387 3.387 3.387 3.387 3.387 3.387 3.387 3.387 3.385 3.382 3.380 3.378 3.376 3.375 3.373 3.371 3.369 3.368 3.366 3.365 3.363 3.362 3.360 3.358 3.356 3.354 3.353 3.351 3.350 3.348 3.347 3.345 3.344 3.343 3.341 3.340 3.339 3.337 3.336 3.335 3.333 3.332 3.331 3.329 3.328 3.327 3.325 3.325 3.325 3.325 3.325 3.325 3.325 3.325 3.325 3.324 3.324 3.324 3.324 3.324 3.324 3.324 3.323 3.323 3.323 3.323 3.323 3.324 3.325 3.326 3.326 3.327 3.328 3.329 3.330 3.331 3.331 3.332 3.333 3.334 3.334 3.335 3.336 3.336 3.337 3.338 3.342 3.348 3.354 3.360 3.365 3.370 3.376 3.381 3.385 3.390 3.394 3.399 3.403 3.407 3.411 3.414 3.418 3.421 3.424 3.427 3.428 3.430 3.432 3.434 3.435 3.437 3.439 3.440 3.442 3.443 3.445 3.446 3.448 3.449 3.451 3.452 3.454 3.455 3.457 3.458 3.460 3.461 3.463 3.465 3.466 3.468 3.470 3.471 3.473 3.475 3.477 3.478 3.480 3.482 3.485 3.489 3.492 3.495 3.498 3.501 3.502 3.504 3.505 3.507 3.509 3.510 3.512 3.514 3.515 3.517 3.519 3.521 3.522 3.524 3.526 3.528 3.530 3.531 3.533 3.535 3.537 3.538 3.540 3.542 3.543 3.545 3.547 3.548 3.550 3.552 3.553 3.555 3.557 3.558 3.560 3.561 3.563 3.565 3.566 3.567 3.567 3.568 3.569 3.569 3.570 3.571 3.571 3.572 3.573 3.573 3.574 3.575 3.576 3.576 3.577 3.578 3.578 3.579 3.580 3.581 3.582 3.583 3.584 3.585 3.586 3.587 3.588 3.589 3.590 3.591 3.592 3.593 3.594 3.595 3.596 3.597 3.598 3.599 3.600 3.602 3.604 3.606 3.608 3.610 3.612 3.613 3.615 3.617 3.619 3.621 3.623 3.625 3.627 3.629 3.631 3.633 3.635 3.637 3.638 3.640 3.641 3.643 3.644 3.646 3.647 3.649 3.652 3.654 3.656 3.659 3.662 3.665 3.668 3.671 3.675 3.679 3.682 3.686 3.688 3.689 3.689 3.689 3.689 3.688 3.688 3.687 3.687 3.686 3.685 3.684 3.683 3.681 3.680 3.678 3.677 3.675 3.673 3.671 3.670 3.670 3.670 3.670 3.670 3.670 3.670 3.671 3.671 3.671 3.671 3.672 3.672 3.672 3.673 3.673 3.673 3.674 3.674 3.675 3.673 3.671 3.669 3.666 3.664 3.661 3.659 3.656 3.654 3.651 3.648 3.646 3.643 3.640 3.637 3.634 3.631 3.628 3.625 3.622 3.620 3.618 3.616 3.614 3.612 3.610 3.608 3.607 3.605 3.603 3.601 3.599 3.597 3.595 3.593 3.591 3.589 3.588 3.586 3.584 3.582 3.581 3.579 3.577 3.576 3.574 3.573 3.571 3.570 3.568 3.567 3.566 3.564 3.563 3.562 3.561 3.559 3.558 3.557 3.556 3.555 3.554 3.554 3.553 3.553 3.552 3.552 3.551 3.551 3.550 3.550 3.549 3.549 3.549 3.548 3.548 3.547 3.547 3.546 3.546 3.546 3.546 3.547 3.547 3.547 3.547 3.548 3.548 3.548 3.548 3.548 3.549 3.549 3.549 3.549 3.549 3.550 3.550 3.550 3.550 3.550 3.550 3.550 3.550 3.550 3.550 3.550 3.551 3.551 3.551 3.551 3.551 3.550 3.550 3.550 3.550 3.550 3.550 3.550 3.550 3.550 3.550 3.550 3.550 3.550 3.550 3.550 3.550 3.550 3.550 3.550 3.550 3.550 3.550 3.550 3.550 3.550 3.550 3.550 3.550 3.550 3.549 3.549 3.548 3.548 3.547 3.546 3.546 3.545 3.545 3.544 3.543 3.543 3.542 3.541 3.541 3.540 3.540 3.539 3.538 3.538 3.537 3.537 3.536 3.535 3.535 3.534 3.534 3.533 3.533 3.532 3.531 3.531 3.530 3.530 3.529 3.528 3.528 3.527 3.526 3.526 3.525 3.524 3.523 3.522 3.522 3.521 3.520 3.519 3.519 3.518 3.517 3.516 3.516 3.515 3.514 3.514 3.513 3.512 3.512 3.511 3.510 3.509 3.508 3.507 3.506 3.505 3.504 3.503 3.502 3.501 3.500 3.499 3.498 3.496 3.495 3.494 3.493 3.492 3.491 3.490 3.489 3.488 3.487 3.486 3.486 3.485 3.484 3.484 3.483 3.482 3.481 3.481 3.480 3.479 3.479 3.478 3.477 3.477 3.476 3.475 3.475 3.474 3.474 3.474 3.474 3.473 3.473 3.473 3.473 3.472 3.472 3.472 3.472 3.471 3.471 3.471 3.470 3.470 3.470 3.469 3.469 3.469 3.468 3.468 3.467 3.467 3.467 3.466 3.466 3.466 3.465 3.465 3.464 3.464 3.464 3.463 3.463 3.462 3.462 3.461 3.461 3.460 3.460 3.459 3.459 3.458 3.458 3.458 3.457 3.457 3.456 3.456 3.455 3.455 3.454 3.454 3.453 3.453 3.452 3.452 3.451 3.450 3.450 3.449 3.449 3.449 3.449 3.449 3.449 3.448 3.448 3.448 3.448 3.448 3.448 3.447 3.447 3.447 3.447 3.446 3.446 3.446 3.446 3.445 3.445 3.446 3.446 3.446 3.446 3.447 3.447 3.447 3.448 3.448 3.448 3.448 3.448 3.449 3.449 3.449 3.449 3.450 3.450 3.450 3.450 3.451 3.451 3.451 3.452 3.452 3.453 3.453 3.454 3.454 3.454 3.455 3.455 3.456 3.456 3.457 3.457 3.457 3.458 3.458 3.459 3.459 3.459 3.460 3.460 3.461 3.461 3.462 3.462 3.463 3.463 3.463 3.464 3.464 3.465 3.465 3.466 3.466 3.467 3.467 3.468 3.468 3.469 3.469 3.470 3.470 3.470 3.471 3.471 3.472 3.472 3.472 3.473 3.473 3.474 3.474 3.475 3.475 3.476 3.476 3.477 3.477 3.478 3.478 3.478 3.479 3.479 3.479 3.480 3.480 3.481 3.481 3.481 3.482 3.482 3.483 3.483 3.484 3.484 3.485 3.486 3.486 3.487 3.487 3.488 3.488 3.488 3.489 3.489 3.489 3.490 3.490 3.491 3.491 3.491 3.492 3.492 3.493 3.493 3.494 3.494 3.495 3.495 3.496 3.496 3.497 3.497 3.497 3.498 3.498 3.498 3.499 3.499 3.499 3.500 3.500 3.500 3.501 3.501 3.502 3.502 3.503 3.503 3.504 3.504 3.505 3.505 3.505 3.505 3.506 3.506 3.506 3.506 3.507 3.507 3.507 3.507 3.508 3.508 3.508 3.509 3.509 3.509 3.510 3.510 3.510 3.510 3.510 3.510 3.510 3.510 3.510 3.510 3.510 3.510 3.510 3.510 3.510 3.510 3.510 3.510 3.510 3.510 3.510 3.510 3.510 3.510 3.510 3.510 3.509 3.509 3.509 3.509 3.509 3.509 3.509 3.509 3.509 3.508 3.508 3.508 3.508 3.508 3.508 3.507 3.507 3.507 3.507 3.507 3.507 3.507 3.508 3.508 3.508 3.509 3.509 3.509 3.509 3.509 3.510 3.510 3.510 3.510 3.510 3.510 3.510 3.510 3.511 3.511 3.511 3.511 3.512 3.513 3.513 3.514 3.515 3.515 3.516 3.516 3.517 3.517 3.518 3.518 3.519 3.519 3.520 3.520 3.520 3.521 3.521 3.521 3.522 3.522 3.523 3.523 3.524 3.524 3.525 3.525 3.525 3.526 3.526 3.526 3.527 3.527 3.527 3.528 3.528 3.528 3.528 3.528 3.529 3.528 3.528 3.528 3.528 3.528 3.527 3.527 3.527 3.527 3.527 3.526 3.526 3.526 3.526 3.525 3.525 3.525 3.525 3.525 3.524 3.524 3.524 3.523 3.523 3.522 3.522 3.522 3.521 3.521 3.520 3.520 3.520 3.519 3.519 3.519 3.518 3.518 3.518 3.518 3.517 3.517 3.517 3.517 3.516 3.516 3.516 3.516 3.516 3.516 3.515 3.515 3.515 3.515 3.515 3.515 3.515 3.515 3.515 3.515 3.515 3.515 3.515 3.516 3.516 3.516 3.516 3.516 3.516 3.516 3.516 3.516 3.516 3.516 3.516 3.516 3.516 3.516 3.516 3.517 3.517 3.517 3.517 3.517 3.517 3.517 3.517 3.517 3.517 3.518 3.518 3.518 3.518 3.518 3.518 3.518 3.518 3.519 3.519 3.519 3.519 3.519 3.519 3.519 3.519 3.519 3.520 3.520 3.520 3.520 3.520 3.520 3.521 3.521 3.521 3.521 3.521 3.522 3.522 3.522 3.522 3.522 3.522 3.523 3.523 3.523 3.523 3.523 3.523 3.524 3.524 3.524 3.524 3.524 3.524 3.524 3.524 3.524 3.524 3.524 3.524 3.524 3.524 3.524 3.524 3.524 3.524 3.524 3.524 3.524 3.525 3.525 3.525 3.525 3.525 3.526 3.526 3.526 3.526 3.527 3.527 3.527 3.528 3.528 3.528 3.529 3.529 3.530 3.530 3.531 3.531 3.532 3.532 3.530 3.527 3.525 3.523 3.520 3.518 3.515 3.512 3.509 3.506 3.503 3.500 3.497 3.493 3.490 3.486 3.482 3.478 3.474 3.470 3.466 3.464 3.463 3.463 3.463 3.463 3.462 3.462 3.462 3.463 3.463 3.463 3.464 3.464 3.465 3.467 3.468 3.469 3.470 3.472 3.473 3.474 3.475 3.476 3.476 3.476 3.476 3.476 3.476 3.476 3.476 3.476 3.476 3.476 3.476 3.476 3.476 3.476 3.476 3.476 3.476 3.476 3.476 3.476 3.476 3.476 3.476 3.476 3.476 3.475 3.475 3.475 3.475 3.475 3.475 3.475 3.474 3.474 3.474 3.474 3.474 3.474 3.474 3.473 3.473 3.473 3.473 3.473 3.474 3.474 3.474 3.475 3.475 3.475 3.475 3.476 3.476 3.477 3.477 3.477 3.478 3.478 3.478 3.479 3.479 3.480 3.480 3.481 3.481 3.482 3.482 3.483 3.484 3.484 3.485 3.486 3.486 3.487 3.487 3.488 3.489 3.489 3.490 3.491 3.491 3.492 3.493 3.493 3.494 3.495 3.495 3.496 3.496 3.496 3.497 3.497 3.498 3.498 3.498 3.499 3.499 3.500 3.500 3.500 3.501 3.501 3.502 3.502 3.502 3.503 3.503 3.503 3.504 3.504 3.503 3.503 3.503 3.503 3.503 3.503 3.502 3.502 3.502 3.502 3.502 3.502 3.501 3.501 3.501 3.501 3.501 3.501 3.500 3.500 3.500 3.500 3.499 3.499 3.499 3.498 3.498 3.497 3.497 3.497 3.496 3.496 3.496 3.495 3.495 3.495 3.494 3.494 3.494 3.493 3.493 3.493 3.492 3.492 3.492 3.492 3.492 3.492 3.492 3.492 3.492 3.492 3.492 3.492 3.492 3.492 3.492 3.492 3.492 3.493 3.493 3.493 3.493 3.493 3.493 3.493 3.493 3.493 3.493 3.493 3.493 3.494 3.494 3.494 3.494 3.494 3.494 3.494 3.494 3.495 3.495 3.495 3.495 3.495 3.495 3.496 3.496 3.496 3.496 3.496 3.496 3.496 3.495 3.495 3.495 3.495 3.495 3.495 3.495 3.494 3.494 3.494 3.494 3.494 3.494 3.494 3.494 3.493 3.493 3.493 3.493 3.493 3.493 3.493 3.492 3.492 3.492 3.492 3.492 3.492 3.492 3.492 3.492 3.491 3.491 3.491 3.491 3.491 3.491 3.491 3.491 3.491 3.492 3.493 3.493 3.494 3.495 3.495 3.495 3.495 3.495 3.495 3.494 3.494 3.493 3.492 3.491 3.490 3.489 3.488 3.486 3.485 3.483 3.481 3.482 3.484 3.486 3.489 3.492 3.496 3.499 3.503 3.506 3.509 3.512 3.515 3.518 3.520 3.523 3.525 3.528 3.530 3.532 3.534 3.536 3.538 3.539 3.538 3.538 3.537 3.537 3.537 3.537 3.537 3.537 3.537 3.538 3.538 3.539 3.540 3.540 3.541 3.542 3.544 3.545 3.546 3.548 3.549 3.551 3.551 3.551 3.550 3.550 3.549 3.549 3.549 3.548 3.548 3.547 3.547 3.546 3.546 3.546 3.545 3.545 3.544 3.544 3.543 3.543 3.543 3.542 3.542 3.541 3.541 3.541 3.540 3.540 3.540 3.539 3.539 3.539 3.538 3.538 3.538 3.537 3.537 3.537 3.536 3.536 3.536 3.535 3.535 3.535 3.534 3.534 3.534 3.534 3.533 3.533 3.533 3.532 3.532 3.532 3.531 3.531 3.531 3.530 3.530 3.530 3.529 3.529 3.529 3.528 3.528 3.527 3.527 3.526 3.526 3.526 3.525 3.525 3.525 3.524 3.524 3.524 3.523 3.523 3.522 3.522 3.521 3.521 3.520 3.520 3.519 3.519 3.518 3.518 3.517 3.517 3.516 3.516 3.515 3.515 3.514 3.514 3.513 3.513 3.512 3.512 3.511 3.511 3.510 3.510 3.510 3.509 3.509 3.508 3.508 3.507 3.507 3.506 3.506 3.505 3.505 3.505 3.505 3.505 3.505 3.505 3.504 3.504 3.504 3.504 3.504 3.504 3.504 3.504 3.504 3.504 3.503 3.503 3.503 3.503 3.503 3.503 3.503 3.504 3.504 3.504 3.504 3.505 3.505 3.505 3.506 3.506 3.507 3.507 3.507 3.508 3.508 3.509 3.509 3.509 3.510 3.510 3.510 3.510 3.510 3.510 3.510 3.511 3.511 3.511 3.511 3.512 3.512 3.512 3.512 3.513 3.513 3.513 3.514 3.514 3.514 3.515 3.515 3.515 3.516 3.516 3.517 3.517 3.517 3.518 3.518 3.518 3.519 3.519 3.519 3.520 3.520 3.521 3.521 3.521 3.522 3.522 3.523 3.523 3.523 3.524 3.524 3.525 3.525 3.526 3.526 3.527 3.527 3.526 3.526 3.526 3.526 3.526 3.526 3.526 3.526 3.526 3.525 3.525 3.524 3.524 3.523 3.523 3.522 3.522 3.521 3.521 3.520 3.520 3.519 3.518 3.517 3.516 3.515 3.513 3.512 3.511 3.510 3.509 3.507 3.506 3.505 3.504 3.503 3.502 3.500 3.499 3.498 3.497 3.496 3.494 3.493 3.492 3.491 3.489 3.488 3.486 3.485 3.484 3.482 3.481 3.479 3.478 3.477 3.475 3.474 3.472 3.471 3.470 3.468 3.467 3.466 3.464 3.463 3.461 3.460 3.459 3.458 3.456 3.455 3.454 3.453 3.452 3.451 3.449 3.448 3.447 3.446 3.445 3.444 3.442 3.441 3.440 3.439 3.438 3.437 3.435 3.434 3.433 3.432 3.431 3.431 3.430 3.429 3.429 3.428 3.427 3.426 3.426 3.425 3.425 3.424 3.423 3.423 3.422 3.421 3.421 3.420 3.419 3.419 3.418 3.418 3.417 3.417 3.416 3.416 3.416 3.416 3.416 3.416 3.415 3.415 3.415 3.415 3.415 3.415 3.415 3.414 3.414 3.414 3.414 3.414 3.413 3.413 3.413 3.412 3.412 3.412 3.412 3.411 3.411 3.411 3.411 3.410 3.410 3.410 3.409 3.409 3.409 3.408 3.408 3.407 3.407 3.407 3.406 3.406 3.405 3.405 3.404 3.404 3.403 3.403 3.402 3.401 3.401 3.400 3.400 3.399 3.399 3.398 3.398 3.397 3.397 3.396 3.396 3.395 3.395 3.394 3.394 3.393 3.393 3.392 3.392 3.391 3.391 3.391 3.390 3.390 3.390 3.390 3.390 3.390 3.390 3.390 3.390 3.390 3.390 3.390 3.390 3.390 3.390 3.390 3.391 3.391 3.391 3.391 3.391 3.392 3.392 3.392 3.392 3.393 3.393 3.393 3.394 3.394 3.395 3.395 3.396 3.396 3.397 3.397 3.398 3.399 3.399 3.400 3.401 3.402 3.402 3.403 3.404 3.405 3.405 3.406 3.406 3.406 3.407 3.407 3.408 3.408 3.408 3.409 3.409 3.410 3.410 3.411 3.411 3.412 3.412 3.413 3.413 3.413 3.414 3.414 3.415 3.415 3.415 3.415 3.414 3.414 3.414 3.413 3.413 3.413 3.413 3.412 3.412 3.412 3.412 3.411 3.411 3.411 3.411 3.411 3.410 3.410 3.410 3.410 3.410 3.410 3.410 3.409 3.409 3.409 3.409 3.409 3.408 3.408 3.408 3.407 3.407 3.407 3.407 3.406 3.406 3.405 3.405 3.405 3.404 3.404 3.403 3.403 3.402 3.402 3.402 3.402 3.402 3.402 3.402 3.402 3.402 3.402 3.402 3.402 3.402 3.402 3.402 3.402 3.402 3.401 3.401 3.401 3.401 3.401 3.400 3.400 3.400 3.400 3.399 3.399 3.399 3.399 3.399 3.398 3.398 3.398 3.397 3.397 3.397 3.396 3.396 3.396 3.395 3.395 3.394 3.394 3.393 3.393 3.392 3.391 3.391 3.390 3.390 3.390 3.390 3.390 3.390 3.390 3.390 3.390 3.390 3.390 3.390 3.390 3.390 3.391 3.392 3.393 3.393 3.394 3.394 3.394 3.394 3.393 3.392 3.392 3.392 3.392 3.392 3.393 3.393 3.393 3.394 3.394 3.394 3.395 3.395 3.396 3.396 3.397 3.397 3.397 3.398 3.398 3.399 3.399 3.400 3.400 3.401 3.401 3.402 3.403 3.404 3.405 3.406 3.407 3.408 3.410 3.411 3.412 3.413 3.414 3.415 3.417 3.418 3.419 3.420 3.421 3.422 3.424 3.425 3.427 3.433 3.438 3.443 3.447 3.451 3.455 3.459 3.463 3.466 3.470 3.474 3.478 3.482 3.486 3.490 3.493 3.497 3.501 3.504 3.508 3.512 3.515 3.519 3.523 3.526 3.530 3.533 3.537 3.540 3.543 3.547 3.550 3.553 3.557 3.560 3.564 3.567 3.571 3.574 3.577 3.581 3.584 3.588 3.591 3.595 3.598 3.602 3.605 3.609 3.612 3.616 3.620 3.617 3.614 3.610 3.606 3.601 3.597 3.593 3.589 3.585 3.582 3.578 3.575 3.573 3.570 3.568 3.566 3.565 3.563 3.562 3.561 3.561 3.561 3.561 3.561 3.562 3.565 3.569 3.572 3.576 3.580 3.583 3.587 3.591 3.596 3.600 3.604 3.609 3.614 3.618 3.623 3.628 3.633 3.638 3.644 3.649 3.655 3.660 3.666 3.672 3.678 3.684 3.691 3.697 3.703 3.709 3.716 3.722 3.728 3.733 3.737 3.738 3.739 3.740 3.741 3.742 3.744 3.745 3.746 3.747 3.748 3.749 3.750 3.752 3.753 3.753 3.754 3.754 3.754 3.755 3.755 3.755 3.756 3.756 3.756 3.756 3.757 3.757 3.757 3.758 3.758 3.758 3.758 3.759 3.759 3.759 3.759 3.760 3.760 3.760 3.760 3.760 3.760 3.760 3.760 3.760 3.760 3.759 3.759 3.759 3.759 3.758 3.758 3.758 3.757 3.757 3.756 3.755 3.754 3.753 3.753 3.752 3.751 3.750 3.750 3.749 3.749 3.748 3.748 3.747 3.747 3.746 3.746 3.746 3.745 3.745 3.745 3.745 3.745 3.744 3.744 3.744 3.744 3.744 3.744 3.744 3.744 3.744 3.744 3.744 3.744 3.744 3.745 3.745 3.745 3.745 3.745 3.746 3.746 3.746 3.746 3.747 3.747 3.747 3.748 3.748 3.749 3.749 3.749 3.750 3.750 3.750 3.751 3.751 3.751 3.752 3.752 3.752 3.753 3.753 3.753 3.753 3.754 3.754 3.754 3.755 3.755 3.756 3.756 3.756 3.757 3.757 3.757 3.758 3.758 3.759 3.759 3.759 3.760 3.760 3.760 3.760 3.760 3.760 3.760 3.760 3.760 3.760 3.760 3.760 3.760 3.759 3.759 3.759 3.759 3.758 3.758 3.758 3.758 3.757 3.757 3.757 3.756 3.756 3.756 3.755 3.755 3.754 3.753 3.752 3.752 3.751 3.750 3.749 3.748 3.748 3.747 3.746 3.745 3.744 3.743 3.742 3.741 3.740 3.739 3.738 3.737 3.736 3.735 3.734 3.733 3.725 3.715 3.706 3.696 3.687 3.678 3.668 3.659 3.650 3.640 3.631 3.622 3.612 3.603 3.594 3.585 3.575 3.566 3.557 3.548 3.539 3.530 3.521 3.512 3.502 3.496 
3.870 3.871 3.871 3.872 3.876 3.881 3.885 3.889 3.894 3.898 3.903 3.907 3.911 3.915 3.920 3.924 3.928 3.932 3.936 3.940 3.944 3.948 3.952 3.957 3.961 3.965 3.970 3.974 3.979 3.983 3.987 3.991 3.996 4.000 4.004 4.008 4.012 4.016 4.020 4.024 4.028 4.031 4.033 4.035 4.037 4.039 4.041 4.044 4.046 4.048 4.050 4.052 4.054 4.056 4.058 4.060 4.062 4.064 4.067 4.069 4.070 4.072 4.073 4.075 4.076 4.078 4.079 4.081 4.082 4.084 4.085 4.087 4.088 4.090 4.091 4.093 4.094 4.096 4.097 4.099 4.100 4.101 4.103 4.104 4.105 4.106 4.108 4.109 4.110 4.111 4.113 4.114 4.115 4.116 4.117 4.119 4.120 4.121 4.122 4.123 4.124 4.125 4.126 4.127 4.128 4.129 4.130 4.131 4.132 4.133 4.134 4.135 4.136 4.137 4.138 4.139 4.139 4.139 4.139 4.140 4.140 4.140 4.140 4.140 4.140 4.140 4.140 4.140 4.140 4.140 4.140 4.140 4.141 4.141 4.141 4.140 4.140 4.139 4.139 4.139 4.138 4.138 4.137 4.137 4.136 4.136 4.136 4.135 4.135 4.134 4.134 4.133 4.133 4.132 4.133 4.133 4.133 4.133 4.133 4.133 4.133 4.133 4.133 4.133 4.133 4.133 4.133 4.133 4.133 4.134 4.134 4.134 4.134 4.134 4.134 4.134 4.135 4.135 4.135 4.135 4.135 4.135 4.135 4.136 4.136 4.136 4.136 4.136 4.136 4.136 4.137 4.137 4.137 4.138 4.138 4.139 4.139 4.140 4.140 4.140 4.140 4.140 4.140 4.139 4.139 4.139 4.138 4.138 4.138 4.138 4.140 4.143 4.147 4.150 4.154 4.157 4.161 4.164 4.167 4.171 4.174 4.177 4.180 4.183 4.186 4.189 4.192 4.195 4.198 4.193 4.187 4.181 4.174 4.168 4.162 4.156 4.150 4.144 4.138 4.132 4.126 4.120 4.114 4.109 4.103 4.097 4.092 4.086 4.090 4.094 4.098 4.102 4.106 4.110 4.114 4.118 4.123 4.127 4.131 4.136 4.140 4.145 4.150 4.154 4.159 4.164 4.168 4.166 4.164 4.163 4.161 4.159 4.157 4.155 4.154 4.152 4.150 4.148 4.147 4.145 4.143 4.142 4.140 4.138 4.137 4.137 4.143 4.149 4.155 4.161 4.168 4.174 4.180 4.187 4.193 4.200 4.206 4.213 4.219 4.226 4.233 4.240 4.247 4.254 4.259 4.259 4.260 4.261 4.262 4.263 4.265 4.266 4.267 4.268 4.270 4.271 4.273 4.274 4.276 4.278 4.279 4.281 4.283 4.285 4.287 4.290 4.292 4.294 4.296 4.299 4.301 4.303 4.305 4.307 4.309 4.311 4.313 4.316 4.318 4.320 4.322 4.324 4.325 4.327 4.328 4.329 4.331 4.332 4.333 4.335 4.336 4.337 4.339 4.340 4.341 4.343 4.344 4.345 4.347 4.348 4.349 4.347 4.342 4.336 4.331 4.325 4.320 4.314 4.309 4.303 4.298 4.292 4.287 4.281 4.276 4.270 4.265 4.259 4.254 4.248 4.246 4.246 4.246 4.246 4.246 4.246 4.246 4.246 4.246 4.246 4.246 4.246 4.246 4.245 4.245 4.245 4.244 4.244 4.243 4.243 4.243 4.244 4.244 4.244 4.245 4.245 4.245 4.246 4.246 4.246 4.247 4.247 4.247 4.247 4.248 4.248 4.248 4.248 4.249 4.249 4.250 4.250 4.251 4.252 4.252 4.253 4.253 4.254 4.254 4.255 4.255 4.256 4.257 4.257 4.258 4.258 4.259 4.259 4.259 4.260 4.260 4.260 4.260 4.260 4.261 4.261 4.261 4.261 4.261 4.261 4.261 4.262 4.262 4.262 4.262 4.262 4.261 4.259 4.257 4.254 4.252 4.250 4.248 4.246 4.244 4.242 4.240 4.238 4.236 4.234 4.232 4.230 4.228 4.227 4.225 4.223 4.221 4.220 4.218 4.217 4.215 4.214 4.213 4.212 4.210 4.209 4.208 4.207 4.206 4.205 4.205 4.204 4.203 4.203 4.202 4.204 4.205 4.206 4.207 4.208 4.209 4.209 4.210 4.210 4.210 4.210 4.210 4.209 4.209 4.208 4.207 4.207 4.206 4.204 4.204 4.203 4.203 4.203 4.202 4.202 4.202 4.202 4.202 4.202 4.202 4.203 4.203 4.203 4.204 4.204 4.205 4.206 4.207 4.203 4.200 4.196 4.193 4.189 4.185 4.181 4.177 4.173 4.169 4.165 4.160 4.156 4.151 4.147 4.142 4.138 4.133 4.128 4.128 4.130 4.131 4.133 4.135 4.136 4.138 4.139 4.141 4.142 4.144 4.145 4.147 4.149 4.152 4.154 4.157 4.159 4.162 4.164 4.166 4.167 4.169 4.170 4.171 4.173 4.174 4.175 4.175 4.176 4.177 4.177 4.178 4.178 4.179 4.179 4.179 4.179 4.179 4.180 4.180 4.181 4.182 4.182 4.183 4.184 4.184 4.185 4.185 4.186 4.187 4.187 4.188 4.189 4.190 4.190 4.191 4.190 4.184 4.178 4.172 4.167 4.161 4.156 4.150 4.145 4.140 4.135 4.131 4.126 4.122 4.117 4.113 4.109 4.105 4.101 4.097 4.094 4.090 4.086 4.082 4.078 4.074 4.069 4.065 4.060 4.055 4.050 4.045 4.040 4.035 4.029 4.024 4.018 4.012 4.006 4.004 4.004 4.004 4.004 4.003 4.003 4.003 4.003 4.002 4.002 4.002 4.001 4.001 4.001 4.001 4.000 4.000 4.000 3.999 3.998 3.996 3.994 3.992 3.991 3.989 3.987 3.986 3.984 3.983 3.982 3.980 3.979 3.978 3.977 3.976 3.975 3.975 3.974 3.973 3.966 3.959 3.951 3.944 3.936 3.929 3.921 3.913 3.905 3.897 3.889 3.881 3.873 3.865 3.856 3.848 3.839 3.830 3.821 3.816 3.813 3.810 3.807 3.805 3.802 3.799 3.796 3.794 3.791 3.788 3.786 3.783 3.781 3.779 3.776 3.774 3.772 3.770 3.762 3.745 3.728 3.711 3.694 3.676 3.659 3.641 3.623 3.606 3.588 3.570 3.552 3.534 3.516 3.497 3.479 3.461 3.442 3.423 3.423 3.425 3.426 3.427 3.428 3.430 3.431 3.432 3.433 3.435 3.436 3.437 3.438 3.440 3.441 3.442 3.444 3.445 3.446 3.447 3.446 3.446 3.446 3.446 3.446 3.446 3.446 3.445 3.445 3.445 3.445 3.445 3.445 3.445 3.445 3.445 3.444 3.444 3.444 3.444 3.444 3.444 3.444 3.444 3.443 3.443 3.443 3.443 3.443 3.443 3.443 3.443 3.443 3.442 3.442 3.442 3.442 3.442 3.442 3.441 3.441 3.440 3.440 3.439 3.439 3.438 3.438 3.437 3.437 3.436 3.435 3.435 3.434 3.434 3.433 3.433 3.432 3.432 3.430 3.428 3.425 3.423 3.421 3.419 3.417 3.415 3.413 3.412 3.410 3.408 3.406 3.405 3.403 3.401 3.399 3.397 3.395 3.393 3.392 3.390 3.389 3.387 3.386 3.384 3.383 3.382 3.380 3.379 3.378 3.376 3.375 3.373 3.372 3.371 3.369 3.368 3.367 3.366 3.366 3.366 3.366 3.366 3.366 3.366 3.366 3.366 3.366 3.365 3.365 3.365 3.365 3.365 3.365 3.364 3.364 3.364 3.364 3.365 3.366 3.367 3.368 3.368 3.369 3.370 3.371 3.372 3.372 3.373 3.374 3.375 3.375 3.376 3.377 3.378 3.378 3.379 3.383 3.388 3.393 3.398 3.403 3.407 3.412 3.416 3.421 3.425 3.429 3.433 3.436 3.440 3.443 3.446 3.449 3.452 3.455 3.458 3.460 3.462 3.464 3.466 3.468 3.469 3.471 3.473 3.475 3.477 3.479 3.480 3.482 3.484 3.486 3.487 3.489 3.491 3.493 3.494 3.496 3.498 3.501 3.503 3.505 3.507 3.509 3.511 3.513 3.515 3.517 3.519 3.522 3.524 3.527 3.531 3.534 3.537 3.541 3.543 3.545 3.547 3.549 3.551 3.553 3.555 3.557 3.559 3.561 3.563 3.565 3.567 3.569 3.571 3.573 3.575 3.578 3.580 3.582 3.583 3.585 3.587 3.588 3.590 3.592 3.593 3.595 3.597 3.598 3.600 3.601 3.603 3.605 3.606 3.608 3.609 3.611 3.612 3.614 3.614 3.615 3.616 3.616 3.617 3.617 3.618 3.618 3.619 3.619 3.620 3.621 3.621 3.622 3.622 3.623 3.624 3.624 3.625 3.626 3.627 3.628 3.629 3.629 3.630 3.631 3.632 3.633 3.634 3.635 3.636 3.637 3.638 3.639 3.640 3.641 3.642 3.643 3.644 3.645 3.647 3.649 3.651 3.653 3.655 3.656 3.658 3.660 3.662 3.664 3.666 3.668 3.670 3.672 3.674 3.676 3.678 3.680 3.682 3.683 3.685 3.686 3.688 3.689 3.691 3.692 3.694 3.697 3.699 3.701 3.704 3.707 3.710 3.713 3.716 3.720 3.723 3.727 3.731 3.733 3.733 3.733 3.734 3.733 3.733 3.733 3.732 3.732 3.731 3.730 3.729 3.728 3.726 3.725 3.723 3.722 3.720 3.718 3.716 3.715 3.715 3.715 3.715 3.715 3.715 3.716 3.716 3.716 3.716 3.717 3.717 3.717 3.718 3.718 3.719 3.719 3.720 3.720 3.721 3.719 3.717 3.715 3.712 3.710 3.707 3.705 3.702 3.700 3.697 3.695 3.692 3.689 3.687 3.684 3.681 3.678 3.675 3.672 3.669 3.667 3.665 3.663 3.661 3.659 3.657 3.655 3.653 3.651 3.649 3.647 3.645 3.643 3.641 3.639 3.637 3.635 3.633 3.631 3.629 3.627 3.625 3.623 3.622 3.620 3.618 3.616 3.615 3.613 3.612 3.610 3.609 3.607 3.606 3.604 3.603 3.602 3.600 3.599 3.597 3.596 3.596 3.595 3.595 3.594 3.594 3.593 3.592 3.592 3.591 3.591 3.590 3.590 3.589 3.589 3.588 3.588 3.587 3.587 3.586 3.586 3.586 3.587 3.587 3.587 3.587 3.587 3.587 3.588 3.588 3.588 3.588 3.588 3.588 3.588 3.588 3.588 3.589 3.589 3.589 3.589 3.589 3.589 3.589 3.589 3.589 3.589 3.589 3.589 3.589 3.589 3.589 3.589 3.588 3.588 3.588 3.588 3.588 3.588 3.588 3.587 3.587 3.587 3.587 3.587 3.587 3.587 3.587 3.587 3.587 3.587 3.586 3.586 3.586 3.586 3.586 3.586 3.586 3.586 3.586 3.586 3.585 3.585 3.584 3.583 3.583 3.582 3.581 3.581 3.580 3.579 3.579 3.578 3.577 3.577 3.576 3.575 3.575 3.574 3.573 3.572 3.572 3.571 3.570 3.570 3.569 3.568 3.567 3.567 3.566 3.565 3.565 3.564 3.563 3.562 3.561 3.561 3.560 3.559 3.558 3.557 3.557 3.556 3.555 3.554 3.553 3.552 3.551 3.550 3.549 3.548 3.548 3.547 3.546 3.545 3.544 3.543 3.542 3.542 3.541 3.540 3.539 3.538 3.537 3.536 3.535 3.534 3.533 3.531 3.530 3.529 3.528 3.527 3.526 3.525 3.523 3.522 3.521 3.520 3.519 3.518 3.517 3.516 3.515 3.514 3.513 3.513 3.512 3.511 3.511 3.510 3.509 3.508 3.508 3.507 3.506 3.505 3.505 3.504 3.503 3.503 3.502 3.502 3.501 3.501 3.501 3.501 3.500 3.500 3.500 3.500 3.499 3.499 3.499 3.498 3.498 3.498 3.497 3.497 3.497 3.496 3.496 3.495 3.495 3.495 3.494 3.494 3.494 3.493 3.493 3.493 3.492 3.492 3.491 3.491 3.490 3.490 3.489 3.489 3.488 3.488 3.487 3.487 3.486 3.486 3.485 3.485 3.485 3.484 3.484 3.483 3.483 3.482 3.482 3.481 3.481 3.480 3.480 3.479 3.479 3.478 3.477 3.477 3.476 3.476 3.476 3.475 3.475 3.475 3.475 3.475 3.474 3.474 3.474 3.474 3.474 3.473 3.473 3.473 3.473 3.472 3.472 3.472 3.471 3.471 3.471 3.471 3.471 3.472 3.472 3.472 3.472 3.473 3.473 3.473 3.473 3.473 3.473 3.474 3.474 3.474 3.474 3.474 3.474 3.475 3.475 3.475 3.475 3.476 3.476 3.477 3.477 3.477 3.478 3.478 3.478 3.479 3.479 3.480 3.480 3.480 3.481 3.481 3.481 3.482 3.482 3.483 3.483 3.483 3.484 3.484 3.485 3.485 3.485 3.486 3.486 3.487 3.487 3.488 3.488 3.489 3.489 3.489 3.490 3.490 3.491 3.491 3.492 3.492 3.493 3.493 3.493 3.494 3.494 3.495 3.495 3.496 3.496 3.496 3.497 3.497 3.498 3.498 3.499 3.499 3.500 3.500 3.501 3.501 3.501 3.502 3.502 3.502 3.503 3.503 3.504 3.504 3.505 3.505 3.506 3.506 3.507 3.507 3.508 3.509 3.509 3.510 3.510 3.511 3.511 3.512 3.512 3.512 3.513 3.513 3.514 3.514 3.515 3.515 3.516 3.516 3.517 3.517 3.518 3.518 3.519 3.519 3.520 3.520 3.521 3.521 3.521 3.522 3.522 3.523 3.523 3.523 3.524 3.524 3.525 3.525 3.525 3.526 3.526 3.527 3.527 3.528 3.528 3.529 3.529 3.530 3.530 3.530 3.531 3.531 3.531 3.531 3.532 3.532 3.532 3.533 3.533 3.533 3.533 3.534 3.534 3.534 3.535 3.535 3.535 3.536 3.536 3.536 3.536 3.536 3.536 3.536 3.536 3.536 3.536 3.536 3.536 3.536 3.536 3.536 3.535 3.535 3.535 3.535 3.535 3.535 3.535 3.535 3.535 3.535 3.535 3.535 3.535 3.535 3.534 3.534 3.534 3.534 3.534 3.534 3.534 3.533 3.533 3.533 3.533 3.533 3.532 3.532 3.532 3.532 3.533 3.533 3.533 3.533 3.534 3.534 3.534 3.534 3.534 3.535 3.535 3.535 3.535 3.535 3.535 3.535 3.535 3.535 3.535 3.535 3.536 3.537 3.537 3.538 3.538 3.539 3.540 3.540 3.541 3.541 3.542 3.542 3.542 3.543 3.543 3.544 3.544 3.544 3.545 3.545 3.545 3.546 3.546 3.547 3.547 3.547 3.548 3.548 3.548 3.549 3.549 3.549 3.550 3.550 3.550 3.550 3.551 3.551 3.551 3.551 3.551 3.551 3.551 3.551 3.551 3.551 3.550 3.550 3.550 3.550 3.549 3.549 3.549 3.549 3.549 3.548 3.548 3.548 3.548 3.547 3.547 3.547 3.547 3.546 3.546 3.545 3.545 3.544 3.544 3.544 3.543 3.543 3.542 3.542 3.542 3.541 3.541 3.541 3.541 3.540 3.540 3.540 3.540 3.539 3.539 3.539 3.539 3.539 3.538 3.538 3.538 3.538 3.538 3.538 3.538 3.538 3.538 3.538 3.538 3.538 3.538 3.538 3.538 3.538 3.539 3.539 3.539 3.539 3.539 3.539 3.539 3.539 3.539 3.539 3.539 3.539 3.539 3.539 3.539 3.539 3.539 3.539 3.540 3.540 3.540 3.540 3.540 3.540 3.540 3.540 3.540 3.540 3.540 3.540 3.541 3.541 3.541 3.541 3.541 3.541 3.541 3.541 3.541 3.541 3.541 3.541 3.541 3.541 3.541 3.541 3.542 3.542 3.542 3.542 3.542 3.542 3.542 3.542 3.543 3.543 3.543 3.543 3.543 3.543 3.543 3.543 3.543 3.543 3.544 3.544 3.544 3.544 3.544 3.544 3.544 3.544 3.544 3.544 3.544 3.544 3.544 3.544 3.544 3.544 3.544 3.544 3.544 3.544 3.544 3.544 3.544 3.544 3.544 3.545 3.545 3.545 3.545 3.545 3.546 3.546 3.546 3.547 3.547 3.547 3.548 3.548 3.549 3.549 3.549 3.550 3.550 3.551 3.551 3.551 3.550 3.548 3.547 3.545 3.543 3.541 3.539 3.537 3.535 3.532 3.530 3.528 3.525 3.523 3.520 3.517 3.514 3.511 3.508 3.505 3.502 3.500 3.500 3.500 3.500 3.500 3.500 3.500 3.500 3.500 3.501 3.501 3.501 3.502 3.503 3.504 3.505 3.506 3.507 3.509 3.510 3.511 3.512 3.512 3.512 3.512 3.512 3.512 3.512 3.512 3.512 3.512 3.512 3.512 3.512 3.512 3.512 3.512 3.512 3.511 3.511 3.511 3.511 3.511 3.511 3.511 3.511 3.510 3.510 3.510 3.510 3.510 3.509 3.509 3.509 3.509 3.508 3.508 3.508 3.508 3.507 3.507 3.507 3.507 3.507 3.506 3.506 3.506 3.506 3.507 3.507 3.507 3.507 3.507 3.508 3.508 3.508 3.508 3.509 3.509 3.509 3.509 3.510 3.510 3.510 3.511 3.511 3.511 3.512 3.512 3.513 3.513 3.514 3.515 3.515 3.516 3.516 3.517 3.518 3.518 3.519 3.519 3.520 3.521 3.521 3.522 3.522 3.523 3.524 3.524 3.525 3.525 3.525 3.526 3.526 3.527 3.527 3.527 3.528 3.528 3.528 3.529 3.529 3.529 3.530 3.530 3.530 3.531 3.531 3.531 3.532 3.532 3.532 3.532 3.532 3.532 3.532 3.532 3.531 3.531 3.531 3.531 3.531 3.531 3.531 3.530 3.530 3.530 3.530 3.530 3.530 3.529 3.529 3.529 3.529 3.529 3.528 3.528 3.528 3.527 3.527 3.527 3.526 3.526 3.526 3.525 3.525 3.525 3.524 3.524 3.524 3.523 3.523 3.523 3.522 3.522 3.522 3.522 3.522 3.522 3.522 3.522 3.522 3.522 3.522 3.522 3.522 3.522 3.522 3.522 3.522 3.522 3.522 3.522 3.522 3.522 3.522 3.523 3.523 3.523 3.523 3.523 3.523 3.523 3.523 3.523 3.524 3.524 3.524 3.524 3.524 3.524 3.524 3.525 3.525 3.525 3.525 3.525 3.526 3.526 3.526 3.526 3.526 3.526 3.526 3.526 3.526 3.526 3.526 3.526 3.526 3.526 3.526 3.526 3.525 3.525 3.525 3.525 3.525 3.525 3.525 3.525 3.525 3.525 3.525 3.525 3.525 3.525 3.525 3.525 3.525 3.525 3.525 3.525 3.525 3.525 3.525 3.525 3.525 3.525 3.525 3.524 3.524 3.524 3.524 3.525 3.525 3.526 3.527 3.527 3.527 3.528 3.528 3.528 3.528 3.528 3.527 3.527 3.526 3.526 3.525 3.524 3.523 3.522 3.521 3.519 3.518 3.517 3.517 3.519 3.520 3.522 3.525 3.528 3.531 3.533 3.536 3.538 3.541 3.543 3.545 3.547 3.549 3.551 3.553 3.555 3.557 3.558 3.560 3.561 3.562 3.561 3.561 3.561 3.560 3.560 3.560 3.560 3.560 3.560 3.561 3.561 3.561 3.562 3.563 3.563 3.564 3.565 3.566 3.567 3.568 3.569 3.571 3.571 3.570 3.570 3.569 3.569 3.569 3.568 3.568 3.567 3.567 3.567 3.566 3.566 3.565 3.565 3.565 3.564 3.564 3.564 3.563 3.563 3.562 3.562 3.562 3.561 3.561 3.561 3.561 3.560 3.560 3.560 3.559 3.559 3.559 3.558 3.558 3.558 3.557 3.557 3.557 3.556 3.556 3.556 3.556 3.555 3.555 3.555 3.554 3.554 3.554 3.554 3.553 3.553 3.553 3.552 3.552 3.552 3.551 3.551 3.551 3.550 3.550 3.550 3.549 3.549 3.548 3.548 3.547 3.547 3.547 3.546 3.546 3.546 3.545 3.545 3.545 3.544 3.544 3.543 3.543 3.543 3.542 3.542 3.541 3.541 3.540 3.540 3.539 3.539 3.538 3.537 3.537 3.536 3.536 3.536 3.535 3.535 3.534 3.534 3.533 3.533 3.532 3.532 3.532 3.531 3.531 3.530 3.530 3.529 3.529 3.528 3.528 3.528 3.527 3.527 3.527 3.527 3.527 3.526 3.526 3.526 3.526 3.526 3.526 3.526 3.526 3.526 3.525 3.525 3.525 3.525 3.525 3.525 3.525 3.525 3.525 3.525 3.525 3.526 3.526 3.526 3.527 3.527 3.528 3.528 3.528 3.529 3.529 3.530 3.530 3.530 3.531 3.531 3.532 3.532 3.532 3.532 3.532 3.532 3.532 3.533 3.533 3.533 3.533 3.534 3.534 3.534 3.535 3.535 3.535 3.536 3.536 3.536 3.537 3.537 3.537 3.538 3.538 3.538 3.539 3.539 3.540 3.540 3.540 3.541 3.541 3.541 3.542 3.542 3.543 3.543 3.543 3.544 3.544 3.545 3.545 3.546 3.546 3.546 3.547 3.547 3.548 3.548 3.549 3.549 3.550 3.550 3.550 3.550 3.549 3.549 3.549 3.549 3.549 3.549 3.549 3.549 3.548 3.548 3.547 3.547 3.546 3.546 3.545 3.545 3.544 3.544 3.543 3.543 3.542 3.541 3.539 3.538 3.537 3.536 3.535 3.534 3.533 3.531 3.530 3.529 3.528 3.527 3.526 3.524 3.523 3.522 3.521 3.520 3.519 3.518 3.516 3.515 3.514 3.512 3.511 3.510 3.508 3.507 3.505 3.504 3.503 3.501 3.500 3.499 3.497 3.496 3.495 3.493 3.492 3.491 3.489 3.488 3.487 3.485 3.484 3.483 3.482 3.481 3.479 3.478 3.477 3.476 3.475 3.474 3.473 3.471 3.470 3.469 3.468 3.467 3.466 3.465 3.464 3.462 3.461 3.460 3.459 3.458 3.457 3.457 3.456 3.455 3.455 3.454 3.453 3.453 3.452 3.452 3.451 3.450 3.450 3.449 3.449 3.448 3.447 3.447 3.446 3.446 3.445 3.445 3.444 3.444 3.444 3.444 3.443 3.443 3.443 3.443 3.443 3.443 3.443 3.443 3.443 3.442 3.442 3.442 3.442 3.442 3.442 3.442 3.442 3.441 3.441 3.441 3.441 3.440 3.440 3.440 3.440 3.439 3.439 3.439 3.439 3.438 3.438 3.438 3.437 3.437 3.436 3.436 3.436 3.435 3.435 3.434 3.434 3.434 3.433 3.433 3.432 3.432 3.431 3.431 3.430 3.430 3.429 3.429 3.428 3.428 3.427 3.427 3.426 3.426 3.425 3.425 3.424 3.424 3.423 3.423 3.422 3.422 3.421 3.421 3.421 3.421 3.420 3.420 3.420 3.420 3.420 3.420 3.420 3.420 3.420 3.420 3.420 3.420 3.420 3.420 3.420 3.420 3.421 3.421 3.421 3.421 3.421 3.422 3.422 3.422 3.422 3.423 3.423 3.424 3.424 3.424 3.425 3.425 3.426 3.426 3.427 3.428 3.428 3.429 3.430 3.430 3.431 3.432 3.433 3.434 3.435 3.436 3.436 3.436 3.436 3.437 3.437 3.437 3.438 3.438 3.439 3.439 3.439 3.440 3.440 3.441 3.441 3.442 3.442 3.443 3.443 3.444 3.444 3.445 3.445 3.446 3.445 3.445 3.445 3.445 3.444 3.444 3.444 3.444 3.443 3.443 3.443 3.443 3.443 3.443 3.443 3.442 3.442 3.442 3.442 3.442 3.442 3.442 3.442 3.442 3.442 3.442 3.441 3.441 3.441 3.441 3.441 3.440 3.440 3.440 3.440 3.439 3.439 3.439 3.438 3.438 3.438 3.437 3.437 3.437 3.436 3.436 3.436 3.435 3.435 3.435 3.435 3.435 3.435 3.435 3.435 3.435 3.435 3.435 3.435 3.435 3.435 3.435 3.434 3.434 3.434 3.434 3.434 3.433 3.433 3.433 3.433 3.432 3.432 3.432 3.432 3.432 3.432 3.431 3.431 3.431 3.431 3.430 3.430 3.430 3.429 3.429 3.428 3.428 3.427 3.427 3.427 3.426 3.426 3.425 3.424 3.424 3.424 3.424 3.424 3.424 3.424 3.423 3.423 3.423 3.423 3.423 3.423 3.423 3.423 3.424 3.425 3.425 3.426 3.426 3.426 3.426 3.426 3.426 3.425 3.425 3.425 3.425 3.426 3.426 3.427 3.428 3.428 3.429 3.429 3.430 3.430 3.431 3.431 3.432 3.432 3.433 3.434 3.434 3.435 3.435 3.436 3.436 3.437 3.438 3.438 3.440 3.441 3.442 3.443 3.444 3.445 3.447 3.448 3.449 3.450 3.451 3.452 3.453 3.455 3.456 3.457 3.458 3.459 3.460 3.462 3.464 3.469 3.473 3.477 3.481 3.485 3.488 3.491 3.495 3.498 3.502 3.505 3.508 3.512 3.515 3.518 3.522 3.525 3.528 3.531 3.535 3.538 3.541 3.544 3.547 3.550 3.553 3.557 3.559 3.562 3.565 3.568 3.571 3.574 3.576 3.579 3.582 3.585 3.588 3.591 3.594 3.597 3.599 3.602 3.605 3.608 3.611 3.614 3.617 3.620 3.623 3.626 3.629 3.627 3.624 3.621 3.618 3.615 3.611 3.608 3.604 3.602 3.599 3.596 3.594 3.592 3.590 3.589 3.587 3.586 3.585 3.585 3.584 3.584 3.584 3.584 3.584 3.585 3.588 3.591 3.594 3.597 3.601 3.604 3.608 3.611 3.615 3.618 3.622 3.626 3.630 3.634 3.638 3.643 3.647 3.651 3.656 3.661 3.665 3.670 3.675 3.680 3.685 3.691 3.696 3.702 3.707 3.712 3.717 3.723 3.728 3.733 3.736 3.737 3.738 3.739 3.740 3.741 3.742 3.743 3.744 3.745 3.746 3.747 3.748 3.749 3.750 3.750 3.750 3.751 3.751 3.751 3.751 3.752 3.752 3.752 3.752 3.752 3.753 3.753 3.753 3.753 3.753 3.753 3.754 3.754 3.754 3.754 3.754 3.754 3.754 3.755 3.754 3.754 3.754 3.754 3.754 3.754 3.753 3.753 3.753 3.752 3.752 3.752 3.751 3.751 3.750 3.750 3.749 3.748 3.747 3.746 3.745 3.744 3.743 3.742 3.741 3.741 3.740 3.740 3.739 3.739 3.738 3.738 3.737 3.737 3.736 3.736 3.736 3.735 3.735 3.735 3.735 3.734 3.734 3.734 3.734 3.734 3.734 3.734 3.734 3.734 3.734 3.734 3.734 3.734 3.734 3.735 3.735 3.735 3.735 3.735 3.736 3.736 3.736 3.737 3.737 3.737 3.738 3.738 3.739 3.739 3.739 3.739 3.740 3.740 3.740 3.741 3.741 3.741 3.742 3.742 3.743 3.743 3.743 3.744 3.744 3.744 3.745 3.745 3.746 3.746 3.746 3.747 3.747 3.748 3.748 3.749 3.749 3.749 3.750 3.750 3.750 3.750 3.751 3.751 3.750 3.750 3.750 3.750 3.750 3.750 3.750 3.750 3.750 3.750 3.749 3.749 3.749 3.749 3.749 3.748 3.748 3.748 3.747 3.747 3.747 3.747 3.746 3.745 3.744 3.744 3.743 3.742 3.741 3.741 3.740 3.739 3.738 3.737 3.737 3.736 3.735 3.734 3.733 3.732 3.731 3.730 3.729 3.728 3.727 3.726 3.725 3.718 3.710 3.702 3.694 3.687 3.679 3.671 3.663 3.655 3.647 3.639 3.631 3.624 3.616 3.608 3.600 3.592 3.585 3.577 3.569 3.561 3.553 3.546 3.538 3.530 3.525 
3.878 3.878 3.878 3.879 3.882 3.886 3.889 3.892 3.896 3.899 3.902 3.906 3.909 3.912 3.915 3.919 3.922 3.925 3.928 3.931 3.934 3.937 3.940 3.944 3.948 3.951 3.955 3.958 3.962 3.966 3.969 3.973 3.976 3.980 3.983 3.986 3.990 3.993 3.996 4.000 4.003 4.006 4.008 4.010 4.011 4.013 4.015 4.017 4.019 4.021 4.023 4.025 4.027 4.029 4.031 4.033 4.035 4.037 4.039 4.041 4.043 4.044 4.046 4.048 4.049 4.051 4.052 4.054 4.055 4.057 4.058 4.060 4.062 4.063 4.065 4.066 4.068 4.069 4.071 4.072 4.074 4.075 4.076 4.078 4.079 4.080 4.082 4.083 4.084 4.085 4.087 4.088 4.089 4.090 4.092 4.093 4.094 4.095 4.096 4.097 4.098 4.099 4.101 4.102 4.103 4.104 4.105 4.106 4.107 4.108 4.109 4.110 4.111 4.112 4.113 4.114 4.115 4.115 4.115 4.116 4.116 4.116 4.116 4.117 4.117 4.117 4.118 4.118 4.118 4.118 4.118 4.119 4.119 4.119 4.119 4.119 4.119 4.119 4.118 4.118 4.118 4.118 4.117 4.117 4.117 4.116 4.116 4.116 4.115 4.115 4.115 4.115 4.114 4.114 4.114 4.114 4.114 4.114 4.114 4.114 4.115 4.115 4.115 4.115 4.115 4.115 4.115 4.115 4.116 4.116 4.116 4.116 4.116 4.116 4.116 4.117 4.117 4.117 4.117 4.117 4.117 4.118 4.118 4.118 4.118 4.118 4.118 4.118 4.118 4.119 4.119 4.119 4.119 4.120 4.120 4.121 4.121 4.122 4.122 4.122 4.122 4.122 4.122 4.122 4.122 4.122 4.121 4.121 4.121 4.121 4.127 4.136 4.145 4.154 4.163 4.172 4.181 4.189 4.198 4.206 4.215 4.223 4.231 4.239 4.247 4.255 4.263 4.271 4.278 4.270 4.259 4.248 4.237 4.226 4.215 4.204 4.193 4.183 4.172 4.162 4.152 4.141 4.131 4.121 4.111 4.102 4.092 4.082 4.090 4.098 4.106 4.114 4.123 4.131 4.139 4.147 4.155 4.163 4.171 4.179 4.187 4.195 4.202 4.210 4.218 4.226 4.232 4.225 4.218 4.212 4.205 4.198 4.192 4.185 4.179 4.173 4.166 4.160 4.154 4.148 4.142 4.136 4.131 4.125 4.119 4.117 4.125 4.134 4.142 4.150 4.159 4.167 4.175 4.183 4.192 4.200 4.208 4.216 4.224 4.232 4.240 4.248 4.256 4.264 4.270 4.273 4.276 4.279 4.282 4.286 4.289 4.293 4.296 4.300 4.304 4.308 4.312 4.317 4.321 4.325 4.330 4.335 4.340 4.343 4.345 4.347 4.349 4.350 4.352 4.354 4.356 4.357 4.359 4.361 4.362 4.364 4.366 4.367 4.369 4.371 4.372 4.374 4.375 4.376 4.377 4.378 4.379 4.380 4.381 4.383 4.384 4.385 4.386 4.387 4.388 4.389 4.390 4.391 4.392 4.393 4.394 4.389 4.378 4.367 4.356 4.346 4.335 4.324 4.313 4.302 4.291 4.280 4.269 4.258 4.247 4.237 4.226 4.215 4.204 4.193 4.188 4.189 4.189 4.189 4.190 4.190 4.190 4.190 4.190 4.189 4.189 4.189 4.188 4.187 4.186 4.186 4.185 4.183 4.182 4.181 4.181 4.182 4.183 4.184 4.186 4.187 4.188 4.189 4.190 4.191 4.192 4.193 4.194 4.195 4.196 4.198 4.199 4.200 4.201 4.202 4.203 4.204 4.206 4.207 4.208 4.209 4.210 4.212 4.213 4.214 4.215 4.216 4.218 4.219 4.220 4.221 4.223 4.224 4.225 4.225 4.226 4.227 4.228 4.229 4.230 4.231 4.231 4.232 4.233 4.234 4.235 4.236 4.237 4.237 4.238 4.239 4.239 4.238 4.237 4.236 4.234 4.233 4.232 4.231 4.230 4.229 4.228 4.227 4.227 4.226 4.225 4.224 4.223 4.223 4.222 4.221 4.221 4.221 4.220 4.220 4.220 4.219 4.219 4.219 4.219 4.219 4.219 4.219 4.219 4.219 4.219 4.219 4.220 4.220 4.221 4.222 4.222 4.223 4.223 4.223 4.223 4.222 4.222 4.220 4.219 4.217 4.215 4.213 4.211 4.208 4.205 4.201 4.198 4.194 4.191 4.188 4.185 4.183 4.181 4.178 4.176 4.174 4.172 4.171 4.169 4.168 4.166 4.165 4.164 4.164 4.163 4.162 4.162 4.160 4.157 4.155 4.152 4.150 4.147 4.144 4.142 4.139 4.136 4.133 4.130 4.127 4.124 4.120 4.117 4.114 4.110 4.107 4.108 4.109 4.110 4.112 4.113 4.114 4.116 4.117 4.119 4.120 4.121 4.123 4.124 4.126 4.129 4.132 4.135 4.138 4.141 4.144 4.146 4.147 4.149 4.150 4.152 4.153 4.154 4.154 4.155 4.155 4.156 4.156 4.156 4.156 4.155 4.155 4.154 4.153 4.153 4.154 4.154 4.155 4.155 4.156 4.157 4.157 4.158 4.158 4.159 4.160 4.160 4.161 4.162 4.162 4.163 4.163 4.164 4.164 4.159 4.155 4.150 4.146 4.142 4.138 4.134 4.130 4.127 4.123 4.120 4.116 4.113 4.110 4.107 4.104 4.101 4.098 4.095 4.092 4.089 4.086 4.083 4.080 4.077 4.073 4.070 4.066 4.063 4.059 4.055 4.051 4.047 4.043 4.038 4.034 4.030 4.025 4.023 4.023 4.023 4.023 4.022 4.022 4.022 4.022 4.021 4.021 4.021 4.021 4.020 4.020 4.020 4.020 4.019 4.019 4.019 4.018 4.016 4.015 4.014 4.012 4.011 4.010 4.009 4.008 4.007 4.006 4.005 4.004 4.004 4.003 4.002 4.002 4.001 4.001 4.000 3.995 3.990 3.984 3.979 3.973 3.968 3.962 3.956 3.950 3.945 3.939 3.933 3.926 3.920 3.914 3.908 3.901 3.895 3.888 3.884 3.881 3.878 3.876 3.873 3.870 3.868 3.865 3.863 3.860 3.858 3.856 3.853 3.851 3.849 3.847 3.845 3.843 3.841 3.834 3.817 3.800 3.783 3.766 3.749 3.732 3.715 3.698 3.680 3.663 3.645 3.628 3.610 3.592 3.574 3.556 3.538 3.520 3.502 3.501 3.502 3.503 3.504 3.504 3.505 3.506 3.506 3.507 3.508 3.509 3.509 3.510 3.511 3.512 3.512 3.513 3.514 3.514 3.515 3.514 3.514 3.513 3.513 3.512 3.512 3.511 3.511 3.510 3.510 3.509 3.509 3.508 3.508 3.507 3.507 3.507 3.506 3.506 3.505 3.505 3.504 3.504 3.503 3.503 3.502 3.501 3.501 3.500 3.500 3.499 3.499 3.498 3.498 3.497 3.497 3.497 3.496 3.495 3.494 3.493 3.492 3.491 3.491 3.490 3.489 3.488 3.487 3.486 3.485 3.484 3.483 3.482 3.481 3.480 3.479 3.479 3.478 3.475 3.473 3.471 3.469 3.466 3.464 3.462 3.460 3.458 3.456 3.454 3.452 3.450 3.448 3.446 3.444 3.442 3.439 3.437 3.436 3.434 3.433 3.431 3.430 3.428 3.427 3.425 3.424 3.422 3.421 3.420 3.418 3.417 3.415 3.414 3.413 3.411 3.410 3.408 3.408 3.408 3.408 3.408 3.408 3.408 3.408 3.408 3.408 3.407 3.407 3.407 3.407 3.407 3.407 3.406 3.406 3.406 3.406 3.406 3.407 3.408 3.408 3.409 3.410 3.411 3.412 3.413 3.413 3.414 3.415 3.416 3.416 3.417 3.418 3.418 3.419 3.420 3.420 3.424 3.428 3.432 3.437 3.441 3.445 3.449 3.452 3.456 3.460 3.463 3.466 3.470 3.473 3.476 3.479 3.481 3.484 3.487 3.489 3.491 3.493 3.496 3.498 3.500 3.502 3.504 3.506 3.508 3.511 3.513 3.515 3.517 3.519 3.521 3.523 3.525 3.527 3.529 3.531 3.533 3.536 3.538 3.541 3.543 3.546 3.548 3.551 3.553 3.556 3.558 3.561 3.563 3.566 3.570 3.573 3.577 3.580 3.584 3.586 3.589 3.591 3.593 3.595 3.598 3.600 3.602 3.605 3.607 3.609 3.612 3.614 3.617 3.619 3.621 3.624 3.626 3.628 3.631 3.633 3.634 3.636 3.637 3.639 3.640 3.642 3.644 3.645 3.647 3.648 3.650 3.651 3.653 3.655 3.656 3.658 3.659 3.661 3.662 3.663 3.663 3.663 3.664 3.664 3.665 3.665 3.666 3.666 3.667 3.667 3.668 3.668 3.669 3.669 3.670 3.670 3.671 3.671 3.672 3.673 3.674 3.675 3.675 3.676 3.677 3.678 3.679 3.680 3.681 3.682 3.683 3.684 3.685 3.685 3.686 3.687 3.688 3.689 3.691 3.692 3.694 3.696 3.698 3.700 3.702 3.703 3.705 3.707 3.709 3.711 3.713 3.715 3.717 3.719 3.721 3.723 3.725 3.727 3.728 3.730 3.731 3.733 3.734 3.736 3.738 3.740 3.742 3.744 3.747 3.749 3.752 3.755 3.758 3.761 3.765 3.768 3.772 3.776 3.778 3.778 3.779 3.779 3.779 3.778 3.778 3.778 3.777 3.776 3.775 3.774 3.773 3.772 3.770 3.769 3.767 3.765 3.763 3.761 3.760 3.760 3.760 3.760 3.761 3.761 3.761 3.761 3.761 3.762 3.762 3.763 3.763 3.763 3.764 3.764 3.765 3.766 3.766 3.767 3.766 3.763 3.761 3.759 3.756 3.754 3.752 3.749 3.747 3.744 3.741 3.739 3.736 3.734 3.731 3.728 3.725 3.723 3.720 3.717 3.714 3.712 3.710 3.708 3.706 3.704 3.701 3.699 3.697 3.695 3.693 3.691 3.689 3.686 3.684 3.682 3.680 3.678 3.676 3.674 3.672 3.670 3.668 3.666 3.664 3.662 3.660 3.659 3.657 3.655 3.654 3.652 3.650 3.649 3.647 3.646 3.644 3.643 3.641 3.640 3.639 3.638 3.637 3.637 3.636 3.635 3.635 3.634 3.633 3.633 3.632 3.632 3.631 3.630 3.630 3.629 3.629 3.628 3.628 3.627 3.627 3.627 3.627 3.627 3.627 3.627 3.627 3.627 3.627 3.627 3.628 3.628 3.628 3.628 3.628 3.628 3.628 3.628 3.628 3.628 3.628 3.628 3.628 3.628 3.628 3.627 3.627 3.627 3.627 3.627 3.627 3.627 3.627 3.627 3.626 3.626 3.626 3.626 3.626 3.626 3.625 3.625 3.625 3.625 3.625 3.625 3.624 3.624 3.624 3.624 3.624 3.623 3.623 3.623 3.623 3.623 3.623 3.623 3.622 3.622 3.622 3.622 3.621 3.620 3.619 3.619 3.618 3.617 3.617 3.616 3.615 3.614 3.613 3.613 3.612 3.611 3.610 3.610 3.609 3.608 3.607 3.607 3.606 3.605 3.604 3.603 3.602 3.601 3.600 3.600 3.599 3.598 3.597 3.596 3.595 3.594 3.593 3.592 3.591 3.590 3.589 3.588 3.587 3.586 3.585 3.584 3.583 3.582 3.581 3.580 3.579 3.578 3.577 3.576 3.575 3.574 3.573 3.572 3.571 3.570 3.569 3.568 3.567 3.566 3.565 3.563 3.562 3.561 3.560 3.559 3.558 3.556 3.555 3.554 3.553 3.552 3.550 3.549 3.548 3.547 3.546 3.545 3.544 3.543 3.542 3.541 3.541 3.540 3.539 3.538 3.538 3.537 3.536 3.535 3.535 3.534 3.533 3.532 3.532 3.531 3.530 3.530 3.529 3.529 3.528 3.528 3.528 3.528 3.527 3.527 3.527 3.527 3.526 3.526 3.526 3.525 3.525 3.524 3.524 3.524 3.523 3.523 3.522 3.522 3.522 3.521 3.521 3.521 3.520 3.520 3.519 3.519 3.519 3.518 3.518 3.517 3.517 3.516 3.516 3.515 3.514 3.514 3.513 3.513 3.512 3.512 3.512 3.511 3.511 3.510 3.510 3.509 3.509 3.508 3.508 3.507 3.507 3.506 3.506 3.505 3.504 3.504 3.503 3.503 3.502 3.502 3.502 3.502 3.501 3.501 3.501 3.501 3.500 3.500 3.500 3.500 3.499 3.499 3.499 3.498 3.498 3.498 3.497 3.497 3.497 3.497 3.497 3.497 3.497 3.497 3.497 3.498 3.498 3.498 3.498 3.498 3.498 3.498 3.499 3.499 3.499 3.499 3.499 3.499 3.499 3.499 3.499 3.500 3.500 3.501 3.501 3.501 3.502 3.502 3.502 3.503 3.503 3.503 3.504 3.504 3.504 3.505 3.505 3.505 3.506 3.506 3.506 3.507 3.507 3.507 3.508 3.508 3.508 3.509 3.509 3.510 3.510 3.511 3.511 3.511 3.512 3.512 3.513 3.513 3.514 3.514 3.514 3.515 3.515 3.516 3.516 3.516 3.517 3.517 3.518 3.518 3.519 3.519 3.519 3.520 3.520 3.521 3.521 3.522 3.522 3.523 3.523 3.524 3.524 3.525 3.525 3.525 3.526 3.526 3.527 3.527 3.528 3.528 3.529 3.529 3.530 3.530 3.531 3.532 3.532 3.533 3.533 3.534 3.535 3.535 3.535 3.536 3.536 3.537 3.537 3.538 3.538 3.539 3.539 3.540 3.540 3.541 3.541 3.542 3.542 3.543 3.543 3.544 3.545 3.545 3.546 3.546 3.546 3.547 3.547 3.548 3.548 3.548 3.549 3.549 3.550 3.550 3.551 3.551 3.552 3.552 3.553 3.553 3.554 3.554 3.555 3.555 3.555 3.556 3.556 3.556 3.557 3.557 3.557 3.558 3.558 3.558 3.559 3.559 3.559 3.560 3.560 3.560 3.561 3.561 3.561 3.562 3.562 3.562 3.562 3.562 3.562 3.561 3.561 3.561 3.561 3.561 3.561 3.561 3.561 3.561 3.561 3.561 3.561 3.561 3.561 3.561 3.561 3.561 3.561 3.560 3.560 3.560 3.560 3.560 3.560 3.560 3.559 3.559 3.559 3.559 3.559 3.559 3.558 3.558 3.558 3.558 3.558 3.557 3.558 3.558 3.558 3.558 3.559 3.559 3.559 3.559 3.559 3.560 3.560 3.560 3.560 3.560 3.560 3.560 3.560 3.560 3.560 3.560 3.560 3.561 3.561 3.562 3.562 3.563 3.563 3.564 3.564 3.565 3.565 3.566 3.566 3.567 3.567 3.567 3.568 3.568 3.568 3.569 3.569 3.569 3.570 3.570 3.570 3.571 3.571 3.571 3.572 3.572 3.572 3.573 3.573 3.573 3.573 3.573 3.574 3.574 3.574 3.574 3.574 3.574 3.574 3.574 3.574 3.574 3.573 3.573 3.573 3.573 3.572 3.572 3.572 3.572 3.571 3.571 3.571 3.571 3.570 3.570 3.570 3.570 3.569 3.569 3.569 3.568 3.568 3.567 3.567 3.566 3.566 3.566 3.565 3.565 3.565 3.564 3.564 3.564 3.563 3.563 3.563 3.563 3.562 3.562 3.562 3.562 3.562 3.561 3.561 3.561 3.561 3.561 3.561 3.561 3.561 3.561 3.561 3.561 3.561 3.561 3.561 3.561 3.561 3.561 3.561 3.562 3.562 3.562 3.562 3.562 3.562 3.562 3.562 3.562 3.562 3.562 3.562 3.562 3.562 3.562 3.562 3.562 3.562 3.562 3.562 3.562 3.563 3.563 3.563 3.563 3.563 3.563 3.563 3.563 3.563 3.563 3.563 3.563 3.563 3.563 3.563 3.563 3.563 3.563 3.563 3.563 3.563 3.563 3.563 3.563 3.563 3.563 3.563 3.563 3.563 3.563 3.563 3.563 3.563 3.564 3.564 3.564 3.564 3.564 3.564 3.564 3.564 3.564 3.564 3.564 3.564 3.564 3.564 3.564 3.564 3.564 3.564 3.564 3.564 3.564 3.564 3.564 3.564 3.564 3.564 3.564 3.564 3.564 3.564 3.564 3.564 3.564 3.564 3.564 3.564 3.564 3.565 3.565 3.565 3.565 3.566 3.566 3.566 3.567 3.567 3.567 3.568 3.568 3.569 3.569 3.569 3.570 3.570 3.571 3.571 3.570 3.569 3.568 3.567 3.566 3.564 3.563 3.562 3.560 3.559 3.557 3.556 3.554 3.552 3.550 3.549 3.547 3.545 3.543 3.541 3.538 3.537 3.537 3.537 3.537 3.537 3.538 3.538 3.538 3.538 3.539 3.539 3.540 3.540 3.541 3.542 3.543 3.544 3.545 3.546 3.547 3.548 3.549 3.549 3.549 3.549 3.548 3.548 3.548 3.548 3.548 3.548 3.548 3.548 3.548 3.548 3.548 3.547 3.547 3.547 3.547 3.547 3.547 3.547 3.546 3.546 3.546 3.545 3.545 3.545 3.545 3.544 3.544 3.544 3.543 3.543 3.543 3.542 3.542 3.542 3.541 3.541 3.541 3.540 3.540 3.540 3.539 3.539 3.539 3.540 3.540 3.540 3.540 3.540 3.540 3.540 3.540 3.540 3.540 3.541 3.541 3.541 3.541 3.541 3.541 3.542 3.542 3.542 3.543 3.543 3.544 3.544 3.545 3.545 3.546 3.546 3.547 3.547 3.548 3.548 3.549 3.550 3.550 3.551 3.551 3.552 3.552 3.553 3.554 3.554 3.555 3.555 3.555 3.556 3.556 3.556 3.556 3.557 3.557 3.557 3.558 3.558 3.558 3.559 3.559 3.559 3.559 3.560 3.560 3.560 3.560 3.561 3.561 3.561 3.561 3.561 3.560 3.560 3.560 3.560 3.560 3.560 3.560 3.560 3.560 3.559 3.559 3.559 3.559 3.559 3.559 3.559 3.558 3.558 3.558 3.558 3.558 3.557 3.557 3.557 3.556 3.556 3.556 3.555 3.555 3.555 3.554 3.554 3.554 3.554 3.553 3.553 3.553 3.552 3.552 3.552 3.551 3.551 3.551 3.551 3.551 3.552 3.552 3.552 3.552 3.552 3.552 3.552 3.552 3.552 3.552 3.552 3.552 3.552 3.552 3.552 3.552 3.553 3.553 3.553 3.553 3.553 3.553 3.553 3.553 3.554 3.554 3.554 3.554 3.554 3.554 3.555 3.555 3.555 3.555 3.555 3.555 3.556 3.556 3.556 3.556 3.556 3.556 3.557 3.557 3.557 3.557 3.557 3.557 3.557 3.557 3.557 3.557 3.557 3.557 3.557 3.557 3.557 3.557 3.557 3.557 3.557 3.557 3.557 3.557 3.557 3.557 3.558 3.558 3.558 3.558 3.558 3.558 3.558 3.558 3.558 3.558 3.558 3.558 3.558 3.558 3.558 3.558 3.558 3.558 3.559 3.559 3.560 3.560 3.560 3.561 3.561 3.561 3.561 3.561 3.561 3.560 3.560 3.560 3.559 3.559 3.558 3.557 3.556 3.555 3.554 3.553 3.552 3.553 3.554 3.555 3.556 3.558 3.560 3.562 3.564 3.566 3.568 3.570 3.572 3.573 3.575 3.576 3.578 3.579 3.580 3.581 3.583 3.584 3.585 3.585 3.585 3.584 3.584 3.584 3.584 3.583 3.583 3.583 3.583 3.584 3.584 3.584 3.584 3.585 3.585 3.586 3.586 3.587 3.588 3.588 3.589 3.590 3.590 3.590 3.589 3.589 3.589 3.588 3.588 3.588 3.587 3.587 3.586 3.586 3.586 3.585 3.585 3.585 3.584 3.584 3.584 3.583 3.583 3.583 3.582 3.582 3.582 3.581 3.581 3.581 3.581 3.580 3.580 3.580 3.580 3.579 3.579 3.579 3.578 3.578 3.578 3.578 3.577 3.577 3.577 3.576 3.576 3.576 3.576 3.575 3.575 3.575 3.575 3.574 3.574 3.574 3.573 3.573 3.573 3.572 3.572 3.572 3.571 3.571 3.571 3.570 3.570 3.569 3.569 3.568 3.568 3.568 3.568 3.567 3.567 3.567 3.566 3.566 3.565 3.565 3.565 3.564 3.564 3.563 3.563 3.562 3.562 3.561 3.561 3.560 3.560 3.559 3.559 3.558 3.558 3.557 3.557 3.557 3.556 3.556 3.555 3.555 3.554 3.554 3.554 3.553 3.553 3.552 3.552 3.551 3.551 3.551 3.550 3.550 3.549 3.549 3.549 3.549 3.548 3.548 3.548 3.548 3.548 3.548 3.548 3.547 3.547 3.547 3.547 3.547 3.547 3.547 3.547 3.547 3.547 3.547 3.547 3.547 3.547 3.547 3.548 3.548 3.548 3.549 3.549 3.550 3.550 3.550 3.551 3.551 3.552 3.552 3.553 3.553 3.554 3.554 3.554 3.554 3.554 3.555 3.555 3.555 3.555 3.555 3.556 3.556 3.556 3.556 3.557 3.557 3.557 3.558 3.558 3.558 3.559 3.559 3.559 3.560 3.560 3.561 3.561 3.561 3.562 3.562 3.563 3.563 3.563 3.564 3.564 3.565 3.565 3.565 3.566 3.566 3.567 3.567 3.568 3.568 3.568 3.569 3.569 3.570 3.570 3.571 3.571 3.572 3.573 3.573 3.573 3.573 3.573 3.573 3.573 3.573 3.572 3.572 3.572 3.572 3.572 3.571 3.571 3.571 3.570 3.570 3.569 3.569 3.568 3.568 3.567 3.567 3.566 3.565 3.564 3.563 3.562 3.561 3.560 3.559 3.558 3.556 3.555 3.554 3.553 3.552 3.551 3.550 3.549 3.548 3.546 3.545 3.544 3.543 3.542 3.541 3.540 3.538 3.537 3.536 3.534 3.533 3.531 3.530 3.529 3.527 3.526 3.525 3.523 3.522 3.521 3.520 3.518 3.517 3.516 3.514 3.513 3.512 3.510 3.509 3.508 3.507 3.506 3.505 3.504 3.503 3.501 3.500 3.499 3.498 3.497 3.496 3.495 3.494 3.493 3.492 3.490 3.489 3.488 3.487 3.486 3.485 3.484 3.483 3.483 3.482 3.481 3.481 3.480 3.480 3.479 3.479 3.478 3.477 3.477 3.476 3.476 3.475 3.475 3.474 3.474 3.473 3.473 3.472 3.472 3.471 3.471 3.471 3.471 3.471 3.471 3.471 3.471 3.471 3.471 3.470 3.470 3.470 3.470 3.470 3.470 3.470 3.470 3.470 3.470 3.470 3.470 3.470 3.469 3.469 3.469 3.469 3.468 3.468 3.468 3.468 3.467 3.467 3.467 3.467 3.466 3.466 3.466 3.465 3.465 3.465 3.464 3.464 3.463 3.463 3.463 3.462 3.462 3.461 3.461 3.460 3.460 3.459 3.459 3.458 3.458 3.458 3.457 3.457 3.456 3.456 3.455 3.455 3.454 3.454 3.454 3.453 3.453 3.452 3.452 3.451 3.451 3.451 3.451 3.451 3.450 3.450 3.450 3.450 3.450 3.450 3.450 3.450 3.450 3.450 3.450 3.450 3.451 3.451 3.451 3.451 3.451 3.451 3.452 3.452 3.452 3.452 3.453 3.453 3.453 3.454 3.454 3.454 3.455 3.455 3.456 3.456 3.457 3.458 3.458 3.459 3.460 3.460 3.461 3.462 3.463 3.463 3.464 3.465 3.466 3.466 3.467 3.467 3.467 3.468 3.468 3.468 3.469 3.469 3.469 3.470 3.470 3.471 3.471 3.472 3.472 3.473 3.473 3.474 3.474 3.475 3.475 3.476 3.476 3.476 3.476 3.476 3.475 3.475 3.475 3.475 3.475 3.475 3.475 3.474 3.474 3.474 3.474 3.474 3.474 3.474 3.474 3.474 3.474 3.474 3.474 3.474 3.474 3.474 3.474 3.474 3.474 3.474 3.473 3.473 3.473 3.473 3.473 3.472 3.472 3.472 3.472 3.471 3.471 3.471 3.471 3.470 3.470 3.470 3.469 3.469 3.469 3.469 3.468 3.468 3.468 3.468 3.468 3.468 3.468 3.468 3.468 3.468 3.468 3.468 3.468 3.467 3.467 3.467 3.467 3.467 3.467 3.466 3.466 3.466 3.466 3.466 3.465 3.465 3.465 3.465 3.465 3.464 3.464 3.464 3.464 3.463 3.463 3.463 3.462 3.462 3.462 3.461 3.461 3.460 3.460 3.459 3.459 3.458 3.458 3.458 3.458 3.457 3.457 3.457 3.457 3.457 3.457 3.457 3.456 3.456 3.456 3.456 3.457 3.458 3.458 3.459 3.459 3.459 3.459 3.459 3.459 3.459 3.458 3.459 3.459 3.460 3.461 3.461 3.462 3.463 3.464 3.464 3.465 3.466 3.466 3.467 3.468 3.469 3.469 3.470 3.471 3.471 3.472 3.473 3.473 3.474 3.475 3.475 3.477 3.478 3.479 3.480 3.482 3.483 3.484 3.485 3.486 3.487 3.489 3.490 3.491 3.492 3.493 3.494 3.496 3.497 3.498 3.499 3.501 3.505 3.509 3.513 3.516 3.519 3.522 3.525 3.528 3.530 3.533 3.536 3.539 3.542 3.545 3.548 3.550 3.553 3.556 3.559 3.561 3.564 3.567 3.569 3.572 3.575 3.577 3.580 3.582 3.584 3.587 3.589 3.591 3.593 3.596 3.598 3.600 3.603 3.605 3.607 3.610 3.612 3.614 3.616 3.619 3.621 3.624 3.626 3.628 3.631 3.633 3.635 3.638 3.636 3.634 3.632 3.630 3.627 3.624 3.622 3.620 3.618 3.616 3.614 3.613 3.611 3.610 3.609 3.608 3.607 3.607 3.607 3.607 3.607 3.607 3.607 3.608 3.609 3.611 3.614 3.616 3.619 3.622 3.625 3.627 3.630 3.633 3.637 3.640 3.643 3.646 3.650 3.653 3.657 3.660 3.664 3.668 3.672 3.676 3.680 3.684 3.688 3.692 3.697 3.701 3.705 3.710 3.714 3.718 3.723 3.727 3.731 3.734 3.734 3.735 3.736 3.737 3.738 3.738 3.739 3.740 3.741 3.742 3.743 3.744 3.745 3.746 3.746 3.746 3.746 3.746 3.747 3.747 3.747 3.747 3.747 3.747 3.747 3.747 3.747 3.747 3.747 3.747 3.748 3.748 3.748 3.748 3.748 3.748 3.748 3.748 3.748 3.748 3.747 3.747 3.747 3.746 3.746 3.746 3.745 3.745 3.744 3.744 3.743 3.743 3.742 3.742 3.741 3.740 3.739 3.738 3.737 3.736 3.735 3.734 3.733 3.732 3.731 3.731 3.730 3.729 3.729 3.728 3.727 3.727 3.726 3.726 3.726 3.725 3.725 3.724 3.724 3.724 3.723 3.723 3.723 3.723 3.723 3.722 3.722 3.722 3.722 3.722 3.722 3.722 3.722 3.723 3.723 3.723 3.723 3.723 3.724 3.724 3.724 3.724 3.725 3.725 3.725 3.726 3.726 3.726 3.727 3.727 3.727 3.728 3.728 3.728 3.729 3.729 3.729 3.730 3.730 3.731 3.731 3.732 3.732 3.732 3.733 3.733 3.734 3.734 3.734 3.735 3.735 3.736 3.736 3.737 3.737 3.738 3.738 3.739 3.739 3.739 3.739 3.739 3.739 3.739 3.739 3.739 3.739 3.739 3.739 3.739 3.739 3.739 3.739 3.739 3.739 3.739 3.738 3.738 3.738 3.738 3.738 3.737 3.737 3.737 3.737 3.736 3.735 3.735 3.734 3.733 3.732 3.732 3.731 3.730 3.729 3.729 3.728 3.727 3.726 3.725 3.724 3.724 3.723 3.722 3.721 3.720 3.719 3.718 3.717 3.716 3.710 3.704 3.698 3.691 3.685 3.679 3.672 3.666 3.660 3.653 3.647 3.641 3.634 3.628 3.622 3.615 3.609 3.603 3.596 3.590 3.584 3.577 3.571 3.565 3.558 3.554 
3.886 3.886 3.886 3.886 3.888 3.891 3.893 3.895 3.898 3.900 3.902 3.905 3.907 3.909 3.911 3.913 3.916 3.918 3.920 3.922 3.924 3.926 3.929 3.931 3.934 3.937 3.940 3.943 3.946 3.948 3.951 3.954 3.957 3.959 3.962 3.965 3.967 3.970 3.973 3.975 3.978 3.980 3.982 3.984 3.986 3.988 3.990 3.991 3.993 3.995 3.997 3.999 4.001 4.003 4.005 4.006 4.008 4.010 4.012 4.014 4.016 4.017 4.019 4.020 4.022 4.024 4.025 4.027 4.028 4.030 4.032 4.033 4.035 4.036 4.038 4.040 4.041 4.043 4.045 4.046 4.047 4.049 4.050 4.051 4.053 4.054 4.055 4.057 4.058 4.059 4.061 4.062 4.063 4.064 4.066 4.067 4.068 4.069 4.071 4.072 4.073 4.074 4.075 4.076 4.077 4.079 4.080 4.081 4.082 4.083 4.084 4.085 4.086 4.088 4.089 4.090 4.090 4.091 4.091 4.092 4.092 4.093 4.093 4.094 4.094 4.094 4.095 4.095 4.096 4.096 4.097 4.097 4.097 4.098 4.098 4.098 4.098 4.098 4.098 4.098 4.097 4.097 4.097 4.097 4.097 4.097 4.096 4.096 4.096 4.096 4.096 4.096 4.095 4.095 4.095 4.096 4.096 4.096 4.096 4.096 4.096 4.096 4.097 4.097 4.097 4.097 4.097 4.097 4.098 4.098 4.098 4.098 4.098 4.098 4.099 4.099 4.099 4.099 4.099 4.099 4.100 4.100 4.100 4.100 4.100 4.100 4.100 4.100 4.101 4.101 4.101 4.101 4.102 4.102 4.102 4.103 4.103 4.103 4.104 4.104 4.104 4.104 4.104 4.104 4.104 4.104 4.104 4.104 4.104 4.104 4.114 4.129 4.144 4.158 4.173 4.187 4.201 4.215 4.229 4.242 4.256 4.269 4.282 4.296 4.308 4.321 4.334 4.346 4.359 4.347 4.331 4.315 4.299 4.283 4.268 4.252 4.237 4.222 4.207 4.192 4.177 4.162 4.148 4.134 4.120 4.106 4.092 4.078 4.090 4.103 4.115 4.127 4.139 4.151 4.163 4.175 4.187 4.198 4.210 4.221 4.233 4.244 4.255 4.266 4.277 4.288 4.296 4.284 4.272 4.261 4.249 4.238 4.226 4.215 4.204 4.193 4.183 4.172 4.162 4.151 4.141 4.131 4.121 4.111 4.102 4.097 4.108 4.118 4.129 4.139 4.150 4.160 4.170 4.180 4.190 4.200 4.210 4.219 4.229 4.238 4.247 4.256 4.265 4.274 4.282 4.287 4.292 4.297 4.302 4.308 4.314 4.320 4.326 4.332 4.338 4.345 4.352 4.359 4.366 4.373 4.381 4.388 4.396 4.401 4.403 4.404 4.405 4.407 4.408 4.409 4.411 4.412 4.413 4.414 4.416 4.417 4.418 4.419 4.420 4.422 4.423 4.424 4.425 4.426 4.426 4.427 4.428 4.429 4.430 4.430 4.431 4.432 4.433 4.434 4.434 4.435 4.436 4.437 4.437 4.438 4.439 4.431 4.415 4.399 4.382 4.366 4.350 4.333 4.317 4.301 4.285 4.268 4.252 4.236 4.219 4.203 4.187 4.170 4.154 4.138 4.130 4.131 4.132 4.133 4.133 4.133 4.133 4.133 4.133 4.133 4.132 4.131 4.130 4.129 4.128 4.126 4.125 4.123 4.121 4.120 4.119 4.121 4.123 4.125 4.126 4.128 4.130 4.132 4.134 4.136 4.138 4.140 4.142 4.143 4.145 4.147 4.149 4.151 4.153 4.155 4.156 4.158 4.160 4.162 4.164 4.166 4.167 4.169 4.171 4.173 4.175 4.177 4.179 4.181 4.183 4.185 4.186 4.188 4.190 4.191 4.193 4.194 4.196 4.197 4.199 4.201 4.202 4.204 4.205 4.207 4.208 4.210 4.211 4.213 4.214 4.216 4.217 4.217 4.217 4.217 4.217 4.217 4.217 4.217 4.217 4.217 4.217 4.217 4.218 4.218 4.218 4.218 4.219 4.219 4.219 4.220 4.220 4.221 4.222 4.223 4.224 4.225 4.226 4.227 4.228 4.229 4.230 4.231 4.232 4.233 4.234 4.235 4.236 4.238 4.239 4.239 4.240 4.240 4.239 4.239 4.237 4.236 4.233 4.231 4.228 4.225 4.221 4.217 4.212 4.207 4.202 4.196 4.190 4.184 4.178 4.173 4.168 4.163 4.159 4.154 4.150 4.146 4.143 4.139 4.136 4.133 4.130 4.127 4.125 4.123 4.121 4.119 4.117 4.116 4.115 4.113 4.112 4.111 4.109 4.107 4.106 4.104 4.103 4.101 4.099 4.097 4.096 4.094 4.092 4.090 4.088 4.086 4.087 4.088 4.089 4.090 4.092 4.093 4.094 4.095 4.096 4.098 4.099 4.100 4.101 4.104 4.107 4.110 4.113 4.117 4.121 4.124 4.126 4.128 4.129 4.131 4.132 4.133 4.134 4.134 4.135 4.135 4.135 4.134 4.134 4.133 4.132 4.131 4.130 4.128 4.127 4.128 4.128 4.129 4.129 4.130 4.130 4.131 4.132 4.132 4.133 4.133 4.134 4.134 4.135 4.135 4.136 4.137 4.137 4.137 4.134 4.131 4.128 4.126 4.123 4.120 4.118 4.115 4.113 4.111 4.109 4.106 4.104 4.102 4.100 4.098 4.096 4.095 4.093 4.091 4.089 4.087 4.084 4.082 4.080 4.077 4.075 4.072 4.070 4.067 4.064 4.062 4.059 4.056 4.053 4.050 4.047 4.044 4.042 4.042 4.042 4.042 4.042 4.041 4.041 4.041 4.041 4.040 4.040 4.040 4.040 4.039 4.039 4.039 4.039 4.038 4.038 4.037 4.037 4.036 4.035 4.034 4.034 4.033 4.032 4.032 4.031 4.031 4.030 4.030 4.029 4.029 4.029 4.028 4.028 4.028 4.027 4.024 4.021 4.017 4.014 4.010 4.007 4.003 3.999 3.995 3.992 3.988 3.984 3.980 3.976 3.972 3.968 3.963 3.959 3.955 3.952 3.949 3.946 3.944 3.941 3.939 3.936 3.934 3.932 3.930 3.927 3.925 3.923 3.921 3.919 3.917 3.915 3.913 3.912 3.905 3.889 3.872 3.856 3.839 3.822 3.806 3.789 3.772 3.755 3.738 3.721 3.703 3.686 3.669 3.651 3.634 3.616 3.598 3.581 3.580 3.580 3.580 3.580 3.580 3.580 3.581 3.581 3.581 3.581 3.581 3.581 3.582 3.582 3.582 3.582 3.582 3.583 3.583 3.582 3.582 3.581 3.580 3.579 3.578 3.577 3.577 3.576 3.575 3.574 3.573 3.573 3.572 3.571 3.570 3.569 3.569 3.568 3.567 3.566 3.565 3.564 3.563 3.562 3.562 3.561 3.560 3.559 3.558 3.557 3.556 3.555 3.554 3.553 3.553 3.552 3.551 3.550 3.549 3.547 3.546 3.545 3.543 3.542 3.541 3.539 3.538 3.536 3.535 3.534 3.532 3.531 3.530 3.529 3.527 3.526 3.525 3.523 3.521 3.518 3.516 3.514 3.511 3.509 3.507 3.505 3.502 3.500 3.498 3.496 3.494 3.491 3.489 3.487 3.484 3.482 3.480 3.478 3.477 3.475 3.474 3.472 3.471 3.469 3.468 3.466 3.465 3.463 3.462 3.460 3.459 3.457 3.456 3.454 3.453 3.452 3.450 3.450 3.450 3.450 3.450 3.450 3.450 3.450 3.449 3.449 3.449 3.449 3.449 3.449 3.448 3.448 3.448 3.448 3.448 3.447 3.447 3.448 3.449 3.450 3.451 3.452 3.453 3.453 3.454 3.455 3.456 3.456 3.457 3.458 3.459 3.459 3.460 3.460 3.461 3.462 3.464 3.468 3.472 3.475 3.479 3.482 3.485 3.488 3.492 3.495 3.498 3.500 3.503 3.506 3.508 3.511 3.513 3.516 3.518 3.520 3.523 3.525 3.528 3.530 3.532 3.535 3.537 3.540 3.542 3.544 3.547 3.549 3.551 3.554 3.556 3.558 3.560 3.563 3.565 3.567 3.570 3.573 3.576 3.579 3.582 3.585 3.588 3.591 3.593 3.596 3.599 3.602 3.605 3.608 3.612 3.616 3.619 3.623 3.626 3.629 3.632 3.635 3.637 3.640 3.643 3.645 3.648 3.651 3.653 3.656 3.659 3.661 3.664 3.667 3.669 3.672 3.675 3.677 3.680 3.682 3.683 3.685 3.686 3.688 3.689 3.691 3.692 3.694 3.695 3.697 3.698 3.700 3.701 3.703 3.704 3.706 3.708 3.709 3.711 3.711 3.711 3.711 3.712 3.712 3.712 3.713 3.713 3.713 3.714 3.714 3.715 3.715 3.715 3.716 3.716 3.717 3.717 3.718 3.718 3.719 3.720 3.721 3.721 3.722 3.723 3.724 3.725 3.726 3.727 3.727 3.728 3.729 3.730 3.731 3.732 3.733 3.734 3.735 3.736 3.738 3.740 3.741 3.743 3.745 3.747 3.749 3.750 3.752 3.754 3.756 3.758 3.760 3.762 3.764 3.766 3.768 3.770 3.772 3.774 3.775 3.777 3.778 3.780 3.781 3.783 3.785 3.787 3.789 3.792 3.795 3.797 3.800 3.803 3.807 3.810 3.814 3.817 3.821 3.823 3.823 3.824 3.824 3.824 3.824 3.823 3.823 3.822 3.821 3.821 3.819 3.818 3.817 3.816 3.814 3.812 3.810 3.808 3.806 3.805 3.806 3.806 3.806 3.806 3.806 3.806 3.807 3.807 3.807 3.808 3.808 3.809 3.809 3.810 3.810 3.811 3.812 3.812 3.813 3.812 3.810 3.808 3.805 3.803 3.801 3.798 3.796 3.793 3.791 3.788 3.786 3.783 3.781 3.778 3.775 3.773 3.770 3.767 3.764 3.762 3.760 3.757 3.755 3.753 3.750 3.748 3.746 3.744 3.741 3.739 3.737 3.734 3.732 3.730 3.728 3.725 3.723 3.721 3.719 3.717 3.715 3.713 3.711 3.709 3.707 3.705 3.702 3.701 3.699 3.697 3.695 3.694 3.692 3.690 3.689 3.687 3.685 3.684 3.682 3.681 3.680 3.679 3.678 3.678 3.677 3.676 3.676 3.675 3.674 3.674 3.673 3.672 3.672 3.671 3.670 3.670 3.669 3.668 3.668 3.667 3.667 3.667 3.667 3.667 3.667 3.667 3.667 3.667 3.667 3.667 3.667 3.667 3.667 3.667 3.667 3.667 3.667 3.667 3.667 3.667 3.667 3.666 3.666 3.666 3.666 3.666 3.666 3.666 3.666 3.665 3.665 3.665 3.665 3.665 3.664 3.664 3.664 3.664 3.664 3.663 3.663 3.663 3.663 3.662 3.662 3.662 3.662 3.661 3.661 3.661 3.661 3.660 3.660 3.660 3.660 3.659 3.659 3.659 3.659 3.658 3.658 3.657 3.656 3.656 3.655 3.654 3.653 3.652 3.651 3.651 3.650 3.649 3.648 3.647 3.646 3.646 3.645 3.644 3.643 3.642 3.641 3.640 3.639 3.638 3.637 3.636 3.635 3.634 3.633 3.632 3.631 3.630 3.629 3.628 3.627 3.626 3.625 3.624 3.623 3.621 3.620 3.619 3.618 3.617 3.616 3.614 3.613 3.612 3.611 3.610 3.608 3.607 3.606 3.605 3.604 3.603 3.601 3.600 3.599 3.598 3.597 3.596 3.594 3.593 3.592 3.591 3.590 3.588 3.587 3.586 3.585 3.584 3.582 3.581 3.580 3.579 3.577 3.576 3.575 3.574 3.573 3.571 3.571 3.570 3.569 3.568 3.568 3.567 3.566 3.565 3.564 3.564 3.563 3.562 3.561 3.561 3.560 3.559 3.558 3.558 3.557 3.556 3.556 3.556 3.556 3.555 3.555 3.555 3.554 3.554 3.554 3.553 3.553 3.553 3.552 3.552 3.552 3.551 3.551 3.550 3.550 3.549 3.549 3.549 3.548 3.548 3.548 3.547 3.547 3.546 3.546 3.545 3.545 3.544 3.544 3.543 3.543 3.542 3.542 3.541 3.540 3.540 3.539 3.539 3.538 3.538 3.538 3.537 3.537 3.536 3.536 3.535 3.535 3.534 3.534 3.533 3.533 3.532 3.532 3.531 3.530 3.530 3.529 3.529 3.528 3.528 3.528 3.528 3.527 3.527 3.527 3.527 3.526 3.526 3.526 3.525 3.525 3.525 3.524 3.524 3.524 3.523 3.523 3.522 3.522 3.522 3.522 3.523 3.523 3.523 3.523 3.523 3.523 3.523 3.523 3.523 3.523 3.523 3.523 3.523 3.524 3.524 3.524 3.524 3.524 3.524 3.524 3.525 3.525 3.525 3.525 3.526 3.526 3.526 3.527 3.527 3.527 3.527 3.528 3.528 3.528 3.529 3.529 3.529 3.529 3.530 3.530 3.530 3.531 3.531 3.532 3.532 3.532 3.533 3.533 3.533 3.534 3.534 3.535 3.535 3.535 3.536 3.536 3.537 3.537 3.538 3.538 3.538 3.539 3.539 3.540 3.540 3.540 3.541 3.541 3.542 3.542 3.543 3.543 3.543 3.544 3.544 3.545 3.545 3.546 3.546 3.547 3.547 3.548 3.548 3.548 3.549 3.549 3.550 3.550 3.551 3.551 3.552 3.553 3.553 3.554 3.554 3.555 3.556 3.556 3.557 3.558 3.558 3.559 3.559 3.560 3.560 3.561 3.561 3.562 3.562 3.563 3.563 3.564 3.564 3.565 3.565 3.566 3.567 3.567 3.568 3.568 3.569 3.570 3.570 3.571 3.571 3.571 3.572 3.572 3.573 3.573 3.574 3.574 3.575 3.575 3.576 3.576 3.577 3.577 3.578 3.578 3.579 3.579 3.580 3.580 3.581 3.581 3.581 3.582 3.582 3.582 3.583 3.583 3.583 3.584 3.584 3.584 3.585 3.585 3.585 3.586 3.586 3.586 3.587 3.587 3.587 3.587 3.587 3.587 3.587 3.587 3.587 3.587 3.587 3.587 3.587 3.587 3.587 3.587 3.587 3.587 3.587 3.587 3.587 3.587 3.586 3.586 3.586 3.586 3.586 3.586 3.586 3.585 3.585 3.585 3.585 3.585 3.585 3.584 3.584 3.584 3.584 3.584 3.583 3.583 3.583 3.583 3.583 3.583 3.583 3.584 3.584 3.584 3.584 3.584 3.584 3.585 3.585 3.585 3.585 3.585 3.585 3.585 3.585 3.585 3.585 3.585 3.585 3.585 3.586 3.587 3.587 3.588 3.588 3.588 3.589 3.589 3.590 3.590 3.590 3.591 3.591 3.592 3.592 3.592 3.592 3.593 3.593 3.593 3.593 3.594 3.594 3.594 3.595 3.595 3.595 3.595 3.596 3.596 3.596 3.596 3.596 3.597 3.597 3.597 3.597 3.597 3.597 3.597 3.597 3.597 3.597 3.597 3.596 3.596 3.596 3.595 3.595 3.595 3.595 3.594 3.594 3.594 3.593 3.593 3.593 3.593 3.592 3.592 3.592 3.591 3.591 3.591 3.590 3.590 3.589 3.589 3.588 3.588 3.588 3.587 3.587 3.587 3.586 3.586 3.586 3.586 3.585 3.585 3.585 3.585 3.585 3.584 3.584 3.584 3.584 3.584 3.584 3.584 3.584 3.584 3.584 3.584 3.584 3.584 3.584 3.584 3.584 3.584 3.584 3.584 3.584 3.585 3.585 3.585 3.585 3.585 3.585 3.585 3.585 3.585 3.585 3.585 3.585 3.585 3.585 3.585 3.585 3.585 3.585 3.585 3.585 3.585 3.585 3.585 3.585 3.585 3.585 3.585 3.585 3.585 3.585 3.585 3.585 3.585 3.585 3.585 3.585 3.585 3.585 3.585 3.585 3.585 3.585 3.585 3.585 3.585 3.585 3.585 3.585 3.585 3.585 3.585 3.585 3.585 3.585 3.585 3.585 3.584 3.584 3.584 3.584 3.584 3.584 3.584 3.584 3.584 3.584 3.584 3.584 3.584 3.584 3.584 3.584 3.584 3.584 3.584 3.584 3.584 3.584 3.584 3.584 3.584 3.584 3.584 3.584 3.583 3.583 3.583 3.583 3.584 3.584 3.584 3.584 3.584 3.585 3.585 3.585 3.586 3.586 3.586 3.587 3.587 3.587 3.588 3.588 3.589 3.589 3.590 3.590 3.591 3.591 3.591 3.590 3.590 3.589 3.588 3.588 3.587 3.587 3.586 3.585 3.584 3.584 3.583 3.582 3.581 3.580 3.579 3.578 3.577 3.576 3.575 3.574 3.574 3.575 3.575 3.575 3.575 3.576 3.576 3.576 3.577 3.577 3.578 3.578 3.579 3.580 3.581 3.582 3.582 3.583 3.584 3.585 3.585 3.585 3.585 3.585 3.585 3.585 3.585 3.585 3.584 3.584 3.584 3.584 3.584 3.584 3.583 3.583 3.583 3.583 3.583 3.582 3.582 3.582 3.582 3.581 3.581 3.581 3.580 3.580 3.579 3.579 3.578 3.578 3.578 3.577 3.577 3.576 3.576 3.576 3.575 3.575 3.574 3.574 3.573 3.573 3.573 3.573 3.572 3.572 3.572 3.572 3.572 3.572 3.572 3.572 3.572 3.572 3.572 3.572 3.572 3.573 3.573 3.573 3.573 3.573 3.573 3.573 3.573 3.574 3.574 3.575 3.575 3.576 3.576 3.577 3.577 3.578 3.578 3.579 3.579 3.580 3.580 3.581 3.581 3.582 3.582 3.583 3.583 3.584 3.584 3.585 3.585 3.585 3.586 3.586 3.586 3.586 3.587 3.587 3.587 3.587 3.588 3.588 3.588 3.588 3.588 3.589 3.589 3.589 3.589 3.589 3.590 3.590 3.589 3.589 3.589 3.589 3.589 3.589 3.589 3.589 3.589 3.589 3.589 3.588 3.588 3.588 3.588 3.588 3.588 3.588 3.588 3.587 3.587 3.587 3.587 3.587 3.586 3.586 3.586 3.585 3.585 3.585 3.585 3.584 3.584 3.584 3.583 3.583 3.583 3.583 3.582 3.582 3.582 3.581 3.581 3.581 3.581 3.581 3.581 3.581 3.581 3.581 3.581 3.581 3.582 3.582 3.582 3.582 3.582 3.582 3.582 3.582 3.582 3.582 3.582 3.583 3.583 3.583 3.583 3.583 3.583 3.583 3.584 3.584 3.584 3.584 3.584 3.584 3.585 3.585 3.585 3.585 3.585 3.586 3.586 3.586 3.586 3.586 3.587 3.587 3.587 3.587 3.587 3.587 3.587 3.588 3.588 3.588 3.588 3.588 3.588 3.588 3.588 3.589 3.589 3.589 3.589 3.589 3.589 3.589 3.590 3.590 3.590 3.590 3.590 3.590 3.590 3.590 3.590 3.591 3.591 3.591 3.591 3.591 3.591 3.591 3.591 3.592 3.592 3.592 3.592 3.592 3.592 3.592 3.593 3.593 3.593 3.594 3.594 3.594 3.594 3.594 3.594 3.594 3.594 3.593 3.593 3.593 3.592 3.592 3.591 3.591 3.590 3.589 3.589 3.588 3.588 3.589 3.589 3.590 3.592 3.593 3.594 3.595 3.597 3.598 3.599 3.600 3.601 3.602 3.603 3.604 3.605 3.605 3.606 3.607 3.608 3.608 3.609 3.608 3.608 3.608 3.607 3.607 3.607 3.607 3.606 3.606 3.606 3.606 3.606 3.607 3.607 3.607 3.607 3.608 3.608 3.608 3.609 3.609 3.610 3.610 3.609 3.609 3.609 3.608 3.608 3.608 3.607 3.607 3.607 3.606 3.606 3.606 3.605 3.605 3.605 3.604 3.604 3.604 3.603 3.603 3.603 3.603 3.602 3.602 3.602 3.602 3.601 3.601 3.601 3.601 3.600 3.600 3.600 3.600 3.599 3.599 3.599 3.599 3.598 3.598 3.598 3.598 3.597 3.597 3.597 3.597 3.596 3.596 3.596 3.595 3.595 3.595 3.595 3.594 3.594 3.594 3.593 3.593 3.593 3.592 3.592 3.592 3.591 3.591 3.590 3.590 3.589 3.589 3.589 3.589 3.588 3.588 3.588 3.587 3.587 3.587 3.586 3.586 3.585 3.585 3.585 3.584 3.584 3.583 3.583 3.582 3.582 3.581 3.581 3.580 3.580 3.579 3.579 3.578 3.578 3.578 3.577 3.577 3.576 3.576 3.575 3.575 3.575 3.574 3.574 3.573 3.573 3.573 3.572 3.572 3.571 3.571 3.571 3.570 3.570 3.570 3.570 3.570 3.570 3.570 3.569 3.569 3.569 3.569 3.569 3.569 3.569 3.569 3.569 3.569 3.569 3.569 3.569 3.569 3.569 3.569 3.569 3.570 3.570 3.570 3.571 3.571 3.572 3.572 3.573 3.573 3.574 3.574 3.574 3.575 3.576 3.576 3.576 3.577 3.577 3.577 3.577 3.577 3.577 3.577 3.578 3.578 3.578 3.579 3.579 3.579 3.579 3.580 3.580 3.580 3.581 3.581 3.582 3.582 3.582 3.583 3.583 3.584 3.584 3.584 3.585 3.585 3.586 3.586 3.586 3.587 3.587 3.588 3.588 3.589 3.589 3.589 3.590 3.590 3.591 3.591 3.592 3.592 3.593 3.593 3.594 3.595 3.595 3.596 3.596 3.596 3.596 3.596 3.596 3.596 3.596 3.596 3.596 3.596 3.596 3.595 3.595 3.594 3.594 3.594 3.593 3.593 3.592 3.592 3.591 3.591 3.590 3.590 3.589 3.588 3.587 3.586 3.585 3.584 3.582 3.581 3.580 3.579 3.578 3.577 3.576 3.575 3.574 3.573 3.572 3.571 3.570 3.569 3.567 3.566 3.565 3.564 3.563 3.561 3.560 3.559 3.557 3.556 3.555 3.553 3.552 3.551 3.550 3.548 3.547 3.546 3.544 3.543 3.542 3.541 3.539 3.538 3.537 3.536 3.534 3.533 3.532 3.531 3.530 3.529 3.528 3.527 3.526 3.525 3.524 3.523 3.521 3.520 3.519 3.518 3.517 3.516 3.515 3.514 3.513 3.512 3.511 3.510 3.509 3.509 3.508 3.508 3.507 3.506 3.506 3.505 3.505 3.504 3.504 3.503 3.503 3.502 3.502 3.501 3.501 3.501 3.500 3.500 3.499 3.499 3.498 3.498 3.498 3.498 3.498 3.498 3.498 3.498 3.498 3.498 3.498 3.498 3.498 3.498 3.498 3.498 3.498 3.498 3.498 3.498 3.498 3.498 3.498 3.498 3.498 3.497 3.497 3.497 3.497 3.497 3.496 3.496 3.496 3.496 3.495 3.495 3.495 3.494 3.494 3.494 3.493 3.493 3.493 3.492 3.492 3.492 3.491 3.491 3.490 3.490 3.489 3.489 3.489 3.488 3.488 3.487 3.487 3.487 3.486 3.486 3.485 3.485 3.485 3.484 3.484 3.483 3.483 3.483 3.482 3.482 3.481 3.481 3.481 3.481 3.481 3.481 3.481 3.481 3.480 3.480 3.480 3.480 3.480 3.480 3.481 3.481 3.481 3.481 3.481 3.481 3.481 3.481 3.482 3.482 3.482 3.482 3.483 3.483 3.483 3.484 3.484 3.485 3.485 3.485 3.486 3.486 3.487 3.488 3.488 3.489 3.490 3.490 3.491 3.492 3.492 3.493 3.494 3.495 3.496 3.497 3.497 3.497 3.497 3.498 3.498 3.498 3.499 3.499 3.499 3.500 3.500 3.501 3.501 3.502 3.502 3.503 3.503 3.504 3.504 3.505 3.505 3.506 3.507 3.507 3.507 3.507 3.506 3.506 3.506 3.506 3.506 3.506 3.506 3.506 3.506 3.506 3.506 3.506 3.506 3.506 3.506 3.506 3.506 3.506 3.506 3.506 3.507 3.507 3.507 3.506 3.506 3.506 3.506 3.506 3.506 3.506 3.505 3.505 3.505 3.505 3.505 3.504 3.504 3.504 3.504 3.504 3.503 3.503 3.503 3.503 3.502 3.502 3.502 3.502 3.502 3.502 3.502 3.502 3.502 3.501 3.501 3.501 3.501 3.501 3.501 3.501 3.501 3.500 3.500 3.500 3.500 3.500 3.499 3.499 3.499 3.499 3.499 3.499 3.499 3.498 3.498 3.498 3.498 3.498 3.497 3.497 3.497 3.497 3.496 3.496 3.496 3.495 3.495 3.495 3.494 3.494 3.493 3.493 3.492 3.492 3.492 3.491 3.491 3.491 3.491 3.491 3.490 3.490 3.490 3.490 3.489 3.489 3.489 3.490 3.490 3.491 3.491 3.492 3.492 3.492 3.492 3.492 3.492 3.492 3.492 3.493 3.494 3.495 3.496 3.497 3.498 3.499 3.499 3.500 3.501 3.502 3.503 3.504 3.505 3.505 3.506 3.507 3.508 3.509 3.509 3.510 3.511 3.512 3.513 3.514 3.515 3.516 3.518 3.519 3.520 3.521 3.522 3.524 3.525 3.526 3.527 3.528 3.530 3.531 3.532 3.533 3.534 3.535 3.536 3.538 3.542 3.545 3.548 3.550 3.553 3.555 3.558 3.560 3.563 3.565 3.567 3.570 3.572 3.574 3.577 3.579 3.581 3.583 3.586 3.588 3.590 3.592 3.594 3.597 3.599 3.601 3.603 3.605 3.607 3.608 3.610 3.612 3.613 3.615 3.617 3.618 3.620 3.622 3.624 3.625 3.627 3.629 3.631 3.632 3.634 3.636 3.638 3.639 3.641 3.643 3.645 3.646 3.646 3.644 3.643 3.641 3.640 3.638 3.636 3.635 3.634 3.633 3.632 3.631 3.630 3.630 3.629 3.629 3.629 3.629 3.629 3.629 3.629 3.630 3.630 3.631 3.632 3.634 3.636 3.638 3.640 3.643 3.645 3.647 3.650 3.652 3.655 3.657 3.660 3.663 3.665 3.668 3.671 3.674 3.677 3.680 3.683 3.686 3.689 3.692 3.696 3.699 3.702 3.706 3.709 3.713 3.716 3.719 3.723 3.726 3.729 3.731 3.732 3.733 3.733 3.734 3.735 3.735 3.736 3.737 3.738 3.738 3.739 3.740 3.741 3.742 3.742 3.742 3.742 3.742 3.742 3.742 3.742 3.742 3.742 3.742 3.742 3.742 3.742 3.742 3.742 3.742 3.742 3.742 3.742 3.741 3.741 3.741 3.741 3.741 3.741 3.741 3.740 3.740 3.740 3.739 3.739 3.738 3.738 3.737 3.737 3.736 3.735 3.735 3.734 3.733 3.732 3.731 3.730 3.729 3.728 3.727 3.726 3.724 3.723 3.722 3.722 3.721 3.720 3.719 3.719 3.718 3.717 3.717 3.716 3.716 3.715 3.715 3.714 3.714 3.713 3.713 3.712 3.712 3.712 3.711 3.711 3.711 3.711 3.710 3.710 3.710 3.710 3.711 3.711 3.711 3.711 3.711 3.711 3.711 3.712 3.712 3.712 3.712 3.713 3.713 3.713 3.713 3.714 3.714 3.714 3.715 3.715 3.715 3.716 3.716 3.716 3.717 3.717 3.718 3.718 3.719 3.719 3.720 3.720 3.721 3.721 3.722 3.722 3.722 3.723 3.723 3.724 3.724 3.725 3.725 3.726 3.726 3.727 3.727 3.728 3.728 3.728 3.728 3.728 3.728 3.728 3.728 3.729 3.729 3.729 3.729 3.729 3.728 3.728 3.728 3.728 3.728 3.728 3.728 3.728 3.728 3.727 3.727 3.727 3.727 3.727 3.726 3.725 3.725 3.724 3.723 3.723 3.722 3.721 3.720 3.720 3.719 3.718 3.717 3.717 3.716 3.715 3.714 3.713 3.712 3.711 3.711 3.710 3.709 3.708 3.707 3.703 3.698 3.693 3.688 3.684 3.679 3.674 3.669 3.665 3.660 3.655 3.650 3.645 3.641 3.636 3.631 3.626 3.621 3.616 3.611 3.606 3.601 3.596 3.591 3.586 3.583 
3.893 3.893 3.893 3.893 3.894 3.896 3.897 3.898 3.900 3.901 3.902 3.903 3.905 3.906 3.907 3.908 3.910 3.911 3.912 3.913 3.914 3.915 3.917 3.919 3.921 3.923 3.925 3.927 3.929 3.931 3.933 3.935 3.937 3.939 3.941 3.943 3.945 3.947 3.949 3.951 3.953 3.955 3.956 3.958 3.960 3.962 3.964 3.965 3.967 3.969 3.971 3.972 3.974 3.976 3.978 3.980 3.981 3.983 3.985 3.987 3.988 3.990 3.992 3.993 3.995 3.997 3.998 4.000 4.002 4.003 4.005 4.007 4.008 4.010 4.012 4.013 4.015 4.017 4.018 4.020 4.021 4.022 4.024 4.025 4.026 4.028 4.029 4.031 4.032 4.033 4.035 4.036 4.037 4.039 4.040 4.041 4.042 4.044 4.045 4.046 4.047 4.049 4.050 4.051 4.052 4.053 4.055 4.056 4.057 4.058 4.059 4.061 4.062 4.063 4.064 4.065 4.066 4.067 4.067 4.068 4.069 4.069 4.070 4.070 4.071 4.072 4.072 4.073 4.073 4.074 4.075 4.075 4.076 4.076 4.077 4.077 4.077 4.077 4.077 4.077 4.077 4.077 4.077 4.077 4.077 4.077 4.077 4.077 4.077 4.077 4.077 4.077 4.077 4.077 4.077 4.077 4.077 4.077 4.078 4.078 4.078 4.078 4.078 4.079 4.079 4.079 4.079 4.079 4.080 4.080 4.080 4.080 4.080 4.081 4.081 4.081 4.081 4.081 4.081 4.082 4.082 4.082 4.082 4.082 4.082 4.082 4.083 4.083 4.083 4.083 4.083 4.083 4.084 4.084 4.084 4.085 4.085 4.085 4.086 4.086 4.086 4.086 4.087 4.087 4.087 4.087 4.087 4.087 4.087 4.088 4.101 4.122 4.142 4.162 4.182 4.202 4.221 4.240 4.259 4.278 4.297 4.315 4.334 4.352 4.370 4.387 4.405 4.422 4.439 4.424 4.403 4.382 4.361 4.341 4.320 4.300 4.280 4.261 4.241 4.222 4.203 4.184 4.165 4.146 4.128 4.110 4.092 4.074 4.090 4.107 4.124 4.140 4.156 4.172 4.188 4.203 4.219 4.234 4.249 4.264 4.279 4.293 4.308 4.322 4.336 4.350 4.360 4.343 4.327 4.310 4.293 4.277 4.261 4.245 4.230 4.214 4.199 4.184 4.169 4.155 4.140 4.126 4.112 4.098 4.084 4.077 4.090 4.103 4.116 4.129 4.141 4.153 4.165 4.177 4.189 4.200 4.212 4.223 4.234 4.244 4.255 4.265 4.275 4.285 4.294 4.300 4.308 4.315 4.322 4.330 4.338 4.347 4.355 4.364 4.373 4.382 4.391 4.401 4.411 4.421 4.431 4.442 4.453 4.460 4.461 4.461 4.462 4.463 4.464 4.465 4.466 4.466 4.467 4.468 4.469 4.470 4.470 4.471 4.472 4.473 4.473 4.474 4.475 4.475 4.476 4.476 4.477 4.477 4.478 4.478 4.479 4.479 4.480 4.480 4.481 4.481 4.482 4.482 4.483 4.483 4.484 4.474 4.452 4.430 4.408 4.387 4.365 4.343 4.321 4.300 4.278 4.256 4.235 4.213 4.191 4.169 4.148 4.126 4.104 4.083 4.073 4.074 4.075 4.076 4.076 4.077 4.077 4.077 4.076 4.076 4.075 4.074 4.073 4.071 4.069 4.067 4.065 4.063 4.060 4.058 4.057 4.059 4.062 4.065 4.067 4.070 4.073 4.075 4.078 4.081 4.083 4.086 4.089 4.091 4.094 4.097 4.099 4.102 4.105 4.107 4.110 4.112 4.115 4.117 4.120 4.122 4.125 4.127 4.130 4.132 4.135 4.137 4.140 4.142 4.145 4.148 4.150 4.153 4.155 4.157 4.159 4.162 4.164 4.166 4.168 4.170 4.173 4.175 4.177 4.179 4.182 4.184 4.186 4.188 4.191 4.193 4.195 4.196 4.197 4.198 4.199 4.200 4.201 4.202 4.204 4.205 4.206 4.207 4.208 4.210 4.211 4.212 4.214 4.215 4.216 4.218 4.220 4.222 4.224 4.226 4.228 4.230 4.232 4.234 4.236 4.238 4.240 4.242 4.244 4.247 4.249 4.251 4.253 4.255 4.257 4.257 4.257 4.257 4.255 4.254 4.252 4.249 4.245 4.242 4.237 4.232 4.227 4.221 4.214 4.207 4.199 4.191 4.182 4.173 4.165 4.158 4.150 4.143 4.137 4.130 4.124 4.118 4.113 4.107 4.102 4.098 4.093 4.089 4.085 4.082 4.078 4.075 4.073 4.072 4.072 4.072 4.072 4.071 4.071 4.071 4.070 4.070 4.070 4.069 4.069 4.068 4.068 4.067 4.067 4.066 4.066 4.065 4.066 4.067 4.068 4.069 4.070 4.071 4.072 4.073 4.074 4.075 4.076 4.077 4.078 4.081 4.084 4.088 4.092 4.096 4.100 4.103 4.106 4.108 4.109 4.111 4.112 4.113 4.114 4.114 4.114 4.114 4.113 4.113 4.112 4.110 4.109 4.107 4.105 4.103 4.101 4.102 4.102 4.103 4.103 4.104 4.104 4.105 4.105 4.106 4.106 4.107 4.107 4.108 4.108 4.109 4.109 4.110 4.110 4.111 4.109 4.108 4.107 4.105 4.104 4.103 4.102 4.101 4.100 4.098 4.097 4.096 4.096 4.095 4.094 4.093 4.092 4.091 4.091 4.089 4.088 4.087 4.086 4.084 4.083 4.081 4.080 4.079 4.077 4.076 4.074 4.072 4.071 4.069 4.067 4.066 4.064 4.062 4.062 4.061 4.061 4.061 4.061 4.060 4.060 4.060 4.060 4.060 4.059 4.059 4.059 4.059 4.058 4.058 4.058 4.058 4.057 4.057 4.057 4.057 4.056 4.056 4.056 4.056 4.056 4.056 4.055 4.055 4.055 4.055 4.055 4.055 4.055 4.055 4.055 4.055 4.055 4.053 4.052 4.050 4.049 4.047 4.045 4.044 4.042 4.040 4.039 4.037 4.035 4.033 4.031 4.029 4.028 4.026 4.024 4.022 4.019 4.017 4.014 4.012 4.010 4.007 4.005 4.003 4.001 3.999 3.997 3.995 3.993 3.991 3.989 3.988 3.986 3.984 3.983 3.976 3.960 3.944 3.928 3.912 3.895 3.879 3.862 3.846 3.829 3.813 3.796 3.779 3.762 3.745 3.728 3.711 3.694 3.677 3.659 3.658 3.657 3.657 3.657 3.656 3.656 3.656 3.655 3.655 3.654 3.654 3.654 3.653 3.653 3.653 3.652 3.652 3.651 3.651 3.650 3.649 3.648 3.647 3.646 3.645 3.643 3.642 3.641 3.640 3.639 3.638 3.636 3.635 3.634 3.633 3.632 3.631 3.630 3.629 3.627 3.626 3.625 3.623 3.622 3.621 3.619 3.618 3.617 3.615 3.614 3.613 3.612 3.610 3.609 3.608 3.606 3.605 3.604 3.602 3.600 3.599 3.597 3.595 3.593 3.592 3.590 3.588 3.586 3.584 3.583 3.581 3.579 3.578 3.576 3.574 3.572 3.571 3.569 3.566 3.564 3.562 3.559 3.557 3.554 3.552 3.549 3.547 3.544 3.542 3.540 3.537 3.535 3.532 3.530 3.527 3.525 3.523 3.521 3.519 3.517 3.516 3.514 3.513 3.511 3.510 3.508 3.507 3.505 3.504 3.502 3.501 3.499 3.498 3.496 3.495 3.493 3.492 3.492 3.492 3.492 3.492 3.492 3.491 3.491 3.491 3.491 3.491 3.491 3.491 3.490 3.490 3.490 3.490 3.490 3.489 3.489 3.489 3.490 3.491 3.492 3.493 3.494 3.494 3.495 3.496 3.497 3.497 3.498 3.499 3.499 3.500 3.501 3.501 3.502 3.503 3.503 3.505 3.508 3.511 3.514 3.517 3.519 3.522 3.525 3.527 3.530 3.532 3.534 3.537 3.539 3.541 3.543 3.545 3.547 3.549 3.551 3.554 3.557 3.559 3.562 3.565 3.567 3.570 3.573 3.575 3.578 3.581 3.583 3.586 3.588 3.591 3.593 3.596 3.599 3.601 3.604 3.607 3.610 3.614 3.617 3.620 3.624 3.627 3.630 3.634 3.637 3.640 3.644 3.647 3.651 3.654 3.658 3.662 3.665 3.669 3.672 3.675 3.678 3.681 3.684 3.687 3.690 3.693 3.696 3.699 3.702 3.705 3.708 3.711 3.714 3.717 3.720 3.723 3.726 3.729 3.731 3.732 3.734 3.735 3.737 3.738 3.739 3.741 3.742 3.744 3.745 3.747 3.748 3.750 3.751 3.753 3.754 3.756 3.757 3.759 3.759 3.759 3.759 3.760 3.760 3.760 3.760 3.761 3.761 3.761 3.761 3.762 3.762 3.762 3.763 3.763 3.763 3.764 3.764 3.764 3.765 3.766 3.767 3.767 3.768 3.769 3.770 3.771 3.771 3.772 3.773 3.774 3.775 3.776 3.777 3.778 3.778 3.779 3.780 3.781 3.783 3.785 3.787 3.788 3.790 3.792 3.794 3.796 3.798 3.799 3.801 3.803 3.805 3.807 3.809 3.811 3.813 3.815 3.817 3.819 3.820 3.822 3.823 3.825 3.827 3.828 3.830 3.833 3.835 3.837 3.840 3.843 3.845 3.849 3.852 3.855 3.859 3.862 3.866 3.868 3.869 3.869 3.869 3.869 3.869 3.868 3.868 3.867 3.867 3.866 3.865 3.864 3.862 3.861 3.859 3.858 3.856 3.854 3.852 3.851 3.851 3.851 3.851 3.851 3.851 3.852 3.852 3.852 3.853 3.853 3.854 3.854 3.855 3.856 3.856 3.857 3.858 3.859 3.860 3.858 3.856 3.854 3.852 3.849 3.847 3.845 3.842 3.840 3.838 3.835 3.833 3.830 3.828 3.825 3.822 3.820 3.817 3.815 3.812 3.809 3.807 3.804 3.802 3.800 3.797 3.795 3.792 3.790 3.788 3.785 3.783 3.780 3.778 3.776 3.773 3.771 3.769 3.766 3.764 3.762 3.759 3.757 3.755 3.753 3.751 3.749 3.746 3.744 3.743 3.741 3.739 3.737 3.735 3.733 3.731 3.730 3.728 3.726 3.724 3.723 3.722 3.721 3.720 3.720 3.719 3.718 3.717 3.716 3.716 3.715 3.714 3.713 3.713 3.712 3.711 3.710 3.710 3.709 3.708 3.708 3.708 3.708 3.708 3.707 3.707 3.707 3.707 3.707 3.707 3.707 3.707 3.707 3.707 3.706 3.706 3.706 3.706 3.706 3.706 3.706 3.705 3.705 3.705 3.705 3.705 3.705 3.704 3.704 3.704 3.704 3.704 3.703 3.703 3.703 3.703 3.702 3.702 3.702 3.702 3.701 3.701 3.701 3.700 3.700 3.700 3.699 3.699 3.699 3.698 3.698 3.698 3.697 3.697 3.697 3.696 3.696 3.696 3.695 3.695 3.695 3.694 3.693 3.692 3.692 3.691 3.690 3.689 3.688 3.687 3.686 3.685 3.684 3.684 3.683 3.682 3.681 3.680 3.679 3.678 3.677 3.676 3.675 3.674 3.673 3.672 3.670 3.669 3.668 3.667 3.666 3.664 3.663 3.662 3.661 3.660 3.658 3.657 3.656 3.655 3.653 3.652 3.651 3.650 3.648 3.647 3.646 3.644 3.643 3.642 3.640 3.639 3.638 3.636 3.635 3.634 3.632 3.631 3.630 3.628 3.627 3.626 3.625 3.623 3.622 3.621 3.619 3.618 3.617 3.616 3.614 3.613 3.612 3.611 3.609 3.608 3.607 3.606 3.604 3.603 3.602 3.601 3.599 3.599 3.598 3.597 3.596 3.595 3.595 3.594 3.593 3.592 3.591 3.591 3.590 3.589 3.588 3.587 3.587 3.586 3.585 3.584 3.584 3.583 3.583 3.583 3.583 3.582 3.582 3.582 3.581 3.581 3.581 3.580 3.580 3.579 3.579 3.579 3.578 3.578 3.577 3.577 3.576 3.576 3.576 3.575 3.575 3.574 3.574 3.574 3.573 3.573 3.572 3.572 3.571 3.571 3.570 3.570 3.569 3.568 3.568 3.567 3.566 3.566 3.565 3.565 3.565 3.564 3.564 3.563 3.563 3.562 3.562 3.561 3.561 3.560 3.560 3.559 3.559 3.558 3.557 3.557 3.556 3.556 3.555 3.555 3.554 3.554 3.554 3.554 3.553 3.553 3.553 3.552 3.552 3.552 3.551 3.551 3.551 3.550 3.550 3.549 3.549 3.548 3.548 3.548 3.548 3.548 3.548 3.548 3.548 3.548 3.548 3.548 3.548 3.548 3.548 3.548 3.548 3.548 3.548 3.548 3.548 3.548 3.548 3.548 3.548 3.549 3.549 3.549 3.549 3.550 3.550 3.550 3.550 3.551 3.551 3.551 3.551 3.552 3.552 3.552 3.552 3.553 3.553 3.553 3.553 3.554 3.554 3.554 3.555 3.555 3.555 3.556 3.556 3.556 3.557 3.557 3.557 3.558 3.558 3.559 3.559 3.559 3.560 3.560 3.561 3.561 3.561 3.562 3.562 3.563 3.563 3.563 3.564 3.564 3.565 3.565 3.566 3.566 3.567 3.567 3.568 3.568 3.568 3.569 3.569 3.570 3.570 3.571 3.571 3.572 3.572 3.572 3.573 3.574 3.574 3.575 3.575 3.576 3.577 3.577 3.578 3.579 3.579 3.580 3.581 3.581 3.582 3.582 3.583 3.583 3.584 3.585 3.585 3.586 3.586 3.587 3.587 3.588 3.588 3.589 3.590 3.590 3.591 3.592 3.592 3.593 3.594 3.594 3.595 3.595 3.596 3.596 3.596 3.597 3.597 3.598 3.598 3.599 3.599 3.600 3.601 3.601 3.602 3.602 3.603 3.603 3.604 3.605 3.605 3.606 3.606 3.606 3.607 3.607 3.607 3.608 3.608 3.608 3.609 3.609 3.609 3.610 3.610 3.610 3.611 3.611 3.612 3.612 3.612 3.613 3.613 3.613 3.613 3.613 3.613 3.613 3.613 3.613 3.613 3.613 3.613 3.612 3.612 3.612 3.612 3.612 3.612 3.612 3.612 3.612 3.612 3.612 3.612 3.612 3.612 3.611 3.611 3.611 3.611 3.611 3.610 3.610 3.610 3.610 3.610 3.609 3.609 3.609 3.609 3.609 3.608 3.608 3.608 3.609 3.609 3.609 3.609 3.609 3.609 3.609 3.610 3.610 3.610 3.610 3.610 3.610 3.610 3.610 3.610 3.610 3.610 3.610 3.610 3.610 3.611 3.611 3.612 3.612 3.612 3.613 3.613 3.614 3.614 3.614 3.615 3.615 3.615 3.616 3.616 3.616 3.616 3.617 3.617 3.617 3.617 3.618 3.618 3.618 3.618 3.619 3.619 3.619 3.619 3.619 3.619 3.620 3.620 3.620 3.620 3.620 3.620 3.620 3.620 3.620 3.620 3.620 3.620 3.619 3.619 3.619 3.618 3.618 3.618 3.617 3.617 3.617 3.617 3.616 3.616 3.616 3.615 3.615 3.615 3.614 3.614 3.614 3.613 3.613 3.613 3.612 3.612 3.611 3.611 3.611 3.610 3.610 3.610 3.609 3.609 3.609 3.608 3.608 3.608 3.608 3.607 3.607 3.607 3.607 3.607 3.607 3.607 3.606 3.606 3.606 3.606 3.606 3.606 3.606 3.606 3.607 3.607 3.607 3.607 3.607 3.607 3.607 3.607 3.608 3.608 3.608 3.608 3.608 3.608 3.608 3.608 3.608 3.608 3.608 3.608 3.608 3.608 3.608 3.608 3.608 3.608 3.608 3.608 3.608 3.608 3.608 3.608 3.608 3.608 3.608 3.608 3.608 3.608 3.608 3.608 3.608 3.608 3.607 3.607 3.607 3.607 3.607 3.607 3.607 3.607 3.607 3.606 3.606 3.606 3.606 3.606 3.606 3.606 3.606 3.606 3.606 3.606 3.606 3.605 3.605 3.605 3.605 3.605 3.605 3.605 3.605 3.605 3.605 3.604 3.604 3.604 3.604 3.605 3.604 3.604 3.604 3.604 3.604 3.604 3.604 3.604 3.604 3.603 3.603 3.603 3.603 3.603 3.603 3.603 3.603 3.603 3.603 3.603 3.604 3.604 3.604 3.604 3.605 3.605 3.605 3.606 3.606 3.606 3.607 3.607 3.607 3.608 3.608 3.609 3.609 3.610 3.610 3.611 3.611 3.611 3.611 3.611 3.611 3.611 3.611 3.611 3.611 3.611 3.611 3.611 3.611 3.611 3.611 3.611 3.611 3.611 3.611 3.611 3.611 3.611 3.611 3.612 3.612 3.613 3.613 3.614 3.614 3.615 3.615 3.616 3.616 3.617 3.617 3.618 3.619 3.619 3.620 3.620 3.621 3.622 3.622 3.622 3.622 3.622 3.622 3.621 3.621 3.621 3.621 3.621 3.620 3.620 3.620 3.620 3.619 3.619 3.619 3.619 3.618 3.618 3.618 3.617 3.617 3.617 3.616 3.616 3.615 3.615 3.614 3.614 3.613 3.613 3.612 3.612 3.611 3.610 3.610 3.609 3.609 3.608 3.608 3.607 3.607 3.606 3.606 3.606 3.606 3.605 3.605 3.605 3.605 3.605 3.605 3.605 3.605 3.604 3.604 3.604 3.604 3.604 3.604 3.604 3.604 3.604 3.604 3.604 3.604 3.605 3.605 3.605 3.606 3.606 3.607 3.607 3.608 3.608 3.609 3.609 3.610 3.610 3.611 3.611 3.611 3.612 3.612 3.613 3.613 3.614 3.614 3.615 3.615 3.615 3.615 3.615 3.616 3.616 3.616 3.616 3.616 3.617 3.617 3.617 3.617 3.617 3.617 3.618 3.618 3.618 3.618 3.618 3.618 3.618 3.618 3.618 3.618 3.618 3.618 3.618 3.618 3.618 3.618 3.618 3.618 3.618 3.617 3.617 3.617 3.617 3.617 3.617 3.617 3.617 3.617 3.616 3.616 3.616 3.616 3.615 3.615 3.615 3.615 3.614 3.614 3.614 3.614 3.613 3.613 3.613 3.612 3.612 3.612 3.612 3.611 3.611 3.611 3.611 3.611 3.611 3.611 3.611 3.611 3.611 3.611 3.611 3.611 3.611 3.612 3.612 3.612 3.612 3.612 3.612 3.612 3.612 3.612 3.613 3.613 3.613 3.613 3.613 3.613 3.614 3.614 3.614 3.614 3.614 3.614 3.615 3.615 3.615 3.615 3.615 3.616 3.616 3.616 3.616 3.616 3.617 3.617 3.617 3.617 3.618 3.618 3.618 3.618 3.618 3.619 3.619 3.619 3.619 3.619 3.620 3.620 3.620 3.620 3.621 3.621 3.621 3.621 3.621 3.622 3.622 3.622 3.622 3.622 3.623 3.623 3.623 3.623 3.623 3.624 3.624 3.624 3.624 3.624 3.625 3.625 3.625 3.625 3.626 3.626 3.626 3.626 3.626 3.627 3.627 3.627 3.627 3.627 3.627 3.627 3.627 3.627 3.627 3.627 3.627 3.626 3.626 3.626 3.626 3.625 3.625 3.625 3.624 3.624 3.624 3.624 3.624 3.624 3.624 3.625 3.625 3.626 3.626 3.627 3.627 3.628 3.628 3.629 3.629 3.630 3.630 3.630 3.631 3.631 3.631 3.632 3.632 3.632 3.632 3.631 3.631 3.631 3.630 3.630 3.630 3.630 3.629 3.629 3.629 3.629 3.629 3.629 3.629 3.629 3.629 3.629 3.629 3.629 3.629 3.629 3.629 3.629 3.629 3.628 3.628 3.628 3.627 3.627 3.627 3.626 3.626 3.626 3.626 3.625 3.625 3.625 3.624 3.624 3.624 3.624 3.623 3.623 3.623 3.623 3.622 3.622 3.622 3.622 3.622 3.621 3.621 3.621 3.621 3.620 3.620 3.620 3.620 3.620 3.619 3.619 3.619 3.619 3.618 3.618 3.618 3.618 3.617 3.617 3.617 3.617 3.616 3.616 3.616 3.616 3.615 3.615 3.615 3.614 3.614 3.614 3.613 3.613 3.613 3.612 3.612 3.611 3.611 3.611 3.610 3.610 3.610 3.609 3.609 3.609 3.608 3.608 3.608 3.607 3.607 3.607 3.606 3.606 3.605 3.605 3.604 3.604 3.603 3.603 3.603 3.602 3.601 3.601 3.601 3.600 3.600 3.599 3.599 3.599 3.598 3.598 3.597 3.597 3.597 3.596 3.596 3.595 3.595 3.595 3.594 3.594 3.594 3.593 3.593 3.592 3.592 3.592 3.592 3.592 3.592 3.591 3.591 3.591 3.591 3.591 3.591 3.591 3.591 3.591 3.591 3.591 3.591 3.591 3.591 3.591 3.591 3.591 3.591 3.591 3.592 3.592 3.592 3.593 3.593 3.594 3.594 3.595 3.595 3.596 3.596 3.597 3.597 3.598 3.598 3.599 3.599 3.599 3.599 3.599 3.599 3.600 3.600 3.600 3.600 3.601 3.601 3.601 3.602 3.602 3.602 3.603 3.603 3.603 3.604 3.604 3.604 3.605 3.605 3.606 3.606 3.607 3.607 3.607 3.608 3.608 3.609 3.609 3.610 3.610 3.610 3.611 3.611 3.612 3.612 3.613 3.613 3.614 3.614 3.615 3.615 3.616 3.617 3.617 3.618 3.618 3.619 3.619 3.619 3.619 3.619 3.619 3.619 3.619 3.619 3.619 3.619 3.619 3.619 3.618 3.618 3.617 3.617 3.617 3.616 3.616 3.615 3.615 3.614 3.614 3.614 3.613 3.612 3.610 3.609 3.608 3.607 3.606 3.605 3.604 3.603 3.602 3.601 3.600 3.599 3.598 3.597 3.596 3.595 3.594 3.593 3.592 3.591 3.590 3.589 3.587 3.586 3.585 3.583 3.582 3.581 3.579 3.578 3.577 3.576 3.574 3.573 3.572 3.571 3.569 3.568 3.567 3.566 3.564 3.563 3.562 3.561 3.560 3.559 3.558 3.557 3.555 3.554 3.553 3.552 3.551 3.550 3.549 3.548 3.547 3.546 3.545 3.544 3.543 3.542 3.541 3.540 3.539 3.538 3.537 3.536 3.535 3.535 3.534 3.534 3.533 3.533 3.532 3.532 3.531 3.531 3.530 3.530 3.529 3.529 3.529 3.528 3.528 3.527 3.527 3.527 3.526 3.526 3.526 3.525 3.525 3.525 3.526 3.526 3.526 3.526 3.526 3.526 3.526 3.526 3.526 3.526 3.526 3.526 3.527 3.527 3.527 3.527 3.526 3.526 3.526 3.526 3.526 3.526 3.526 3.526 3.525 3.525 3.525 3.525 3.525 3.524 3.524 3.524 3.524 3.523 3.523 3.523 3.522 3.522 3.522 3.521 3.521 3.521 3.520 3.520 3.520 3.519 3.519 3.518 3.518 3.518 3.517 3.517 3.516 3.516 3.516 3.515 3.515 3.515 3.514 3.514 3.513 3.513 3.513 3.512 3.512 3.512 3.511 3.511 3.511 3.511 3.511 3.511 3.511 3.511 3.511 3.511 3.511 3.511 3.511 3.511 3.511 3.511 3.511 3.511 3.511 3.511 3.512 3.512 3.512 3.512 3.512 3.513 3.513 3.513 3.514 3.514 3.515 3.515 3.515 3.516 3.516 3.517 3.518 3.518 3.519 3.519 3.520 3.521 3.522 3.522 3.523 3.524 3.525 3.526 3.527 3.527 3.528 3.528 3.528 3.528 3.529 3.529 3.529 3.529 3.530 3.530 3.531 3.531 3.531 3.532 3.532 3.533 3.533 3.534 3.535 3.535 3.536 3.536 3.537 3.538 3.538 3.537 3.537 3.537 3.537 3.537 3.537 3.537 3.537 3.537 3.537 3.537 3.537 3.537 3.537 3.538 3.538 3.538 3.538 3.538 3.539 3.539 3.539 3.539 3.539 3.539 3.539 3.539 3.539 3.538 3.538 3.538 3.538 3.538 3.538 3.538 3.537 3.537 3.537 3.537 3.537 3.537 3.537 3.536 3.536 3.536 3.536 3.536 3.536 3.535 3.535 3.535 3.535 3.535 3.535 3.535 3.535 3.534 3.534 3.534 3.534 3.534 3.534 3.534 3.533 3.533 3.533 3.533 3.533 3.532 3.532 3.532 3.532 3.532 3.532 3.532 3.532 3.531 3.531 3.531 3.531 3.531 3.530 3.530 3.530 3.530 3.529 3.529 3.529 3.528 3.528 3.527 3.527 3.527 3.526 3.526 3.525 3.525 3.525 3.525 3.525 3.524 3.524 3.524 3.523 3.523 3.523 3.522 3.522 3.523 3.523 3.524 3.524 3.524 3.525 3.525 3.525 3.525 3.525 3.525 3.526 3.527 3.528 3.529 3.530 3.531 3.532 3.534 3.535 3.536 3.537 3.538 3.539 3.540 3.541 3.542 3.542 3.543 3.544 3.545 3.546 3.547 3.548 3.549 3.550 3.551 3.552 3.554 3.555 3.556 3.557 3.559 3.560 3.561 3.562 3.564 3.565 3.566 3.567 3.568 3.569 3.570 3.572 3.573 3.574 3.575 3.578 3.581 3.583 3.585 3.587 3.589 3.591 3.593 3.595 3.597 3.598 3.600 3.602 3.604 3.606 3.607 3.609 3.611 3.613 3.614 3.616 3.618 3.619 3.621 3.623 3.624 3.626 3.627 3.629 3.630 3.631 3.632 3.633 3.634 3.635 3.637 3.638 3.639 3.640 3.641 3.642 3.644 3.645 3.646 3.647 3.648 3.649 3.650 3.652 3.653 3.654 3.655 3.655 3.654 3.653 3.653 3.652 3.651 3.651 3.650 3.650 3.650 3.650 3.649 3.649 3.649 3.650 3.650 3.650 3.650 3.651 3.651 3.652 3.653 3.654 3.654 3.656 3.657 3.659 3.660 3.662 3.664 3.665 3.667 3.669 3.671 3.673 3.675 3.677 3.679 3.681 3.683 3.685 3.687 3.689 3.692 3.694 3.696 3.698 3.701 3.703 3.706 3.708 3.711 3.713 3.715 3.718 3.720 3.723 3.725 3.727 3.729 3.729 3.730 3.731 3.731 3.732 3.732 3.733 3.733 3.734 3.735 3.735 3.736 3.737 3.737 3.738 3.738 3.737 3.737 3.737 3.737 3.737 3.737 3.737 3.737 3.737 3.737 3.736 3.736 3.736 3.736 3.736 3.736 3.735 3.735 3.735 3.735 3.735 3.734 3.734 3.734 3.733 3.733 3.732 3.732 3.731 3.731 3.730 3.729 3.729 3.728 3.727 3.727 3.726 3.725 3.724 3.723 3.721 3.720 3.719 3.718 3.716 3.715 3.714 3.713 3.712 3.711 3.710 3.710 3.709 3.708 3.707 3.707 3.706 3.705 3.705 3.704 3.703 3.703 3.702 3.702 3.701 3.701 3.700 3.700 3.700 3.699 3.699 3.699 3.699 3.699 3.699 3.699 3.699 3.699 3.699 3.699 3.699 3.700 3.700 3.700 3.700 3.700 3.701 3.701 3.701 3.701 3.702 3.702 3.702 3.702 3.703 3.703 3.703 3.704 3.704 3.705 3.705 3.706 3.706 3.707 3.707 3.708 3.708 3.709 3.709 3.710 3.710 3.711 3.711 3.712 3.712 3.713 3.713 3.714 3.714 3.715 3.715 3.716 3.716 3.717 3.717 3.717 3.717 3.717 3.717 3.718 3.718 3.718 3.718 3.718 3.718 3.718 3.718 3.718 3.718 3.718 3.718 3.718 3.718 3.717 3.717 3.717 3.717 3.717 3.717 3.716 3.716 3.715 3.714 3.714 3.713 3.712 3.712 3.711 3.710 3.709 3.709 3.708 3.707 3.706 3.705 3.705 3.704 3.703 3.702 3.701 3.700 3.699 3.699 3.698 3.695 3.692 3.689 3.686 3.682 3.679 3.676 3.673 3.669 3.666 3.663 3.660 3.656 3.653 3.650 3.646 3.643 3.639 3.636 3.632 3.629 3.625 3.622 3.618 3.614 3.612 
3.901 3.901 3.900 3.900 3.900 3.901 3.901 3.901 3.902 3.902 3.902 3.902 3.903 3.903 3.903 3.903 3.903 3.904 3.904 3.904 3.904 3.905 3.905 3.906 3.908 3.909 3.910 3.911 3.913 3.914 3.915 3.916 3.918 3.919 3.920 3.921 3.923 3.924 3.925 3.926 3.928 3.929 3.931 3.933 3.934 3.936 3.938 3.939 3.941 3.943 3.944 3.946 3.948 3.949 3.951 3.953 3.954 3.956 3.958 3.959 3.961 3.963 3.964 3.966 3.968 3.970 3.971 3.973 3.975 3.976 3.978 3.980 3.982 3.983 3.985 3.987 3.988 3.990 3.992 3.993 3.995 3.996 3.997 3.999 4.000 4.002 4.003 4.004 4.006 4.007 4.009 4.010 4.011 4.013 4.014 4.015 4.017 4.018 4.019 4.021 4.022 4.023 4.024 4.026 4.027 4.028 4.029 4.031 4.032 4.033 4.035 4.036 4.037 4.038 4.040 4.041 4.042 4.043 4.043 4.044 4.045 4.046 4.046 4.047 4.048 4.049 4.050 4.050 4.051 4.052 4.053 4.053 4.054 4.055 4.056 4.056 4.056 4.056 4.056 4.056 4.057 4.057 4.057 4.057 4.057 4.057 4.057 4.057 4.058 4.058 4.058 4.058 4.058 4.058 4.058 4.059 4.059 4.059 4.059 4.059 4.060 4.060 4.060 4.060 4.061 4.061 4.061 4.061 4.062 4.062 4.062 4.062 4.063 4.063 4.063 4.063 4.063 4.063 4.064 4.064 4.064 4.064 4.064 4.064 4.064 4.065 4.065 4.065 4.065 4.065 4.065 4.065 4.066 4.066 4.066 4.067 4.067 4.067 4.068 4.068 4.068 4.069 4.069 4.069 4.069 4.070 4.070 4.070 4.071 4.071 4.089 4.115 4.140 4.166 4.191 4.216 4.241 4.266 4.290 4.314 4.338 4.361 4.385 4.408 4.431 4.453 4.476 4.498 4.519 4.501 4.475 4.449 4.424 4.398 4.373 4.348 4.324 4.300 4.275 4.252 4.228 4.205 4.182 4.159 4.136 4.114 4.092 4.070 4.090 4.111 4.132 4.153 4.173 4.193 4.212 4.232 4.251 4.270 4.289 4.307 4.325 4.343 4.361 4.378 4.395 4.412 4.424 4.402 4.381 4.359 4.338 4.317 4.296 4.275 4.255 4.235 4.215 4.196 4.177 4.158 4.139 4.121 4.102 4.085 4.067 4.057 4.072 4.088 4.103 4.118 4.132 4.146 4.160 4.174 4.187 4.201 4.213 4.226 4.238 4.250 4.262 4.273 4.284 4.295 4.305 4.314 4.323 4.333 4.342 4.352 4.363 4.373 4.384 4.395 4.407 4.419 4.431 4.443 4.456 4.469 4.482 4.495 4.509 4.518 4.518 4.519 4.519 4.519 4.520 4.520 4.521 4.521 4.521 4.522 4.522 4.522 4.523 4.523 4.523 4.524 4.524 4.524 4.524 4.525 4.525 4.525 4.525 4.526 4.526 4.526 4.526 4.527 4.527 4.527 4.527 4.528 4.528 4.528 4.528 4.529 4.529 4.516 4.489 4.461 4.434 4.407 4.380 4.353 4.326 4.299 4.271 4.244 4.217 4.190 4.163 4.136 4.109 4.082 4.054 4.027 4.015 4.017 4.018 4.019 4.020 4.020 4.020 4.020 4.020 4.019 4.018 4.017 4.015 4.013 4.011 4.008 4.006 4.003 3.999 3.996 3.994 3.998 4.001 4.005 4.008 4.012 4.015 4.019 4.022 4.026 4.029 4.033 4.036 4.039 4.043 4.046 4.050 4.053 4.056 4.060 4.063 4.066 4.069 4.072 4.075 4.079 4.082 4.085 4.088 4.091 4.095 4.098 4.101 4.104 4.107 4.111 4.114 4.117 4.120 4.123 4.126 4.129 4.132 4.135 4.137 4.140 4.143 4.146 4.149 4.152 4.155 4.158 4.161 4.164 4.167 4.170 4.172 4.175 4.177 4.179 4.181 4.183 4.186 4.188 4.190 4.193 4.195 4.197 4.199 4.202 4.204 4.206 4.209 4.211 4.213 4.216 4.219 4.223 4.226 4.229 4.232 4.235 4.238 4.242 4.245 4.248 4.251 4.254 4.257 4.260 4.263 4.266 4.269 4.273 4.275 4.275 4.275 4.273 4.272 4.269 4.266 4.262 4.257 4.252 4.246 4.240 4.232 4.225 4.216 4.207 4.197 4.186 4.175 4.163 4.152 4.143 4.133 4.124 4.115 4.106 4.098 4.090 4.083 4.076 4.069 4.063 4.057 4.051 4.046 4.041 4.036 4.032 4.028 4.029 4.030 4.030 4.031 4.032 4.033 4.034 4.035 4.036 4.036 4.037 4.038 4.039 4.040 4.041 4.041 4.042 4.043 4.044 4.045 4.046 4.047 4.048 4.049 4.049 4.050 4.051 4.052 4.053 4.054 4.055 4.056 4.058 4.062 4.066 4.070 4.074 4.079 4.083 4.085 4.088 4.090 4.091 4.092 4.093 4.094 4.094 4.094 4.093 4.092 4.091 4.090 4.088 4.086 4.083 4.080 4.077 4.075 4.076 4.076 4.077 4.077 4.078 4.078 4.078 4.079 4.079 4.080 4.080 4.081 4.081 4.082 4.082 4.083 4.083 4.084 4.084 4.084 4.084 4.085 4.085 4.085 4.085 4.085 4.086 4.086 4.086 4.086 4.087 4.087 4.087 4.087 4.088 4.088 4.088 4.088 4.088 4.088 4.087 4.087 4.086 4.086 4.085 4.085 4.085 4.084 4.084 4.084 4.083 4.083 4.082 4.082 4.082 4.081 4.081 4.081 4.080 4.080 4.080 4.080 4.080 4.079 4.079 4.079 4.079 4.079 4.078 4.078 4.078 4.078 4.077 4.077 4.077 4.077 4.077 4.077 4.078 4.078 4.078 4.078 4.079 4.079 4.079 4.080 4.080 4.080 4.080 4.081 4.081 4.081 4.081 4.082 4.082 4.082 4.082 4.083 4.083 4.084 4.084 4.084 4.085 4.085 4.085 4.086 4.086 4.086 4.087 4.087 4.087 4.088 4.088 4.088 4.088 4.087 4.085 4.082 4.080 4.078 4.076 4.074 4.072 4.070 4.068 4.066 4.065 4.063 4.061 4.060 4.058 4.057 4.055 4.054 4.048 4.032 4.016 4.000 3.984 3.968 3.952 3.936 3.920 3.904 3.888 3.871 3.855 3.838 3.822 3.805 3.788 3.772 3.755 3.738 3.736 3.735 3.734 3.733 3.732 3.731 3.730 3.729 3.729 3.728 3.727 3.726 3.725 3.724 3.723 3.722 3.721 3.720 3.719 3.718 3.717 3.715 3.714 3.712 3.711 3.709 3.708 3.706 3.705 3.703 3.702 3.700 3.699 3.697 3.696 3.694 3.693 3.691 3.690 3.688 3.687 3.685 3.683 3.681 3.680 3.678 3.676 3.675 3.673 3.671 3.669 3.668 3.666 3.664 3.663 3.661 3.659 3.658 3.656 3.653 3.651 3.649 3.647 3.645 3.643 3.640 3.638 3.636 3.634 3.632 3.630 3.627 3.625 3.623 3.621 3.619 3.617 3.615 3.612 3.610 3.607 3.604 3.602 3.599 3.597 3.594 3.591 3.589 3.586 3.583 3.581 3.578 3.576 3.573 3.570 3.568 3.565 3.563 3.561 3.560 3.558 3.557 3.555 3.554 3.552 3.551 3.549 3.547 3.546 3.544 3.543 3.541 3.540 3.538 3.537 3.535 3.534 3.534 3.534 3.533 3.533 3.533 3.533 3.533 3.533 3.533 3.533 3.533 3.532 3.532 3.532 3.532 3.532 3.531 3.531 3.531 3.531 3.532 3.533 3.534 3.534 3.535 3.536 3.537 3.538 3.538 3.539 3.540 3.540 3.541 3.542 3.542 3.543 3.544 3.544 3.545 3.546 3.548 3.550 3.553 3.555 3.557 3.559 3.561 3.563 3.564 3.566 3.568 3.570 3.572 3.574 3.576 3.577 3.579 3.581 3.582 3.585 3.588 3.591 3.594 3.597 3.600 3.603 3.606 3.609 3.612 3.615 3.617 3.620 3.623 3.626 3.629 3.632 3.634 3.637 3.640 3.644 3.648 3.651 3.655 3.659 3.663 3.666 3.670 3.674 3.678 3.682 3.685 3.689 3.693 3.697 3.701 3.704 3.708 3.712 3.715 3.719 3.722 3.725 3.729 3.732 3.735 3.739 3.742 3.745 3.749 3.752 3.755 3.759 3.762 3.765 3.768 3.772 3.775 3.778 3.780 3.781 3.783 3.784 3.785 3.787 3.788 3.790 3.791 3.793 3.794 3.795 3.797 3.798 3.800 3.801 3.803 3.804 3.806 3.807 3.807 3.807 3.807 3.807 3.808 3.808 3.808 3.808 3.808 3.808 3.808 3.809 3.809 3.809 3.809 3.810 3.810 3.810 3.810 3.811 3.811 3.812 3.813 3.814 3.814 3.815 3.816 3.816 3.817 3.818 3.819 3.820 3.820 3.821 3.822 3.823 3.824 3.825 3.826 3.827 3.829 3.830 3.832 3.834 3.835 3.837 3.839 3.841 3.843 3.845 3.846 3.848 3.850 3.852 3.854 3.856 3.858 3.860 3.863 3.864 3.866 3.867 3.869 3.870 3.872 3.874 3.876 3.878 3.880 3.883 3.885 3.888 3.891 3.894 3.897 3.900 3.904 3.907 3.911 3.913 3.914 3.914 3.914 3.914 3.914 3.914 3.913 3.913 3.912 3.911 3.910 3.909 3.908 3.906 3.905 3.903 3.901 3.899 3.897 3.896 3.896 3.896 3.896 3.897 3.897 3.897 3.897 3.898 3.898 3.899 3.899 3.900 3.901 3.901 3.902 3.903 3.904 3.905 3.906 3.905 3.903 3.900 3.898 3.896 3.894 3.891 3.889 3.887 3.884 3.882 3.880 3.877 3.875 3.872 3.870 3.867 3.865 3.862 3.859 3.857 3.854 3.852 3.849 3.847 3.844 3.842 3.839 3.837 3.834 3.831 3.829 3.826 3.824 3.821 3.819 3.816 3.814 3.811 3.809 3.807 3.804 3.802 3.800 3.797 3.795 3.793 3.790 3.788 3.786 3.784 3.782 3.780 3.778 3.776 3.774 3.772 3.770 3.768 3.766 3.765 3.764 3.763 3.762 3.761 3.761 3.760 3.759 3.758 3.757 3.756 3.755 3.755 3.754 3.753 3.752 3.751 3.751 3.750 3.749 3.748 3.748 3.748 3.748 3.748 3.747 3.747 3.747 3.747 3.747 3.747 3.746 3.746 3.746 3.746 3.746 3.745 3.745 3.745 3.745 3.745 3.744 3.744 3.744 3.744 3.743 3.743 3.743 3.743 3.742 3.742 3.742 3.742 3.741 3.741 3.741 3.740 3.740 3.740 3.740 3.739 3.739 3.738 3.738 3.738 3.737 3.737 3.736 3.736 3.736 3.735 3.735 3.734 3.734 3.734 3.733 3.733 3.732 3.732 3.731 3.731 3.730 3.729 3.729 3.728 3.727 3.726 3.725 3.724 3.723 3.722 3.721 3.720 3.719 3.718 3.717 3.716 3.715 3.714 3.713 3.712 3.711 3.710 3.708 3.707 3.706 3.704 3.703 3.702 3.700 3.699 3.698 3.696 3.695 3.694 3.692 3.691 3.690 3.688 3.687 3.685 3.684 3.683 3.681 3.680 3.678 3.677 3.675 3.674 3.672 3.671 3.669 3.668 3.666 3.665 3.663 3.662 3.661 3.659 3.658 3.656 3.655 3.653 3.652 3.651 3.649 3.648 3.647 3.645 3.644 3.643 3.641 3.640 3.639 3.638 3.636 3.635 3.634 3.632 3.631 3.630 3.628 3.627 3.627 3.626 3.625 3.624 3.623 3.622 3.622 3.621 3.620 3.619 3.618 3.617 3.617 3.616 3.615 3.614 3.613 3.613 3.612 3.611 3.611 3.611 3.610 3.610 3.610 3.609 3.609 3.609 3.608 3.608 3.607 3.607 3.607 3.606 3.606 3.605 3.605 3.604 3.604 3.603 3.603 3.602 3.602 3.602 3.601 3.601 3.600 3.600 3.600 3.599 3.599 3.598 3.597 3.597 3.596 3.596 3.595 3.594 3.594 3.593 3.592 3.592 3.592 3.591 3.591 3.590 3.590 3.589 3.589 3.588 3.588 3.587 3.587 3.586 3.586 3.585 3.585 3.584 3.583 3.583 3.582 3.581 3.581 3.581 3.581 3.580 3.580 3.580 3.579 3.579 3.578 3.578 3.578 3.577 3.577 3.576 3.576 3.576 3.575 3.575 3.574 3.574 3.573 3.573 3.573 3.573 3.573 3.573 3.573 3.573 3.573 3.573 3.573 3.573 3.573 3.573 3.573 3.573 3.573 3.573 3.573 3.573 3.573 3.573 3.573 3.573 3.573 3.574 3.574 3.574 3.574 3.575 3.575 3.575 3.575 3.575 3.576 3.576 3.576 3.576 3.576 3.576 3.577 3.577 3.577 3.577 3.578 3.578 3.578 3.579 3.579 3.579 3.580 3.580 3.580 3.581 3.581 3.582 3.582 3.582 3.583 3.583 3.583 3.584 3.584 3.585 3.585 3.585 3.586 3.586 3.587 3.587 3.587 3.588 3.588 3.589 3.589 3.590 3.590 3.591 3.591 3.592 3.592 3.593 3.593 3.594 3.594 3.594 3.595 3.595 3.596 3.596 3.597 3.597 3.598 3.599 3.599 3.600 3.601 3.601 3.602 3.603 3.604 3.604 3.605 3.606 3.606 3.607 3.607 3.608 3.608 3.609 3.610 3.610 3.611 3.611 3.612 3.613 3.613 3.614 3.615 3.615 3.616 3.617 3.617 3.618 3.619 3.619 3.620 3.620 3.621 3.621 3.622 3.622 3.623 3.623 3.624 3.624 3.625 3.625 3.626 3.627 3.627 3.628 3.628 3.629 3.630 3.630 3.631 3.631 3.631 3.632 3.632 3.632 3.633 3.633 3.634 3.634 3.634 3.635 3.635 3.636 3.636 3.636 3.637 3.637 3.638 3.638 3.638 3.638 3.638 3.638 3.638 3.638 3.638 3.638 3.638 3.638 3.638 3.638 3.638 3.638 3.638 3.638 3.638 3.638 3.638 3.638 3.638 3.638 3.638 3.637 3.637 3.637 3.637 3.637 3.637 3.636 3.636 3.636 3.636 3.636 3.635 3.635 3.635 3.635 3.634 3.634 3.634 3.634 3.633 3.634 3.634 3.634 3.634 3.634 3.634 3.634 3.635 3.635 3.635 3.635 3.635 3.635 3.635 3.635 3.635 3.635 3.635 3.635 3.634 3.634 3.635 3.635 3.636 3.636 3.637 3.637 3.637 3.638 3.638 3.638 3.639 3.639 3.639 3.640 3.640 3.640 3.640 3.640 3.641 3.641 3.641 3.641 3.641 3.642 3.642 3.642 3.642 3.642 3.642 3.643 3.643 3.643 3.643 3.643 3.643 3.643 3.643 3.643 3.643 3.643 3.643 3.643 3.643 3.643 3.642 3.642 3.642 3.641 3.641 3.641 3.640 3.640 3.640 3.639 3.639 3.639 3.638 3.638 3.638 3.637 3.637 3.637 3.636 3.636 3.635 3.635 3.635 3.634 3.634 3.633 3.633 3.633 3.632 3.632 3.632 3.631 3.631 3.631 3.631 3.630 3.630 3.630 3.630 3.630 3.630 3.629 3.629 3.629 3.629 3.629 3.629 3.629 3.629 3.629 3.629 3.629 3.629 3.630 3.630 3.630 3.630 3.630 3.630 3.630 3.631 3.631 3.631 3.631 3.631 3.631 3.631 3.631 3.631 3.631 3.631 3.631 3.631 3.631 3.631 3.631 3.631 3.631 3.631 3.631 3.631 3.631 3.631 3.631 3.631 3.631 3.631 3.631 3.630 3.630 3.630 3.630 3.630 3.630 3.630 3.630 3.629 3.629 3.629 3.629 3.629 3.629 3.628 3.628 3.628 3.628 3.628 3.628 3.627 3.627 3.627 3.627 3.627 3.627 3.627 3.626 3.626 3.626 3.626 3.626 3.626 3.625 3.625 3.625 3.625 3.625 3.625 3.625 3.625 3.625 3.625 3.624 3.624 3.624 3.624 3.624 3.624 3.623 3.623 3.623 3.623 3.623 3.623 3.623 3.623 3.623 3.623 3.623 3.623 3.623 3.623 3.623 3.624 3.624 3.624 3.625 3.625 3.625 3.626 3.626 3.626 3.627 3.627 3.628 3.628 3.629 3.629 3.630 3.630 3.631 3.631 3.632 3.633 3.633 3.634 3.635 3.636 3.636 3.637 3.638 3.639 3.639 3.640 3.641 3.642 3.643 3.644 3.644 3.645 3.646 3.647 3.648 3.648 3.649 3.650 3.650 3.651 3.651 3.652 3.653 3.653 3.654 3.654 3.655 3.655 3.656 3.656 3.657 3.657 3.658 3.658 3.659 3.659 3.659 3.659 3.658 3.658 3.658 3.658 3.657 3.657 3.657 3.657 3.656 3.656 3.656 3.655 3.655 3.655 3.654 3.654 3.654 3.653 3.653 3.653 3.652 3.651 3.651 3.650 3.650 3.649 3.648 3.648 3.647 3.646 3.646 3.645 3.645 3.644 3.643 3.643 3.642 3.642 3.641 3.640 3.640 3.639 3.639 3.639 3.638 3.638 3.638 3.638 3.637 3.637 3.637 3.637 3.637 3.636 3.636 3.636 3.636 3.636 3.635 3.635 3.635 3.635 3.635 3.635 3.635 3.636 3.636 3.637 3.637 3.637 3.638 3.638 3.639 3.639 3.639 3.640 3.640 3.641 3.641 3.642 3.642 3.642 3.643 3.643 3.644 3.644 3.644 3.645 3.645 3.645 3.645 3.645 3.645 3.645 3.646 3.646 3.646 3.646 3.646 3.646 3.646 3.646 3.647 3.647 3.647 3.647 3.647 3.647 3.647 3.647 3.647 3.647 3.647 3.647 3.647 3.647 3.647 3.647 3.647 3.647 3.647 3.646 3.646 3.646 3.646 3.646 3.646 3.646 3.646 3.646 3.646 3.645 3.645 3.645 3.645 3.644 3.644 3.644 3.644 3.644 3.643 3.643 3.643 3.643 3.642 3.642 3.642 3.642 3.641 3.641 3.641 3.641 3.641 3.641 3.641 3.641 3.641 3.641 3.641 3.641 3.641 3.641 3.641 3.641 3.641 3.642 3.642 3.642 3.642 3.642 3.642 3.642 3.643 3.643 3.643 3.643 3.643 3.643 3.644 3.644 3.644 3.644 3.644 3.645 3.645 3.645 3.645 3.645 3.646 3.646 3.646 3.646 3.647 3.647 3.647 3.647 3.647 3.648 3.648 3.648 3.649 3.649 3.649 3.650 3.650 3.650 3.650 3.651 3.651 3.651 3.652 3.652 3.652 3.653 3.653 3.653 3.654 3.654 3.654 3.654 3.655 3.655 3.655 3.656 3.656 3.656 3.656 3.657 3.657 3.657 3.657 3.658 3.658 3.658 3.659 3.659 3.659 3.660 3.660 3.660 3.660 3.660 3.660 3.660 3.660 3.660 3.660 3.660 3.660 3.660 3.660 3.660 3.660 3.660 3.660 3.660 3.660 3.660 3.660 3.659 3.659 3.659 3.659 3.659 3.659 3.658 3.658 3.658 3.658 3.658 3.657 3.657 3.657 3.657 3.657 3.657 3.656 3.656 3.656 3.656 3.656 3.656 3.656 3.656 3.656 3.655 3.655 3.655 3.654 3.654 3.654 3.653 3.653 3.653 3.652 3.652 3.652 3.652 3.651 3.651 3.651 3.651 3.650 3.650 3.650 3.650 3.649 3.649 3.649 3.649 3.648 3.648 3.648 3.647 3.647 3.647 3.647 3.646 3.646 3.646 3.646 3.645 3.645 3.645 3.645 3.644 3.644 3.644 3.644 3.643 3.643 3.643 3.643 3.643 3.642 3.642 3.642 3.642 3.642 3.641 3.641 3.641 3.641 3.641 3.640 3.640 3.640 3.640 3.640 3.639 3.639 3.639 3.639 3.639 3.638 3.638 3.638 3.638 3.637 3.637 3.637 3.637 3.636 3.636 3.636 3.635 3.635 3.635 3.634 3.634 3.634 3.633 3.633 3.632 3.632 3.632 3.631 3.631 3.631 3.630 3.630 3.630 3.629 3.629 3.629 3.628 3.628 3.628 3.627 3.627 3.627 3.626 3.626 3.625 3.625 3.624 3.624 3.623 3.623 3.622 3.622 3.622 3.621 3.621 3.620 3.620 3.620 3.619 3.619 3.618 3.618 3.618 3.617 3.617 3.617 3.616 3.616 3.616 3.615 3.615 3.614 3.614 3.614 3.614 3.614 3.613 3.613 3.613 3.613 3.613 3.613 3.613 3.613 3.613 3.613 3.612 3.612 3.612 3.612 3.612 3.612 3.613 3.613 3.613 3.613 3.613 3.614 3.614 3.614 3.615 3.615 3.616 3.616 3.617 3.617 3.618 3.618 3.619 3.620 3.620 3.621 3.621 3.621 3.621 3.622 3.622 3.622 3.622 3.622 3.622 3.623 3.623 3.623 3.624 3.624 3.624 3.625 3.625 3.625 3.626 3.626 3.627 3.627 3.627 3.628 3.628 3.629 3.629 3.630 3.630 3.631 3.631 3.631 3.632 3.632 3.633 3.633 3.634 3.634 3.635 3.635 3.636 3.636 3.637 3.637 3.638 3.638 3.639 3.640 3.640 3.641 3.641 3.642 3.643 3.643 3.642 3.642 3.642 3.642 3.642 3.642 3.642 3.642 3.642 3.642 3.641 3.641 3.641 3.640 3.640 3.640 3.639 3.639 3.638 3.638 3.638 3.637 3.636 3.635 3.634 3.633 3.632 3.631 3.630 3.629 3.628 3.627 3.626 3.625 3.624 3.623 3.622 3.621 3.620 3.619 3.618 3.617 3.616 3.615 3.614 3.613 3.612 3.611 3.609 3.608 3.607 3.605 3.604 3.603 3.602 3.600 3.599 3.598 3.597 3.595 3.594 3.593 3.592 3.591 3.590 3.588 3.587 3.586 3.585 3.584 3.583 3.582 3.581 3.580 3.579 3.578 3.577 3.576 3.575 3.574 3.573 3.572 3.571 3.570 3.569 3.568 3.567 3.566 3.565 3.564 3.563 3.562 3.561 3.561 3.560 3.560 3.559 3.559 3.558 3.558 3.558 3.557 3.557 3.556 3.556 3.556 3.555 3.555 3.555 3.554 3.554 3.554 3.553 3.553 3.553 3.553 3.553 3.553 3.553 3.553 3.553 3.553 3.553 3.554 3.554 3.554 3.554 3.554 3.554 3.554 3.555 3.555 3.555 3.555 3.555 3.555 3.555 3.555 3.555 3.555 3.554 3.554 3.554 3.554 3.554 3.554 3.553 3.553 3.553 3.553 3.552 3.552 3.552 3.552 3.551 3.551 3.551 3.550 3.550 3.550 3.549 3.549 3.549 3.548 3.548 3.548 3.547 3.547 3.547 3.546 3.546 3.545 3.545 3.545 3.544 3.544 3.544 3.544 3.543 3.543 3.543 3.542 3.542 3.542 3.541 3.541 3.541 3.541 3.541 3.541 3.541 3.541 3.541 3.541 3.541 3.541 3.541 3.541 3.541 3.541 3.541 3.541 3.542 3.542 3.542 3.542 3.542 3.543 3.543 3.543 3.543 3.544 3.544 3.545 3.545 3.545 3.546 3.547 3.547 3.548 3.548 3.549 3.549 3.550 3.551 3.552 3.552 3.553 3.554 3.555 3.555 3.556 3.557 3.558 3.558 3.558 3.559 3.559 3.559 3.559 3.560 3.560 3.560 3.561 3.561 3.561 3.562 3.562 3.563 3.563 3.564 3.564 3.565 3.566 3.566 3.567 3.568 3.568 3.568 3.568 3.568 3.568 3.568 3.568 3.568 3.568 3.568 3.568 3.568 3.569 3.569 3.569 3.569 3.569 3.570 3.570 3.570 3.570 3.571 3.571 3.571 3.572 3.572 3.571 3.571 3.571 3.571 3.571 3.571 3.571 3.571 3.571 3.571 3.570 3.570 3.570 3.570 3.570 3.570 3.570 3.570 3.570 3.569 3.569 3.569 3.569 3.569 3.569 3.569 3.569 3.568 3.568 3.568 3.568 3.568 3.568 3.567 3.567 3.567 3.567 3.567 3.567 3.566 3.566 3.566 3.566 3.566 3.565 3.565 3.565 3.565 3.565 3.565 3.565 3.565 3.565 3.565 3.564 3.564 3.564 3.564 3.564 3.563 3.563 3.563 3.563 3.562 3.562 3.562 3.561 3.561 3.561 3.560 3.560 3.559 3.559 3.559 3.559 3.558 3.558 3.558 3.557 3.557 3.557 3.556 3.556 3.556 3.556 3.556 3.556 3.557 3.557 3.557 3.558 3.558 3.558 3.558 3.559 3.560 3.561 3.562 3.564 3.565 3.566 3.567 3.569 3.570 3.571 3.572 3.573 3.574 3.576 3.577 3.578 3.579 3.580 3.581 3.582 3.583 3.584 3.585 3.586 3.587 3.588 3.590 3.591 3.592 3.594 3.595 3.596 3.597 3.599 3.600 3.601 3.602 3.603 3.604 3.606 3.607 3.608 3.609 3.610 3.611 3.612 3.614 3.616 3.618 3.620 3.621 3.623 3.624 3.625 3.627 3.628 3.629 3.631 3.632 3.633 3.635 3.636 3.637 3.638 3.640 3.641 3.642 3.643 3.645 3.646 3.647 3.648 3.649 3.650 3.651 3.651 3.652 3.652 3.653 3.654 3.654 3.655 3.655 3.656 3.656 3.657 3.658 3.658 3.659 3.659 3.660 3.660 3.661 3.662 3.662 3.663 3.663 3.664 3.664 3.664 3.664 3.664 3.665 3.665 3.665 3.666 3.666 3.667 3.667 3.668 3.669 3.669 3.670 3.671 3.671 3.672 3.673 3.674 3.675 3.676 3.677 3.678 3.679 3.680 3.681 3.682 3.683 3.685 3.686 3.687 3.688 3.690 3.691 3.692 3.694 3.695 3.696 3.698 3.699 3.700 3.702 3.703 3.705 3.706 3.708 3.709 3.711 3.712 3.714 3.715 3.717 3.718 3.720 3.721 3.723 3.724 3.726 3.727 3.727 3.727 3.728 3.728 3.729 3.729 3.730 3.730 3.731 3.731 3.732 3.732 3.733 3.733 3.733 3.733 3.733 3.733 3.733 3.733 3.732 3.732 3.732 3.732 3.731 3.731 3.731 3.731 3.730 3.730 3.730 3.730 3.729 3.729 3.729 3.728 3.728 3.728 3.727 3.727 3.726 3.726 3.725 3.724 3.724 3.723 3.722 3.722 3.721 3.720 3.719 3.718 3.717 3.716 3.715 3.714 3.713 3.711 3.710 3.709 3.707 3.706 3.705 3.704 3.703 3.702 3.701 3.700 3.699 3.698 3.697 3.696 3.696 3.695 3.694 3.693 3.693 3.692 3.691 3.691 3.690 3.690 3.689 3.689 3.688 3.688 3.687 3.687 3.687 3.687 3.687 3.687 3.687 3.687 3.687 3.687 3.687 3.688 3.688 3.688 3.688 3.688 3.688 3.689 3.689 3.689 3.689 3.690 3.690 3.690 3.691 3.691 3.691 3.692 3.692 3.693 3.693 3.694 3.694 3.695 3.696 3.696 3.697 3.697 3.698 3.698 3.699 3.699 3.700 3.700 3.701 3.702 3.702 3.703 3.703 3.704 3.704 3.705 3.705 3.706 3.706 3.706 3.706 3.706 3.706 3.707 3.707 3.707 3.707 3.707 3.707 3.707 3.707 3.707 3.707 3.707 3.707 3.707 3.707 3.707 3.707 3.707 3.707 3.707 3.707 3.706 3.706 3.705 3.704 3.704 3.703 3.702 3.702 3.701 3.700 3.700 3.699 3.698 3.697 3.697 3.696 3.695 3.694 3.694 3.693 3.692 3.691 3.690 3.689 3.688 3.687 3.686 3.684 3.683 3.681 3.679 3.678 3.676 3.674 3.673 3.671 3.669 3.667 3.665 3.663 3.661 3.659 3.657 3.655 3.653 3.651 3.649 3.647 3.645 3.642 3.641 
3.994 3.993 3.993 3.992 3.993 3.993 3.993 3.993 3.994 3.994 3.994 3.994 3.994 3.995 3.995 3.995 3.995 3.995 3.996 3.996 3.996 3.996 3.997 3.998 3.999 4.001 4.002 4.003 4.005 4.006 4.007 4.008 4.010 4.011 4.012 4.014 4.015 4.016 4.018 4.019 4.020 4.022 4.023 4.025 4.027 4.029 4.030 4.032 4.034 4.036 4.037 4.039 4.041 4.043 4.044 4.046 4.048 4.049 4.051 4.053 4.055 4.056 4.058 4.060 4.062 4.063 4.065 4.067 4.069 4.071 4.072 4.074 4.076 4.078 4.079 4.081 4.083 4.085 4.086 4.088 4.089 4.091 4.092 4.094 4.095 4.097 4.098 4.100 4.101 4.102 4.104 4.105 4.107 4.108 4.109 4.111 4.112 4.114 4.115 4.116 4.118 4.119 4.120 4.122 4.123 4.124 4.125 4.127 4.128 4.129 4.131 4.132 4.133 4.135 4.136 4.137 4.138 4.139 4.140 4.141 4.142 4.143 4.143 4.144 4.145 4.146 4.147 4.148 4.149 4.149 4.150 4.151 4.152 4.153 4.154 4.154 4.154 4.154 4.155 4.155 4.155 4.155 4.155 4.156 4.156 4.156 4.156 4.156 4.157 4.157 4.157 4.157 4.157 4.158 4.158 4.158 4.158 4.158 4.159 4.159 4.159 4.159 4.160 4.160 4.160 4.160 4.160 4.161 4.161 4.161 4.161 4.162 4.162 4.162 4.162 4.162 4.162 4.162 4.163 4.163 4.163 4.163 4.163 4.163 4.163 4.163 4.163 4.164 4.164 4.164 4.164 4.164 4.164 4.164 4.164 4.165 4.165 4.165 4.165 4.165 4.165 4.165 4.166 4.166 4.166 4.166 4.166 4.166 4.166 4.166 4.180 4.201 4.222 4.242 4.263 4.283 4.303 4.322 4.342 4.361 4.380 4.399 4.417 4.436 4.454 4.472 4.490 4.508 4.525 4.510 4.489 4.468 4.448 4.427 4.407 4.387 4.367 4.347 4.328 4.308 4.289 4.270 4.252 4.233 4.215 4.197 4.179 4.162 4.178 4.195 4.212 4.228 4.244 4.261 4.277 4.292 4.308 4.323 4.338 4.353 4.368 4.382 4.396 4.410 4.424 4.438 4.448 4.430 4.412 4.395 4.378 4.361 4.344 4.327 4.310 4.294 4.278 4.262 4.247 4.231 4.216 4.201 4.186 4.172 4.157 4.149 4.161 4.173 4.185 4.197 4.208 4.219 4.230 4.241 4.252 4.262 4.272 4.282 4.291 4.301 4.310 4.319 4.327 4.336 4.344 4.351 4.358 4.365 4.373 4.381 4.389 4.398 4.406 4.415 4.424 4.433 4.443 4.453 4.463 4.473 4.484 4.494 4.505 4.512 4.513 4.513 4.513 4.514 4.514 4.514 4.515 4.515 4.515 4.516 4.516 4.516 4.516 4.517 4.517 4.517 4.518 4.518 4.518 4.518 4.518 4.519 4.519 4.519 4.519 4.519 4.520 4.520 4.520 4.520 4.520 4.521 4.521 4.521 4.521 4.522 4.522 4.511 4.489 4.467 4.445 4.422 4.400 4.378 4.356 4.334 4.312 4.290 4.268 4.245 4.223 4.201 4.179 4.157 4.135 4.113 4.103 4.104 4.105 4.105 4.106 4.106 4.106 4.105 4.105 4.104 4.103 4.102 4.100 4.099 4.097 4.094 4.092 4.089 4.086 4.084 4.083 4.086 4.089 4.092 4.095 4.098 4.101 4.104 4.107 4.110 4.113 4.116 4.119 4.122 4.125 4.128 4.131 4.134 4.137 4.139 4.142 4.145 4.148 4.151 4.153 4.156 4.159 4.162 4.165 4.167 4.170 4.173 4.176 4.179 4.182 4.185 4.188 4.190 4.192 4.195 4.197 4.199 4.202 4.204 4.206 4.209 4.211 4.213 4.216 4.218 4.221 4.223 4.225 4.228 4.230 4.232 4.235 4.236 4.238 4.240 4.241 4.243 4.245 4.246 4.248 4.250 4.252 4.253 4.255 4.257 4.259 4.261 4.262 4.264 4.266 4.268 4.271 4.273 4.276 4.278 4.281 4.284 4.286 4.289 4.291 4.294 4.296 4.299 4.301 4.304 4.306 4.309 4.311 4.313 4.315 4.316 4.315 4.314 4.313 4.311 4.309 4.306 4.302 4.298 4.293 4.288 4.282 4.276 4.269 4.262 4.254 4.245 4.236 4.227 4.218 4.211 4.203 4.196 4.189 4.182 4.176 4.169 4.164 4.158 4.153 4.148 4.143 4.138 4.134 4.130 4.127 4.124 4.121 4.121 4.122 4.123 4.124 4.125 4.126 4.127 4.128 4.128 4.129 4.130 4.131 4.132 4.133 4.134 4.134 4.135 4.136 4.137 4.138 4.139 4.140 4.140 4.141 4.142 4.143 4.144 4.145 4.145 4.146 4.147 4.148 4.150 4.153 4.156 4.160 4.164 4.168 4.171 4.173 4.175 4.177 4.178 4.179 4.180 4.180 4.181 4.181 4.180 4.180 4.179 4.178 4.176 4.175 4.173 4.171 4.168 4.167 4.167 4.168 4.168 4.169 4.169 4.170 4.170 4.171 4.171 4.171 4.172 4.172 4.173 4.173 4.174 4.174 4.175 4.175 4.176 4.176 4.176 4.176 4.176 4.176 4.177 4.177 4.177 4.177 4.177 4.177 4.178 4.178 4.178 4.178 4.178 4.179 4.179 4.179 4.176 4.172 4.169 4.166 4.163 4.160 4.157 4.154 4.151 4.148 4.145 4.142 4.139 4.137 4.134 4.132 4.129 4.127 4.125 4.122 4.120 4.118 4.116 4.114 4.112 4.110 4.107 4.105 4.102 4.100 4.097 4.095 4.092 4.089 4.086 4.084 4.081 4.078 4.076 4.076 4.077 4.077 4.078 4.078 4.078 4.079 4.079 4.079 4.080 4.080 4.080 4.081 4.081 4.081 4.082 4.082 4.082 4.082 4.083 4.084 4.084 4.085 4.085 4.086 4.086 4.087 4.087 4.088 4.088 4.088 4.089 4.089 4.090 4.090 4.090 4.091 4.091 4.090 4.088 4.087 4.085 4.083 4.082 4.080 4.078 4.077 4.075 4.074 4.073 4.071 4.070 4.069 4.067 4.066 4.065 4.064 4.059 4.047 4.034 4.021 4.009 3.996 3.983 3.970 3.957 3.944 3.931 3.918 3.905 3.892 3.879 3.866 3.852 3.839 3.826 3.812 3.809 3.807 3.805 3.803 3.800 3.798 3.796 3.794 3.792 3.789 3.787 3.785 3.783 3.781 3.778 3.776 3.774 3.772 3.770 3.768 3.766 3.764 3.763 3.761 3.759 3.757 3.756 3.754 3.752 3.750 3.749 3.747 3.745 3.743 3.742 3.740 3.738 3.736 3.735 3.733 3.731 3.729 3.727 3.725 3.723 3.721 3.719 3.717 3.715 3.713 3.711 3.709 3.707 3.705 3.703 3.701 3.699 3.697 3.695 3.692 3.690 3.687 3.685 3.682 3.680 3.677 3.675 3.672 3.670 3.667 3.665 3.663 3.660 3.658 3.655 3.653 3.650 3.648 3.645 3.643 3.640 3.637 3.635 3.632 3.629 3.626 3.624 3.621 3.618 3.615 3.612 3.610 3.607 3.604 3.601 3.599 3.596 3.594 3.592 3.591 3.589 3.587 3.586 3.584 3.583 3.581 3.580 3.578 3.576 3.575 3.573 3.572 3.570 3.569 3.567 3.566 3.564 3.564 3.564 3.564 3.564 3.564 3.564 3.564 3.563 3.563 3.563 3.563 3.563 3.563 3.563 3.562 3.562 3.562 3.562 3.561 3.562 3.562 3.563 3.564 3.565 3.566 3.567 3.567 3.568 3.569 3.570 3.570 3.571 3.571 3.572 3.573 3.573 3.574 3.574 3.575 3.576 3.578 3.580 3.582 3.584 3.586 3.588 3.590 3.592 3.594 3.596 3.597 3.599 3.601 3.603 3.604 3.606 3.608 3.609 3.611 3.614 3.617 3.620 3.623 3.626 3.629 3.631 3.634 3.637 3.640 3.643 3.646 3.649 3.652 3.654 3.657 3.660 3.663 3.666 3.669 3.672 3.676 3.680 3.683 3.687 3.691 3.694 3.698 3.702 3.705 3.709 3.713 3.716 3.720 3.724 3.728 3.731 3.735 3.739 3.742 3.745 3.749 3.752 3.755 3.759 3.762 3.765 3.768 3.772 3.775 3.778 3.781 3.785 3.788 3.791 3.794 3.797 3.800 3.804 3.805 3.807 3.809 3.810 3.812 3.814 3.815 3.817 3.819 3.821 3.823 3.824 3.826 3.828 3.830 3.832 3.834 3.836 3.838 3.840 3.840 3.841 3.841 3.841 3.842 3.842 3.842 3.843 3.843 3.844 3.844 3.845 3.845 3.846 3.846 3.847 3.848 3.848 3.849 3.850 3.850 3.851 3.852 3.853 3.854 3.855 3.856 3.857 3.858 3.859 3.860 3.861 3.862 3.863 3.864 3.865 3.866 3.867 3.868 3.869 3.871 3.873 3.875 3.877 3.879 3.880 3.882 3.884 3.886 3.888 3.890 3.892 3.895 3.897 3.899 3.901 3.903 3.905 3.907 3.909 3.911 3.913 3.915 3.916 3.918 3.920 3.922 3.923 3.925 3.928 3.930 3.932 3.935 3.937 3.940 3.943 3.946 3.949 3.952 3.954 3.954 3.955 3.955 3.955 3.955 3.955 3.954 3.954 3.953 3.953 3.952 3.951 3.950 3.949 3.948 3.947 3.945 3.944 3.942 3.941 3.941 3.941 3.941 3.941 3.941 3.941 3.941 3.941 3.941 3.941 3.942 3.942 3.942 3.943 3.943 3.943 3.944 3.944 3.945 3.944 3.942 3.940 3.938 3.936 3.933 3.931 3.929 3.927 3.925 3.923 3.920 3.918 3.916 3.914 3.911 3.909 3.907 3.905 3.902 3.900 3.897 3.895 3.892 3.890 3.887 3.885 3.882 3.880 3.877 3.875 3.872 3.870 3.868 3.865 3.863 3.860 3.858 3.855 3.853 3.851 3.848 3.846 3.844 3.842 3.840 3.838 3.836 3.834 3.832 3.830 3.828 3.826 3.824 3.822 3.820 3.819 3.817 3.815 3.813 3.811 3.809 3.807 3.805 3.803 3.801 3.800 3.798 3.796 3.794 3.792 3.791 3.789 3.788 3.786 3.784 3.783 3.781 3.780 3.778 3.777 3.777 3.777 3.777 3.776 3.776 3.776 3.775 3.775 3.774 3.774 3.773 3.773 3.772 3.772 3.771 3.770 3.770 3.769 3.768 3.768 3.768 3.767 3.767 3.767 3.767 3.767 3.766 3.766 3.766 3.766 3.765 3.765 3.765 3.765 3.764 3.764 3.764 3.764 3.763 3.763 3.763 3.762 3.762 3.761 3.761 3.760 3.760 3.759 3.759 3.758 3.758 3.757 3.757 3.757 3.756 3.756 3.755 3.755 3.754 3.754 3.753 3.752 3.751 3.750 3.749 3.748 3.747 3.746 3.745 3.744 3.743 3.742 3.741 3.740 3.738 3.737 3.736 3.735 3.734 3.733 3.732 3.730 3.729 3.728 3.726 3.725 3.723 3.722 3.720 3.719 3.718 3.716 3.715 3.713 3.712 3.710 3.709 3.707 3.706 3.705 3.703 3.702 3.700 3.699 3.697 3.695 3.694 3.692 3.691 3.689 3.688 3.686 3.685 3.683 3.682 3.680 3.679 3.677 3.676 3.674 3.673 3.671 3.670 3.669 3.667 3.666 3.665 3.663 3.662 3.661 3.659 3.658 3.657 3.655 3.654 3.653 3.651 3.650 3.649 3.647 3.646 3.645 3.644 3.643 3.643 3.642 3.641 3.640 3.639 3.638 3.638 3.637 3.636 3.635 3.634 3.633 3.633 3.632 3.631 3.630 3.629 3.629 3.628 3.628 3.628 3.628 3.627 3.627 3.627 3.626 3.626 3.626 3.625 3.625 3.624 3.624 3.624 3.623 3.623 3.622 3.622 3.621 3.621 3.620 3.620 3.620 3.619 3.619 3.618 3.618 3.618 3.617 3.617 3.616 3.616 3.615 3.614 3.614 3.613 3.613 3.612 3.611 3.611 3.610 3.610 3.609 3.609 3.608 3.608 3.608 3.607 3.607 3.606 3.605 3.605 3.604 3.604 3.603 3.602 3.602 3.601 3.600 3.600 3.599 3.599 3.599 3.598 3.598 3.597 3.597 3.597 3.596 3.596 3.595 3.595 3.594 3.594 3.593 3.593 3.592 3.592 3.591 3.591 3.590 3.590 3.590 3.590 3.590 3.590 3.590 3.590 3.589 3.589 3.589 3.589 3.589 3.589 3.589 3.589 3.588 3.588 3.588 3.588 3.588 3.588 3.588 3.588 3.588 3.588 3.588 3.588 3.588 3.589 3.589 3.589 3.589 3.589 3.589 3.589 3.589 3.590 3.590 3.590 3.590 3.590 3.590 3.590 3.591 3.591 3.591 3.591 3.592 3.592 3.592 3.593 3.593 3.593 3.594 3.594 3.594 3.595 3.595 3.595 3.596 3.596 3.596 3.597 3.597 3.598 3.598 3.598 3.599 3.599 3.600 3.600 3.600 3.601 3.601 3.602 3.602 3.603 3.603 3.604 3.604 3.605 3.605 3.606 3.606 3.606 3.607 3.607 3.608 3.608 3.609 3.610 3.610 3.611 3.612 3.612 3.613 3.614 3.614 3.615 3.616 3.617 3.617 3.618 3.619 3.619 3.620 3.621 3.621 3.622 3.622 3.623 3.624 3.624 3.625 3.626 3.626 3.627 3.628 3.628 3.629 3.630 3.630 3.631 3.632 3.633 3.633 3.634 3.634 3.635 3.635 3.636 3.636 3.637 3.637 3.638 3.639 3.639 3.640 3.640 3.641 3.642 3.642 3.643 3.644 3.644 3.645 3.645 3.646 3.646 3.646 3.647 3.647 3.648 3.648 3.648 3.649 3.649 3.650 3.650 3.650 3.651 3.651 3.652 3.652 3.653 3.653 3.653 3.653 3.653 3.653 3.654 3.654 3.654 3.654 3.654 3.654 3.654 3.654 3.654 3.654 3.654 3.653 3.653 3.653 3.653 3.653 3.653 3.653 3.653 3.653 3.653 3.653 3.653 3.653 3.652 3.652 3.652 3.652 3.652 3.651 3.651 3.651 3.651 3.651 3.650 3.650 3.650 3.650 3.649 3.650 3.650 3.650 3.650 3.650 3.650 3.650 3.650 3.650 3.650 3.650 3.651 3.650 3.650 3.650 3.650 3.650 3.650 3.650 3.650 3.650 3.650 3.651 3.651 3.652 3.652 3.652 3.653 3.653 3.653 3.654 3.654 3.654 3.654 3.655 3.655 3.655 3.655 3.655 3.655 3.655 3.656 3.656 3.656 3.656 3.656 3.656 3.656 3.657 3.657 3.657 3.657 3.657 3.657 3.657 3.657 3.657 3.657 3.657 3.657 3.657 3.657 3.657 3.657 3.656 3.656 3.655 3.655 3.655 3.654 3.654 3.654 3.653 3.653 3.652 3.652 3.652 3.651 3.651 3.651 3.650 3.650 3.650 3.649 3.649 3.648 3.648 3.648 3.647 3.647 3.646 3.646 3.646 3.645 3.645 3.645 3.645 3.644 3.644 3.644 3.644 3.643 3.643 3.643 3.643 3.643 3.643 3.643 3.643 3.643 3.643 3.643 3.643 3.643 3.643 3.643 3.643 3.643 3.643 3.643 3.644 3.644 3.644 3.644 3.644 3.644 3.644 3.645 3.645 3.645 3.645 3.645 3.645 3.645 3.645 3.645 3.645 3.645 3.645 3.645 3.645 3.645 3.645 3.645 3.645 3.645 3.645 3.645 3.645 3.645 3.645 3.645 3.645 3.644 3.644 3.644 3.644 3.644 3.644 3.644 3.643 3.643 3.643 3.643 3.643 3.643 3.642 3.642 3.642 3.642 3.642 3.641 3.641 3.641 3.641 3.641 3.640 3.640 3.640 3.640 3.640 3.640 3.639 3.639 3.639 3.639 3.639 3.638 3.638 3.638 3.638 3.638 3.638 3.638 3.638 3.638 3.637 3.637 3.637 3.637 3.637 3.637 3.637 3.636 3.636 3.636 3.636 3.636 3.636 3.636 3.636 3.636 3.636 3.636 3.636 3.636 3.636 3.636 3.636 3.637 3.637 3.637 3.637 3.637 3.637 3.637 3.637 3.637 3.637 3.638 3.638 3.638 3.638 3.638 3.638 3.638 3.639 3.639 3.639 3.640 3.640 3.641 3.641 3.642 3.642 3.643 3.643 3.644 3.644 3.645 3.646 3.647 3.647 3.648 3.649 3.650 3.650 3.651 3.652 3.652 3.653 3.654 3.654 3.655 3.656 3.656 3.657 3.658 3.658 3.659 3.659 3.660 3.660 3.661 3.661 3.661 3.662 3.662 3.662 3.662 3.662 3.662 3.661 3.661 3.661 3.660 3.660 3.660 3.660 3.659 3.659 3.659 3.658 3.658 3.658 3.657 3.657 3.657 3.656 3.656 3.655 3.655 3.654 3.654 3.653 3.652 3.652 3.651 3.650 3.650 3.649 3.649 3.648 3.647 3.647 3.646 3.646 3.645 3.644 3.644 3.643 3.642 3.642 3.642 3.642 3.641 3.641 3.641 3.641 3.640 3.640 3.640 3.640 3.640 3.639 3.639 3.639 3.639 3.639 3.638 3.638 3.638 3.638 3.638 3.638 3.639 3.639 3.640 3.640 3.640 3.641 3.641 3.641 3.642 3.642 3.643 3.643 3.643 3.644 3.644 3.645 3.645 3.645 3.646 3.646 3.647 3.647 3.647 3.647 3.647 3.647 3.647 3.648 3.648 3.648 3.648 3.648 3.648 3.648 3.648 3.648 3.648 3.648 3.649 3.649 3.649 3.649 3.649 3.649 3.649 3.649 3.649 3.649 3.649 3.649 3.648 3.648 3.648 3.648 3.648 3.648 3.648 3.648 3.648 3.648 3.648 3.648 3.647 3.647 3.647 3.647 3.647 3.647 3.646 3.646 3.646 3.646 3.645 3.645 3.645 3.645 3.645 3.644 3.644 3.644 3.644 3.643 3.643 3.643 3.643 3.643 3.642 3.642 3.642 3.642 3.642 3.642 3.643 3.643 3.643 3.643 3.643 3.643 3.643 3.643 3.643 3.643 3.643 3.644 3.644 3.644 3.644 3.644 3.644 3.644 3.645 3.645 3.645 3.645 3.646 3.646 3.646 3.646 3.646 3.647 3.647 3.647 3.647 3.647 3.648 3.648 3.648 3.648 3.649 3.649 3.649 3.649 3.650 3.650 3.650 3.651 3.651 3.651 3.652 3.652 3.652 3.652 3.653 3.653 3.653 3.654 3.654 3.654 3.655 3.655 3.655 3.656 3.656 3.656 3.657 3.657 3.657 3.658 3.658 3.658 3.658 3.659 3.659 3.659 3.660 3.660 3.660 3.660 3.661 3.661 3.661 3.662 3.662 3.662 3.663 3.663 3.663 3.663 3.663 3.663 3.663 3.662 3.662 3.662 3.662 3.662 3.662 3.662 3.662 3.662 3.662 3.662 3.662 3.662 3.662 3.662 3.662 3.662 3.661 3.661 3.661 3.660 3.660 3.660 3.660 3.660 3.659 3.659 3.659 3.659 3.659 3.659 3.658 3.658 3.658 3.658 3.658 3.658 3.658 3.658 3.657 3.657 3.657 3.656 3.656 3.656 3.655 3.655 3.655 3.654 3.654 3.654 3.653 3.653 3.653 3.652 3.652 3.652 3.652 3.651 3.651 3.651 3.651 3.651 3.651 3.650 3.650 3.650 3.650 3.650 3.650 3.650 3.650 3.649 3.649 3.649 3.649 3.649 3.648 3.648 3.648 3.648 3.647 3.647 3.647 3.646 3.646 3.647 3.647 3.647 3.647 3.648 3.648 3.648 3.648 3.648 3.649 3.649 3.649 3.649 3.649 3.649 3.649 3.649 3.649 3.649 3.649 3.649 3.649 3.649 3.648 3.648 3.647 3.647 3.647 3.646 3.646 3.645 3.645 3.644 3.644 3.643 3.643 3.642 3.642 3.641 3.641 3.640 3.639 3.639 3.638 3.638 3.638 3.638 3.638 3.638 3.638 3.637 3.637 3.637 3.637 3.637 3.637 3.637 3.637 3.637 3.637 3.637 3.637 3.637 3.637 3.637 3.637 3.637 3.636 3.636 3.635 3.635 3.635 3.634 3.634 3.633 3.633 3.633 3.632 3.632 3.631 3.631 3.631 3.630 3.630 3.629 3.629 3.629 3.628 3.628 3.628 3.627 3.627 3.627 3.627 3.627 3.627 3.627 3.627 3.626 3.626 3.626 3.626 3.626 3.626 3.626 3.626 3.626 3.626 3.626 3.626 3.627 3.627 3.627 3.627 3.628 3.628 3.629 3.629 3.630 3.630 3.631 3.631 3.632 3.632 3.633 3.634 3.634 3.635 3.636 3.636 3.636 3.636 3.637 3.637 3.637 3.637 3.637 3.638 3.638 3.638 3.639 3.639 3.640 3.640 3.640 3.641 3.641 3.642 3.642 3.642 3.643 3.643 3.644 3.644 3.645 3.645 3.646 3.646 3.647 3.647 3.648 3.648 3.649 3.649 3.650 3.650 3.651 3.651 3.652 3.653 3.653 3.654 3.654 3.655 3.656 3.656 3.657 3.658 3.658 3.659 3.660 3.660 3.660 3.660 3.660 3.660 3.660 3.660 3.660 3.660 3.660 3.660 3.660 3.660 3.659 3.659 3.659 3.659 3.658 3.658 3.658 3.657 3.657 3.657 3.656 3.656 3.655 3.654 3.653 3.652 3.651 3.650 3.649 3.648 3.647 3.646 3.646 3.645 3.644 3.643 3.642 3.641 3.641 3.640 3.639 3.638 3.637 3.636 3.635 3.634 3.633 3.632 3.631 3.629 3.628 3.627 3.626 3.625 3.624 3.623 3.621 3.620 3.619 3.618 3.617 3.616 3.615 3.614 3.613 3.612 3.611 3.610 3.609 3.608 3.607 3.606 3.605 3.604 3.603 3.602 3.601 3.600 3.599 3.599 3.598 3.597 3.596 3.595 3.594 3.593 3.592 3.591 3.590 3.589 3.588 3.588 3.587 3.587 3.586 3.586 3.586 3.585 3.585 3.584 3.584 3.583 3.583 3.583 3.582 3.582 3.582 3.581 3.581 3.581 3.580 3.580 3.580 3.579 3.579 3.579 3.579 3.580 3.580 3.580 3.580 3.580 3.580 3.580 3.580 3.580 3.581 3.581 3.581 3.581 3.581 3.581 3.581 3.581 3.581 3.581 3.581 3.581 3.581 3.581 3.581 3.580 3.580 3.580 3.580 3.580 3.579 3.579 3.579 3.579 3.578 3.578 3.578 3.578 3.577 3.577 3.577 3.576 3.576 3.576 3.575 3.575 3.575 3.574 3.574 3.574 3.573 3.573 3.572 3.572 3.572 3.571 3.571 3.571 3.570 3.570 3.570 3.570 3.569 3.569 3.569 3.568 3.568 3.568 3.567 3.567 3.567 3.567 3.567 3.567 3.567 3.567 3.568 3.568 3.568 3.568 3.568 3.568 3.568 3.568 3.568 3.569 3.569 3.569 3.569 3.569 3.570 3.570 3.570 3.571 3.571 3.572 3.572 3.573 3.573 3.574 3.574 3.575 3.575 3.576 3.577 3.577 3.578 3.579 3.579 3.580 3.581 3.582 3.582 3.583 3.584 3.585 3.586 3.586 3.586 3.586 3.587 3.587 3.587 3.587 3.588 3.588 3.588 3.589 3.589 3.589 3.590 3.590 3.591 3.591 3.592 3.592 3.593 3.594 3.594 3.595 3.596 3.596 3.595 3.595 3.595 3.595 3.595 3.595 3.596 3.596 3.596 3.596 3.596 3.596 3.596 3.597 3.597 3.597 3.597 3.598 3.598 3.598 3.599 3.599 3.599 3.599 3.599 3.599 3.599 3.599 3.599 3.599 3.599 3.599 3.599 3.598 3.598 3.598 3.598 3.598 3.598 3.598 3.598 3.598 3.598 3.598 3.598 3.598 3.597 3.597 3.597 3.597 3.597 3.597 3.597 3.596 3.596 3.596 3.596 3.596 3.596 3.596 3.595 3.595 3.595 3.595 3.595 3.595 3.594 3.594 3.594 3.594 3.594 3.594 3.594 3.594 3.594 3.594 3.593 3.593 3.593 3.593 3.593 3.593 3.592 3.592 3.592 3.592 3.591 3.591 3.591 3.590 3.590 3.590 3.589 3.589 3.588 3.588 3.588 3.588 3.587 3.587 3.587 3.586 3.586 3.586 3.585 3.585 3.584 3.584 3.584 3.585 3.585 3.585 3.585 3.586 3.586 3.586 3.586 3.587 3.587 3.588 3.589 3.590 3.592 3.593 3.594 3.595 3.597 3.598 3.599 3.600 3.601 3.603 3.604 3.605 3.606 3.607 3.608 3.609 3.610 3.611 3.612 3.613 3.614 3.615 3.616 3.618 3.619 3.620 3.622 3.623 3.624 3.625 3.627 3.628 3.629 3.630 3.631 3.632 3.634 3.635 3.636 3.637 3.638 3.639 3.640 3.642 3.644 3.646 3.648 3.649 3.651 3.652 3.653 3.655 3.656 3.657 3.659 3.660 3.661 3.663 3.664 3.665 3.666 3.668 3.669 3.670 3.671 3.672 3.674 3.675 3.676 3.677 3.678 3.679 3.679 3.680 3.680 3.681 3.681 3.682 3.683 3.683 3.684 3.684 3.685 3.685 3.686 3.687 3.687 3.688 3.688 3.689 3.689 3.690 3.691 3.691 3.692 3.692 3.692 3.692 3.692 3.692 3.693 3.693 3.693 3.694 3.694 3.695 3.695 3.696 3.697 3.697 3.698 3.699 3.699 3.700 3.701 3.702 3.703 3.704 3.705 3.706 3.707 3.708 3.709 3.710 3.711 3.712 3.713 3.715 3.716 3.717 3.718 3.719 3.721 3.722 3.723 3.725 3.726 3.727 3.729 3.730 3.732 3.733 3.734 3.736 3.737 3.739 3.740 3.742 3.743 3.744 3.746 3.747 3.749 3.750 3.751 3.751 3.752 3.752 3.753 3.753 3.754 3.754 3.755 3.755 3.756 3.756 3.757 3.757 3.758 3.758 3.758 3.758 3.758 3.758 3.757 3.757 3.757 3.757 3.757 3.757 3.756 3.756 3.756 3.756 3.755 3.755 3.755 3.755 3.754 3.754 3.754 3.753 3.753 3.753 3.752 3.752 3.751 3.751 3.750 3.749 3.749 3.748 3.747 3.746 3.746 3.745 3.744 3.743 3.742 3.741 3.740 3.738 3.737 3.735 3.734 3.733 3.732 3.730 3.729 3.728 3.727 3.726 3.725 3.724 3.723 3.723 3.722 3.721 3.720 3.719 3.719 3.718 3.717 3.717 3.716 3.716 3.715 3.714 3.714 3.713 3.713 3.713 3.712 3.712 3.712 3.712 3.712 3.712 3.712 3.712 3.712 3.712 3.713 3.713 3.713 3.713 3.713 3.714 3.714 3.714 3.714 3.714 3.715 3.715 3.715 3.716 3.716 3.716 3.717 3.717 3.718 3.718 3.719 3.720 3.720 3.721 3.721 3.722 3.722 3.723 3.724 3.724 3.725 3.725 3.726 3.726 3.727 3.728 3.728 3.729 3.729 3.730 3.730 3.731 3.731 3.731 3.732 3.732 3.732 3.732 3.732 3.732 3.733 3.733 3.733 3.733 3.733 3.733 3.733 3.733 3.733 3.733 3.733 3.733 3.733 3.733 3.733 3.733 3.733 3.733 3.732 3.732 3.731 3.730 3.730 3.729 3.728 3.728 3.727 3.726 3.726 3.725 3.724 3.724 3.723 3.722 3.721 3.721 3.720 3.719 3.718 3.717 3.717 3.716 3.715 3.714 3.712 3.711 3.709 3.708 3.706 3.705 3.703 3.701 3.700 3.698 3.696 3.694 3.693 3.691 3.689 3.687 3.685 3.683 3.681 3.679 3.677 3.675 3.673 3.671 3.669 
4.088 4.087 4.087 4.086 4.086 4.087 4.087 4.087 4.087 4.087 4.088 4.088 4.088 4.088 4.088 4.089 4.089 4.089 4.089 4.089 4.090 4.090 4.090 4.092 4.093 4.094 4.096 4.097 4.098 4.100 4.101 4.102 4.104 4.105 4.107 4.108 4.109 4.111 4.112 4.113 4.115 4.116 4.118 4.120 4.122 4.123 4.125 4.127 4.129 4.131 4.132 4.134 4.136 4.138 4.140 4.142 4.143 4.145 4.147 4.149 4.151 4.152 4.154 4.156 4.158 4.160 4.161 4.163 4.165 4.167 4.169 4.171 4.172 4.174 4.176 4.178 4.180 4.182 4.183 4.185 4.186 4.188 4.189 4.191 4.192 4.194 4.195 4.197 4.198 4.200 4.201 4.203 4.204 4.206 4.207 4.209 4.210 4.212 4.213 4.214 4.216 4.217 4.218 4.220 4.221 4.222 4.224 4.225 4.226 4.228 4.229 4.230 4.232 4.233 4.234 4.236 4.237 4.238 4.239 4.240 4.241 4.242 4.243 4.244 4.244 4.245 4.246 4.247 4.248 4.249 4.250 4.251 4.252 4.253 4.254 4.254 4.255 4.255 4.255 4.255 4.256 4.256 4.256 4.257 4.257 4.257 4.257 4.258 4.258 4.258 4.258 4.259 4.259 4.259 4.259 4.260 4.260 4.260 4.260 4.260 4.261 4.261 4.261 4.261 4.261 4.262 4.262 4.262 4.262 4.263 4.263 4.263 4.263 4.263 4.263 4.263 4.264 4.264 4.264 4.264 4.264 4.264 4.264 4.264 4.264 4.264 4.264 4.264 4.264 4.265 4.265 4.265 4.265 4.265 4.265 4.265 4.264 4.264 4.264 4.264 4.264 4.264 4.264 4.264 4.264 4.264 4.264 4.264 4.264 4.264 4.274 4.290 4.305 4.320 4.335 4.350 4.365 4.379 4.394 4.408 4.422 4.436 4.450 4.463 4.477 4.490 4.503 4.516 4.529 4.518 4.502 4.486 4.471 4.455 4.440 4.425 4.410 4.395 4.380 4.365 4.351 4.337 4.323 4.309 4.295 4.281 4.268 4.255 4.267 4.280 4.292 4.305 4.317 4.329 4.341 4.353 4.365 4.377 4.388 4.399 4.410 4.421 4.432 4.443 4.453 4.463 4.471 4.457 4.444 4.431 4.417 4.404 4.392 4.379 4.366 4.354 4.342 4.330 4.318 4.306 4.294 4.283 4.272 4.261 4.250 4.243 4.252 4.261 4.269 4.278 4.286 4.294 4.302 4.309 4.317 4.324 4.332 4.339 4.345 4.352 4.358 4.365 4.371 4.377 4.382 4.387 4.393 4.398 4.404 4.410 4.415 4.422 4.428 4.434 4.441 4.448 4.455 4.462 4.469 4.477 4.484 4.492 4.500 4.505 4.506 4.506 4.506 4.507 4.507 4.507 4.508 4.508 4.508 4.508 4.509 4.509 4.509 4.509 4.510 4.510 4.510 4.510 4.511 4.511 4.511 4.511 4.511 4.511 4.512 4.512 4.512 4.512 4.512 4.512 4.513 4.513 4.513 4.513 4.513 4.513 4.514 4.505 4.488 4.472 4.455 4.438 4.421 4.404 4.387 4.370 4.353 4.336 4.319 4.302 4.285 4.268 4.252 4.235 4.218 4.201 4.193 4.194 4.194 4.194 4.194 4.194 4.194 4.193 4.193 4.192 4.191 4.190 4.188 4.187 4.185 4.183 4.181 4.179 4.177 4.175 4.174 4.176 4.179 4.182 4.184 4.187 4.189 4.192 4.194 4.197 4.199 4.202 4.204 4.207 4.209 4.212 4.214 4.217 4.219 4.221 4.224 4.226 4.229 4.231 4.234 4.236 4.238 4.241 4.243 4.246 4.248 4.251 4.253 4.256 4.258 4.261 4.263 4.265 4.267 4.269 4.270 4.272 4.274 4.275 4.277 4.279 4.281 4.282 4.284 4.286 4.288 4.289 4.291 4.293 4.295 4.297 4.298 4.299 4.300 4.302 4.303 4.304 4.305 4.306 4.307 4.309 4.310 4.311 4.312 4.313 4.315 4.316 4.317 4.318 4.320 4.321 4.323 4.325 4.327 4.329 4.331 4.333 4.335 4.336 4.338 4.340 4.342 4.344 4.346 4.347 4.349 4.351 4.353 4.355 4.356 4.357 4.356 4.356 4.355 4.354 4.352 4.350 4.347 4.344 4.341 4.337 4.333 4.328 4.323 4.318 4.312 4.305 4.299 4.292 4.286 4.280 4.275 4.269 4.264 4.259 4.255 4.250 4.246 4.242 4.238 4.235 4.231 4.228 4.225 4.223 4.220 4.218 4.216 4.217 4.218 4.218 4.219 4.220 4.221 4.222 4.223 4.224 4.224 4.225 4.226 4.227 4.228 4.229 4.229 4.230 4.231 4.232 4.233 4.234 4.234 4.235 4.236 4.237 4.238 4.238 4.239 4.240 4.241 4.241 4.242 4.244 4.246 4.249 4.252 4.255 4.258 4.261 4.262 4.264 4.265 4.267 4.268 4.268 4.269 4.269 4.269 4.269 4.269 4.269 4.268 4.267 4.266 4.265 4.263 4.262 4.261 4.261 4.262 4.262 4.262 4.263 4.263 4.264 4.264 4.265 4.265 4.266 4.266 4.267 4.267 4.268 4.268 4.269 4.269 4.270 4.270 4.270 4.270 4.270 4.270 4.270 4.270 4.270 4.270 4.270 4.270 4.270 4.271 4.271 4.271 4.271 4.271 4.271 4.272 4.265 4.259 4.253 4.246 4.240 4.235 4.229 4.223 4.218 4.212 4.207 4.202 4.197 4.192 4.187 4.182 4.177 4.173 4.169 4.165 4.161 4.157 4.153 4.149 4.144 4.140 4.136 4.131 4.126 4.121 4.116 4.111 4.106 4.101 4.095 4.090 4.084 4.078 4.075 4.075 4.076 4.076 4.077 4.077 4.078 4.078 4.078 4.079 4.079 4.080 4.080 4.080 4.081 4.081 4.082 4.082 4.082 4.083 4.083 4.084 4.084 4.085 4.086 4.086 4.087 4.087 4.088 4.088 4.089 4.090 4.090 4.091 4.091 4.092 4.092 4.092 4.093 4.092 4.091 4.090 4.089 4.087 4.086 4.085 4.084 4.083 4.082 4.081 4.080 4.079 4.078 4.077 4.076 4.075 4.074 4.073 4.070 4.060 4.051 4.042 4.032 4.023 4.013 4.004 3.994 3.984 3.975 3.965 3.955 3.946 3.936 3.926 3.916 3.906 3.896 3.886 3.882 3.879 3.875 3.872 3.868 3.865 3.861 3.858 3.854 3.851 3.847 3.844 3.840 3.837 3.834 3.830 3.827 3.823 3.820 3.817 3.815 3.813 3.811 3.809 3.807 3.805 3.803 3.801 3.799 3.797 3.795 3.793 3.791 3.789 3.787 3.785 3.783 3.781 3.779 3.777 3.774 3.772 3.770 3.767 3.765 3.763 3.761 3.758 3.756 3.754 3.751 3.749 3.747 3.745 3.742 3.740 3.738 3.736 3.733 3.730 3.728 3.725 3.722 3.719 3.717 3.714 3.711 3.708 3.706 3.703 3.700 3.697 3.695 3.692 3.689 3.687 3.684 3.681 3.679 3.676 3.673 3.670 3.667 3.664 3.661 3.658 3.655 3.653 3.650 3.647 3.644 3.641 3.638 3.635 3.632 3.629 3.626 3.624 3.623 3.621 3.619 3.618 3.616 3.615 3.613 3.611 3.610 3.608 3.607 3.605 3.603 3.602 3.600 3.599 3.597 3.596 3.594 3.594 3.594 3.594 3.594 3.594 3.594 3.594 3.594 3.594 3.593 3.593 3.593 3.593 3.593 3.593 3.593 3.592 3.592 3.592 3.592 3.593 3.594 3.595 3.595 3.596 3.597 3.598 3.598 3.599 3.600 3.600 3.601 3.602 3.602 3.603 3.603 3.604 3.604 3.605 3.606 3.608 3.610 3.612 3.614 3.616 3.618 3.620 3.621 3.623 3.625 3.627 3.628 3.630 3.632 3.633 3.635 3.636 3.638 3.639 3.642 3.645 3.648 3.651 3.654 3.657 3.660 3.663 3.666 3.668 3.671 3.674 3.677 3.680 3.683 3.685 3.688 3.691 3.694 3.697 3.700 3.704 3.707 3.711 3.715 3.718 3.722 3.725 3.729 3.733 3.736 3.740 3.744 3.747 3.751 3.754 3.758 3.762 3.765 3.769 3.772 3.775 3.778 3.782 3.785 3.788 3.791 3.794 3.798 3.801 3.804 3.807 3.810 3.813 3.816 3.819 3.823 3.826 3.829 3.831 3.832 3.834 3.836 3.838 3.840 3.842 3.844 3.846 3.848 3.851 3.853 3.855 3.858 3.860 3.862 3.865 3.867 3.870 3.873 3.873 3.874 3.874 3.875 3.876 3.876 3.877 3.878 3.878 3.879 3.880 3.881 3.882 3.883 3.883 3.884 3.885 3.886 3.887 3.888 3.889 3.890 3.891 3.892 3.894 3.895 3.896 3.897 3.898 3.899 3.900 3.901 3.903 3.904 3.905 3.906 3.908 3.909 3.910 3.912 3.914 3.916 3.918 3.920 3.922 3.924 3.926 3.928 3.930 3.932 3.934 3.937 3.939 3.941 3.943 3.945 3.948 3.950 3.952 3.954 3.956 3.958 3.960 3.962 3.964 3.966 3.967 3.969 3.971 3.973 3.975 3.977 3.979 3.981 3.983 3.986 3.988 3.991 3.994 3.995 3.995 3.995 3.996 3.996 3.996 3.996 3.995 3.995 3.995 3.994 3.994 3.993 3.993 3.992 3.991 3.991 3.990 3.989 3.988 3.987 3.986 3.986 3.986 3.985 3.985 3.985 3.984 3.984 3.984 3.984 3.984 3.984 3.984 3.984 3.984 3.984 3.984 3.984 3.984 3.983 3.981 3.979 3.977 3.975 3.973 3.971 3.969 3.967 3.965 3.963 3.961 3.959 3.957 3.955 3.953 3.951 3.949 3.947 3.945 3.943 3.940 3.938 3.935 3.933 3.930 3.928 3.926 3.923 3.921 3.918 3.916 3.914 3.911 3.909 3.906 3.904 3.902 3.899 3.897 3.895 3.893 3.890 3.888 3.886 3.884 3.882 3.881 3.879 3.877 3.875 3.874 3.872 3.870 3.868 3.867 3.865 3.863 3.862 3.860 3.858 3.854 3.851 3.848 3.845 3.842 3.839 3.837 3.834 3.831 3.829 3.826 3.824 3.821 3.819 3.816 3.814 3.812 3.810 3.808 3.806 3.806 3.806 3.805 3.805 3.804 3.804 3.803 3.802 3.802 3.801 3.800 3.799 3.798 3.797 3.796 3.795 3.794 3.793 3.792 3.791 3.791 3.791 3.790 3.790 3.790 3.790 3.790 3.789 3.789 3.789 3.789 3.789 3.788 3.788 3.788 3.788 3.787 3.787 3.787 3.786 3.786 3.785 3.785 3.784 3.784 3.783 3.783 3.782 3.782 3.781 3.781 3.780 3.780 3.779 3.779 3.778 3.778 3.777 3.776 3.776 3.775 3.774 3.773 3.772 3.771 3.770 3.769 3.768 3.766 3.765 3.764 3.763 3.762 3.761 3.760 3.758 3.757 3.756 3.755 3.754 3.753 3.751 3.749 3.748 3.746 3.745 3.743 3.742 3.740 3.739 3.737 3.736 3.734 3.733 3.731 3.730 3.728 3.726 3.725 3.723 3.722 3.720 3.719 3.717 3.716 3.714 3.712 3.711 3.709 3.708 3.706 3.704 3.703 3.701 3.700 3.698 3.697 3.695 3.694 3.692 3.690 3.689 3.688 3.686 3.685 3.684 3.682 3.681 3.680 3.678 3.677 3.676 3.674 3.673 3.672 3.670 3.669 3.668 3.666 3.665 3.664 3.663 3.662 3.661 3.660 3.659 3.658 3.658 3.657 3.656 3.655 3.654 3.653 3.653 3.652 3.651 3.650 3.649 3.648 3.648 3.647 3.646 3.646 3.646 3.645 3.645 3.645 3.644 3.644 3.644 3.643 3.643 3.643 3.642 3.642 3.642 3.641 3.641 3.640 3.640 3.639 3.639 3.638 3.638 3.638 3.638 3.637 3.637 3.636 3.636 3.635 3.635 3.635 3.634 3.634 3.633 3.632 3.632 3.631 3.631 3.630 3.629 3.629 3.628 3.628 3.627 3.627 3.626 3.626 3.626 3.625 3.624 3.624 3.623 3.623 3.622 3.622 3.621 3.620 3.620 3.619 3.618 3.618 3.617 3.617 3.616 3.616 3.615 3.615 3.614 3.614 3.613 3.613 3.612 3.612 3.611 3.611 3.610 3.610 3.609 3.609 3.608 3.607 3.607 3.606 3.606 3.606 3.606 3.606 3.606 3.606 3.605 3.605 3.605 3.605 3.605 3.604 3.604 3.604 3.604 3.603 3.603 3.603 3.603 3.602 3.602 3.602 3.602 3.603 3.603 3.603 3.603 3.603 3.603 3.603 3.603 3.603 3.603 3.603 3.603 3.603 3.603 3.603 3.603 3.603 3.603 3.603 3.604 3.604 3.604 3.604 3.605 3.605 3.605 3.605 3.606 3.606 3.606 3.607 3.607 3.607 3.607 3.608 3.608 3.608 3.609 3.609 3.610 3.610 3.610 3.611 3.611 3.611 3.612 3.612 3.613 3.613 3.614 3.614 3.615 3.615 3.615 3.616 3.616 3.617 3.617 3.618 3.618 3.619 3.619 3.620 3.620 3.621 3.621 3.622 3.623 3.623 3.624 3.625 3.626 3.626 3.627 3.628 3.629 3.629 3.630 3.631 3.632 3.632 3.633 3.634 3.634 3.635 3.635 3.636 3.637 3.637 3.638 3.639 3.640 3.640 3.641 3.642 3.643 3.643 3.644 3.645 3.646 3.646 3.647 3.648 3.648 3.649 3.649 3.650 3.650 3.651 3.651 3.652 3.653 3.653 3.654 3.655 3.655 3.656 3.657 3.657 3.658 3.659 3.659 3.660 3.660 3.661 3.661 3.661 3.662 3.662 3.663 3.663 3.663 3.664 3.664 3.665 3.665 3.666 3.666 3.666 3.667 3.667 3.668 3.668 3.668 3.668 3.668 3.668 3.668 3.669 3.669 3.669 3.669 3.669 3.669 3.669 3.669 3.669 3.669 3.669 3.669 3.669 3.669 3.669 3.669 3.669 3.669 3.669 3.668 3.668 3.668 3.668 3.668 3.668 3.667 3.667 3.667 3.667 3.667 3.667 3.666 3.666 3.666 3.666 3.665 3.665 3.665 3.666 3.666 3.666 3.666 3.666 3.666 3.666 3.666 3.666 3.666 3.666 3.666 3.666 3.666 3.666 3.666 3.666 3.666 3.665 3.665 3.666 3.666 3.666 3.667 3.667 3.667 3.668 3.668 3.668 3.669 3.669 3.669 3.669 3.669 3.669 3.670 3.670 3.670 3.670 3.670 3.670 3.670 3.670 3.670 3.670 3.671 3.671 3.671 3.671 3.671 3.671 3.671 3.671 3.671 3.671 3.671 3.671 3.671 3.671 3.671 3.670 3.670 3.670 3.670 3.669 3.669 3.668 3.668 3.668 3.667 3.667 3.666 3.666 3.666 3.665 3.665 3.664 3.664 3.664 3.663 3.663 3.663 3.662 3.662 3.661 3.661 3.661 3.660 3.660 3.659 3.659 3.659 3.658 3.658 3.658 3.658 3.657 3.657 3.657 3.657 3.657 3.656 3.656 3.656 3.656 3.656 3.656 3.656 3.656 3.656 3.656 3.656 3.656 3.656 3.656 3.656 3.656 3.657 3.657 3.657 3.657 3.657 3.658 3.658 3.658 3.658 3.658 3.658 3.658 3.658 3.658 3.658 3.658 3.659 3.659 3.659 3.659 3.659 3.659 3.659 3.659 3.659 3.659 3.659 3.659 3.659 3.659 3.659 3.659 3.659 3.659 3.658 3.658 3.658 3.658 3.658 3.658 3.658 3.657 3.657 3.657 3.657 3.657 3.656 3.656 3.656 3.656 3.655 3.655 3.655 3.655 3.655 3.654 3.654 3.654 3.654 3.654 3.653 3.653 3.653 3.653 3.653 3.652 3.652 3.652 3.652 3.651 3.651 3.651 3.651 3.651 3.651 3.651 3.650 3.650 3.650 3.650 3.650 3.650 3.650 3.650 3.649 3.649 3.649 3.649 3.649 3.649 3.649 3.649 3.649 3.649 3.649 3.649 3.649 3.649 3.649 3.649 3.649 3.649 3.649 3.649 3.648 3.648 3.648 3.648 3.648 3.647 3.647 3.647 3.647 3.646 3.646 3.646 3.645 3.645 3.645 3.645 3.645 3.645 3.645 3.645 3.645 3.646 3.646 3.646 3.647 3.647 3.647 3.648 3.648 3.649 3.650 3.650 3.651 3.652 3.652 3.653 3.654 3.655 3.655 3.656 3.657 3.657 3.658 3.659 3.659 3.660 3.661 3.661 3.662 3.662 3.663 3.663 3.664 3.664 3.665 3.665 3.665 3.665 3.664 3.664 3.664 3.664 3.664 3.663 3.663 3.663 3.662 3.662 3.662 3.662 3.661 3.661 3.661 3.660 3.660 3.660 3.659 3.659 3.658 3.658 3.657 3.656 3.656 3.655 3.655 3.654 3.653 3.653 3.652 3.651 3.651 3.650 3.650 3.649 3.648 3.648 3.647 3.646 3.646 3.645 3.645 3.645 3.644 3.644 3.644 3.644 3.643 3.643 3.643 3.643 3.643 3.642 3.642 3.642 3.642 3.642 3.641 3.641 3.641 3.641 3.641 3.641 3.641 3.641 3.642 3.642 3.642 3.643 3.643 3.643 3.644 3.644 3.644 3.645 3.645 3.646 3.646 3.646 3.647 3.647 3.647 3.648 3.648 3.649 3.649 3.649 3.649 3.649 3.649 3.649 3.649 3.649 3.649 3.649 3.650 3.650 3.650 3.650 3.650 3.650 3.650 3.650 3.650 3.650 3.650 3.650 3.650 3.650 3.650 3.650 3.650 3.650 3.650 3.650 3.650 3.649 3.649 3.649 3.649 3.649 3.649 3.649 3.649 3.649 3.649 3.648 3.648 3.648 3.648 3.648 3.648 3.647 3.647 3.647 3.647 3.646 3.646 3.646 3.646 3.646 3.645 3.645 3.645 3.645 3.644 3.644 3.644 3.644 3.644 3.643 3.643 3.643 3.643 3.643 3.644 3.644 3.644 3.644 3.644 3.644 3.644 3.644 3.644 3.644 3.644 3.645 3.645 3.645 3.645 3.645 3.645 3.645 3.646 3.646 3.646 3.646 3.646 3.647 3.647 3.647 3.647 3.648 3.648 3.648 3.648 3.649 3.649 3.649 3.649 3.649 3.650 3.650 3.650 3.650 3.651 3.651 3.651 3.652 3.652 3.652 3.653 3.653 3.653 3.654 3.654 3.654 3.655 3.655 3.655 3.656 3.656 3.656 3.657 3.657 3.657 3.658 3.658 3.658 3.659 3.659 3.659 3.660 3.660 3.660 3.660 3.661 3.661 3.661 3.662 3.662 3.662 3.663 3.663 3.663 3.663 3.664 3.664 3.664 3.665 3.665 3.665 3.664 3.664 3.664 3.664 3.664 3.664 3.664 3.664 3.664 3.664 3.664 3.664 3.664 3.664 3.664 3.663 3.663 3.663 3.663 3.663 3.663 3.663 3.662 3.662 3.662 3.662 3.661 3.661 3.661 3.661 3.661 3.660 3.660 3.660 3.660 3.660 3.660 3.660 3.660 3.659 3.659 3.659 3.659 3.659 3.658 3.658 3.657 3.657 3.657 3.656 3.656 3.656 3.655 3.655 3.655 3.654 3.654 3.654 3.653 3.653 3.653 3.653 3.652 3.652 3.652 3.652 3.652 3.652 3.653 3.653 3.653 3.653 3.653 3.653 3.653 3.653 3.652 3.652 3.652 3.652 3.652 3.651 3.651 3.651 3.650 3.650 3.650 3.649 3.650 3.650 3.651 3.652 3.652 3.653 3.654 3.654 3.655 3.655 3.656 3.656 3.657 3.657 3.658 3.658 3.658 3.659 3.659 3.659 3.659 3.660 3.660 3.659 3.658 3.658 3.657 3.657 3.656 3.655 3.655 3.654 3.653 3.653 3.652 3.651 3.651 3.650 3.649 3.648 3.648 3.647 3.646 3.645 3.645 3.645 3.645 3.645 3.645 3.645 3.645 3.645 3.645 3.646 3.646 3.646 3.646 3.647 3.647 3.647 3.648 3.648 3.649 3.649 3.649 3.650 3.650 3.651 3.650 3.650 3.649 3.649 3.648 3.648 3.648 3.647 3.647 3.646 3.646 3.645 3.645 3.644 3.644 3.644 3.643 3.643 3.642 3.642 3.642 3.641 3.641 3.641 3.641 3.640 3.640 3.640 3.640 3.640 3.640 3.640 3.640 3.640 3.640 3.640 3.640 3.640 3.640 3.640 3.640 3.640 3.640 3.640 3.641 3.641 3.641 3.642 3.642 3.643 3.643 3.644 3.645 3.645 3.646 3.646 3.647 3.648 3.648 3.649 3.650 3.650 3.651 3.651 3.651 3.651 3.652 3.652 3.652 3.653 3.653 3.653 3.654 3.654 3.654 3.655 3.655 3.656 3.656 3.657 3.657 3.658 3.658 3.659 3.659 3.660 3.660 3.661 3.661 3.662 3.662 3.663 3.663 3.664 3.665 3.665 3.666 3.666 3.667 3.668 3.668 3.669 3.669 3.670 3.671 3.671 3.672 3.673 3.673 3.674 3.675 3.676 3.676 3.677 3.678 3.678 3.678 3.678 3.678 3.678 3.678 3.678 3.678 3.678 3.678 3.678 3.678 3.678 3.678 3.677 3.677 3.677 3.677 3.676 3.676 3.676 3.676 3.675 3.675 3.674 3.673 3.672 3.672 3.671 3.670 3.669 3.668 3.668 3.667 3.666 3.665 3.665 3.664 3.663 3.663 3.662 3.661 3.661 3.660 3.659 3.659 3.658 3.656 3.655 3.654 3.653 3.652 3.651 3.650 3.649 3.648 3.647 3.646 3.645 3.644 3.643 3.642 3.641 3.640 3.639 3.638 3.638 3.637 3.636 3.635 3.634 3.633 3.632 3.631 3.631 3.630 3.629 3.628 3.627 3.626 3.625 3.624 3.623 3.623 3.622 3.621 3.620 3.619 3.618 3.618 3.617 3.616 3.615 3.615 3.614 3.614 3.613 3.613 3.612 3.612 3.611 3.611 3.610 3.610 3.610 3.609 3.609 3.609 3.608 3.608 3.608 3.607 3.607 3.607 3.606 3.606 3.606 3.606 3.606 3.606 3.606 3.606 3.606 3.607 3.607 3.607 3.607 3.607 3.607 3.607 3.607 3.607 3.608 3.608 3.608 3.607 3.607 3.607 3.607 3.607 3.607 3.607 3.607 3.607 3.606 3.606 3.606 3.606 3.605 3.605 3.605 3.605 3.604 3.604 3.604 3.604 3.603 3.603 3.603 3.603 3.602 3.602 3.602 3.601 3.601 3.601 3.600 3.600 3.599 3.599 3.599 3.598 3.598 3.598 3.597 3.597 3.597 3.596 3.596 3.596 3.595 3.595 3.595 3.595 3.594 3.594 3.594 3.594 3.594 3.594 3.594 3.594 3.594 3.594 3.594 3.594 3.594 3.594 3.595 3.595 3.595 3.595 3.595 3.596 3.596 3.596 3.596 3.597 3.597 3.597 3.598 3.598 3.598 3.599 3.599 3.600 3.601 3.601 3.602 3.602 3.603 3.604 3.604 3.605 3.606 3.606 3.607 3.608 3.609 3.609 3.610 3.611 3.612 3.613 3.614 3.614 3.614 3.614 3.614 3.614 3.615 3.615 3.615 3.615 3.616 3.616 3.616 3.617 3.617 3.618 3.618 3.618 3.619 3.620 3.620 3.621 3.622 3.622 3.623 3.623 3.623 3.623 3.623 3.623 3.623 3.623 3.623 3.623 3.623 3.623 3.623 3.624 3.624 3.624 3.624 3.625 3.625 3.625 3.626 3.626 3.626 3.627 3.627 3.627 3.627 3.627 3.627 3.627 3.627 3.627 3.627 3.626 3.626 3.626 3.626 3.626 3.626 3.626 3.626 3.626 3.626 3.626 3.626 3.626 3.626 3.626 3.626 3.626 3.625 3.625 3.625 3.625 3.625 3.625 3.625 3.625 3.624 3.624 3.624 3.624 3.624 3.624 3.624 3.623 3.623 3.623 3.623 3.623 3.623 3.622 3.622 3.622 3.622 3.622 3.622 3.622 3.622 3.622 3.622 3.622 3.621 3.621 3.621 3.621 3.621 3.620 3.620 3.620 3.619 3.619 3.619 3.618 3.618 3.618 3.617 3.617 3.617 3.616 3.616 3.616 3.615 3.615 3.614 3.614 3.614 3.613 3.613 3.613 3.613 3.613 3.613 3.614 3.614 3.614 3.614 3.614 3.615 3.615 3.615 3.616 3.617 3.619 3.620 3.621 3.622 3.624 3.625 3.626 3.627 3.628 3.629 3.631 3.632 3.633 3.634 3.635 3.636 3.637 3.638 3.639 3.640 3.641 3.642 3.643 3.644 3.646 3.647 3.648 3.649 3.651 3.652 3.653 3.654 3.656 3.657 3.658 3.659 3.660 3.661 3.663 3.664 3.665 3.666 3.667 3.668 3.670 3.672 3.674 3.676 3.677 3.678 3.680 3.681 3.682 3.684 3.685 3.686 3.688 3.689 3.690 3.692 3.693 3.694 3.695 3.697 3.698 3.699 3.700 3.702 3.703 3.704 3.705 3.706 3.707 3.707 3.708 3.708 3.709 3.709 3.710 3.711 3.711 3.712 3.712 3.713 3.713 3.714 3.715 3.715 3.716 3.716 3.717 3.718 3.718 3.719 3.719 3.720 3.720 3.720 3.720 3.720 3.720 3.720 3.721 3.721 3.721 3.722 3.722 3.723 3.723 3.724 3.725 3.725 3.726 3.727 3.727 3.728 3.729 3.730 3.731 3.731 3.732 3.733 3.734 3.735 3.737 3.738 3.739 3.740 3.741 3.742 3.743 3.744 3.745 3.747 3.748 3.749 3.750 3.752 3.753 3.754 3.756 3.757 3.758 3.760 3.761 3.763 3.764 3.765 3.767 3.768 3.769 3.771 3.772 3.774 3.775 3.776 3.777 3.777 3.777 3.778 3.778 3.779 3.779 3.780 3.780 3.781 3.782 3.782 3.783 3.783 3.783 3.783 3.783 3.783 3.783 3.783 3.783 3.783 3.783 3.782 3.782 3.782 3.782 3.782 3.781 3.781 3.781 3.781 3.780 3.780 3.780 3.780 3.779 3.779 3.779 3.778 3.778 3.777 3.777 3.776 3.775 3.775 3.774 3.773 3.773 3.772 3.771 3.770 3.769 3.768 3.767 3.766 3.764 3.763 3.762 3.760 3.759 3.758 3.757 3.755 3.754 3.753 3.752 3.751 3.751 3.750 3.749 3.748 3.747 3.746 3.746 3.745 3.744 3.743 3.743 3.742 3.741 3.741 3.740 3.740 3.739 3.739 3.738 3.738 3.737 3.737 3.738 3.738 3.738 3.738 3.738 3.738 3.738 3.738 3.739 3.739 3.739 3.739 3.739 3.739 3.740 3.740 3.740 3.740 3.741 3.741 3.741 3.742 3.742 3.742 3.743 3.744 3.744 3.745 3.745 3.746 3.747 3.747 3.748 3.748 3.749 3.750 3.750 3.751 3.751 3.752 3.753 3.753 3.754 3.754 3.755 3.755 3.756 3.757 3.757 3.758 3.758 3.758 3.758 3.758 3.759 3.759 3.759 3.759 3.759 3.759 3.759 3.759 3.759 3.759 3.760 3.760 3.760 3.760 3.760 3.760 3.760 3.760 3.760 3.760 3.759 3.759 3.758 3.758 3.757 3.756 3.756 3.755 3.755 3.754 3.753 3.752 3.752 3.751 3.750 3.750 3.749 3.748 3.747 3.747 3.746 3.745 3.744 3.744 3.743 3.742 3.741 3.739 3.738 3.736 3.735 3.733 3.732 3.730 3.729 3.727 3.725 3.724 3.722 3.720 3.718 3.717 3.715 3.713 3.711 3.709 3.707 3.705 3.703 3.701 3.699 3.697 
4.182 4.181 4.181 4.180 4.180 4.180 4.180 4.181 4.181 4.181 4.181 4.182 4.182 4.182 4.182 4.182 4.182 4.183 4.183 4.183 4.183 4.183 4.184 4.185 4.187 4.188 4.189 4.191 4.192 4.194 4.195 4.197 4.198 4.199 4.201 4.202 4.204 4.205 4.206 4.208 4.209 4.211 4.213 4.215 4.216 4.218 4.220 4.222 4.224 4.226 4.228 4.230 4.231 4.233 4.235 4.237 4.239 4.241 4.243 4.245 4.246 4.248 4.250 4.252 4.254 4.256 4.258 4.260 4.261 4.263 4.265 4.267 4.269 4.271 4.273 4.275 4.277 4.278 4.280 4.282 4.283 4.285 4.287 4.288 4.290 4.291 4.293 4.294 4.296 4.297 4.299 4.300 4.302 4.303 4.305 4.306 4.308 4.309 4.311 4.312 4.314 4.315 4.316 4.318 4.319 4.321 4.322 4.323 4.325 4.326 4.327 4.329 4.330 4.332 4.333 4.334 4.335 4.336 4.338 4.339 4.340 4.341 4.342 4.343 4.344 4.345 4.346 4.347 4.348 4.349 4.350 4.351 4.352 4.353 4.354 4.354 4.355 4.355 4.356 4.356 4.356 4.357 4.357 4.357 4.358 4.358 4.358 4.359 4.359 4.359 4.360 4.360 4.361 4.361 4.361 4.361 4.361 4.362 4.362 4.362 4.362 4.362 4.363 4.363 4.363 4.363 4.363 4.364 4.364 4.364 4.364 4.364 4.365 4.365 4.365 4.365 4.365 4.365 4.365 4.365 4.365 4.365 4.365 4.365 4.365 4.365 4.365 4.365 4.365 4.365 4.365 4.365 4.365 4.365 4.365 4.364 4.364 4.364 4.364 4.364 4.363 4.363 4.363 4.363 4.362 4.362 4.362 4.362 4.362 4.361 4.368 4.378 4.388 4.398 4.408 4.417 4.427 4.436 4.446 4.455 4.464 4.473 4.482 4.491 4.500 4.508 4.517 4.525 4.533 4.526 4.515 4.504 4.494 4.483 4.473 4.463 4.452 4.442 4.432 4.423 4.413 4.403 4.394 4.384 4.375 4.366 4.356 4.347 4.356 4.364 4.373 4.381 4.390 4.398 4.406 4.414 4.422 4.430 4.438 4.445 4.453 4.460 4.468 4.475 4.482 4.489 4.494 4.485 4.475 4.466 4.457 4.448 4.440 4.431 4.422 4.414 4.405 4.397 4.389 4.381 4.373 4.365 4.357 4.349 4.342 4.337 4.343 4.348 4.353 4.358 4.363 4.368 4.373 4.378 4.382 4.387 4.391 4.395 4.399 4.403 4.407 4.411 4.414 4.418 4.421 4.424 4.428 4.431 4.435 4.438 4.442 4.446 4.450 4.454 4.458 4.462 4.467 4.471 4.476 4.480 4.485 4.490 4.495 4.499 4.499 4.499 4.499 4.500 4.500 4.500 4.501 4.501 4.501 4.501 4.502 4.502 4.502 4.502 4.502 4.503 4.503 4.503 4.503 4.503 4.503 4.504 4.504 4.504 4.504 4.504 4.504 4.504 4.504 4.505 4.505 4.505 4.505 4.505 4.505 4.505 4.505 4.500 4.488 4.476 4.465 4.453 4.441 4.429 4.418 4.406 4.394 4.383 4.371 4.359 4.347 4.336 4.324 4.312 4.301 4.289 4.283 4.283 4.283 4.283 4.283 4.282 4.282 4.281 4.281 4.280 4.279 4.278 4.276 4.275 4.274 4.272 4.270 4.269 4.267 4.265 4.265 4.267 4.269 4.271 4.273 4.275 4.277 4.279 4.282 4.284 4.286 4.288 4.290 4.292 4.294 4.296 4.298 4.300 4.302 4.304 4.306 4.308 4.310 4.312 4.314 4.316 4.318 4.320 4.322 4.324 4.326 4.328 4.330 4.332 4.334 4.337 4.339 4.340 4.341 4.342 4.344 4.345 4.346 4.347 4.348 4.349 4.350 4.351 4.353 4.354 4.355 4.356 4.357 4.358 4.360 4.361 4.362 4.362 4.363 4.363 4.364 4.365 4.365 4.366 4.367 4.367 4.368 4.368 4.369 4.370 4.370 4.371 4.372 4.373 4.373 4.374 4.375 4.377 4.378 4.379 4.380 4.382 4.383 4.384 4.385 4.387 4.388 4.389 4.390 4.391 4.393 4.394 4.395 4.396 4.397 4.397 4.398 4.397 4.397 4.396 4.395 4.394 4.392 4.391 4.388 4.386 4.383 4.380 4.377 4.374 4.370 4.366 4.361 4.357 4.353 4.350 4.346 4.343 4.340 4.337 4.334 4.331 4.329 4.326 4.324 4.322 4.320 4.318 4.316 4.315 4.313 4.312 4.311 4.312 4.313 4.314 4.314 4.315 4.316 4.317 4.318 4.319 4.320 4.320 4.321 4.322 4.323 4.324 4.325 4.325 4.326 4.327 4.328 4.329 4.329 4.330 4.331 4.332 4.332 4.333 4.334 4.334 4.335 4.336 4.337 4.338 4.340 4.342 4.344 4.346 4.349 4.351 4.352 4.353 4.354 4.355 4.356 4.357 4.358 4.358 4.358 4.358 4.358 4.358 4.358 4.358 4.357 4.357 4.356 4.355 4.354 4.355 4.355 4.356 4.356 4.357 4.357 4.358 4.358 4.359 4.359 4.360 4.360 4.361 4.361 4.362 4.362 4.363 4.363 4.363 4.363 4.363 4.363 4.363 4.363 4.363 4.363 4.363 4.363 4.363 4.363 4.363 4.363 4.363 4.363 4.364 4.364 4.364 4.364 4.355 4.345 4.336 4.327 4.318 4.310 4.301 4.293 4.285 4.277 4.269 4.261 4.254 4.246 4.239 4.232 4.226 4.219 4.213 4.207 4.201 4.195 4.190 4.183 4.177 4.170 4.164 4.157 4.150 4.143 4.135 4.128 4.120 4.112 4.104 4.096 4.087 4.079 4.073 4.074 4.075 4.075 4.076 4.076 4.077 4.077 4.078 4.078 4.079 4.079 4.080 4.080 4.081 4.081 4.081 4.082 4.082 4.083 4.083 4.084 4.085 4.085 4.086 4.087 4.087 4.088 4.089 4.089 4.090 4.091 4.091 4.092 4.092 4.093 4.094 4.094 4.095 4.094 4.094 4.093 4.092 4.091 4.091 4.090 4.089 4.088 4.088 4.087 4.086 4.086 4.085 4.085 4.084 4.083 4.083 4.082 4.080 4.074 4.068 4.062 4.056 4.049 4.043 4.037 4.031 4.025 4.018 4.012 4.006 3.999 3.993 3.987 3.980 3.974 3.967 3.961 3.956 3.951 3.946 3.941 3.936 3.932 3.927 3.922 3.917 3.912 3.908 3.903 3.898 3.893 3.889 3.884 3.879 3.875 3.870 3.866 3.864 3.862 3.860 3.857 3.855 3.853 3.851 3.848 3.846 3.844 3.842 3.839 3.837 3.835 3.832 3.830 3.828 3.825 3.823 3.821 3.818 3.815 3.813 3.810 3.808 3.805 3.802 3.800 3.797 3.795 3.792 3.790 3.787 3.785 3.782 3.780 3.777 3.775 3.772 3.769 3.766 3.763 3.760 3.757 3.754 3.750 3.747 3.744 3.741 3.738 3.735 3.732 3.729 3.726 3.724 3.721 3.718 3.715 3.712 3.709 3.706 3.703 3.700 3.697 3.694 3.690 3.687 3.684 3.681 3.678 3.675 3.672 3.669 3.666 3.663 3.660 3.657 3.655 3.653 3.651 3.650 3.648 3.647 3.645 3.643 3.642 3.640 3.638 3.637 3.635 3.634 3.632 3.630 3.629 3.627 3.626 3.624 3.624 3.624 3.624 3.624 3.624 3.624 3.624 3.624 3.624 3.624 3.624 3.623 3.623 3.623 3.623 3.623 3.623 3.623 3.622 3.622 3.623 3.624 3.625 3.626 3.627 3.627 3.628 3.629 3.629 3.630 3.631 3.631 3.632 3.632 3.633 3.633 3.634 3.634 3.635 3.636 3.638 3.640 3.642 3.644 3.645 3.647 3.649 3.651 3.652 3.654 3.656 3.657 3.659 3.660 3.662 3.664 3.665 3.666 3.668 3.671 3.674 3.677 3.680 3.682 3.685 3.688 3.691 3.694 3.697 3.700 3.702 3.705 3.708 3.711 3.714 3.716 3.719 3.722 3.725 3.728 3.732 3.735 3.739 3.742 3.746 3.749 3.753 3.756 3.760 3.764 3.767 3.771 3.774 3.778 3.781 3.785 3.788 3.792 3.795 3.798 3.801 3.805 3.808 3.811 3.814 3.817 3.820 3.823 3.826 3.830 3.833 3.836 3.839 3.842 3.845 3.848 3.851 3.854 3.856 3.858 3.860 3.862 3.864 3.867 3.869 3.871 3.874 3.876 3.879 3.882 3.884 3.887 3.890 3.893 3.896 3.899 3.902 3.905 3.906 3.907 3.908 3.909 3.909 3.910 3.911 3.912 3.914 3.915 3.916 3.917 3.918 3.919 3.920 3.922 3.923 3.924 3.926 3.927 3.928 3.929 3.931 3.932 3.933 3.934 3.936 3.937 3.938 3.940 3.941 3.942 3.944 3.945 3.947 3.948 3.949 3.951 3.952 3.954 3.956 3.958 3.960 3.963 3.965 3.967 3.969 3.971 3.974 3.976 3.978 3.981 3.983 3.985 3.988 3.990 3.992 3.995 3.997 4.000 4.002 4.004 4.006 4.009 4.010 4.012 4.013 4.015 4.016 4.018 4.019 4.021 4.023 4.025 4.027 4.029 4.031 4.033 4.035 4.036 4.036 4.036 4.036 4.036 4.036 4.036 4.036 4.036 4.036 4.036 4.036 4.036 4.035 4.035 4.035 4.034 4.034 4.033 4.033 4.032 4.031 4.031 4.030 4.029 4.029 4.028 4.028 4.027 4.027 4.026 4.026 4.025 4.025 4.025 4.024 4.024 4.024 4.023 4.023 4.022 4.020 4.018 4.016 4.015 4.013 4.011 4.009 4.007 4.006 4.004 4.002 4.000 3.998 3.997 3.995 3.993 3.991 3.990 3.988 3.986 3.983 3.981 3.978 3.976 3.974 3.971 3.969 3.967 3.964 3.962 3.960 3.957 3.955 3.953 3.950 3.948 3.946 3.943 3.941 3.939 3.937 3.935 3.933 3.931 3.929 3.927 3.926 3.924 3.923 3.921 3.919 3.918 3.916 3.915 3.913 3.912 3.910 3.908 3.907 3.904 3.900 3.895 3.891 3.887 3.883 3.879 3.876 3.872 3.868 3.865 3.861 3.858 3.855 3.852 3.849 3.846 3.843 3.840 3.837 3.835 3.835 3.834 3.834 3.833 3.832 3.832 3.831 3.830 3.829 3.828 3.827 3.826 3.824 3.823 3.822 3.820 3.819 3.817 3.815 3.814 3.814 3.814 3.814 3.813 3.813 3.813 3.813 3.813 3.813 3.812 3.812 3.812 3.812 3.811 3.811 3.811 3.811 3.811 3.810 3.810 3.809 3.809 3.808 3.808 3.807 3.807 3.806 3.806 3.805 3.804 3.804 3.803 3.803 3.802 3.801 3.801 3.800 3.800 3.799 3.798 3.797 3.796 3.795 3.794 3.793 3.792 3.790 3.789 3.788 3.787 3.786 3.784 3.783 3.782 3.781 3.779 3.778 3.777 3.776 3.775 3.773 3.772 3.770 3.768 3.767 3.765 3.763 3.762 3.760 3.759 3.757 3.755 3.754 3.752 3.750 3.749 3.747 3.746 3.744 3.742 3.741 3.739 3.737 3.736 3.734 3.732 3.731 3.729 3.728 3.726 3.724 3.723 3.721 3.719 3.718 3.716 3.715 3.713 3.711 3.710 3.708 3.707 3.705 3.704 3.703 3.701 3.700 3.699 3.697 3.696 3.694 3.693 3.692 3.690 3.689 3.688 3.686 3.685 3.684 3.683 3.681 3.680 3.679 3.678 3.678 3.677 3.676 3.675 3.674 3.673 3.672 3.672 3.671 3.670 3.669 3.668 3.667 3.667 3.666 3.665 3.664 3.664 3.663 3.663 3.663 3.663 3.662 3.662 3.662 3.661 3.661 3.661 3.660 3.660 3.660 3.659 3.659 3.658 3.658 3.658 3.657 3.657 3.656 3.656 3.656 3.655 3.655 3.655 3.654 3.654 3.653 3.653 3.652 3.652 3.651 3.651 3.650 3.650 3.649 3.649 3.648 3.647 3.647 3.646 3.646 3.645 3.645 3.645 3.644 3.644 3.643 3.642 3.642 3.641 3.641 3.640 3.639 3.639 3.638 3.637 3.637 3.636 3.635 3.635 3.634 3.634 3.633 3.633 3.632 3.632 3.631 3.631 3.630 3.630 3.629 3.628 3.628 3.627 3.627 3.626 3.625 3.625 3.624 3.623 3.623 3.623 3.623 3.622 3.622 3.622 3.622 3.621 3.621 3.621 3.620 3.620 3.620 3.619 3.619 3.619 3.618 3.618 3.618 3.617 3.617 3.617 3.617 3.617 3.617 3.617 3.617 3.617 3.617 3.617 3.617 3.617 3.617 3.617 3.616 3.616 3.616 3.616 3.616 3.616 3.616 3.616 3.616 3.616 3.617 3.617 3.617 3.617 3.618 3.618 3.618 3.618 3.619 3.619 3.619 3.619 3.620 3.620 3.620 3.621 3.621 3.621 3.622 3.622 3.622 3.623 3.623 3.623 3.624 3.624 3.625 3.625 3.626 3.626 3.626 3.627 3.627 3.628 3.628 3.629 3.629 3.630 3.630 3.631 3.631 3.632 3.632 3.633 3.633 3.634 3.635 3.635 3.636 3.637 3.637 3.638 3.639 3.640 3.641 3.641 3.642 3.643 3.644 3.645 3.645 3.646 3.647 3.647 3.648 3.649 3.649 3.650 3.651 3.651 3.652 3.653 3.654 3.655 3.655 3.656 3.657 3.658 3.659 3.659 3.660 3.661 3.661 3.662 3.662 3.663 3.664 3.664 3.665 3.666 3.666 3.667 3.667 3.668 3.669 3.669 3.670 3.671 3.672 3.672 3.673 3.674 3.674 3.675 3.675 3.675 3.676 3.676 3.677 3.677 3.678 3.678 3.679 3.679 3.679 3.680 3.680 3.681 3.681 3.682 3.682 3.683 3.683 3.683 3.683 3.683 3.683 3.683 3.684 3.684 3.684 3.684 3.684 3.684 3.684 3.684 3.684 3.684 3.684 3.684 3.684 3.684 3.684 3.684 3.684 3.684 3.684 3.684 3.684 3.684 3.684 3.683 3.683 3.683 3.683 3.683 3.683 3.682 3.682 3.682 3.682 3.682 3.681 3.681 3.681 3.681 3.681 3.681 3.681 3.682 3.682 3.682 3.682 3.682 3.682 3.682 3.682 3.682 3.682 3.682 3.681 3.681 3.681 3.681 3.681 3.681 3.681 3.681 3.682 3.682 3.682 3.683 3.683 3.683 3.683 3.684 3.684 3.684 3.684 3.684 3.684 3.684 3.684 3.684 3.685 3.685 3.685 3.685 3.685 3.685 3.685 3.685 3.685 3.685 3.685 3.685 3.685 3.685 3.685 3.685 3.685 3.685 3.684 3.684 3.684 3.684 3.684 3.684 3.684 3.683 3.683 3.682 3.682 3.681 3.681 3.680 3.680 3.680 3.679 3.679 3.678 3.678 3.677 3.677 3.677 3.676 3.676 3.675 3.675 3.675 3.674 3.674 3.673 3.673 3.673 3.672 3.672 3.672 3.671 3.671 3.671 3.671 3.670 3.670 3.670 3.670 3.670 3.669 3.669 3.669 3.669 3.669 3.669 3.669 3.669 3.669 3.669 3.669 3.669 3.669 3.670 3.670 3.670 3.670 3.670 3.671 3.671 3.671 3.671 3.671 3.671 3.672 3.672 3.672 3.672 3.672 3.672 3.672 3.672 3.672 3.672 3.672 3.672 3.673 3.673 3.673 3.673 3.673 3.673 3.673 3.673 3.673 3.673 3.673 3.673 3.673 3.673 3.672 3.672 3.672 3.672 3.672 3.672 3.671 3.671 3.671 3.671 3.671 3.670 3.670 3.670 3.670 3.669 3.669 3.669 3.669 3.668 3.668 3.668 3.668 3.667 3.667 3.667 3.667 3.666 3.666 3.666 3.666 3.665 3.665 3.665 3.665 3.664 3.664 3.664 3.664 3.664 3.663 3.663 3.663 3.663 3.663 3.663 3.663 3.663 3.663 3.663 3.662 3.662 3.662 3.662 3.662 3.662 3.662 3.662 3.662 3.662 3.662 3.662 3.662 3.662 3.662 3.662 3.661 3.661 3.661 3.660 3.660 3.659 3.659 3.659 3.658 3.657 3.657 3.656 3.656 3.655 3.654 3.654 3.653 3.652 3.652 3.651 3.651 3.651 3.650 3.650 3.650 3.650 3.650 3.650 3.650 3.650 3.650 3.651 3.651 3.651 3.652 3.652 3.653 3.654 3.654 3.655 3.656 3.657 3.657 3.658 3.659 3.660 3.660 3.661 3.662 3.663 3.663 3.664 3.664 3.665 3.665 3.666 3.666 3.667 3.667 3.668 3.668 3.667 3.667 3.667 3.667 3.667 3.666 3.666 3.666 3.665 3.665 3.665 3.665 3.664 3.664 3.664 3.663 3.663 3.663 3.662 3.662 3.662 3.661 3.660 3.660 3.659 3.659 3.658 3.657 3.657 3.656 3.655 3.655 3.654 3.654 3.653 3.652 3.652 3.651 3.651 3.650 3.649 3.649 3.648 3.648 3.648 3.647 3.647 3.647 3.647 3.646 3.646 3.646 3.646 3.645 3.645 3.645 3.645 3.644 3.644 3.644 3.644 3.644 3.644 3.643 3.643 3.644 3.644 3.644 3.645 3.645 3.645 3.645 3.646 3.646 3.646 3.647 3.647 3.647 3.648 3.648 3.648 3.649 3.649 3.649 3.650 3.650 3.650 3.651 3.651 3.651 3.651 3.651 3.651 3.651 3.651 3.651 3.651 3.651 3.651 3.651 3.651 3.651 3.651 3.651 3.651 3.651 3.651 3.651 3.651 3.651 3.651 3.651 3.651 3.651 3.651 3.651 3.651 3.651 3.651 3.650 3.650 3.650 3.650 3.650 3.650 3.650 3.650 3.650 3.649 3.649 3.649 3.649 3.649 3.649 3.648 3.648 3.648 3.648 3.647 3.647 3.647 3.647 3.647 3.646 3.646 3.646 3.646 3.645 3.645 3.645 3.645 3.645 3.644 3.644 3.644 3.645 3.645 3.645 3.645 3.645 3.645 3.645 3.645 3.645 3.645 3.645 3.645 3.645 3.646 3.646 3.646 3.646 3.646 3.646 3.646 3.647 3.647 3.647 3.647 3.648 3.648 3.648 3.648 3.649 3.649 3.649 3.649 3.650 3.650 3.650 3.650 3.650 3.651 3.651 3.651 3.651 3.652 3.652 3.652 3.653 3.653 3.653 3.654 3.654 3.654 3.655 3.655 3.655 3.656 3.656 3.656 3.657 3.657 3.658 3.658 3.658 3.659 3.659 3.659 3.660 3.660 3.660 3.661 3.661 3.661 3.662 3.662 3.662 3.662 3.663 3.663 3.663 3.664 3.664 3.664 3.665 3.665 3.665 3.666 3.666 3.666 3.666 3.666 3.666 3.666 3.666 3.666 3.666 3.666 3.666 3.666 3.666 3.666 3.666 3.666 3.666 3.665 3.665 3.665 3.665 3.665 3.665 3.665 3.665 3.665 3.664 3.664 3.664 3.663 3.663 3.663 3.663 3.663 3.662 3.662 3.662 3.662 3.662 3.662 3.662 3.661 3.661 3.661 3.661 3.661 3.661 3.661 3.660 3.660 3.659 3.659 3.658 3.658 3.658 3.657 3.657 3.657 3.656 3.656 3.656 3.655 3.655 3.655 3.654 3.654 3.654 3.654 3.653 3.653 3.654 3.654 3.654 3.655 3.655 3.655 3.655 3.656 3.656 3.656 3.656 3.656 3.656 3.655 3.655 3.655 3.655 3.654 3.654 3.654 3.653 3.653 3.652 3.653 3.654 3.655 3.656 3.657 3.658 3.660 3.661 3.662 3.662 3.663 3.664 3.665 3.666 3.666 3.667 3.668 3.668 3.669 3.669 3.670 3.670 3.670 3.669 3.668 3.668 3.667 3.666 3.665 3.664 3.664 3.663 3.662 3.661 3.660 3.659 3.658 3.658 3.657 3.656 3.655 3.654 3.653 3.652 3.651 3.651 3.651 3.652 3.652 3.652 3.653 3.653 3.653 3.654 3.654 3.655 3.656 3.656 3.657 3.658 3.658 3.659 3.660 3.661 3.662 3.663 3.664 3.665 3.664 3.664 3.663 3.663 3.662 3.662 3.661 3.661 3.660 3.660 3.659 3.659 3.658 3.658 3.658 3.657 3.657 3.656 3.656 3.655 3.655 3.655 3.654 3.654 3.654 3.654 3.654 3.654 3.654 3.654 3.654 3.654 3.654 3.654 3.654 3.654 3.654 3.654 3.654 3.654 3.654 3.654 3.654 3.654 3.654 3.655 3.655 3.656 3.656 3.657 3.658 3.658 3.659 3.659 3.660 3.661 3.661 3.662 3.663 3.664 3.664 3.665 3.666 3.666 3.666 3.666 3.667 3.667 3.667 3.668 3.668 3.668 3.669 3.669 3.670 3.670 3.671 3.671 3.672 3.672 3.673 3.673 3.674 3.674 3.675 3.675 3.676 3.677 3.677 3.678 3.678 3.679 3.680 3.680 3.681 3.682 3.682 3.683 3.684 3.684 3.685 3.686 3.686 3.687 3.688 3.688 3.689 3.690 3.691 3.691 3.692 3.693 3.694 3.694 3.695 3.695 3.696 3.696 3.696 3.696 3.696 3.696 3.696 3.696 3.697 3.696 3.696 3.696 3.696 3.696 3.696 3.695 3.695 3.695 3.695 3.695 3.695 3.695 3.694 3.693 3.693 3.692 3.691 3.691 3.690 3.689 3.689 3.688 3.687 3.687 3.686 3.686 3.685 3.684 3.684 3.683 3.683 3.682 3.682 3.681 3.681 3.680 3.679 3.678 3.677 3.676 3.675 3.674 3.673 3.672 3.671 3.670 3.669 3.669 3.668 3.667 3.666 3.665 3.664 3.664 3.663 3.662 3.661 3.661 3.660 3.659 3.658 3.658 3.657 3.656 3.655 3.654 3.653 3.653 3.652 3.651 3.650 3.649 3.649 3.648 3.647 3.646 3.645 3.645 3.644 3.643 3.642 3.642 3.641 3.641 3.640 3.640 3.639 3.639 3.638 3.638 3.638 3.637 3.637 3.636 3.636 3.636 3.635 3.635 3.635 3.634 3.634 3.634 3.633 3.633 3.633 3.633 3.633 3.633 3.633 3.633 3.633 3.633 3.633 3.633 3.633 3.633 3.633 3.634 3.634 3.634 3.634 3.634 3.634 3.634 3.634 3.634 3.634 3.634 3.634 3.633 3.633 3.633 3.633 3.633 3.632 3.632 3.632 3.632 3.631 3.631 3.631 3.631 3.630 3.630 3.630 3.630 3.629 3.629 3.629 3.628 3.628 3.628 3.628 3.627 3.627 3.626 3.626 3.626 3.625 3.625 3.625 3.624 3.624 3.624 3.623 3.623 3.623 3.622 3.622 3.622 3.621 3.621 3.621 3.620 3.620 3.620 3.620 3.620 3.620 3.620 3.620 3.620 3.621 3.621 3.621 3.621 3.621 3.621 3.622 3.622 3.622 3.622 3.623 3.623 3.623 3.623 3.624 3.624 3.624 3.625 3.625 3.626 3.626 3.627 3.628 3.628 3.629 3.629 3.630 3.631 3.631 3.632 3.633 3.633 3.634 3.635 3.636 3.637 3.637 3.638 3.639 3.640 3.641 3.642 3.642 3.642 3.642 3.642 3.642 3.642 3.642 3.643 3.643 3.643 3.644 3.644 3.644 3.645 3.645 3.645 3.646 3.646 3.647 3.647 3.648 3.649 3.650 3.650 3.650 3.650 3.650 3.650 3.650 3.650 3.650 3.650 3.650 3.650 3.651 3.651 3.651 3.651 3.652 3.652 3.652 3.652 3.653 3.653 3.653 3.654 3.654 3.655 3.655 3.655 3.655 3.654 3.654 3.654 3.654 3.654 3.654 3.654 3.654 3.654 3.654 3.654 3.654 3.654 3.654 3.654 3.654 3.654 3.654 3.654 3.654 3.654 3.654 3.654 3.654 3.653 3.653 3.653 3.653 3.653 3.653 3.653 3.653 3.653 3.652 3.652 3.652 3.652 3.652 3.652 3.652 3.651 3.651 3.651 3.651 3.651 3.651 3.651 3.651 3.651 3.651 3.651 3.651 3.650 3.650 3.650 3.650 3.650 3.649 3.649 3.649 3.649 3.648 3.648 3.648 3.647 3.647 3.647 3.646 3.646 3.645 3.645 3.645 3.645 3.644 3.644 3.643 3.643 3.643 3.642 3.642 3.641 3.641 3.641 3.641 3.642 3.642 3.642 3.642 3.642 3.643 3.643 3.643 3.643 3.644 3.645 3.647 3.648 3.649 3.650 3.652 3.653 3.654 3.655 3.656 3.657 3.659 3.660 3.661 3.662 3.663 3.664 3.665 3.666 3.667 3.668 3.669 3.670 3.671 3.672 3.673 3.675 3.676 3.677 3.679 3.680 3.681 3.682 3.683 3.685 3.686 3.687 3.688 3.689 3.690 3.691 3.693 3.694 3.695 3.696 3.698 3.700 3.702 3.703 3.705 3.706 3.708 3.709 3.710 3.712 3.713 3.714 3.716 3.717 3.718 3.720 3.721 3.722 3.723 3.725 3.726 3.727 3.728 3.730 3.731 3.732 3.733 3.734 3.735 3.735 3.736 3.736 3.737 3.737 3.738 3.739 3.739 3.740 3.740 3.741 3.742 3.742 3.743 3.743 3.744 3.744 3.745 3.746 3.746 3.747 3.747 3.748 3.748 3.748 3.748 3.748 3.748 3.748 3.749 3.749 3.749 3.750 3.750 3.750 3.751 3.751 3.752 3.752 3.753 3.754 3.754 3.755 3.756 3.757 3.757 3.758 3.759 3.760 3.761 3.762 3.763 3.764 3.765 3.766 3.767 3.768 3.769 3.770 3.772 3.773 3.774 3.775 3.776 3.777 3.779 3.780 3.781 3.782 3.784 3.785 3.786 3.788 3.789 3.791 3.792 3.793 3.795 3.796 3.797 3.799 3.800 3.801 3.802 3.802 3.803 3.803 3.803 3.804 3.805 3.805 3.806 3.806 3.807 3.807 3.808 3.809 3.809 3.809 3.809 3.809 3.808 3.808 3.808 3.808 3.808 3.808 3.808 3.808 3.808 3.807 3.807 3.807 3.807 3.806 3.806 3.806 3.806 3.805 3.805 3.805 3.805 3.804 3.804 3.803 3.803 3.802 3.802 3.801 3.800 3.800 3.799 3.798 3.797 3.796 3.796 3.795 3.794 3.792 3.791 3.789 3.788 3.787 3.785 3.784 3.783 3.782 3.781 3.780 3.779 3.778 3.777 3.776 3.775 3.774 3.773 3.772 3.772 3.771 3.770 3.769 3.769 3.768 3.767 3.767 3.766 3.766 3.765 3.765 3.764 3.764 3.763 3.763 3.763 3.763 3.763 3.764 3.764 3.764 3.764 3.764 3.764 3.764 3.765 3.765 3.765 3.765 3.765 3.766 3.766 3.766 3.767 3.767 3.767 3.767 3.768 3.768 3.769 3.769 3.770 3.771 3.771 3.772 3.772 3.773 3.774 3.774 3.775 3.776 3.776 3.777 3.777 3.778 3.779 3.779 3.780 3.780 3.781 3.782 3.782 3.783 3.783 3.784 3.784 3.784 3.785 3.785 3.785 3.785 3.785 3.785 3.785 3.786 3.786 3.786 3.786 3.786 3.786 3.786 3.786 3.786 3.786 3.786 3.786 3.786 3.786 3.786 3.786 3.785 3.785 3.784 3.784 3.783 3.782 3.782 3.781 3.781 3.780 3.779 3.779 3.778 3.777 3.776 3.776 3.775 3.774 3.774 3.773 3.772 3.771 3.771 3.770 3.769 3.768 3.766 3.765 3.764 3.762 3.761 3.759 3.758 3.756 3.754 3.753 3.751 3.750 3.748 3.746 3.744 3.742 3.741 3.739 3.737 3.735 3.733 3.731 3.729 3.727 3.725 
4.276 4.275 4.275 4.274 4.274 4.274 4.274 4.274 4.275 4.275 4.275 4.275 4.275 4.276 4.276 4.276 4.276 4.276 4.276 4.277 4.277 4.277 4.277 4.279 4.280 4.282 4.283 4.285 4.286 4.288 4.289 4.291 4.292 4.294 4.295 4.296 4.298 4.299 4.301 4.302 4.304 4.306 4.307 4.309 4.311 4.313 4.315 4.317 4.319 4.321 4.323 4.325 4.327 4.329 4.331 4.333 4.335 4.336 4.338 4.340 4.342 4.344 4.346 4.348 4.350 4.352 4.354 4.356 4.358 4.360 4.362 4.364 4.366 4.367 4.369 4.371 4.373 4.375 4.377 4.379 4.380 4.382 4.384 4.385 4.387 4.388 4.390 4.392 4.393 4.395 4.396 4.398 4.400 4.401 4.403 4.404 4.406 4.407 4.409 4.410 4.412 4.413 4.415 4.416 4.417 4.419 4.420 4.422 4.423 4.424 4.426 4.427 4.429 4.430 4.431 4.433 4.434 4.435 4.436 4.437 4.439 4.440 4.441 4.442 4.443 4.444 4.445 4.446 4.448 4.449 4.450 4.451 4.452 4.453 4.454 4.455 4.455 4.456 4.456 4.456 4.457 4.457 4.458 4.458 4.459 4.459 4.460 4.460 4.460 4.461 4.461 4.462 4.462 4.463 4.463 4.463 4.463 4.463 4.463 4.464 4.464 4.464 4.464 4.464 4.464 4.465 4.465 4.465 4.465 4.465 4.466 4.466 4.466 4.466 4.466 4.466 4.466 4.466 4.466 4.466 4.466 4.466 4.466 4.466 4.466 4.466 4.466 4.466 4.466 4.466 4.466 4.466 4.466 4.465 4.465 4.464 4.464 4.464 4.463 4.463 4.463 4.462 4.462 4.461 4.461 4.460 4.460 4.460 4.459 4.459 4.462 4.466 4.471 4.476 4.480 4.485 4.489 4.493 4.498 4.502 4.506 4.510 4.514 4.518 4.522 4.526 4.530 4.534 4.538 4.534 4.528 4.522 4.517 4.511 4.506 4.501 4.495 4.490 4.485 4.480 4.475 4.470 4.465 4.460 4.455 4.450 4.445 4.440 4.445 4.449 4.454 4.458 4.463 4.467 4.471 4.475 4.479 4.484 4.488 4.492 4.495 4.499 4.503 4.507 4.511 4.514 4.517 4.512 4.507 4.502 4.497 4.492 4.488 4.483 4.478 4.474 4.469 4.464 4.460 4.456 4.451 4.447 4.443 4.438 4.434 4.431 4.434 4.436 4.437 4.439 4.441 4.443 4.445 4.446 4.448 4.449 4.451 4.452 4.453 4.455 4.456 4.457 4.458 4.459 4.460 4.461 4.463 4.464 4.465 4.467 4.468 4.470 4.471 4.473 4.475 4.476 4.478 4.480 4.482 4.484 4.486 4.488 4.490 4.492 4.492 4.492 4.493 4.493 4.493 4.493 4.494 4.494 4.494 4.494 4.494 4.495 4.495 4.495 4.495 4.495 4.495 4.496 4.496 4.496 4.496 4.496 4.496 4.496 4.496 4.496 4.496 4.497 4.497 4.497 4.497 4.497 4.497 4.497 4.497 4.497 4.497 4.494 4.488 4.481 4.475 4.468 4.462 4.455 4.449 4.442 4.435 4.429 4.422 4.416 4.409 4.403 4.396 4.390 4.383 4.377 4.374 4.373 4.373 4.372 4.371 4.371 4.370 4.369 4.368 4.368 4.367 4.366 4.364 4.363 4.362 4.361 4.359 4.358 4.357 4.356 4.356 4.358 4.359 4.361 4.363 4.364 4.366 4.367 4.369 4.370 4.372 4.373 4.375 4.376 4.378 4.379 4.381 4.382 4.384 4.386 4.387 4.389 4.391 4.392 4.394 4.396 4.397 4.399 4.401 4.402 4.404 4.406 4.408 4.409 4.411 4.413 4.414 4.415 4.416 4.416 4.417 4.417 4.418 4.418 4.419 4.419 4.420 4.420 4.421 4.422 4.422 4.423 4.423 4.424 4.424 4.425 4.425 4.425 4.425 4.425 4.425 4.426 4.426 4.426 4.426 4.426 4.426 4.426 4.426 4.426 4.426 4.426 4.427 4.427 4.427 4.427 4.428 4.428 4.429 4.430 4.430 4.431 4.431 4.432 4.433 4.433 4.434 4.434 4.435 4.435 4.436 4.436 4.437 4.437 4.438 4.438 4.439 4.439 4.439 4.439 4.439 4.438 4.438 4.437 4.436 4.435 4.434 4.433 4.431 4.430 4.428 4.426 4.424 4.422 4.421 4.419 4.418 4.417 4.415 4.414 4.413 4.412 4.411 4.411 4.410 4.409 4.409 4.408 4.407 4.407 4.407 4.406 4.406 4.407 4.408 4.409 4.410 4.410 4.411 4.412 4.413 4.414 4.415 4.416 4.416 4.417 4.418 4.419 4.420 4.420 4.421 4.422 4.423 4.423 4.424 4.425 4.426 4.426 4.427 4.428 4.428 4.429 4.430 4.430 4.431 4.432 4.433 4.435 4.436 4.438 4.439 4.440 4.441 4.442 4.443 4.444 4.445 4.446 4.446 4.447 4.447 4.448 4.448 4.448 4.448 4.448 4.448 4.448 4.448 4.448 4.448 4.449 4.449 4.450 4.450 4.451 4.451 4.452 4.452 4.452 4.453 4.453 4.454 4.454 4.455 4.455 4.456 4.456 4.457 4.457 4.457 4.457 4.457 4.457 4.457 4.457 4.456 4.456 4.456 4.456 4.456 4.456 4.456 4.456 4.456 4.456 4.456 4.456 4.456 4.444 4.432 4.420 4.408 4.396 4.385 4.373 4.362 4.352 4.341 4.331 4.321 4.311 4.301 4.292 4.283 4.274 4.265 4.257 4.249 4.242 4.234 4.226 4.218 4.210 4.201 4.192 4.183 4.174 4.164 4.154 4.144 4.134 4.123 4.113 4.102 4.091 4.079 4.072 4.073 4.073 4.074 4.075 4.075 4.076 4.076 4.077 4.078 4.078 4.079 4.079 4.080 4.080 4.081 4.081 4.082 4.082 4.083 4.084 4.084 4.085 4.086 4.087 4.087 4.088 4.089 4.090 4.090 4.091 4.092 4.092 4.093 4.094 4.094 4.095 4.096 4.096 4.096 4.096 4.096 4.096 4.095 4.095 4.095 4.095 4.094 4.094 4.094 4.093 4.093 4.093 4.092 4.092 4.092 4.092 4.091 4.090 4.087 4.085 4.082 4.079 4.076 4.073 4.070 4.067 4.065 4.062 4.059 4.056 4.053 4.050 4.047 4.044 4.041 4.038 4.035 4.029 4.023 4.017 4.011 4.004 3.998 3.992 3.986 3.980 3.974 3.968 3.962 3.956 3.950 3.944 3.938 3.932 3.926 3.920 3.916 3.913 3.911 3.908 3.906 3.903 3.901 3.898 3.896 3.893 3.891 3.888 3.885 3.883 3.880 3.878 3.875 3.873 3.870 3.867 3.865 3.862 3.859 3.856 3.853 3.850 3.847 3.844 3.842 3.839 3.836 3.833 3.830 3.828 3.825 3.822 3.819 3.816 3.814 3.810 3.807 3.804 3.800 3.797 3.794 3.790 3.787 3.784 3.781 3.777 3.774 3.771 3.767 3.764 3.761 3.758 3.754 3.751 3.748 3.745 3.742 3.739 3.735 3.732 3.729 3.726 3.723 3.719 3.716 3.713 3.709 3.706 3.703 3.700 3.697 3.694 3.690 3.687 3.685 3.683 3.682 3.680 3.679 3.677 3.675 3.674 3.672 3.670 3.669 3.667 3.665 3.664 3.662 3.661 3.659 3.657 3.656 3.654 3.654 3.654 3.654 3.654 3.654 3.654 3.654 3.654 3.654 3.654 3.654 3.654 3.654 3.654 3.653 3.653 3.653 3.653 3.653 3.653 3.654 3.655 3.655 3.656 3.657 3.658 3.658 3.659 3.660 3.660 3.661 3.661 3.662 3.662 3.663 3.663 3.664 3.664 3.664 3.666 3.668 3.670 3.671 3.673 3.675 3.677 3.678 3.680 3.682 3.683 3.685 3.686 3.688 3.689 3.691 3.692 3.694 3.695 3.696 3.699 3.702 3.705 3.708 3.711 3.714 3.717 3.719 3.722 3.725 3.728 3.731 3.733 3.736 3.739 3.742 3.744 3.747 3.750 3.753 3.756 3.760 3.763 3.767 3.770 3.773 3.777 3.780 3.784 3.787 3.791 3.794 3.798 3.801 3.805 3.808 3.811 3.815 3.818 3.822 3.825 3.828 3.831 3.834 3.837 3.840 3.843 3.846 3.849 3.852 3.855 3.858 3.861 3.864 3.867 3.870 3.873 3.876 3.879 3.881 3.883 3.886 3.888 3.891 3.893 3.896 3.898 3.901 3.904 3.907 3.910 3.913 3.917 3.920 3.923 3.927 3.930 3.934 3.938 3.939 3.940 3.941 3.942 3.943 3.945 3.946 3.947 3.949 3.950 3.951 3.953 3.954 3.956 3.957 3.959 3.961 3.962 3.964 3.966 3.967 3.968 3.970 3.971 3.973 3.974 3.976 3.977 3.979 3.980 3.982 3.983 3.985 3.986 3.988 3.990 3.991 3.993 3.994 3.996 3.999 4.001 4.003 4.006 4.008 4.010 4.013 4.015 4.017 4.020 4.022 4.025 4.027 4.030 4.032 4.035 4.037 4.040 4.042 4.045 4.047 4.050 4.052 4.055 4.057 4.058 4.059 4.060 4.062 4.063 4.064 4.066 4.067 4.068 4.070 4.071 4.073 4.074 4.076 4.076 4.077 4.077 4.077 4.077 4.077 4.077 4.078 4.078 4.078 4.078 4.078 4.078 4.078 4.078 4.078 4.078 4.078 4.078 4.078 4.078 4.077 4.076 4.075 4.074 4.073 4.072 4.071 4.070 4.070 4.069 4.068 4.067 4.066 4.066 4.065 4.064 4.064 4.063 4.062 4.061 4.059 4.057 4.056 4.054 4.053 4.051 4.049 4.048 4.046 4.044 4.043 4.041 4.040 4.038 4.037 4.035 4.034 4.032 4.031 4.029 4.026 4.024 4.021 4.019 4.017 4.014 4.012 4.010 4.008 4.005 4.003 4.001 3.999 3.996 3.994 3.992 3.990 3.987 3.985 3.983 3.981 3.979 3.977 3.975 3.974 3.972 3.971 3.970 3.968 3.967 3.965 3.964 3.962 3.961 3.959 3.958 3.957 3.955 3.954 3.950 3.945 3.940 3.934 3.929 3.924 3.919 3.914 3.910 3.905 3.901 3.897 3.892 3.888 3.884 3.881 3.877 3.873 3.870 3.867 3.864 3.864 3.863 3.862 3.862 3.861 3.860 3.859 3.857 3.856 3.855 3.853 3.852 3.850 3.849 3.847 3.845 3.843 3.841 3.839 3.837 3.837 3.837 3.837 3.837 3.836 3.836 3.836 3.836 3.836 3.836 3.835 3.835 3.835 3.835 3.835 3.834 3.834 3.834 3.834 3.833 3.833 3.832 3.832 3.831 3.831 3.830 3.829 3.829 3.828 3.827 3.827 3.826 3.825 3.825 3.824 3.823 3.823 3.822 3.821 3.821 3.820 3.818 3.817 3.816 3.815 3.813 3.812 3.811 3.810 3.808 3.807 3.806 3.804 3.803 3.802 3.800 3.799 3.798 3.797 3.795 3.794 3.792 3.790 3.789 3.787 3.785 3.783 3.782 3.780 3.778 3.777 3.775 3.773 3.771 3.770 3.768 3.766 3.765 3.763 3.761 3.759 3.758 3.756 3.754 3.753 3.751 3.749 3.748 3.746 3.744 3.743 3.741 3.739 3.738 3.736 3.734 3.733 3.731 3.729 3.728 3.726 3.724 3.723 3.722 3.720 3.719 3.718 3.716 3.715 3.713 3.712 3.711 3.709 3.708 3.707 3.705 3.704 3.703 3.701 3.700 3.699 3.698 3.697 3.696 3.695 3.694 3.693 3.693 3.692 3.691 3.690 3.689 3.688 3.687 3.687 3.686 3.685 3.684 3.683 3.683 3.682 3.681 3.681 3.681 3.680 3.680 3.680 3.679 3.679 3.679 3.679 3.678 3.678 3.678 3.677 3.677 3.676 3.676 3.676 3.675 3.675 3.674 3.674 3.674 3.673 3.673 3.673 3.672 3.672 3.672 3.671 3.671 3.670 3.670 3.669 3.669 3.668 3.668 3.667 3.667 3.666 3.665 3.665 3.664 3.664 3.663 3.663 3.663 3.662 3.662 3.661 3.660 3.660 3.659 3.659 3.658 3.657 3.657 3.656 3.655 3.654 3.654 3.653 3.652 3.652 3.651 3.651 3.650 3.650 3.649 3.649 3.648 3.647 3.647 3.646 3.645 3.645 3.644 3.643 3.643 3.642 3.641 3.641 3.640 3.639 3.639 3.639 3.639 3.638 3.638 3.638 3.637 3.637 3.636 3.636 3.636 3.635 3.635 3.634 3.634 3.634 3.633 3.633 3.632 3.632 3.632 3.632 3.631 3.631 3.631 3.631 3.631 3.631 3.631 3.631 3.630 3.630 3.630 3.630 3.630 3.630 3.630 3.629 3.629 3.629 3.629 3.629 3.629 3.630 3.630 3.630 3.630 3.630 3.631 3.631 3.631 3.631 3.632 3.632 3.632 3.632 3.633 3.633 3.633 3.633 3.634 3.634 3.634 3.635 3.635 3.635 3.636 3.636 3.637 3.637 3.637 3.638 3.638 3.639 3.639 3.640 3.640 3.641 3.641 3.642 3.642 3.643 3.643 3.644 3.644 3.645 3.645 3.646 3.646 3.647 3.648 3.649 3.649 3.650 3.651 3.652 3.653 3.653 3.654 3.655 3.656 3.657 3.658 3.658 3.659 3.660 3.660 3.661 3.662 3.663 3.663 3.664 3.665 3.666 3.666 3.667 3.668 3.669 3.670 3.671 3.671 3.672 3.673 3.674 3.675 3.675 3.676 3.676 3.677 3.678 3.678 3.679 3.680 3.680 3.681 3.682 3.682 3.683 3.684 3.684 3.685 3.686 3.687 3.687 3.688 3.689 3.689 3.690 3.690 3.690 3.691 3.691 3.692 3.692 3.693 3.693 3.694 3.694 3.695 3.695 3.696 3.696 3.696 3.697 3.697 3.698 3.698 3.698 3.698 3.698 3.698 3.699 3.699 3.699 3.699 3.699 3.699 3.699 3.699 3.699 3.699 3.700 3.700 3.700 3.700 3.700 3.700 3.700 3.700 3.700 3.700 3.699 3.699 3.699 3.699 3.699 3.699 3.699 3.698 3.698 3.698 3.698 3.698 3.698 3.697 3.697 3.697 3.697 3.697 3.697 3.697 3.697 3.697 3.697 3.697 3.697 3.697 3.697 3.697 3.697 3.697 3.697 3.697 3.697 3.697 3.697 3.697 3.696 3.696 3.696 3.697 3.697 3.697 3.698 3.698 3.698 3.698 3.698 3.699 3.699 3.699 3.699 3.699 3.699 3.699 3.699 3.699 3.699 3.699 3.699 3.699 3.699 3.699 3.699 3.699 3.699 3.699 3.699 3.699 3.699 3.699 3.699 3.699 3.698 3.698 3.698 3.698 3.698 3.698 3.698 3.697 3.697 3.696 3.696 3.695 3.695 3.695 3.694 3.694 3.693 3.693 3.692 3.692 3.691 3.691 3.690 3.690 3.690 3.689 3.689 3.688 3.688 3.688 3.687 3.687 3.686 3.686 3.686 3.685 3.685 3.685 3.684 3.684 3.684 3.684 3.683 3.683 3.683 3.683 3.683 3.683 3.682 3.682 3.682 3.682 3.682 3.682 3.682 3.682 3.682 3.683 3.683 3.683 3.683 3.683 3.683 3.684 3.684 3.684 3.684 3.684 3.685 3.685 3.685 3.685 3.685 3.686 3.686 3.686 3.686 3.686 3.686 3.686 3.686 3.686 3.686 3.686 3.686 3.687 3.687 3.687 3.687 3.687 3.687 3.687 3.687 3.687 3.687 3.687 3.686 3.686 3.686 3.686 3.686 3.686 3.685 3.685 3.685 3.685 3.684 3.684 3.684 3.684 3.683 3.683 3.683 3.683 3.682 3.682 3.682 3.682 3.681 3.681 3.681 3.680 3.680 3.680 3.680 3.679 3.679 3.679 3.679 3.678 3.678 3.678 3.678 3.677 3.677 3.677 3.676 3.676 3.676 3.676 3.676 3.676 3.676 3.676 3.676 3.676 3.675 3.675 3.675 3.675 3.675 3.675 3.675 3.675 3.675 3.675 3.675 3.676 3.675 3.675 3.675 3.674 3.674 3.674 3.673 3.673 3.672 3.671 3.671 3.670 3.669 3.668 3.668 3.667 3.666 3.665 3.664 3.662 3.661 3.660 3.659 3.658 3.657 3.657 3.656 3.655 3.655 3.654 3.654 3.654 3.653 3.653 3.653 3.653 3.653 3.653 3.654 3.654 3.654 3.655 3.655 3.656 3.657 3.658 3.659 3.660 3.660 3.661 3.662 3.663 3.663 3.664 3.665 3.666 3.666 3.667 3.667 3.668 3.668 3.669 3.669 3.670 3.670 3.670 3.670 3.670 3.670 3.670 3.669 3.669 3.669 3.669 3.668 3.668 3.668 3.667 3.667 3.667 3.667 3.666 3.666 3.666 3.665 3.665 3.664 3.664 3.663 3.663 3.662 3.661 3.661 3.660 3.660 3.659 3.658 3.658 3.657 3.656 3.656 3.655 3.655 3.654 3.653 3.653 3.652 3.652 3.651 3.651 3.650 3.650 3.650 3.650 3.649 3.649 3.649 3.649 3.648 3.648 3.648 3.648 3.647 3.647 3.647 3.647 3.647 3.646 3.646 3.646 3.646 3.646 3.647 3.647 3.647 3.647 3.648 3.648 3.648 3.648 3.649 3.649 3.649 3.650 3.650 3.650 3.650 3.651 3.651 3.651 3.652 3.652 3.652 3.652 3.652 3.652 3.653 3.653 3.653 3.653 3.653 3.653 3.653 3.653 3.653 3.653 3.653 3.653 3.653 3.653 3.653 3.653 3.653 3.653 3.652 3.652 3.652 3.652 3.652 3.652 3.652 3.652 3.652 3.652 3.652 3.652 3.651 3.651 3.651 3.651 3.651 3.651 3.651 3.650 3.650 3.650 3.650 3.650 3.650 3.650 3.649 3.649 3.649 3.649 3.648 3.648 3.648 3.648 3.648 3.647 3.647 3.647 3.647 3.647 3.646 3.646 3.646 3.646 3.645 3.645 3.646 3.646 3.646 3.646 3.646 3.646 3.646 3.646 3.646 3.646 3.646 3.646 3.646 3.647 3.647 3.647 3.647 3.647 3.647 3.647 3.648 3.648 3.648 3.648 3.649 3.649 3.649 3.649 3.650 3.650 3.650 3.650 3.651 3.651 3.651 3.651 3.652 3.652 3.652 3.652 3.653 3.653 3.653 3.653 3.654 3.654 3.655 3.655 3.655 3.656 3.656 3.656 3.657 3.657 3.657 3.658 3.658 3.658 3.659 3.659 3.659 3.660 3.660 3.661 3.661 3.661 3.662 3.662 3.662 3.663 3.663 3.663 3.664 3.664 3.664 3.665 3.665 3.665 3.666 3.666 3.666 3.666 3.667 3.667 3.667 3.668 3.668 3.668 3.668 3.668 3.668 3.668 3.668 3.668 3.668 3.668 3.668 3.668 3.668 3.667 3.667 3.667 3.667 3.667 3.667 3.667 3.667 3.667 3.667 3.666 3.666 3.666 3.665 3.665 3.665 3.665 3.665 3.664 3.664 3.664 3.664 3.664 3.664 3.663 3.663 3.663 3.663 3.663 3.663 3.663 3.663 3.662 3.662 3.662 3.661 3.661 3.660 3.660 3.659 3.659 3.659 3.658 3.658 3.657 3.657 3.657 3.656 3.656 3.656 3.656 3.655 3.655 3.655 3.655 3.655 3.655 3.656 3.656 3.657 3.657 3.658 3.658 3.658 3.659 3.659 3.659 3.659 3.659 3.659 3.658 3.658 3.658 3.658 3.657 3.657 3.656 3.655 3.655 3.656 3.657 3.659 3.661 3.662 3.664 3.665 3.667 3.668 3.669 3.671 3.672 3.673 3.674 3.675 3.676 3.677 3.678 3.678 3.679 3.680 3.680 3.680 3.679 3.678 3.677 3.676 3.675 3.674 3.673 3.673 3.672 3.670 3.669 3.668 3.667 3.666 3.665 3.664 3.663 3.662 3.661 3.660 3.659 3.658 3.658 3.658 3.658 3.659 3.659 3.660 3.661 3.661 3.662 3.663 3.664 3.665 3.666 3.667 3.668 3.669 3.670 3.672 3.673 3.674 3.676 3.677 3.679 3.678 3.678 3.677 3.676 3.676 3.675 3.675 3.674 3.674 3.673 3.673 3.672 3.672 3.671 3.671 3.671 3.670 3.670 3.669 3.669 3.668 3.668 3.668 3.667 3.667 3.667 3.667 3.667 3.667 3.667 3.667 3.667 3.667 3.667 3.667 3.667 3.667 3.667 3.667 3.668 3.668 3.668 3.668 3.668 3.668 3.669 3.669 3.670 3.670 3.671 3.672 3.672 3.673 3.674 3.674 3.675 3.676 3.677 3.677 3.678 3.679 3.680 3.680 3.681 3.681 3.681 3.682 3.682 3.682 3.683 3.683 3.684 3.684 3.685 3.685 3.686 3.686 3.687 3.687 3.688 3.688 3.689 3.689 3.690 3.691 3.691 3.692 3.693 3.693 3.694 3.695 3.695 3.696 3.697 3.697 3.698 3.699 3.699 3.700 3.701 3.702 3.702 3.703 3.704 3.705 3.705 3.706 3.707 3.708 3.709 3.709 3.710 3.711 3.712 3.713 3.713 3.713 3.713 3.714 3.714 3.714 3.714 3.714 3.714 3.715 3.715 3.715 3.714 3.714 3.714 3.714 3.714 3.714 3.714 3.714 3.714 3.714 3.714 3.713 3.713 3.712 3.712 3.711 3.710 3.710 3.709 3.709 3.708 3.708 3.707 3.707 3.706 3.706 3.706 3.705 3.705 3.704 3.704 3.703 3.703 3.703 3.702 3.701 3.700 3.699 3.699 3.698 3.697 3.696 3.695 3.694 3.694 3.693 3.692 3.691 3.691 3.690 3.689 3.689 3.688 3.687 3.687 3.686 3.686 3.685 3.684 3.684 3.683 3.682 3.681 3.680 3.680 3.679 3.678 3.677 3.677 3.676 3.675 3.675 3.674 3.673 3.672 3.672 3.671 3.670 3.670 3.669 3.668 3.668 3.667 3.667 3.666 3.666 3.665 3.665 3.665 3.664 3.664 3.663 3.663 3.663 3.662 3.662 3.662 3.661 3.661 3.661 3.660 3.660 3.660 3.659 3.659 3.659 3.659 3.659 3.660 3.660 3.660 3.660 3.660 3.660 3.660 3.660 3.660 3.660 3.660 3.660 3.660 3.660 3.660 3.660 3.660 3.660 3.660 3.660 3.660 3.660 3.659 3.659 3.659 3.659 3.658 3.658 3.658 3.658 3.657 3.657 3.657 3.657 3.656 3.656 3.656 3.656 3.655 3.655 3.655 3.654 3.654 3.654 3.653 3.653 3.653 3.652 3.652 3.652 3.651 3.651 3.651 3.650 3.650 3.650 3.649 3.649 3.649 3.648 3.648 3.648 3.647 3.647 3.647 3.646 3.646 3.646 3.646 3.646 3.646 3.647 3.647 3.647 3.647 3.647 3.648 3.648 3.648 3.648 3.649 3.649 3.649 3.650 3.650 3.650 3.651 3.651 3.651 3.652 3.652 3.653 3.653 3.654 3.654 3.655 3.656 3.656 3.657 3.658 3.658 3.659 3.660 3.661 3.661 3.662 3.663 3.664 3.664 3.665 3.666 3.667 3.668 3.669 3.669 3.669 3.669 3.670 3.670 3.670 3.670 3.670 3.670 3.671 3.671 3.671 3.671 3.672 3.672 3.672 3.673 3.673 3.674 3.674 3.675 3.675 3.676 3.677 3.677 3.677 3.677 3.677 3.677 3.677 3.677 3.677 3.678 3.678 3.678 3.678 3.678 3.678 3.679 3.679 3.679 3.680 3.680 3.680 3.681 3.681 3.681 3.682 3.682 3.682 3.682 3.682 3.682 3.682 3.682 3.682 3.682 3.682 3.682 3.682 3.682 3.682 3.682 3.682 3.682 3.682 3.682 3.682 3.682 3.682 3.682 3.682 3.682 3.682 3.682 3.682 3.682 3.682 3.682 3.681 3.681 3.681 3.681 3.681 3.681 3.681 3.681 3.681 3.680 3.680 3.680 3.680 3.680 3.680 3.680 3.680 3.679 3.679 3.679 3.679 3.679 3.679 3.679 3.679 3.679 3.679 3.679 3.679 3.678 3.678 3.678 3.678 3.677 3.677 3.677 3.676 3.676 3.676 3.675 3.675 3.674 3.674 3.674 3.673 3.673 3.673 3.672 3.672 3.672 3.671 3.671 3.670 3.670 3.669 3.670 3.670 3.670 3.670 3.670 3.671 3.671 3.671 3.671 3.671 3.671 3.672 3.673 3.675 3.676 3.677 3.678 3.680 3.681 3.682 3.683 3.684 3.686 3.687 3.688 3.689 3.690 3.691 3.692 3.693 3.694 3.695 3.696 3.697 3.698 3.699 3.700 3.701 3.703 3.704 3.705 3.706 3.708 3.709 3.710 3.711 3.712 3.714 3.715 3.716 3.717 3.718 3.719 3.720 3.721 3.723 3.724 3.726 3.728 3.730 3.731 3.733 3.734 3.735 3.737 3.738 3.739 3.741 3.742 3.743 3.745 3.746 3.747 3.749 3.750 3.751 3.752 3.754 3.755 3.756 3.757 3.759 3.760 3.761 3.762 3.763 3.763 3.764 3.764 3.765 3.766 3.766 3.767 3.767 3.768 3.768 3.769 3.770 3.770 3.771 3.771 3.772 3.773 3.773 3.774 3.774 3.775 3.776 3.776 3.776 3.776 3.776 3.776 3.776 3.776 3.776 3.777 3.777 3.777 3.778 3.778 3.778 3.779 3.779 3.780 3.780 3.781 3.782 3.782 3.783 3.784 3.784 3.785 3.786 3.787 3.788 3.789 3.790 3.791 3.792 3.792 3.793 3.794 3.796 3.797 3.798 3.799 3.800 3.801 3.802 3.803 3.804 3.806 3.807 3.808 3.809 3.810 3.812 3.813 3.814 3.816 3.817 3.818 3.820 3.821 3.822 3.824 3.825 3.826 3.827 3.827 3.828 3.828 3.829 3.829 3.830 3.830 3.831 3.831 3.832 3.833 3.833 3.834 3.834 3.834 3.834 3.834 3.834 3.834 3.834 3.834 3.834 3.834 3.833 3.833 3.833 3.833 3.833 3.833 3.833 3.832 3.832 3.832 3.832 3.831 3.831 3.831 3.831 3.830 3.830 3.829 3.829 3.828 3.828 3.827 3.827 3.826 3.825 3.824 3.824 3.823 3.822 3.821 3.820 3.818 3.817 3.816 3.814 3.813 3.812 3.810 3.809 3.808 3.807 3.806 3.805 3.804 3.803 3.802 3.801 3.800 3.799 3.799 3.798 3.797 3.796 3.795 3.795 3.794 3.793 3.793 3.792 3.792 3.791 3.790 3.790 3.789 3.789 3.789 3.789 3.789 3.789 3.789 3.789 3.789 3.790 3.790 3.790 3.790 3.790 3.791 3.791 3.791 3.791 3.791 3.792 3.792 3.792 3.793 3.793 3.793 3.794 3.794 3.795 3.795 3.796 3.796 3.797 3.798 3.798 3.799 3.800 3.800 3.801 3.802 3.802 3.803 3.803 3.804 3.805 3.805 3.806 3.807 3.807 3.808 3.809 3.809 3.810 3.810 3.810 3.811 3.811 3.811 3.811 3.811 3.812 3.812 3.812 3.812 3.812 3.812 3.812 3.812 3.812 3.813 3.813 3.813 3.813 3.813 3.813 3.813 3.813 3.813 3.813 3.812 3.811 3.811 3.810 3.810 3.809 3.809 3.808 3.807 3.807 3.806 3.805 3.805 3.804 3.803 3.803 3.802 3.801 3.800 3.800 3.799 3.798 3.797 3.797 3.796 3.795 3.793 3.792 3.791 3.789 3.788 3.786 3.785 3.783 3.782 3.780 3.779 3.777 3.775 3.774 3.772 3.770 3.768 3.767 3.765 3.763 3.761 3.759 3.757 3.755 3.753
[truncated: 14,976,781 more chars]
