# Supplementary material for: Ultra-low-velocity anomaly inside the Pacific Slab near the 410-km discontinuity
Source: Commun Earth Environ. 2023 May 3;4(1):149. doi: 10.1038/s43247-023-00756-y (PMC10155659; doi:10.1038/s43247-023-00756-y)
Supplement: Supplementary file 2 — Supplementary Software 1 [file 43247_2023_756_MOESM2_ESM.zip › Codes/Example_Swave/Window.txt]

Wedge_2640_YNBQ.dat
 70 180   1
 70 180 100
 70 180 100
Wedge_2640_DHTQ.dat
 70 180   1
 70 180 100
 70 136 100
Wedge_2640_FSTQ.dat
 70 180   1
110 142   1
 50 142   1
Wedge_2640_JYTQ.dat
 70 180   1
110 146   1
 50 146   1
Wedge_2640_JCTQ.dat
 70 180   1
 95 149   1
 50 149   1
Wedge_2640_BSTQ.dat
 70 180   1
110 150   1
 50 150   1
Wedge_2640_THTQ.dat
 70 180   1
110 150   1
 50 150   1
Wedge_2640_QYUQ.dat
 70 180   1
110 150   1
 50 150   1
Wedge_2640_MQIQ.dat
 70 180   1
110 180   1
 50 156 0.5
Wedge_2640_TILQ.dat
 70 180   1
 50 184   1
117 184 0.5
Wedge_2640_FSHQ.dat
 70 180   1
 50 178   1
122 178 0.5
Wedge_2640_LHTQ.dat
 70 180   1
 50 178   1
122 178 0.5
Wedge_2640_SNYQ.dat
 70 180   1
 50 175   1
120 175 0.2
Wedge_2640_BXIQ.dat
 70 180   1
 50 180   1
122 180 0.2
Wedge_2640_LYNQ.dat
 70 180   1
 50 168   1
108 168 0.5
Wedge_2640_ANSQ.dat
 70 180   1
 50 168   1
108 168 0.5
Wedge_2640_BZHQ.dat
 70 180   1
 50 155   1
 97 155   1
Wedge_2640_JZHQ.dat
 70 180   1
 50 147   1
 81 147   1
Wedge_2640_SHSQ.dat
 70 180   1
 50 135   2
 85 135   2
Wedge_2640_JCAQ.dat
 70 180   1
 50 120   2
 66 120   2
