# Supplementary material for: Ultra-low-velocity anomaly inside the Pacific Slab near the 410-km discontinuity
Source: Commun Earth Environ. 2023 May 3;4(1):149. doi: 10.1038/s43247-023-00756-y (PMC10155659; doi:10.1038/s43247-023-00756-y)
Supplement: Supplementary file 2 — Supplementary Software 1 [file 43247_2023_756_MOESM2_ESM.zip › Codes/README]

This folder contains the structure inversion codes.

The codes have been tested for Linux system with Tesla V100 GPU cards (NVIDIA-SMI 525.60.13    Driver Version: 525.60.13    CUDA Version: 12.0).

Those two codes could reproduce Figure 4 (the expected output)
./Example_Pwave     : P-wave inversion codes, forward modeling software, data, misfit window, job submitting script.
./Example_Swave     : S-wave inversion codes, forward modeling software, data, misfit window, job submitting script.

For details, please refer to: https://github.com/lijiaqi0315/FastTrip
or contact Jiaqi Li (jli@epss.ucla.edu)
