# Supplementary material for: Ultra-low-velocity anomaly inside the Pacific Slab near the 410-km discontinuity
Source: Commun Earth Environ. 2023 May 3;4(1):149. doi: 10.1038/s43247-023-00756-y (PMC10155659; doi:10.1038/s43247-023-00756-y)
Supplement: Supplementary file 3 — Supplementary Data 1 [file 43247_2023_756_MOESM3_ESM.zip]

Archive with 73 entries (66 files):
- Data/
- Data/20090407_Pwave/
- Data/20090407_Pwave/2009.097.04.24.20.5700.JL.DHT.00.BHZ.D.SAC
- Data/20090407_Pwave/2009.097.04.24.24.4900.JL.HST.00.BHZ.D.SAC
- Data/20090407_Pwave/2009.097.04.24.39.0300.LN.MQI.00.BHZ.D.SAC
- Data/20090407_Pwave/2009.097.04.24.42.9600.JL.YNB.00.BHZ.D.SAC
- Data/20090407_Pwave/2009.097.04.24.49.3900.JL.BST.00.BHZ.D.SAC
- Data/20090407_Pwave/2009.097.04.24.50.9400.JL.FST.00.BHZ.D.SAC
- Data/20090407_Pwave/2009.097.04.24.51.1700.JL.CBS.00.BHZ.D.SAC
- Data/20090407_Pwave/2009.097.04.24.51.7900.JL.JYT.00.BHZ.D.SAC
- Data/20090407_Pwave/2009.097.04.24.55.2500.JL.ZXT.00.SHZ.D.SAC
- Data/20090407_Pwave/2009.097.04.24.57.8900.JL.JCT.00.BHZ.D.SAC
- Data/20090407_Pwave/2009.097.04.25.04.1500.LN.HUR.00.BHZ.D.SAC
- Data/20090407_Pwave/2009.097.04.25.09.4700.JL.LHT.00.BHZ.D.SAC
- Data/20090407_Pwave/2009.097.04.25.16.6900.LN.FSH.00.BHZ.D.SAC
- Data/20090407_Pwave/2009.097.04.25.27.6000.LN.TIL.00.BHZ.D.SAC
- Data/20091010_RR_Pwave/
- Data/20091010_RR_Pwave/BD.NE7B.2009283212438.BHZ.sac
- Data/20091010_RR_Pwave/BD.NE8D.2009283212438.BHZ.sac
- Data/20091010_RR_Pwave/BD.NE8E.2009283212438.BHZ.sac
- Data/20091010_RR_Pwave/BD.NE8F.2009283212438.BHZ.sac
- Data/20091010_RR_Pwave/BNX.HL.2009283212512.00.BHZ
- Data/20091010_RR_Pwave/TOH.HL.2009283212501.00.BHZ
- Data/20091010_RR_Pwave/YIL.HL.2009283212454.00.BHZ
- Data/20091010_SS1_Pwave/
- Data/20091010_SS1_Pwave/HL.DNI.00.BHZ
- Data/20091010_SS1_Pwave/JL.DHT.00.BHZ
- Data/20091010_SS1_Pwave/JL.HST.00.BHZ
- Data/20091010_SS1_Pwave/JL.JCT.00.BHZ
- Data/20091010_SS1_Pwave/JL.LHTJ.00.BHZ
- Data/20091010_SS1_Pwave/LN.MQI.00.BHZ
- Data/20091010_SS1_Pwave/LN.QYU.00.BHZ
- Data/20091010_SS1_Pwave/YP.NE3B..BHZ
- Data/20091010_SS1_Pwave/YP.NE49..BHZ
- Data/20091010_SS1_Pwave/YP.NE4A..BHZ
- Data/20091010_SS1_Pwave/YP.NE5E..BHZ
- Data/20091010_SS2_Pwave/
- Data/20091010_SS2_Pwave/JL.LYT.00.BHZ
- Data/20091010_SS2_Pwave/JL.PST.00.BHZ
- Data/20091010_SS2_Pwave/LN.SNY.00.BHZ
- Data/20091010_SS2_Pwave/LN.TIL.00.BHZ
- Data/20091010_SS2_Pwave/LN.XFN.00.BHZ
- Data/20091010_SS2_Pwave/YP.NE3A..BHZ
- Data/20091010_SS2_Pwave/YP.NE48..BHZ
- Data/20091010_SS2_Pwave/YP.NE5C..BHZ
- Data/20091010_SS2_Pwave/YP.NE5D..BHZ
- Data/20091010_Swave/
- Data/20091010_Swave/JL.BST.BHT.M.SAC
- Data/20091010_Swave/JL.FST.BHT.M.SAC
- Data/20091010_Swave/JL.JCT.BHT.M.SAC
- Data/20091010_Swave/JL.JYT.BHT.M.SAC
- Data/20091010_Swave/JL.THT.BHT.M.SAC
- Data/20091010_Swave/LN.ANS.BHT.M.SAC
- Data/20091010_Swave/LN.BXI.BHT.M.SAC
- Data/20091010_Swave/LN.BZH.BHT.M.SAC
- Data/20091010_Swave/LN.FSH.BHT.M.SAC
- Data/20091010_Swave/LN.JZH.BHT.M.SAC
- Data/20091010_Swave/LN.LYN.BHT.M.SAC
- Data/20091010_Swave/LN.MQI.BHT.M.SAC
- Data/20091010_Swave/LN.QYU.BHT.M.SAC
- Data/20091010_Swave/LN.TIL.BHT.M.SAC
- Data/20110804_Pwave/
- Data/20110804_Pwave/2011.216.13.52.48.6900.HL.DNI.00.BHZ.D.SAC
- Data/20110804_Pwave/2011.216.13.53.01.6800.JL.FST.00.BHZ.D.SAC
- Data/20110804_Pwave/2011.216.13.53.10.0100.JL.THT.00.BHZ.D.SAC
- Data/20110804_Pwave/2011.216.13.53.11.7400.JL.YNB.00.BHZ.D.SAC
- Data/20110804_Pwave/2011.216.13.53.30.2800.JL.JYT.00.BHZ.D.SAC
- Data/20110804_Pwave/2011.216.13.53.40.3300.JL.BST.00.BHZ.D.SAC
- Data/20110804_Pwave/2011.216.13.53.41.2300.JL.LHT.00.BHZ.D.SAC
- Data/20110804_Pwave/NE3B.YP.BHZ.SAC
- Data/20110804_Pwave/NE49.YP.BHZ.SAC
- Data/20110804_Pwave/NE4A.YP.BHZ.SAC
- Data/README
