# Supplementary material for: Ultra-low-velocity anomaly inside the Pacific Slab near the 410-km discontinuity
Source: Commun Earth Environ. 2023 May 3;4(1):149. doi: 10.1038/s43247-023-00756-y (PMC10155659; doi:10.1038/s43247-023-00756-y)
Supplement: Supplementary file 3 — Supplementary Data 1 [file 43247_2023_756_MOESM3_ESM.zip › Data/README]

This folder contains the P- and S-wave displacement records after removing the instrument responses.

./20091010_RR_Pwave      : P-wave data for the reference region of event 20091010.
./20091010_SS1_Pwave     : P-wave data for the SS1 region of event 20091010.
./20091010_SS2_Pwave     : P-wave data for the SS2 region of event 20091010.
./20090407_Pwave         : P-wave data of event 20090407.
./20110804_Pwave         : P-wave data of event 20110804.
./20091010_Swave         : S-wave data of event 20091010.

Jiaqi Li (jli@epss.ucla.edu)
